# Supplementary material for: Dual Circularly Polarized Luminescence from Chiral Boron‐Embedded Polycyclic Aromatic Hydrocarbons
Source: Angew Chem Int Ed Engl. 2025 Dec 21;65(10):e22746. doi: 10.1002/anie.202522746 (PMC12955512; doi:10.1002/anie.202522746)
Supplement: Supplementary file 2 — Supporting Information [file ANIE-65-e22746-s001.zip]

Archive with 7 entries (7 files):
- 3-Tip.cif
- 4.cif
- 4-Tip.cif
- 1-2nd.cif
- 1-Mes.cif
- 1-rac.cif
- 2.cif
