# Supplementary material for: Dual Circularly Polarized Luminescence from Chiral Boron‐Embedded Polycyclic Aromatic Hydrocarbons
Source: Angew Chem Int Ed Engl. 2025 Dec 21;65(10):e22746. doi: 10.1002/anie.202522746 (PMC12955512; doi:10.1002/anie.202522746)
Supplement: Supplementary file 2 — Supporting Information [file ANIE-65-e22746-s001.zip › 3-Tip.cif]

 
data_3-Tip
 
_audit_creation_method            'SHELXL-2018/3'
_shelx_SHELXL_version_number      '2018/3'
_chemical_name_systematic         ?
_chemical_name_common             ?
_chemical_melting_point           ?
_chemical_formula_moiety          ?
_chemical_formula_sum
 'C44 H45 B' 
_chemical_formula_weight          584.61

loop_
 _atom_type_symbol
 _atom_type_description
 _atom_type_scat_dispersion_real
 _atom_type_scat_dispersion_imag
 _atom_type_scat_source
 'C'  'C'  -0.0001   0.0005
 'International Tables Vol C Tables 4.2.6.8 and 6.1.1.4'
 'H'  'H'   0.0000   0.0000
 'International Tables Vol C Tables 4.2.6.8 and 6.1.1.4'
 'B'  'B'  -0.0001   0.0002
 'International Tables Vol C Tables 4.2.6.8 and 6.1.1.4'
 
_space_group_crystal_system       monoclinic
_space_group_IT_number            14
_space_group_name_H-M_alt         'P 21/c'
_space_group_name_Hall            '-P 2ybc'
 
_shelx_space_group_comment
;
The symmetry employed for this shelxl refinement is uniquely defined
by the following loop, which should always be used as a source of
symmetry information in preference to the above space-group names.
They are only intended as comments.
;
 
loop_
 _space_group_symop_operation_xyz
 'x, y, z'
 '-x, y+1/2, -z+1/2'
 '-x, -y, -z'
 'x, -y-1/2, z-1/2'
 
_cell_length_a                    13.0696(4)
_cell_length_b                    20.7645(7)
_cell_length_c                    12.6725(4)
_cell_angle_alpha                 90
_cell_angle_beta                  90.322(3)
_cell_angle_gamma                 90
_cell_volume                      3439.06(19)
_cell_formula_units_Z             4
_cell_measurement_temperature     100(2)
_cell_measurement_reflns_used     7523
_cell_measurement_theta_min       1.7220
_cell_measurement_theta_max       19.2340
 
_exptl_crystal_description        plate
_exptl_crystal_colour             yellow
_exptl_crystal_density_meas       ?
_exptl_crystal_density_method     ?
_exptl_crystal_density_diffrn     1.129          
_exptl_crystal_F_000              1256
_exptl_transmission_factor_min    ?
_exptl_transmission_factor_max    ?
_exptl_crystal_size_max           ?
_exptl_crystal_size_mid           ?
_exptl_crystal_size_min           ?
_exptl_absorpt_coefficient_mu     0.030
_shelx_estimated_absorpt_T_min    ?
_shelx_estimated_absorpt_T_max    ?
_exptl_absorpt_correction_type    ?
_exptl_absorpt_correction_T_min   ?
_exptl_absorpt_correction_T_max   ?
_exptl_absorpt_process_details    ?
_exptl_absorpt_special_details    ?
_diffrn_ambient_temperature       100(2)
_diffrn_radiation_wavelength      0.4128
_diffrn_radiation_type            synchrotron
_diffrn_source                    ?
_diffrn_measurement_device_type 'esperanto-CrysAlisPro-abstract goniometer imported esperanto images'
_diffrn_measurement_method        ?
_diffrn_detector_area_resol_mean  ?
_diffrn_reflns_number             68986
_diffrn_reflns_av_unetI/netI      0.0528
_diffrn_reflns_av_R_equivalents   0.1117
_diffrn_reflns_limit_h_min        -16
_diffrn_reflns_limit_h_max        16
_diffrn_reflns_limit_k_min        -25
_diffrn_reflns_limit_k_max        25
_diffrn_reflns_limit_l_min        -15
_diffrn_reflns_limit_l_max        15
_diffrn_reflns_theta_min          1.473
_diffrn_reflns_theta_max          14.951
_diffrn_reflns_theta_full         14.340
_diffrn_measured_fraction_theta_max   0.999
_diffrn_measured_fraction_theta_full  0.999
_diffrn_reflns_Laue_measured_fraction_max    0.999
_diffrn_reflns_Laue_measured_fraction_full   0.999
_diffrn_reflns_point_group_measured_fraction_max   0.999
_diffrn_reflns_point_group_measured_fraction_full  0.999
_reflns_number_total              7035
_reflns_number_gt                 5491
_reflns_threshold_expression      'I > 2\s(I)'
_reflns_Friedel_coverage          0.000
_reflns_Friedel_fraction_max      .
_reflns_Friedel_fraction_full     .
 
_reflns_special_details
;
 Reflections were merged by SHELXL according to the crystal
 class for the calculation of statistics and refinement.
 
 _reflns_Friedel_fraction is defined as the number of unique
 Friedel pairs measured divided by the number that would be
 possible theoretically, ignoring centric projections and
 systematic absences.
;
 
_computing_data_collection        ?
_computing_cell_refinement        ?
_computing_data_reduction         ?
_computing_structure_solution     'SHELXT 2018/2 (Sheldrick, 2018)'
_computing_structure_refinement 'SHELXL-2018/3 (Sheldrick, 2018)'
_computing_molecular_graphics     ?
_computing_publication_material   ?
_refine_special_details           ?
_refine_ls_structure_factor_coef  Fsqd
_refine_ls_matrix_type            full
_refine_ls_weighting_scheme       calc
_refine_ls_weighting_details
'w=1/[\s^2^(Fo^2^)+(0.0471P)^2^+1.5440P] where P=(Fo^2^+2Fc^2^)/3'
_atom_sites_solution_primary      ?
_atom_sites_solution_secondary    ?
_atom_sites_solution_hydrogens    geom
_refine_ls_hydrogen_treatment     constr
_refine_ls_extinction_method      none
_refine_ls_extinction_coef        .
_refine_ls_number_reflns          7035
_refine_ls_number_parameters      415
_refine_ls_number_restraints      0
_refine_ls_R_factor_all           0.0818
_refine_ls_R_factor_gt            0.0590
_refine_ls_wR_factor_ref          0.1344
_refine_ls_wR_factor_gt           0.1240
_refine_ls_goodness_of_fit_ref    1.050
_refine_ls_restrained_S_all       1.050
_refine_ls_shift/su_max           0.007
_refine_ls_shift/su_mean          0.000
 
loop_
 _atom_site_label
 _atom_site_type_symbol
 _atom_site_fract_x
 _atom_site_fract_y
 _atom_site_fract_z
 _atom_site_U_iso_or_equiv
 _atom_site_adp_type
 _atom_site_occupancy
 _atom_site_site_symmetry_order  
 _atom_site_calc_flag
 _atom_site_refinement_flags_posn
 _atom_site_refinement_flags_adp
 _atom_site_refinement_flags_occupancy
 _atom_site_disorder_assembly
 _atom_site_disorder_group
C001 C 0.33453(13) 0.65983(8) 0.17354(14) 0.0223(4) Uani 1 1 d . . . . .
C002 C 0.46554(13) 0.68712(8) 0.03447(14) 0.0244(4) Uani 1 1 d . . . . .
C003 C 0.36121(13) 0.67971(8) 0.06460(14) 0.0226(4) Uani 1 1 d . . . . .
C004 C 0.28542(14) 0.68584(8) -0.01437(14) 0.0252(4) Uani 1 1 d . . . . .
H1 H 0.216012 0.677377 0.002667 0.030 Uiso 1 1 calc R U . . .
C005 C 0.87422(13) 0.64635(9) 0.00748(14) 0.0258(4) Uani 1 1 d . . . . .
C006 C 0.66672(13) 0.65601(8) 0.06940(14) 0.0238(4) Uani 1 1 d . . . . .
C007 C 0.37648(14) 0.59504(9) 0.33217(14) 0.0258(4) Uani 1 1 d . . . . .
C008 C 0.23696(13) 0.67391(8) 0.21913(14) 0.0237(4) Uani 1 1 d . . . . .
C009 C 0.40747(13) 0.62644(8) 0.23653(13) 0.0234(4) Uani 1 1 d . . . . .
C00A C 0.20755(13) 0.64308(9) 0.31636(14) 0.0259(4) Uani 1 1 d . . . . .
C00B C 0.70209(13) 0.60130(8) 0.01441(14) 0.0245(4) Uani 1 1 d . . . . .
C00C C 0.16907(14) 0.72234(9) 0.17763(15) 0.0263(4) Uani 1 1 d . . . . .
H2 H 0.188108 0.745229 0.115878 0.032 Uiso 1 1 calc R U . . .
C00D C 0.51446(13) 0.62427(8) 0.20634(14) 0.0244(4) Uani 1 1 d . . . . .
C00E C 0.48725(14) 0.70777(9) -0.06901(15) 0.0287(4) Uani 1 1 d . . . . .
H3 H 0.556403 0.715314 -0.088134 0.034 Uiso 1 1 calc R U . . .
C00F C 0.27515(14) 0.60063(9) 0.36883(14) 0.0268(4) Uani 1 1 d . . . . .
C00G C 0.31008(15) 0.70392(9) -0.11613(15) 0.0288(4) Uani 1 1 d . . . . .
H4 H 0.257532 0.707193 -0.167952 0.035 Uiso 1 1 calc R U . . .
C00H C 0.73597(14) 0.70636(9) 0.09134(15) 0.0280(4) Uani 1 1 d . . . . .
C00I C 0.83830(14) 0.70066(9) 0.05955(15) 0.0298(4) Uani 1 1 d . . . . .
H5 H 0.884366 0.734962 0.074073 0.036 Uiso 1 1 calc R U . . .
C00J C 0.80459(14) 0.59734(9) -0.01524(15) 0.0268(4) Uani 1 1 d . . . . .
H6 H 0.827553 0.560206 -0.051944 0.032 Uiso 1 1 calc R U . . .
C00K C 0.07792(14) 0.73627(9) 0.22472(15) 0.0303(4) Uani 1 1 d . . . . .
H7 H 0.035391 0.768999 0.195837 0.036 Uiso 1 1 calc R U . . .
C00L C 0.26841(14) 0.58644(9) 0.56674(15) 0.0296(4) Uani 1 1 d . . . . .
C00M C 0.24039(14) 0.56473(9) 0.46540(14) 0.0282(4) Uani 1 1 d . . . . .
C00N C 0.98737(14) 0.63890(9) -0.01991(15) 0.0288(4) Uani 1 1 d . . . . .
H8 H 1.020836 0.681880 -0.010933 0.035 Uiso 1 1 calc R U . . .
C00O C 0.62854(14) 0.54669(9) -0.01351(15) 0.0289(4) Uani 1 1 d . . . . .
H9 H 0.560592 0.558033 0.017237 0.035 Uiso 1 1 calc R U . . .
C00P C 0.41088(15) 0.71742(9) -0.14377(15) 0.0309(4) Uani 1 1 d . . . . .
H10 H 0.426910 0.732873 -0.212269 0.037 Uiso 1 1 calc R U . . .
C00Q C 0.23190(15) 0.55314(10) 0.65496(15) 0.0327(4) Uani 1 1 d . . . . .
H11 H 0.249953 0.568020 0.723459 0.039 Uiso 1 1 calc R U . . .
C00R C 0.58304(14) 0.59137(10) 0.27028(15) 0.0311(4) Uani 1 1 d . . . . .
H12 H 0.653629 0.591966 0.252831 0.037 Uiso 1 1 calc R U . . .
C00S C 0.10926(14) 0.65812(10) 0.36066(15) 0.0306(4) Uani 1 1 d . . . . .
H13 H 0.087957 0.636422 0.422768 0.037 Uiso 1 1 calc R U . . .
C00T C 0.16998(14) 0.49891(10) 0.64533(16) 0.0342(4) Uani 1 1 d . . . . .
C00U C 1.03949(14) 0.59160(9) 0.05646(16) 0.0328(4) Uani 1 1 d . . . . .
H14 H 1.034922 0.608256 0.128634 0.049 Uiso 1 1 calc R U . . .
H15 H 1.111576 0.586667 0.037173 0.049 Uiso 1 1 calc R U . . .
H16 H 1.005236 0.549685 0.052305 0.049 Uiso 1 1 calc R U . . .
C00V C 0.04596(15) 0.70265(10) 0.31591(16) 0.0334(4) Uani 1 1 d . . . . .
H17 H -0.019217 0.711068 0.345711 0.040 Uiso 1 1 calc R U . . .
C00W C 0.17770(14) 0.50996(10) 0.45368(15) 0.0324(4) Uani 1 1 d . . . . .
C00X C 0.45118(15) 0.55812(10) 0.38953(15) 0.0329(4) Uani 1 1 d . . . . .
H18 H 0.430217 0.533882 0.449200 0.040 Uiso 1 1 calc R U . . .
C00Y C 0.14399(15) 0.47801(10) 0.54370(17) 0.0360(5) Uani 1 1 d . . . . .
H19 H 0.102082 0.440920 0.535839 0.043 Uiso 1 1 calc R U . . .
C00Z C 1.00338(16) 0.61730(10) -0.13423(16) 0.0370(5) Uani 1 1 d . . . . .
H20 H 0.978204 0.573159 -0.142984 0.056 Uiso 1 1 calc R U . . .
H21 H 1.076457 0.618857 -0.150957 0.056 Uiso 1 1 calc R U . . .
H22 H 0.965724 0.646076 -0.181877 0.056 Uiso 1 1 calc R U . . .
C010 C 0.33858(16) 0.64343(10) 0.58230(16) 0.0349(5) Uani 1 1 d . . . . .
H23 H 0.409913 0.629128 0.578452 0.052 Uiso 1 1 calc R U . . .
H24 H 0.325986 0.662776 0.651560 0.052 Uiso 1 1 calc R U . . .
H25 H 0.325386 0.675403 0.526981 0.052 Uiso 1 1 calc R U . . .
C011 C 0.55150(15) 0.55699(10) 0.36049(16) 0.0370(5) Uani 1 1 d . . . . .
H26 H 0.599920 0.533173 0.400808 0.044 Uiso 1 1 calc R U . . .
C012 C 0.14702(17) 0.48513(11) 0.34598(17) 0.0408(5) Uani 1 1 d . . . . .
H27 H 0.206266 0.465052 0.312197 0.061 Uiso 1 1 calc R U . . .
H28 H 0.122581 0.521028 0.302414 0.061 Uiso 1 1 calc R U . . .
H29 H 0.092306 0.453209 0.353467 0.061 Uiso 1 1 calc R U . . .
C013 C 0.69898(16) 0.76649(10) 0.14954(18) 0.0383(5) Uani 1 1 d . . . . .
H30 H 0.625665 0.758945 0.168023 0.046 Uiso 1 1 calc R U . . .
C014 C 0.13112(17) 0.46333(12) 0.74125(18) 0.0432(5) Uani 1 1 d . . . . .
H31 H 0.163172 0.481176 0.804943 0.065 Uiso 1 1 calc R U . . .
H32 H 0.148319 0.417548 0.735265 0.065 Uiso 1 1 calc R U . . .
H33 H 0.056689 0.468233 0.745692 0.065 Uiso 1 1 calc R U . . .
B1 B 0.55062(15) 0.65896(9) 0.10545(16) 0.0239(4) Uani 1 1 d . . . . .
C016 C 0.66197(16) 0.48295(10) 0.0366(2) 0.0508(6) Uani 1 1 d . . . . .
H34 H 0.611913 0.449381 0.019301 0.076 Uiso 1 1 calc R U . . .
H35 H 0.666238 0.488038 0.113406 0.076 Uiso 1 1 calc R U . . .
H36 H 0.729164 0.470614 0.009268 0.076 Uiso 1 1 calc R U . . .
C017 C 0.61341(19) 0.54083(13) -0.13296(18) 0.0508(6) Uani 1 1 d . . . . .
H37 H 0.591051 0.582381 -0.161625 0.076 Uiso 1 1 calc R U . . .
H38 H 0.561344 0.508087 -0.148012 0.076 Uiso 1 1 calc R U . . .
H39 H 0.678156 0.528287 -0.165744 0.076 Uiso 1 1 calc R U . . .
C018 C 0.7567(2) 0.77693(15) 0.2529(2) 0.0649(8) Uani 1 1 d . . . . .
H40 H 0.751319 0.738172 0.296703 0.097 Uiso 1 1 calc R U . . .
H41 H 0.726921 0.813609 0.290561 0.097 Uiso 1 1 calc R U . . .
H42 H 0.828821 0.785723 0.238090 0.097 Uiso 1 1 calc R U . . .
C019 C 0.7018(3) 0.82608(12) 0.0785(3) 0.0729(9) Uani 1 1 d . . . . .
H43 H 0.773034 0.836555 0.061740 0.109 Uiso 1 1 calc R U . . .
H44 H 0.670344 0.862517 0.115200 0.109 Uiso 1 1 calc R U . . .
H45 H 0.663986 0.817310 0.013096 0.109 Uiso 1 1 calc R U . . .
 
loop_
 _atom_site_aniso_label
 _atom_site_aniso_U_11
 _atom_site_aniso_U_22
 _atom_site_aniso_U_33
 _atom_site_aniso_U_23
 _atom_site_aniso_U_13
 _atom_site_aniso_U_12
C001 0.0224(8) 0.0214(8) 0.0231(9) -0.0027(7) -0.0015(7) 0.0004(7)
C002 0.0253(9) 0.0227(8) 0.0252(9) -0.0020(7) -0.0015(7) -0.0009(7)
C003 0.0235(9) 0.0198(8) 0.0246(9) -0.0023(7) -0.0014(7) 0.0017(7)
C004 0.0233(9) 0.0228(8) 0.0295(9) -0.0019(7) -0.0020(7) 0.0004(7)
C005 0.0232(9) 0.0266(9) 0.0276(9) 0.0033(7) 0.0007(7) -0.0029(7)
C006 0.0222(9) 0.0257(9) 0.0235(9) 0.0001(7) -0.0012(7) 0.0004(7)
C007 0.0278(9) 0.0259(9) 0.0238(9) 0.0005(7) 0.0009(7) 0.0034(7)
C008 0.0230(9) 0.0238(9) 0.0243(9) -0.0045(7) -0.0040(7) -0.0004(7)
C009 0.0237(9) 0.0251(9) 0.0214(9) -0.0030(7) 0.0008(7) 0.0010(7)
C00A 0.0237(9) 0.0290(9) 0.0252(9) -0.0044(7) -0.0008(7) 0.0008(7)
C00B 0.0241(9) 0.0249(9) 0.0246(9) -0.0008(7) 0.0010(7) -0.0023(7)
C00C 0.0259(9) 0.0273(9) 0.0257(9) -0.0047(7) -0.0056(7) 0.0017(7)
C00D 0.0237(9) 0.0257(9) 0.0239(9) -0.0032(7) -0.0007(7) 0.0026(7)
C00E 0.0273(9) 0.0295(9) 0.0294(10) 0.0023(8) 0.0026(8) -0.0007(7)
C00F 0.0273(9) 0.0288(9) 0.0245(9) -0.0019(7) 0.0024(7) 0.0004(7)
C00G 0.0320(10) 0.0285(9) 0.0259(9) 0.0011(7) -0.0062(8) 0.0024(8)
C00H 0.0263(9) 0.0279(9) 0.0299(10) -0.0026(8) -0.0009(8) -0.0006(7)
C00I 0.0264(9) 0.0270(9) 0.0361(11) -0.0026(8) -0.0003(8) -0.0051(7)
C00J 0.0265(9) 0.0251(9) 0.0289(9) -0.0024(7) 0.0026(7) 0.0002(7)
C00K 0.0251(9) 0.0327(10) 0.0331(10) -0.0061(8) -0.0068(8) 0.0061(8)
C00L 0.0279(10) 0.0332(10) 0.0277(10) 0.0030(8) 0.0018(8) 0.0081(8)
C00M 0.0256(9) 0.0332(10) 0.0260(9) 0.0029(8) 0.0045(7) 0.0053(8)
C00N 0.0225(9) 0.0292(9) 0.0347(10) 0.0003(8) 0.0042(8) -0.0041(7)
C00O 0.0237(9) 0.0260(9) 0.0370(11) -0.0057(8) 0.0040(8) -0.0022(7)
C00P 0.0337(10) 0.0345(10) 0.0243(9) 0.0059(8) 0.0011(8) 0.0008(8)
C00Q 0.0303(10) 0.0420(11) 0.0258(10) 0.0021(8) 0.0035(8) 0.0085(9)
C00R 0.0242(9) 0.0397(11) 0.0293(10) 0.0036(8) 0.0033(8) 0.0075(8)
C00S 0.0259(9) 0.0380(11) 0.0281(10) -0.0018(8) 0.0024(8) 0.0009(8)
C00T 0.0261(10) 0.0444(11) 0.0321(10) 0.0094(9) 0.0065(8) 0.0074(9)
C00U 0.0244(9) 0.0323(10) 0.0417(11) 0.0016(9) 0.0041(8) -0.0019(8)
C00V 0.0236(9) 0.0416(11) 0.0348(11) -0.0065(9) 0.0015(8) 0.0067(8)
C00W 0.0269(10) 0.0385(11) 0.0319(10) 0.0029(8) 0.0017(8) 0.0016(8)
C00X 0.0355(11) 0.0375(11) 0.0259(10) 0.0077(8) 0.0046(8) 0.0066(9)
C00Y 0.0289(10) 0.0389(11) 0.0403(12) 0.0068(9) 0.0027(9) -0.0008(8)
C00Z 0.0316(10) 0.0417(11) 0.0379(11) 0.0013(9) 0.0096(9) -0.0022(9)
C010 0.0411(11) 0.0347(11) 0.0290(10) 0.0000(8) 0.0008(8) 0.0042(9)
C011 0.0319(11) 0.0458(12) 0.0332(11) 0.0108(9) -0.0001(8) 0.0141(9)
C012 0.0428(12) 0.0421(12) 0.0376(12) 0.0008(9) 0.0006(9) -0.0073(10)
C013 0.0285(10) 0.0342(11) 0.0522(13) -0.0149(9) 0.0020(9) -0.0025(8)
C014 0.0341(11) 0.0560(14) 0.0396(12) 0.0159(10) 0.0068(9) 0.0028(10)
B1 0.0248(10) 0.0215(9) 0.0256(10) -0.0051(8) 0.0001(8) -0.0011(8)
C016 0.0277(11) 0.0263(10) 0.098(2) 0.0007(12) -0.0024(12) -0.0045(8)
C017 0.0483(13) 0.0630(15) 0.0411(13) -0.0227(11) 0.0105(11) -0.0271(12)
C018 0.0485(15) 0.082(2) 0.0642(17) -0.0414(15) -0.0057(13) 0.0108(13)
C019 0.096(2) 0.0329(13) 0.089(2) -0.0064(13) 0.0150(18) 0.0086(14)
 
_geom_special_details
;
 All esds (except the esd in the dihedral angle between two l.s. planes)
 are estimated using the full covariance matrix.  The cell esds are taken
 into account individually in the estimation of esds in distances, angles
 and torsion angles; correlations between esds in cell parameters are only
 used when they are defined by crystal symmetry.  An approximate (isotropic)
 treatment of cell esds is used for estimating esds involving l.s. planes.
;
 
loop_
 _geom_bond_atom_site_label_1
 _geom_bond_atom_site_label_2
 _geom_bond_distance
 _geom_bond_site_symmetry_2
 _geom_bond_publ_flag
C001 C009 1.421(2) . ?
C001 C008 1.433(2) . ?
C001 C003 1.484(2) . ?
C002 C00E 1.410(2) . ?
C002 C003 1.426(2) . ?
C002 B1 1.541(3) . ?
C003 C004 1.410(2) . ?
C004 C00G 1.383(3) . ?
C005 C00I 1.390(3) . ?
C005 C00J 1.394(2) . ?
C005 C00N 1.529(2) . ?
C006 C00H 1.409(2) . ?
C006 C00B 1.412(2) . ?
C006 B1 1.588(3) . ?
C007 C00F 1.411(2) . ?
C007 C00X 1.436(3) . ?
C007 C009 1.436(2) . ?
C008 C00C 1.439(2) . ?
C008 C00A 1.443(3) . ?
C009 C00D 1.453(2) . ?
C00A C00F 1.412(3) . ?
C00A C00S 1.439(2) . ?
C00B C00J 1.396(2) . ?
C00B C00O 1.527(2) . ?
C00C C00K 1.366(3) . ?
C00D C00R 1.385(3) . ?
C00D B1 1.544(3) . ?
C00E C00P 1.387(3) . ?
C00F C00M 1.505(3) . ?
C00G C00P 1.393(3) . ?
C00H C00I 1.404(3) . ?
C00H C013 1.530(3) . ?
C00K C00V 1.415(3) . ?
C00L C00Q 1.401(3) . ?
C00L C00M 1.408(3) . ?
C00L C010 1.509(3) . ?
C00M C00W 1.409(3) . ?
C00N C00Z 1.532(3) . ?
C00N C00U 1.536(3) . ?
C00O C017 1.530(3) . ?
C00O C016 1.531(3) . ?
C00Q C00T 1.392(3) . ?
C00R C011 1.411(3) . ?
C00S C00V 1.362(3) . ?
C00T C00Y 1.399(3) . ?
C00T C014 1.513(3) . ?
C00W C00Y 1.393(3) . ?
C00W C012 1.511(3) . ?
C00X C011 1.364(3) . ?
C013 C018 1.524(3) . ?
C013 C019 1.531(4) . ?
 
loop_
 _geom_angle_atom_site_label_1
 _geom_angle_atom_site_label_2
 _geom_angle_atom_site_label_3
 _geom_angle
 _geom_angle_site_symmetry_1
 _geom_angle_site_symmetry_3
 _geom_angle_publ_flag
C009 C001 C008 117.96(15) . . ?
C009 C001 C003 119.86(15) . . ?
C008 C001 C003 122.17(15) . . ?
C00E C002 C003 118.65(16) . . ?
C00E C002 B1 120.65(16) . . ?
C003 C002 B1 119.37(16) . . ?
C004 C003 C002 117.98(16) . . ?
C004 C003 C001 121.16(15) . . ?
C002 C003 C001 120.59(16) . . ?
C00G C004 C003 121.32(17) . . ?
C00I C005 C00J 117.94(16) . . ?
C00I C005 C00N 121.32(16) . . ?
C00J C005 C00N 120.69(16) . . ?
C00H C006 C00B 118.85(16) . . ?
C00H C006 B1 121.88(16) . . ?
C00B C006 B1 119.27(15) . . ?
C00F C007 C00X 120.94(17) . . ?
C00F C007 C009 120.67(16) . . ?
C00X C007 C009 118.38(16) . . ?
C001 C008 C00C 122.93(16) . . ?
C001 C008 C00A 119.72(16) . . ?
C00C C008 C00A 117.10(16) . . ?
C001 C009 C007 120.28(15) . . ?
C001 C009 C00D 120.74(16) . . ?
C007 C009 C00D 118.98(16) . . ?
C00F C00A C00S 120.62(17) . . ?
C00F C00A C008 120.68(16) . . ?
C00S C00A C008 118.66(16) . . ?
C00J C00B C006 119.85(16) . . ?
C00J C00B C00O 119.85(16) . . ?
C006 C00B C00O 120.30(15) . . ?
C00K C00C C008 121.73(18) . . ?
C00R C00D C009 118.82(16) . . ?
C00R C00D B1 120.96(16) . . ?
C009 C00D B1 120.21(16) . . ?
C00P C00E C002 122.10(17) . . ?
C007 C00F C00A 118.85(16) . . ?
C007 C00F C00M 121.00(16) . . ?
C00A C00F C00M 120.08(16) . . ?
C004 C00G C00P 120.97(17) . . ?
C00I C00H C006 119.51(17) . . ?
C00I C00H C013 120.75(16) . . ?
C006 C00H C013 119.74(16) . . ?
C005 C00I C00H 121.98(17) . . ?
C005 C00J C00B 121.85(17) . . ?
C00C C00K C00V 120.95(17) . . ?
C00Q C00L C00M 118.81(18) . . ?
C00Q C00L C010 119.50(17) . . ?
C00M C00L C010 121.67(17) . . ?
C00L C00M C00W 120.19(17) . . ?
C00L C00M C00F 120.33(17) . . ?
C00W C00M C00F 119.47(17) . . ?
C005 C00N C00Z 112.44(16) . . ?
C005 C00N C00U 110.35(15) . . ?
C00Z C00N C00U 110.26(16) . . ?
C00B C00O C017 111.46(16) . . ?
C00B C00O C016 111.60(16) . . ?
C017 C00O C016 112.14(19) . . ?
C00E C00P C00G 118.50(17) . . ?
C00T C00Q C00L 122.02(19) . . ?
C00D C00R C011 122.16(17) . . ?
C00V C00S C00A 121.75(18) . . ?
C00Q C00T C00Y 118.02(18) . . ?
C00Q C00T C014 121.49(19) . . ?
C00Y C00T C014 120.5(2) . . ?
C00S C00V C00K 119.57(17) . . ?
C00Y C00W C00M 118.97(19) . . ?
C00Y C00W C012 119.58(19) . . ?
C00M C00W C012 121.45(17) . . ?
C011 C00X C007 121.64(18) . . ?
C00W C00Y C00T 121.99(19) . . ?
C00X C011 C00R 119.70(18) . . ?
C018 C013 C00H 112.00(18) . . ?
C018 C013 C019 112.2(2) . . ?
C00H C013 C019 111.55(19) . . ?
C002 B1 C00D 115.91(16) . . ?
C002 B1 C006 122.28(16) . . ?
C00D B1 C006 121.17(16) . . ?
 
loop_
 _geom_torsion_atom_site_label_1
 _geom_torsion_atom_site_label_2
 _geom_torsion_atom_site_label_3
 _geom_torsion_atom_site_label_4
 _geom_torsion
 _geom_torsion_site_symmetry_1
 _geom_torsion_site_symmetry_2
 _geom_torsion_site_symmetry_3
 _geom_torsion_site_symmetry_4
 _geom_torsion_publ_flag
C00E C002 C003 C004 7.6(2) . . . . ?
B1 C002 C003 C004 -159.31(16) . . . . ?
C00E C002 C003 C001 -178.30(16) . . . . ?
B1 C002 C003 C001 14.8(2) . . . . ?
C009 C001 C003 C004 151.44(16) . . . . ?
C008 C001 C003 C004 -29.4(2) . . . . ?
C009 C001 C003 C002 -22.5(2) . . . . ?
C008 C001 C003 C002 156.68(16) . . . . ?
C002 C003 C004 C00G -5.5(3) . . . . ?
C001 C003 C004 C00G -179.55(16) . . . . ?
C009 C001 C008 C00C 161.29(16) . . . . ?
C003 C001 C008 C00C -17.9(3) . . . . ?
C009 C001 C008 C00A -12.9(2) . . . . ?
C003 C001 C008 C00A 167.96(16) . . . . ?
C008 C001 C009 C007 14.2(2) . . . . ?
C003 C001 C009 C007 -166.65(16) . . . . ?
C008 C001 C009 C00D -164.92(16) . . . . ?
C003 C001 C009 C00D 14.3(2) . . . . ?
C00F C007 C009 C001 -4.5(3) . . . . ?
C00X C007 C009 C001 175.74(17) . . . . ?
C00F C007 C009 C00D 174.61(17) . . . . ?
C00X C007 C009 C00D -5.2(3) . . . . ?
C001 C008 C00A C00F 1.9(3) . . . . ?
C00C C008 C00A C00F -172.57(16) . . . . ?
C001 C008 C00A C00S 179.88(16) . . . . ?
C00C C008 C00A C00S 5.4(2) . . . . ?
C00H C006 C00B C00J 1.3(3) . . . . ?
B1 C006 C00B C00J -178.29(17) . . . . ?
C00H C006 C00B C00O -178.25(17) . . . . ?
B1 C006 C00B C00O 2.2(3) . . . . ?
C001 C008 C00C C00K -177.79(17) . . . . ?
C00A C008 C00C C00K -3.5(3) . . . . ?
C001 C009 C00D C00R 179.76(17) . . . . ?
C007 C009 C00D C00R 0.7(3) . . . . ?
C001 C009 C00D B1 0.6(3) . . . . ?
C007 C009 C00D B1 -178.50(16) . . . . ?
C003 C002 C00E C00P -3.8(3) . . . . ?
B1 C002 C00E C00P 162.90(17) . . . . ?
C00X C007 C00F C00A 173.06(17) . . . . ?
C009 C007 C00F C00A -6.7(3) . . . . ?
C00X C007 C00F C00M -3.9(3) . . . . ?
C009 C007 C00F C00M 176.34(17) . . . . ?
C00S C00A C00F C007 -169.98(17) . . . . ?
C008 C00A C00F C007 7.9(3) . . . . ?
C00S C00A C00F C00M 7.0(3) . . . . ?
C008 C00A C00F C00M -175.09(16) . . . . ?
C003 C004 C00G C00P -0.7(3) . . . . ?
C00B C006 C00H C00I -0.9(3) . . . . ?
B1 C006 C00H C00I 178.68(17) . . . . ?
C00B C006 C00H C013 179.19(17) . . . . ?
B1 C006 C00H C013 -1.2(3) . . . . ?
C00J C005 C00I C00H 1.6(3) . . . . ?
C00N C005 C00I C00H -175.78(18) . . . . ?
C006 C00H C00I C005 -0.6(3) . . . . ?
C013 C00H C00I C005 179.37(18) . . . . ?
C00I C005 C00J C00B -1.1(3) . . . . ?
C00N C005 C00J C00B 176.21(17) . . . . ?
C006 C00B C00J C005 -0.3(3) . . . . ?
C00O C00B C00J C005 179.26(17) . . . . ?
C008 C00C C00K C00V -1.0(3) . . . . ?
C00Q C00L C00M C00W -0.7(3) . . . . ?
C010 C00L C00M C00W 177.71(17) . . . . ?
C00Q C00L C00M C00F 177.88(16) . . . . ?
C010 C00L C00M C00F -3.7(3) . . . . ?
C007 C00F C00M C00L 76.5(2) . . . . ?
C00A C00F C00M C00L -100.5(2) . . . . ?
C007 C00F C00M C00W -104.9(2) . . . . ?
C00A C00F C00M C00W 78.2(2) . . . . ?
C00I C005 C00N C00Z -132.80(19) . . . . ?
C00J C005 C00N C00Z 49.9(2) . . . . ?
C00I C005 C00N C00U 103.6(2) . . . . ?
C00J C005 C00N C00U -73.6(2) . . . . ?
C00J C00B C00O C017 -65.5(2) . . . . ?
C006 C00B C00O C017 114.0(2) . . . . ?
C00J C00B C00O C016 60.7(2) . . . . ?
C006 C00B C00O C016 -119.8(2) . . . . ?
C002 C00E C00P C00G -2.3(3) . . . . ?
C004 C00G C00P C00E 4.7(3) . . . . ?
C00M C00L C00Q C00T 0.8(3) . . . . ?
C010 C00L C00Q C00T -177.68(18) . . . . ?
C009 C00D C00R C011 3.6(3) . . . . ?
B1 C00D C00R C011 -177.29(18) . . . . ?
C00F C00A C00S C00V 174.86(18) . . . . ?
C008 C00A C00S C00V -3.1(3) . . . . ?
C00L C00Q C00T C00Y -0.3(3) . . . . ?
C00L C00Q C00T C014 179.95(18) . . . . ?
C00A C00S C00V C00K -1.4(3) . . . . ?
C00C C00K C00V C00S 3.5(3) . . . . ?
C00L C00M C00W C00Y 0.2(3) . . . . ?
C00F C00M C00W C00Y -178.48(17) . . . . ?
C00L C00M C00W C012 -179.49(18) . . . . ?
C00F C00M C00W C012 1.9(3) . . . . ?
C00F C007 C00X C011 -174.0(2) . . . . ?
C009 C007 C00X C011 5.8(3) . . . . ?
C00M C00W C00Y C00T 0.4(3) . . . . ?
C012 C00W C00Y C00T -179.94(19) . . . . ?
C00Q C00T C00Y C00W -0.3(3) . . . . ?
C014 C00T C00Y C00W 179.43(19) . . . . ?
C007 C00X C011 C00R -1.8(3) . . . . ?
C00D C00R C011 C00X -3.1(3) . . . . ?
C00I C00H C013 C018 -59.8(3) . . . . ?
C006 C00H C013 C018 120.1(2) . . . . ?
C00I C00H C013 C019 66.8(3) . . . . ?
C006 C00H C013 C019 -113.3(2) . . . . ?
C00E C002 B1 C00D -166.81(16) . . . . ?
C003 C002 B1 C00D -0.2(2) . . . . ?
C00E C002 B1 C006 4.1(3) . . . . ?
C003 C002 B1 C006 170.73(16) . . . . ?
C00R C00D B1 C002 173.24(17) . . . . ?
C009 C00D B1 C002 -7.6(2) . . . . ?
C00R C00D B1 C006 2.2(3) . . . . ?
C009 C00D B1 C006 -178.64(16) . . . . ?
C00H C006 B1 C002 91.0(2) . . . . ?
C00B C006 B1 C002 -89.5(2) . . . . ?
C00H C006 B1 C00D -98.6(2) . . . . ?
C00B C006 B1 C00D 81.0(2) . . . . ?
 
_refine_diff_density_max    0.218
_refine_diff_density_min   -0.195
_refine_diff_density_rms    0.038

_shelx_res_file
;
TITL 20_YSN03_autored_a.res in P2(1)/c
    20_YSN03_autored_a.res
    created by SHELXL-2018/3 at 05:51:18 on 31-Jul-2024
REM  Yadorkari-X generated
CELL 0.41280 13.0696 20.7645 12.6725 90.0000 90.3220 90.0000
ZERR 4.0 0.0004 0.0007 0.0004 0.0000 0.0030 0.0000
LATT 1
SYMM -X, 1/2+Y, 1/2-Z
REM  SPGR P21/c monoclinic
SFAC C H B
DISP C -0.0001 0.0005 5.2
DISP H 0. 0. 0.6
DISP B -0.0001 0.0002 3.7
UNIT 176 180 4
TEMP -173.0
L.S. 10
FMAP 2
PLAN -20
ACTA
CONF
LIST 4

WGHT    0.047100    1.544000
FVAR       0.43939
C001  1    0.334530    0.659834    0.173537    11.00000    0.02239    0.02137 =
         0.02308   -0.00273   -0.00152    0.00039
C002  1    0.465541    0.687116    0.034471    11.00000    0.02533    0.02274 =
         0.02516   -0.00201   -0.00153   -0.00086
C003  1    0.361212    0.679712    0.064605    11.00000    0.02352    0.01979 =
         0.02463   -0.00225   -0.00136    0.00174
C004  1    0.285417    0.685839   -0.014368    11.00000    0.02332    0.02280 =
         0.02954   -0.00190   -0.00202    0.00036
AFIX  43
H1    2    0.216012    0.677377    0.002667    11.00000   -1.20000
AFIX   0
C005  1    0.874218    0.646351    0.007484    11.00000    0.02317    0.02656 =
         0.02756    0.00335    0.00072   -0.00293
C006  1    0.666720    0.656013    0.069398    11.00000    0.02224    0.02571 =
         0.02352    0.00013   -0.00122    0.00043
C007  1    0.376479    0.595044    0.332170    11.00000    0.02782    0.02588 =
         0.02377    0.00050    0.00090    0.00343
C008  1    0.236963    0.673913    0.219128    11.00000    0.02304    0.02383 =
         0.02431   -0.00450   -0.00404   -0.00040
C009  1    0.407468    0.626442    0.236535    11.00000    0.02374    0.02505 =
         0.02137   -0.00297    0.00084    0.00103
C00A  1    0.207550    0.643081    0.316359    11.00000    0.02366    0.02897 =
         0.02521   -0.00443   -0.00082    0.00082
C00B  1    0.702093    0.601304    0.014410    11.00000    0.02415    0.02486 =
         0.02460   -0.00083    0.00100   -0.00227
C00C  1    0.169068    0.722339    0.177635    11.00000    0.02594    0.02727 =
         0.02566   -0.00471   -0.00564    0.00167
AFIX  43
H2    2    0.188108    0.745229    0.115878    11.00000   -1.20000
AFIX   0
C00D  1    0.514460    0.624268    0.206343    11.00000    0.02367    0.02570 =
         0.02391   -0.00321   -0.00070    0.00263
C00E  1    0.487254    0.707768   -0.069013    11.00000    0.02727    0.02948 =
         0.02944    0.00226    0.00261   -0.00069
AFIX  43
H3    2    0.556403    0.715314   -0.088134    11.00000   -1.20000
AFIX   0
C00F  1    0.275146    0.600632    0.368827    11.00000    0.02726    0.02877 =
         0.02452   -0.00187    0.00235    0.00042
C00G  1    0.310080    0.703922   -0.116129    11.00000    0.03202    0.02850 =
         0.02588    0.00106   -0.00617    0.00240
AFIX  43
H4    2    0.257532    0.707193   -0.167952    11.00000   -1.20000
AFIX   0
C00H  1    0.735967    0.706360    0.091340    11.00000    0.02635    0.02789 =
         0.02989   -0.00257   -0.00093   -0.00061
C00I  1    0.838296    0.700660    0.059551    11.00000    0.02642    0.02695 =
         0.03608   -0.00264   -0.00029   -0.00509
AFIX  43
H5    2    0.884366    0.734962    0.074073    11.00000   -1.20000
AFIX   0
C00J  1    0.804590    0.597341   -0.015244    11.00000    0.02646    0.02512 =
         0.02892   -0.00244    0.00264    0.00015
AFIX  43
H6    2    0.827553    0.560206   -0.051944    11.00000   -1.20000
AFIX   0
C00K  1    0.077920    0.736271    0.224723    11.00000    0.02515    0.03274 =
         0.03306   -0.00607   -0.00681    0.00611
AFIX  43
H7    2    0.035391    0.768999    0.195837    11.00000   -1.20000
AFIX   0
C00L  1    0.268412    0.586444    0.566741    11.00000    0.02792    0.03318 =
         0.02774    0.00296    0.00183    0.00809
C00M  1    0.240394    0.564726    0.465405    11.00000    0.02557    0.03315 =
         0.02602    0.00291    0.00448    0.00533
C00N  1    0.987372    0.638905   -0.019914    11.00000    0.02245    0.02924 =
         0.03465    0.00025    0.00424   -0.00411
AFIX  13
H8    2    1.020836    0.681880   -0.010933    11.00000   -1.20000
AFIX   0
C00O  1    0.628545    0.546686   -0.013510    11.00000    0.02373    0.02602 =
         0.03702   -0.00571    0.00403   -0.00220
AFIX  13
H9    2    0.560592    0.558033    0.017237    11.00000   -1.20000
AFIX   0
C00P  1    0.410875    0.717416   -0.143769    11.00000    0.03370    0.03452 =
         0.02435    0.00592    0.00108    0.00078
AFIX  43
H10   2    0.426910    0.732873   -0.212269    11.00000   -1.20000
AFIX   0
C00Q  1    0.231897    0.553136    0.654956    11.00000    0.03029    0.04198 =
         0.02580    0.00213    0.00345    0.00853
AFIX  43
H11   2    0.249953    0.568020    0.723459    11.00000   -1.20000
AFIX   0
C00R  1    0.583038    0.591371    0.270278    11.00000    0.02419    0.03973 =
         0.02933    0.00357    0.00334    0.00747
AFIX  43
H12   2    0.653629    0.591966    0.252831    11.00000   -1.20000
AFIX   0
C00S  1    0.109261    0.658121    0.360659    11.00000    0.02591    0.03799 =
         0.02807   -0.00180    0.00239    0.00094
AFIX  43
H13   2    0.087957    0.636422    0.422768    11.00000   -1.20000
AFIX   0
C00T  1    0.169979    0.498909    0.645331    11.00000    0.02611    0.04442 =
         0.03208    0.00940    0.00646    0.00744
C00U  1    1.039491    0.591599    0.056458    11.00000    0.02439    0.03225 =
         0.04167    0.00163    0.00406   -0.00192
AFIX 137
H14   2    1.034922    0.608256    0.128634    11.00000   -1.50000
H15   2    1.111576    0.586667    0.037173    11.00000   -1.50000
H16   2    1.005236    0.549685    0.052305    11.00000   -1.50000
AFIX   0
C00V  1    0.045960    0.702645    0.315905    11.00000    0.02365    0.04162 =
         0.03481   -0.00651    0.00146    0.00673
AFIX  43
H17   2   -0.019217    0.711068    0.345711    11.00000   -1.20000
AFIX   0
C00W  1    0.177704    0.509957    0.453683    11.00000    0.02688    0.03853 =
         0.03187    0.00287    0.00167    0.00160
C00X  1    0.451180    0.558125    0.389534    11.00000    0.03549    0.03749 =
         0.02588    0.00769    0.00457    0.00664
AFIX  43
H18   2    0.430217    0.533882    0.449200    11.00000   -1.20000
AFIX   0
C00Y  1    0.143988    0.478012    0.543704    11.00000    0.02893    0.03886 =
         0.04034    0.00680    0.00266   -0.00078
AFIX  43
H19   2    0.102082    0.440920    0.535839    11.00000   -1.20000
AFIX   0
C00Z  1    1.003381    0.617303   -0.134230    11.00000    0.03156    0.04171 =
         0.03785    0.00130    0.00956   -0.00218
AFIX 137
H20   2    0.978204    0.573159   -0.142984    11.00000   -1.50000
H21   2    1.076457    0.618857   -0.150957    11.00000   -1.50000
H22   2    0.965724    0.646076   -0.181877    11.00000   -1.50000
AFIX   0
C010  1    0.338576    0.643435    0.582298    11.00000    0.04106    0.03473 =
         0.02895   -0.00002    0.00080    0.00417
AFIX 137
H23   2    0.409913    0.629128    0.578452    11.00000   -1.50000
H24   2    0.325986    0.662776    0.651560    11.00000   -1.50000
H25   2    0.325386    0.675403    0.526981    11.00000   -1.50000
AFIX   0
C011  1    0.551500    0.556993    0.360492    11.00000    0.03186    0.04579 =
         0.03324    0.01080   -0.00007    0.01412
AFIX  43
H26   2    0.599920    0.533173    0.400808    11.00000   -1.20000
AFIX   0
C012  1    0.147018    0.485130    0.345976    11.00000    0.04278    0.04214 =
         0.03759    0.00079    0.00055   -0.00726
AFIX 137
H27   2    0.206266    0.465052    0.312197    11.00000   -1.50000
H28   2    0.122581    0.521028    0.302414    11.00000   -1.50000
H29   2    0.092306    0.453209    0.353467    11.00000   -1.50000
AFIX   0
C013  1    0.698978    0.766485    0.149541    11.00000    0.02849    0.03418 =
         0.05220   -0.01493    0.00199   -0.00246
AFIX  13
H30   2    0.625665    0.758945    0.168023    11.00000   -1.20000
AFIX   0
C014  1    0.131119    0.463335    0.741252    11.00000    0.03411    0.05605 =
         0.03955    0.01591    0.00684    0.00285
AFIX 137
H31   2    0.163172    0.481176    0.804943    11.00000   -1.50000
H32   2    0.148319    0.417548    0.735265    11.00000   -1.50000
H33   2    0.056689    0.468233    0.745692    11.00000   -1.50000
AFIX   0
B1    3    0.550619    0.658962    0.105446    11.00000    0.02477    0.02146 =
         0.02555   -0.00508    0.00010   -0.00107
C016  1    0.661972    0.482947    0.036626    11.00000    0.02766    0.02632 =
         0.09826    0.00066   -0.00243   -0.00446
AFIX 137
H34   2    0.611913    0.449381    0.019301    11.00000   -1.50000
H35   2    0.666238    0.488038    0.113406    11.00000   -1.50000
H36   2    0.729164    0.470614    0.009268    11.00000   -1.50000
AFIX   0
C017  1    0.613414    0.540834   -0.132962    11.00000    0.04827    0.06303 =
         0.04111   -0.02267    0.01052   -0.02711
AFIX 137
H37   2    0.591051    0.582381   -0.161625    11.00000   -1.50000
H38   2    0.561344    0.508087   -0.148012    11.00000   -1.50000
H39   2    0.678156    0.528287   -0.165744    11.00000   -1.50000
AFIX   0
C018  1    0.756654    0.776929    0.252947    11.00000    0.04845    0.08210 =
         0.06422   -0.04140   -0.00572    0.01083
AFIX 137
H40   2    0.751319    0.738172    0.296703    11.00000   -1.50000
H41   2    0.726921    0.813609    0.290561    11.00000   -1.50000
H42   2    0.828821    0.785723    0.238090    11.00000   -1.50000
AFIX   0
C019  1    0.701843    0.826077    0.078504    11.00000    0.09632    0.03292 =
         0.08948   -0.00643    0.01501    0.00865
AFIX 137
H43   2    0.773034    0.836555    0.061740    11.00000   -1.50000
H44   2    0.670344    0.862517    0.115200    11.00000   -1.50000
H45   2    0.663986    0.817310    0.013096    11.00000   -1.50000

AFIX   0
HKLF 4 1 1 0 0   0 1 0   0 0 1


REM  20_YSN03_autored_a.res in P2(1)/c
REM wR2 = 0.1344, GooF = S = 1.050, Restrained GooF = 1.050 for all data
REM R1 = 0.0590 for 5491 Fo > 4sig(Fo) and 0.0818 for all 7035 data
REM 415 parameters refined using 0 restraints

END

WGHT      0.0454      1.4977

REM Highest difference peak  0.218,  deepest hole -0.195,  1-sigma level  0.038
Q1    1   0.0999  0.5007  0.7933  11.00000  0.05    0.22
Q2    1   0.6027  0.6557  0.0834  11.00000  0.05    0.21
Q3    1   0.5086  0.6702  0.0604  11.00000  0.05    0.19
Q4    1   0.6652  0.5722 -0.0001  11.00000  0.05    0.19
Q5    1   0.2347  0.6745  0.2828  11.00000  0.05    0.18
Q6    1   0.9287  0.6376 -0.0071  11.00000  0.05    0.18
Q7    1   0.1886  0.4434  0.7877  11.00000  0.05    0.17
Q8    1   0.2544  0.5832  0.4166  11.00000  0.05    0.17
Q9    1   0.2942  0.6876  0.2191  11.00000  0.05    0.17
Q10   1   0.3931  0.6123  0.2810  11.00000  0.05    0.17
Q11   1   0.4143  0.6768  0.0434  11.00000  0.05    0.17
Q12   1   0.5261  0.6343  0.1403  11.00000  0.05    0.16
Q13   1   0.2769  0.6512  0.1832  11.00000  0.05    0.16
Q14   1   0.4773  0.7050 -0.0041  11.00000  0.05    0.16
Q15   1   0.3605  0.6309  0.1873  11.00000  0.05    0.16
Q16   1   0.4501  0.6113  0.2022  11.00000  0.05    0.16
Q17   1   0.0617  0.4363  0.7201  11.00000  0.05    0.16
Q18   1   0.2936  0.7133 -0.0555  11.00000  0.05    0.16
Q19   1   0.3438  0.6692  0.1182  11.00000  0.05    0.15
Q20   1   0.5317  0.6502  0.1623  11.00000  0.05    0.15
;
_shelx_res_checksum   18867

_shelx_hkl_file
;
   0   0   2 1721.83  140.62
   0   0   2 1535.81  140.51
   0   0  -2 1659.84  140.53
   0   0  -3    4.33    4.75
   0   0   3    3.19    4.36
   0   0  -3   -3.63    4.45
   0   0   3    0.30    4.45
   0   0   3    1.99    5.08
   0   0  -3   -0.93    4.47
   0   0  -4   -2.06    4.75
   0   0   4   11.61    4.23
   0   0   4   -1.45    4.96
   0   0   4    4.40    4.64
   0   0  -4   -0.20    4.86
   0   0   5    1.20    5.38
   0   0  -5    4.98    5.11
   0   0   5    1.74    4.67
   0   0  -5   -1.65    5.09
   0   0  -6  388.51   34.26
   0   0   6  383.04   34.23
   0   0   6  381.73   34.50
   0   0   7    1.64    5.81
   0   0   7   -0.86    5.86
   0   0   7    2.41    4.78
   0   0  -7    7.00    4.98
   0   0  -7    2.70    5.39
   0   0   7    8.28    5.04
   0   0   8   59.43    7.87
   0   0   8   59.63    8.33
   0   0  -8   34.53    7.61
   0   0   8   47.06    7.28
   0   0  -8   64.68    7.82
   0   0   8   48.28    8.32
   0   0   9   -4.78    5.69
   0   0   9    1.03    6.47
   0   0  -9    4.44    6.03
   0   0   9   -6.53    6.88
   0   0   9   -4.15    5.61
   0   0  -9    0.44    5.96
   0   0  10  302.81   27.50
   0   0  10  272.59   26.60
   0   0  10  318.52   27.43
   0   0  10  285.94   26.88
   0   0 -10  308.19   27.13
   0   0 -10  259.65   26.89
   0   0  11   -4.19    6.70
   0   0  11    7.97    7.62
   0   0  11    5.88    7.75
   0   0  11    5.40    5.52
   0   0 -11    4.85    7.02
   0   0 -11    1.61    6.41
   0   0  12   13.02    6.65
   0   0  12    9.15    7.86
   0   0  12   19.73    8.29
   0   0  12   11.17    6.70
   0   0 -12   19.27    7.55
   0   0 -12    8.12    6.88
   0   0  13    7.89    7.03
   0   0  13   -0.75    8.23
   0   0  13    3.12    6.49
   0   0 -13    6.22    6.66
   0   0 -13   -4.40    7.50
   0   0  14   52.40    9.56
   0   0  14   43.29    9.78
   0   0  14   53.74    9.43
   0   0 -14   28.90    9.30
   0   0  14   49.11    8.20
   0   0 -14   45.79    9.41
   0   0 -15  -14.27    7.94
   0   0  15   -1.69    8.91
   0   0  15   -3.05    7.89
   0   0  15    4.09    7.18
   0  -1   2  223.79   19.00
   0   1   2  198.69   19.07
   0  -1   2  193.13   18.96
   0  -1  -2  218.13   19.10
   0   1   2  214.79   18.99
   0  -1  -2  188.99   18.99
   0   1   2  240.49   18.93
   0  -1  -2  224.54   18.93
   0  -1   3 3745.09  315.03
   0  -1   3 3444.49  314.87
   0   1  -3 3739.99  314.88
   0   1  -3 3798.63  314.95
   0  -1   3 3398.03  314.91
   0  -1  -3 3607.81  315.01
   0   1   3 3714.88  315.00
   0  -1   3 3670.55  315.02
   0   1   3 3624.27  315.07
   0   1   3 3851.86  314.91
   0  -1  -3 3701.71  314.92
   0   1   4  750.64   68.24
   0  -1  -4  805.70   68.31
   0  -1   4  828.12   68.30
   0   1   4  804.35   68.39
   0  -1  -4  775.91   68.44
   0   1  -4  780.53   68.37
   0   1  -4  733.57   68.21
   0  -1   4  764.82   68.44
   0  -1   4  817.82   68.27
   0  -1   4  817.28   68.47
   0   1   5  611.79   52.50
   0   1  -5  639.65   52.69
   0   1  -5  575.32   52.55
   0  -1   5  614.71   52.81
   0  -1   5  572.05   52.48
   0  -1  -5  620.60   52.89
   0   1   5  585.48   52.78
   0   1   6  850.20   71.47
   0  -1   6  824.85   71.32
   0  -1   6  760.71   71.53
   0  -1  -6  729.14   71.38
   0   1   6  875.36   71.72
   0  -1  -6  821.68   71.69
   0  -1   6  889.37   71.65
   0  -1   7    9.71    5.04
   0  -1  -7    0.33    5.17
   0  -1   7   -0.84    5.64
   0   1   7   -3.59    4.91
   0  -1   7   -3.96    4.98
   0  -1  -7   -0.37    5.40
   0   1  -7    5.96    4.88
   0  -1  -7    2.65    5.61
   0   1   7    2.15    4.93
   0   1  -7   -2.07    5.43
   0   1   7    1.26    5.39
   0  -1   7  -11.30    5.41
   0  -1   8  365.60   31.76
   0  -1  -8  327.19   31.86
   0   1   8  401.97   32.45
   0  -1   8  396.85   32.31
   0  -1  -8  315.49   32.06
   0   1  -8  340.79   31.80
   0  -1   8  342.38   32.35
   0   1   8  392.40   32.44
   0   1  -8  317.59   31.93
   0   1   8  353.79   31.90
   0  -1   8  348.41   31.84
   0   1   8  353.93   31.77
   0  -1  -9  283.60   26.20
   0   1   9  294.11   26.40
   0  -1   9  280.77   26.41
   0   1  -9  265.43   26.12
   0  -1  -9  263.42   26.11
   0  -1   9  311.52   26.72
   0   1   9  263.33   26.42
   0   1  -9  269.55   26.17
   0   1   9  287.09   26.12
   0  -1   9  291.99   26.07
   0   1   9  274.49   25.87
   0  -1   9  302.83   25.96
   0  -1 -10  154.19   16.26
   0   1  10  184.94   16.34
   0  -1  10  190.91   16.19
   0   1 -10  134.87   15.98
   0  -1 -10  156.29   16.39
   0   1  10  138.20   16.17
   0  -1  10  189.81   16.85
   0  -1  10  146.44   16.43
   0   1  10  147.92   16.31
   0  -1  10  163.00   15.85
   0   1  10  156.10   15.82
   0   1 -10  137.52   16.11
   0  -1  11  110.64   11.03
   0  -1  11   70.52   11.27
   0   1  11   85.71   11.65
   0  -1  11   83.87   10.76
   0   1 -11  109.97   11.14
   0   1  11  104.81   11.45
   0  -1 -11   74.12   11.14
   0   1  11   88.07   10.60
   0   1 -11   65.63   10.94
   0  -1  11   87.85   11.75
   0   1  11   80.72   11.48
   0  -1 -11   97.28   11.36
   0  -1  12   48.93    9.09
   0   1  12   31.94    7.41
   0  -1  12   27.44    7.20
   0  -1  12   43.08    8.13
   0   1  12   46.36    8.42
   0  -1 -12   31.53    8.16
   0   1 -12   21.41    8.03
   0  -1 -12   26.85    8.39
   0   1 -12   34.91    7.95
   0  -1  12   24.75    8.35
   0   1  12   17.05    7.85
   0   1  13    6.07    7.75
   0  -1  13    1.57    6.66
   0   1  13   17.60    6.67
   0   1  13    7.45    7.41
   0  -1  13    8.92    7.51
   0  -1 -13   12.70    8.22
   0   1 -13    8.72    7.48
   0   1 -13    4.85    7.29
   0  -1 -13    1.28    7.23
   0   1  13    0.69    8.57
   0   1  14   22.67    8.33
   0  -1  14   17.52    9.30
   0   1  14   23.35    9.25
   0  -1  14   17.82    6.39
   0   1  14   27.54    7.25
   0  -1  14   14.61    6.87
   0   1 -14   14.68    7.83
   0  -1 -14   11.56    8.27
   0   1 -14   17.45    8.03
   0  -1 -14   26.49    7.96
   0  -1  14    5.80    7.41
   0   1  15   14.45    8.96
   0  -1  15   34.44    9.33
   0  -1 -15   26.59    8.80
   0  -1  15   21.25    7.99
   0   1  15   22.20    8.68
   0  -1 -15   45.45    9.30
   0   1 -15   31.40    9.07
   0   1  15   28.01    7.49
   0   1  15   21.56    7.82
   0  -1  15   31.11    7.88
   0  -2  -1 4450.85  382.73
   0  -2   2  646.70   52.53
   0   2  -2  586.87   52.53
   0  -2  -2  628.93   52.67
   0   2   2  558.49   52.62
   0   2   2  639.38   52.53
   0  -2  -2  624.75   52.55
   0   2  -2  560.05   52.64
   0  -2   2  585.92   52.61
   0   2  -3  385.35   34.10
   0  -2  -3  372.02   34.36
   0  -2   3  376.79   34.07
   0   2  -3  378.46   34.39
   0  -2   3  415.93   34.30
   0   2   3  431.19   34.26
   0  -2  -3  407.97   34.23
   0  -2  -3  366.58   34.50
   0  -2   3  336.25   34.32
   0   2   3  433.97   34.50
   0   2  -4   15.86    4.35
   0  -2   4   13.92    5.43
   0  -2   4   17.54    5.18
   0  -2  -4   18.48    5.50
   0  -2   4   11.73    4.06
   0  -2  -4   14.55    4.89
   0   2  -4   12.97    5.46
   0  -2   4   10.54    5.07
   0   2   4   16.95    4.42
   0  -2   5  241.93   22.85
   0   2   5  237.18   23.13
   0   2  -5  254.77   22.98
   0  -2   5  270.12   23.19
   0   2  -5  252.85   23.25
   0   2   5  283.91   23.58
   0  -2  -6  296.04   25.80
   0   2   6  282.70   25.61
   0  -2   6  293.44   25.89
   0  -2  -6  262.32   25.45
   0   2   6  248.60   25.87
   0  -2   6  308.46   25.79
   0   2   7   35.32    7.33
   0   2  -7   45.77    6.87
   0   2  -7   42.68    7.47
   0  -2   7   53.00    7.15
   0  -2  -7   41.95    7.53
   0  -2   7   63.19    8.03
   0   2   7   45.87    7.75
   0  -2  -7   64.25    8.27
   0  -2   7   50.00    7.29
   0  -2  -7   64.22    7.61
   0   2   7   61.22    7.30
   0  -2   7   61.45    7.71
   0  -2  -8  163.76   16.65
   0  -2   8  180.25   16.60
   0   2  -8  173.62   17.01
   0   2  -8  172.79   16.69
   0  -2  -8  164.58   16.95
   0  -2   8  162.30   17.07
   0   2   8  190.42   17.03
   0  -2   8  161.79   16.60
   0   2   8  171.97   16.55
   0   2   8  173.27   17.20
   0  -2   8  182.47   17.23
   0  -2  -8  171.28   17.23
   0   2   9    8.85    5.80
   0   2  -9   16.36    5.97
   0   2  -9    3.98    6.12
   0   2   9   10.23    5.60
   0  -2   9   24.03    6.10
   0  -2  -9    6.35    6.08
   0  -2   9    4.81    6.20
   0  -2  -9   17.86    6.71
   0  -2   9    5.31    5.58
   0  -2   9   25.52    6.46
   0   2   9    1.06    6.33
   0   2 -10  165.96   17.27
   0  -2 -10  176.35   17.68
   0  -2  10  163.48   17.14
   0  -2 -10  149.33   17.36
   0   2 -10  163.73   17.49
   0  -2  10  192.52   18.00
   0   2  10  168.18   17.94
   0  -2  10  208.21   18.11
   0   2  10  180.73   17.78
   0   2  10  173.79   17.25
   0  -2  10  171.41   17.23
   0   2  10  195.21   17.65
   0  -2  11    1.29    7.28
   0  -2  11    8.99    7.27
   0   2  11   14.86    7.14
   0   2 -11   -1.50    6.28
   0   2 -11    5.88    6.71
   0  -2 -11   -1.57    6.44
   0  -2  11   -2.30    6.10
   0   2  11    0.67    7.07
   0   2  11    2.21    6.90
   0  -2  11    2.50    5.86
   0   2  11    0.90    6.03
   0  -2 -11   -1.14    7.41
   0  -2 -12   43.71    8.18
   0  -2  12   43.69    7.96
   0  -2 -12   36.77    8.21
   0   2 -12   28.83    7.65
   0  -2  12   36.72    7.64
   0   2  12   29.71    8.19
   0  -2  12   41.08    9.13
   0  -2  12   38.70    8.59
   0   2 -12   33.23    8.80
   0   2  12   36.47    7.55
   0   2  12   37.64    8.66
   0   2  13   -3.06    8.23
   0   2  13    0.70    6.78
   0   2 -13   -5.68    7.06
   0   2  13   -3.81    6.81
   0  -2  13    0.58    6.31
   0  -2 -13    3.12    6.99
   0   2 -13    1.17    6.43
   0  -2 -13   -2.62    7.39
   0   2  13   -2.07    6.48
   0  -2  13   -2.12    6.31
   0   2 -14    0.63    6.54
   0   2 -14    2.72    7.46
   0   2  14    4.05    8.74
   0  -2  14    8.10    7.31
   0  -2  14    4.75    8.15
   0  -2  14   -4.31    7.03
   0   2  14    1.47    7.45
   0  -2 -14    3.39    7.86
   0  -2  14    2.81    6.68
   0   2  14   -3.29    6.68
   0  -2  15   46.81    8.75
   0   2  15   45.76    8.54
   0   2  15   44.19    9.33
   0   2  15   37.80    9.38
   0  -2  15   33.89    9.08
   0  -2 -15   43.71   10.01
   0   2 -15   37.58    9.49
   0   2 -15   53.32    9.17
   0  -2 -15   62.35   10.37
   0  -2  15   60.18   10.24
   0   2  15   61.40   11.03
   0  -3   0    0.96    3.17
   0  -3   1 6906.28  602.71
   0   3  -1 7179.22  602.71
   0  -3  -1 7039.05  602.63
   0   3   1 6854.92  602.68
   0  -3  -1 7076.69  602.72
   0   3  -2 1303.87  115.12
   0  -3   2 1237.96  115.12
   0  -3  -2 1423.45  115.11
   0   3   2 1384.61  115.11
   0  -3   2 1223.84  114.95
   0  -3  -2 1429.07  115.22
   0   3   2 1336.52  115.21
   0  -3  -2 1363.66  115.14
   0   3   2 1372.47  115.17
   0   3   3   66.49    7.16
   0  -3   3   62.65    6.82
   0   3  -3   78.15    7.24
   0  -3   3   65.70    7.42
   0   3  -3   58.68    7.70
   0  -3   3   52.96    6.20
   0  -3  -3   56.95    7.49
   0  -3  -3   63.00    7.09
   0   3   3   53.88    7.63
   0   3   3   62.16    7.56
   0  -3   4   65.91    7.88
   0   3  -4   66.91    8.62
   0   3  -4   85.24    7.47
   0  -3   4   63.69    7.96
   0   3   4   62.20    7.72
   0  -3  -4   71.47    7.95
   0  -3   4   63.43    7.10
   0   3   5  208.33   17.27
   0  -3   5  195.74   16.81
   0  -3   5  189.79   16.42
   0  -3  -5  200.61   17.27
   0   3  -5  183.86   16.48
   0  -3  -5  175.93   17.00
   0  -3  -6   11.45    5.59
   0  -3   6    9.51    5.10
   0  -3  -6    9.81    5.84
   0  -3   6    3.96    5.26
   0   3   6   14.84    6.07
   0   3   6    9.77    5.21
   0   3   6    7.29    4.98
   0  -3  -6    4.38    5.26
   0   3   7   20.28    4.93
   0  -3   7   18.14    6.03
   0   3  -7   10.05    4.73
   0  -3  -7   16.70    5.76
   0  -3   7   19.89    5.05
   0   3  -7   21.28    6.20
   0  -3  -7   20.23    5.86
   0  -3   7    7.85    5.48
   0  -3   7   15.72    5.79
   0   3   7   20.42    6.50
   0   3   7   13.40    5.48
   0  -3   8  113.97   12.42
   0   3   8  110.71   11.98
   0   3  -8  109.53   12.33
   0  -3   8  129.87   12.13
   0   3   8  117.65   12.14
   0  -3  -8   82.40   11.83
   0   3   8  119.77   12.55
   0  -3   8  124.44   12.37
   0   3  -8  128.72   11.94
   0  -3  -8   88.78   12.08
   0  -3   8  127.59   11.82
   0  -3  -9    5.70    6.21
   0  -3  -9   -2.98    5.75
   0  -3   9    9.69    5.59
   0  -3   9    0.53    5.76
   0   3  -9    6.41    6.47
   0  -3  -9    4.48    6.34
   0  -3   9   10.75    5.62
   0  -3   9    5.93    6.05
   0   3   9    7.46    6.82
   0   3   9    1.45    5.89
   0   3   9    0.76    5.43
   0   3  -9    2.72    5.27
   0  -3  10  170.67   18.22
   0  -3  10  175.59   17.54
   0  -3 -10  182.02   17.92
   0  -3  10  163.92   17.50
   0   3 -10  168.83   17.39
   0   3  10  193.21   18.20
   0  -3  10  163.59   17.87
   0  -3 -10  174.15   18.04
   0   3  10  191.75   17.42
   0   3  10  203.07   18.18
   0   3 -10  168.78   17.99
   0  -3  11   66.46   10.31
   0   3  11   83.06   10.41
   0   3  11   63.25   10.63
   0  -3 -11   62.57    9.75
   0  -3  11   88.14    9.84
   0  -3  11   68.88   10.01
   0  -3 -11   71.09   10.47
   0  -3  11   72.99    9.41
   0   3  11   62.04    9.33
   0   3  11   66.60   10.21
   0   3 -11   74.02    9.43
   0   3 -11   78.40   10.88
   0  -3  12   11.08    6.12
   0  -3 -12   10.81    7.37
   0  -3  12   -1.92    7.10
   0   3 -12    7.78    7.57
   0  -3 -12   12.63    7.27
   0  -3  12    2.76    7.37
   0  -3  12   15.41    6.63
   0   3  12   12.81    6.82
   0   3  12    9.71    6.53
   0   3 -12    7.88    6.54
   0   3  13   16.93    8.55
   0  -3 -13   12.97    8.15
   0  -3  13   18.24    6.96
   0  -3 -13   20.16    8.33
   0   3  13   11.41    5.85
   0  -3  13   29.08    7.28
   0   3  13   17.55    8.16
   0   3  13    0.70    6.88
   0   3 -13    9.73    7.51
   0   3 -13   40.99    7.19
   0  -3  14   10.99    8.61
   0   3  14    1.65    7.26
   0   3  14   12.62    7.38
   0  -3  14    3.59    7.79
   0   3 -14   -6.73    6.70
   0  -3 -14   -0.67    7.61
   0  -3  14    1.14    7.07
   0   3  14    0.81    8.72
   0   3 -14    8.32    7.78
   0   3  14    5.52    7.96
   0  -3  14    6.11    7.23
   0  -3  15    9.11    8.06
   0   3  15   19.65    6.90
   0  -3  15   18.25    7.58
   0   3  15   -3.64    7.99
   0   3 -15   22.22    8.86
   0   3  15   10.27    8.42
   0  -3 -15   -1.44    8.83
   0  -3  15   -0.75    8.08
   0   3  15    3.88    7.78
   0  -3 -15   18.71    8.93
   0   3 -15    1.31    7.11
   0  -3  15    8.98    7.54
   0  -4   0  197.43   15.61
   0   4   0  162.23   15.32
   0  -4   0  160.15   15.32
   0  -4  -1    4.66    3.40
   0   4   1   13.66    4.26
   0  -4  -1   11.56    4.86
   0   4   1   13.47    3.44
   0   4   1    7.51    4.20
   0   4  -1   12.33    4.89
   0  -4   1   18.55    4.97
   0  -4  -2  390.13   30.32
   0   4   2  353.91   30.29
   0  -4   2  335.00   30.44
   0   4  -2  340.80   30.46
   0  -4  -2  309.29   30.22
   0  -4  -2  301.03   30.42
   0   4   2  365.75   30.29
   0  -4   3    0.44    2.65
   0  -4  -3   -1.40    5.07
   0   4  -3   -2.32    4.10
   0  -4   3    3.06    3.56
   0   4   3    5.65    4.43
   0  -4  -3    1.13    4.92
   0  -4   3    1.40    4.24
   0  -4  -3    1.68    4.35
   0   4   3   -2.83    5.16
   0  -4   3    0.66    5.00
   0   4  -4  206.26   19.74
   0  -4   4  213.06   19.61
   0   4   4  210.58   20.14
   0  -4  -4  259.96   20.22
   0  -4   4  199.03   19.85
   0  -4   4  216.85   19.28
   0  -4   4  217.83   19.25
   0  -4   5  136.47   13.59
   0  -4  -5  143.77   14.54
   0   4  -5  138.80   13.63
   0  -4  -5  176.69   14.89
   0   4   5  144.98   14.40
   0   4   5  155.07   14.46
   0  -4  -5  149.57   14.19
   0  -4   6    8.99    5.42
   0   4  -6    0.68    5.63
   0  -4   6   -4.55    5.12
   0  -4  -6    2.40    5.91
   0   4   6   -2.57    4.57
   0  -4  -6   -3.39    5.32
   0   4   6   -5.55    5.10
   0  -4  -6    0.61    4.94
   0  -4  -7  312.36   27.07
   0  -4  -7  303.16   27.49
   0  -4   7  310.12   27.43
   0  -4   7  322.71   26.82
   0   4   7  319.99   27.35
   0   4  -7  265.28   27.22
   0  -4   7  305.83   27.18
   0   4   7  313.72   27.48
   0  -4  -7  264.46   27.51
   0  -4   7  276.24   27.01
   0   4   7  271.68   26.93
   0   4   8    6.32    4.97
   0  -4   8    4.37    5.75
   0  -4   8    2.80    5.87
   0  -4   8    2.15    5.22
   0  -4  -8    8.31    6.28
   0   4  -8    3.01    6.11
   0  -4  -8   -1.17    5.26
   0   4   8   15.13    5.96
   0  -4  -8    4.26    5.97
   0  -4   8    3.37    4.72
   0   4  -8    7.29    4.60
   0   4   8   11.27    6.30
   0   4   9  223.43   20.58
   0  -4   9  209.84   20.38
   0   4  -9  192.59   19.73
   0  -4   9  207.01   20.15
   0   4  -9  201.59   20.47
   0   4   9  205.74   19.78
   0  -4  -9  214.50   20.20
   0   4   9  231.78   20.55
   0  -4   9  229.90   20.83
   0  -4   9  213.79   19.82
   0  -4  -9  193.81   20.39
   0   4 -10  200.15   18.37
   0  -4  10  176.13   19.15
   0   4 -10  172.99   18.95
   0  -4 -10  189.42   18.77
   0  -4  10  178.55   18.57
   0  -4  10  187.82   18.35
   0   4  10  210.58   19.15
   0  -4 -10  206.90   19.32
   0  -4  10  178.74   18.67
   0  -4 -10  174.25   19.04
   0   4  10  211.08   19.22
   0   4  10  185.42   18.37
   0  -4  11   20.89    7.75
   0   4 -11   26.72    6.87
   0   4  11   21.38    6.82
   0   4  11   39.58    8.29
   0   4 -11   15.84    7.67
   0  -4 -11   21.17    8.04
   0  -4  11   34.22    7.05
   0  -4 -11   15.16    7.21
   0  -4  11   25.16    6.76
   0   4  11   29.62    7.59
   0  -4  11   22.83    7.32
   0   4  11   15.22    7.18
   0   4 -12   27.54    8.48
   0  -4  12   20.83    7.33
   0  -4  12   21.27    6.48
   0  -4 -12    5.86    7.99
   0   4  12   25.06    7.87
   0   4  12   28.79    7.18
   0  -4 -12   10.81    7.39
   0  -4  12   30.33    7.22
   0   4 -12   28.76    7.16
   0  -4  12   21.86    8.04
   0   4  13   -0.71    7.21
   0  -4 -13   12.33    6.99
   0  -4  13    4.91    6.67
   0   4  13    3.87    8.45
   0  -4  13   -2.25    6.81
   0   4  13   -8.32    5.44
   0   4 -13    0.56    6.15
   0   4 -13   -0.66    6.92
   0  -4  14   11.67    8.88
   0   4 -14   15.64    7.24
   0   4  14   19.21    7.23
   0   4  14   10.65    8.40
   0   4  14   13.46    7.73
   0  -4  14    1.43    7.28
   0  -4 -14    6.54    7.89
   0   4 -14    7.05    8.18
   0  -4 -14    5.32    6.38
   0  -4  14    8.06    6.77
   0  -4  14    8.41    7.21
   0   4  14   11.27    7.73
   0   4  15    6.02    8.04
   0   4  15   -0.74    8.26
   0  -4  15   -1.28    6.99
   0  -4 -15   -5.33    7.61
   0   4 -15   -0.64    6.97
   0   4  15    9.39    7.78
   0  -4  15   -0.61    7.44
   0  -4  15    5.76    8.44
   0   4  15    2.32    6.37
   0   4 -15    9.74    8.57
   0  -4  15   15.64    7.72
   0  -5   0    2.11    4.55
   0  -5   0    4.70    4.25
   0   5   0    0.95    3.80
   0   5  -1  779.59   63.80
   0  -5   1  727.62   63.77
   0   5   1  737.74   64.07
   0  -5  -1  763.10   63.81
   0   5   1  730.41   63.79
   0   5   1  743.86   64.02
   0  -5  -1  689.15   64.04
   0   5  -1  725.46   64.11
   0  -5   1  703.01   64.10
   0  -5  -2 1198.44  107.59
   0  -5   2 1266.59  107.32
   0  -5   2 1284.64  107.72
   0   5  -2 1197.27  107.73
   0   5   2 1223.27  107.59
   0  -5  -2 1285.16  107.76
   0  -5   2 1330.87  107.35
   0   5   2 1288.58  107.73
   0   5   2 1218.92  107.62
   0  -5  -2 1225.38  107.64
   0   5  -2 1167.07  107.33
   0  -5   3   55.53    5.59
   0   5  -3   48.94    5.38
   0   5   3   38.10    6.73
   0   5  -3   47.07    7.29
   0  -5   3   49.11    7.00
   0  -5   3   44.36    5.17
   0   5  -3   49.23    5.87
   0  -5   4 1265.96  104.93
   0  -5  -4 1137.52  105.36
   0   5   4 1254.73  105.39
   0   5   4 1137.13  105.41
   0   5  -4 1256.74  105.18
   0  -5   4 1255.82  105.16
   0  -5   4 1166.96  105.39
   0  -5   4 1192.13  104.91
   0  -5   5  353.85   31.08
   0   5   5  348.77   31.49
   0   5   5  364.08   31.83
   0  -5  -5  374.12   31.92
   0   5   5  346.53   31.70
   0  -5  -5  326.75   31.78
   0  -5   5  358.20   31.01
   0  -5  -5  349.57   31.57
   0   5   6  174.08   16.87
   0  -5   6  197.77   16.97
   0  -5  -6  156.27   17.28
   0  -5   6  168.67   16.93
   0   5   6  189.23   17.40
   0  -5  -6  174.10   17.43
   0  -5  -6  172.56   16.97
   0   5  -6  171.15   16.42
   0   5   6  194.92   17.50
   0  -5   6  193.71   17.13
   0   5  -6  180.91   17.44
   0  -5  -7  225.18   24.39
   0  -5   7  266.84   24.32
   0   5   7  240.79   24.50
   0  -5  -7  263.80   24.27
   0   5   7  285.08   24.56
   0  -5  -7  236.24   24.51
   0  -5   7  268.69   24.18
   0   5   7  283.46   24.11
   0   5  -7  266.93   24.56
   0  -5   7  284.04   24.29
   0   5  -8  118.14   11.60
   0  -5   8  127.93   12.52
   0   5  -8  122.10   12.86
   0   5   8  121.81   12.01
   0  -5  -8  101.51   12.57
   0  -5   8  102.47   12.16
   0  -5  -8  112.10   12.31
   0   5   8  106.74   12.37
   0  -5   8  112.34   11.50
   0  -5   8  120.01   12.43
   0  -5  -8  102.82   12.65
   0  -5   9    0.51    6.14
   0   5   9    6.78    5.70
   0  -5  -9    0.58    7.06
   0  -5   9    9.99    6.31
   0   5  -9    5.83    5.51
   0   5   9   -7.65    5.66
   0  -5   9    2.25    6.31
   0  -5  -9   -0.44    6.32
   0   5   9    4.90    5.82
   0  -5  -9   -2.15    6.10
   0  -5   9    0.37    5.12
   0   5  -9    7.40    7.05
   0  -5  10   67.80    9.57
   0   5  10   65.85    9.78
   0  -5  10   62.59    9.44
   0   5 -10   69.96    8.78
   0  -5 -10   49.97    9.80
   0   5  10   72.41    9.14
   0  -5  10   63.90    9.20
   0   5  10   52.66    9.63
   0  -5  10   70.56    8.63
   0  -5 -10   53.67    9.19
   0   5 -10   53.24    9.56
   0  -5 -10   60.06    9.47
   0  -5  11   -4.63    6.32
   0   5  11    5.73    6.86
   0  -5 -11    8.48    7.25
   0  -5  11    4.52    6.13
   0  -5 -11   -6.80    7.22
   0  -5  11   -3.26    5.88
   0  -5  11    6.24    7.13
   0   5  11   -0.60    6.88
   0   5 -11   -2.27    5.86
   0   5  11    4.72    5.75
   0   5 -11   -4.66    7.33
   0   5 -12    3.76    7.30
   0   5  12   12.86    7.37
   0  -5 -12    4.02    7.13
   0  -5  12   -0.53    5.57
   0  -5  12    6.08    6.40
   0  -5 -12   -4.64    7.46
   0  -5  12   -6.90    6.88
   0   5 -12   -3.49    6.26
   0   5  12   10.51    6.13
   0  -5  12   -7.44    7.35
   0   5  13    1.61    6.27
   0  -5  13    4.02    7.18
   0   5  13   12.90    7.57
   0  -5 -13    4.32    7.06
   0  -5  13   -3.35    6.36
   0  -5  13    2.20    6.39
   0   5 -13    1.09    6.76
   0   5  13   -0.78    8.21
   0   5 -13    0.67    7.44
   0   5  14   -3.40    6.64
   0  -5  14   -4.65    7.60
   0  -5  14    0.71    7.17
   0  -5  14    0.59    6.32
   0   5  14    0.72    7.16
   0   5  14    4.12    7.83
   0  -5 -14  -11.89    8.01
   0  -5 -14   10.64    7.79
   0  -5  14   16.45    7.18
   0   5  14   -3.02    7.66
   0   5 -14    5.01    7.83
   0   5 -14    7.62    7.07
   0  -5  15    1.64    8.92
   0   5 -15   12.20    8.40
   0   5  15   -4.53    8.02
   0  -5  15   11.33    6.98
   0   5  15   18.14    8.37
   0  -5 -15    4.66    8.49
   0   5 -15    5.65    7.18
   0   5  15    1.74    7.98
   0  -5  15    1.23    6.84
   0  -5  15   -0.75    7.96
   0  -6   0  674.77   53.47
   0  -6   0  630.33   52.90
   0   6   0  622.07   53.22
   0  -6   0  586.11   53.20
   0   6   0  582.79   52.87
   0   6   1  433.86   38.94
   0  -6  -1  451.66   38.98
   0   6  -1  438.68   38.68
   0   6   1  481.58   39.04
   0  -6   1  442.70   39.06
   0   6  -1  434.72   39.13
   0  -6  -1  478.76   38.69
   0  -6   1  438.11   38.70
   0   6   1  408.38   38.61
   0  -6   2  867.96   79.87
   0  -6   2  911.66   79.33
   0   6  -2  863.60   79.44
   0   6   2  902.01   79.66
   0   6  -2  943.30   79.40
   0   6  -2  967.45   79.94
   0  -6  -2  952.96   79.72
   0  -6   2  959.51   79.47
   0  -6   3  182.16   16.54
   0   6  -3  177.37   16.62
   0   6  -3  195.17   17.54
   0   6  -3  188.19   16.40
   0  -6   3  182.50   16.37
   0  -6   4   11.09    3.55
   0   6   4    9.83    5.99
   0  -6  -4    2.60    5.69
   0  -6  -4   18.72    5.12
   0  -6  -4   10.82    5.17
   0   6   4    6.07    4.80
   0  -6   4   10.13    3.26
   0   6   4   12.43    5.04
   0   6  -4   11.94    3.50
   0   6  -4    8.50    4.36
   0  -6   5  455.24   42.49
   0  -6   5  479.01   41.93
   0   6   5  524.97   42.86
   0  -6   5  463.76   41.93
   0   6   5  484.37   42.63
   0  -6  -5  465.10   42.75
   0   6   5  523.34   42.46
   0  -6  -5  469.79   42.35
   0  -6  -6    3.28    5.04
   0   6   6   -1.24    5.71
   0  -6  -6    7.46    5.95
   0  -6   6    2.57    5.72
   0  -6   6    3.40    3.18
   0  -6   6    4.45    5.18
   0  -6   6    1.98    4.46
   0  -6  -6    5.96    5.36
   0   6   6    3.25    5.16
   0   6   6   12.90    5.86
   0   6   7    2.28    5.78
   0  -6   7   24.97    6.09
   0  -6  -7   19.66    5.94
   0   6   7   20.24    5.08
   0  -6   7   19.61    5.47
   0  -6  -7   11.59    6.68
   0   6   7   14.17    5.99
   0  -6   7   16.96    5.49
   0  -6  -7   17.17    6.28
   0   6  -8  118.64   12.54
   0  -6   8  136.49   13.53
   0   6   8  114.40   13.53
   0  -6  -8  133.53   13.78
   0  -6   8  147.43   13.31
   0   6   8  116.19   13.64
   0  -6  -8  129.87   13.89
   0  -6   8  114.93   12.44
   0   6   8  134.12   13.11
   0  -6  -8  118.73   13.27
   0  -6   8  134.74   13.46
   0   6  -8  144.69   14.01
   0  -6   9   57.95    8.87
   0  -6   9   63.66    8.32
   0  -6  -9   60.94    9.44
   0   6   9   72.75    8.88
   0   6  -9   70.04    8.22
   0  -6   9   66.44    9.02
   0  -6  -9   81.23    9.87
   0  -6  -9   66.81    9.21
   0   6   9   61.43    9.62
   0   6   9   75.25    9.29
   0   6  -9   60.54    9.71
   0  -6   9   51.71    9.32
   0  -6 -10   -7.47    6.28
   0  -6 -10   14.23    7.26
   0  -6  10   17.80    6.59
   0  -6  10    7.53    6.47
   0   6 -10    4.46    7.19
   0   6 -10   -2.80    5.39
   0   6  10    6.71    5.39
   0  -6  10    5.70    5.39
   0  -6 -10    8.35    6.56
   0  -6  10    6.20    6.93
   0   6  10    5.23    6.35
   0  -6  11    0.62    7.20
   0  -6  11   13.24    7.18
   0   6 -11    8.00    5.82
   0  -6 -11    6.29    7.52
   0   6 -11    9.60    7.74
   0  -6 -11   15.16    7.38
   0   6  11   14.35    6.44
   0   6  11    9.65    7.08
   0   6  11    9.33    6.47
   0  -6  11    0.57    6.60
   0  -6 -11   -0.63    6.68
   0  -6  11   10.39    4.91
   0  -6 -12    2.91    7.44
   0  -6  12    2.76    7.00
   0   6  12    9.17    5.79
   0   6 -12   -1.95    5.77
   0   6 -12   -6.43    8.12
   0  -6  12    0.62    7.45
   0  -6  12    3.35    7.08
   0  -6 -12    3.38    6.93
   0  -6  12    9.47    6.60
   0  -6  13   10.78    6.79
   0   6  13   -9.42    7.57
   0   6  13   -5.58    7.46
   0  -6  13    4.62    6.71
   0  -6 -13    1.25    6.95
   0   6  13   15.66    6.49
   0   6 -13   -2.66    6.43
   0   6  13    6.32    7.20
   0  -6  13   -0.66    6.95
   0   6 -13    4.82    8.15
   0  -6 -14   -0.76    8.31
   0  -6  14   -0.77    8.55
   0   6  14    2.28    8.25
   0   6  14   10.82    7.88
   0   6 -14   -0.73    8.72
   0  -6  14    6.03    7.14
   0  -6 -14    2.67    7.76
   0   6  14    0.57    6.22
   0  -6  14   -4.94    7.93
   0   6  14   -0.73    7.92
   0  -6  14    0.58    6.50
   0   6 -14   -8.62    6.56
   0   6  15   24.62    8.30
   0  -6  15   15.49    8.32
   0  -6 -15   13.46    8.28
   0   6  15   20.96    9.67
   0  -6  15   18.20    8.15
   0  -6  15   -3.70    7.54
   0  -6  15   39.22    7.86
   0   6 -15    7.77    8.78
   0   6  15   24.64    8.61
   0   6 -15   13.57    7.13
   0   7   0   -2.62    2.79
   0  -7   0   -0.75    2.56
   0  -7   0    2.71    3.95
   0   7   0    5.08    4.09
   0  -7  -1  298.79   26.31
   0  -7   1  302.99   26.44
   0   7  -1  291.03   26.42
   0  -7  -1  266.82   26.77
   0   7   1  320.02   26.33
   0  -7  -2   10.85    4.63
   0   7   2   12.90    4.06
   0  -7   2    7.35    3.20
   0  -7   2    7.40    2.18
   0   7  -2    6.43    3.45
   0   7  -2   11.07    2.79
   0  -7  -2    6.94    4.04
   0   7  -3   21.08    3.97
   0   7  -3   24.38    3.73
   0  -7  -3   28.86    5.42
   0  -7   3   18.26    3.57
   0   7   3   28.51    6.35
   0  -7  -3   22.20    6.17
   0   7   3   27.48    5.31
   0  -7   3   15.39    3.37
   0  -7  -4   16.72    5.96
   0   7   4   24.27    5.39
   0   7   4   19.11    5.52
   0  -7  -4   20.93    5.70
   0  -7   4   14.67    3.29
   0  -7  -4    5.58    5.60
   0  -7   4   21.10    4.05
   0   7  -4   13.57    4.53
   0  -7   4   19.95    5.74
   0   7  -4   22.89    3.85
   0   7   5  245.43   24.16
   0  -7  -5  283.70   24.27
   0  -7   5  276.20   24.25
   0  -7   5  258.07   23.12
   0  -7   5  268.79   23.95
   0  -7  -5  250.18   24.13
   0   7   5  247.08   23.98
   0  -7   5  259.20   23.11
   0   7   5  266.59   23.78
   0  -7  -5  259.15   23.83
   0  -7   6   23.96    4.63
   0  -7  -6   31.44    6.78
   0  -7  -6   38.70    6.72
   0   7   6   37.13    6.68
   0  -7   6   40.74    5.55
   0   7  -6   28.08    5.89
   0   7   6   39.92    6.58
   0  -7   6   38.39    7.26
   0   7   6   35.17    6.53
   0  -7   6   23.72    6.16
   0  -7  -6   33.52    5.62
   0  -7   7   11.63    4.76
   0  -7  -7   10.07    6.53
   0  -7  -7   11.87    5.45
   0  -7  -7   13.19    6.15
   0   7   7   12.56    6.32
   0  -7   7    8.47    6.02
   0   7   7   25.23    5.66
   0   7   7   10.57    6.21
   0  -7   7   13.31    4.90
   0  -7   7    9.92    5.50
   0  -7  -8    6.40    5.99
   0  -7   8   10.59    5.74
   0  -7  -8    1.09    5.80
   0  -7   8   12.37    4.88
   0   7   8    9.39    6.19
   0  -7   8   12.14    6.20
   0   7   8   10.29    6.38
   0  -7   8    2.57    5.87
   0  -7   8    3.71    4.23
   0  -7   8   14.36    4.07
   0  -7  -8    2.63    6.29
   0   7   8    2.86    5.48
   0  -7  -9   89.31   12.61
   0   7   9  118.94   12.47
   0  -7  -9   97.34   12.10
   0   7   9  122.14   12.04
   0  -7  -9   99.59   12.40
   0  -7   9  104.02   11.84
   0   7   9  109.68   12.34
   0  -7   9  119.48   12.20
   0   7  -9  113.70   12.79
   0  -7   9  109.17   12.22
   0  -7   9   93.27   11.01
   0  -7 -10   84.76   11.09
   0  -7  10   73.08    8.97
   0   7  10   68.33   10.04
   0   7  10   86.98   10.69
   0  -7  10   75.10   10.17
   0   7  10   93.15   11.11
   0   7 -10   73.48   10.74
   0   7 -10   86.17    9.26
   0  -7 -10   83.55   11.53
   0  -7  10   54.38    9.81
   0  -7 -10   72.58   10.06
   0  -7  10   71.88   10.22
   0   7  11    3.84    7.57
   0   7  11   -0.65    6.62
   0   7 -11    3.08    7.64
   0  -7  11    1.70    6.52
   0  -7  11    7.73    7.05
   0   7 -11   -2.17    5.78
   0  -7 -11    0.55    6.64
   0   7  11    1.48    6.48
   0  -7  11    4.29    6.94
   0  -7  11    8.38    5.62
   0  -7 -11   -5.89    7.19
   0   7 -12   10.56    8.15
   0  -7  12   11.63    6.35
   0  -7 -12   16.62    8.01
   0  -7  12   19.01    6.07
   0   7 -12   11.94    6.41
   0  -7  12    7.98    7.67
   0  -7  12    2.31    7.31
   0   7  12   20.94    6.47
   0  -7  13   -8.57    7.68
   0  -7  13   11.42    7.35
   0   7  13    1.66    6.74
   0   7  13    8.05    7.15
   0  -7  13   13.76    7.34
   0  -7 -13   -6.33    6.66
   0  -7  13    4.79    6.07
   0  -7 -13    0.73    8.22
   0   7 -13    1.57    6.18
   0   7 -13    2.82    8.40
   0   7  13   -3.20    7.71
   0   7  13    6.45    7.16
   0  -7  14    6.09    8.04
   0   7  14    9.89    7.06
   0   7 -14   11.30    6.45
   0  -7 -14   20.83    8.37
   0  -7  14    5.71    6.21
   0  -7  14    0.62    7.28
   0   7 -14    5.98    8.38
   0   7  14   15.10    8.57
   0   7  14    5.38    8.14
   0   7  14    9.77    8.62
   0  -7  15   10.49    8.66
   0  -7  15   14.72    7.39
   0   7  15   25.85    8.31
   0  -7  15    9.66    7.70
   0  -7 -15   10.75    8.45
   0   7 -15   13.96    6.93
   0  -7 -15   15.38    8.64
   0   7 -15   21.33    9.43
   0   7  15   14.04    8.43
   0   7  15   10.42    8.18
   0  -7  15    0.74    7.85
   0  -8   0  279.77   25.08
   0   8   0  262.36   24.99
   0  -8   0  276.25   25.40
   0   8   0  291.88   24.56
   0  -8   0  283.18   24.53
   0   8   0  260.76   25.45
   0  -8   1   45.77    6.08
   0   8  -1   50.27    6.31
   0  -8  -1   44.51    6.96
   0  -8  -1   49.25    5.86
   0   8   1   49.10    5.75
   0   8  -1   50.87    5.21
   0   8  -1   32.38    7.44
   0  -8   1   55.67    5.13
   0  -8   1   62.68    7.15
   0   8   1   46.26    7.24
   0   8  -2  910.82   81.64
   0  -8   2  933.88   82.09
   0  -8   2  968.94   81.63
   0  -8  -2  977.67   81.81
   0   8   2  876.59   81.71
   0  -8  -2  958.31   82.04
   0   8   2  910.65   82.07
   0   8  -2  996.17   82.20
   0   8  -2  981.75   81.42
   0   8   2  986.09   82.10
   0  -8   2  914.87   81.34
   0   8  -3    1.73    3.19
   0  -8   3   -0.55    2.63
   0   8   3   10.48    4.98
   0  -8   3    5.25    3.07
   0  -8   3    6.32    5.87
   0   8  -3    0.66    6.18
   0  -8  -3    9.01    4.86
   0   8  -3    6.66    3.29
   0  -8  -3    6.01    5.80
   0   8   3    2.34    5.52
   0  -8   4    7.83    3.42
   0  -8   4    4.89    2.84
   0  -8  -4    1.90    5.30
   0   8   4   12.69    5.24
   0   8  -4    7.18    3.32
   0   8   4    1.13    5.45
   0   8  -4    2.46    5.62
   0  -8   4    8.24    5.75
   0  -8  -4    7.83    5.99
   0   8   4    9.81    5.05
   0  -8  -4    3.32    5.20
   0   8  -4    9.87    3.80
   0  -8  -5   11.33    5.39
   0   8  -5    7.86    5.71
   0  -8   5   13.65    6.02
   0  -8   5   11.32    3.34
   0  -8  -5   23.40    5.78
   0   8  -5   11.06    4.67
   0   8  -5    9.64    3.57
   0   8   5   18.02    5.56
   0   8   5   17.48    5.18
   0  -8  -5    9.50    5.93
   0  -8  -6   44.25    6.69
   0  -8   6   37.69    7.19
   0  -8   6   34.60    7.41
   0   8   6   42.91    7.14
   0   8   6   53.96    7.55
   0  -8   6   42.21    6.12
   0   8   6   45.06    7.11
   0  -8  -6   50.11    7.43
   0  -8   6   47.57    5.51
   0   8   7   69.87    8.48
   0  -8  -7   43.77    8.51
   0  -8  -7   78.49    7.86
   0  -8   7   54.84    7.25
   0   8   7   56.50    8.46
   0   8   7   40.29    7.76
   0  -8  -7   42.92    8.39
   0  -8   7   57.27    8.74
   0  -8   7   64.26    8.19
   0  -8  -8    6.53    6.40
   0  -8   8   12.47    5.47
   0  -8   8   13.61    4.61
   0   8   8   19.21    6.01
   0  -8   8    9.03    5.19
   0  -8  -8   16.00    7.03
   0  -8   8   13.50    6.12
   0   8   8   22.70    6.85
   0  -8   8   14.65    4.27
   0  -8  -8   17.12    6.00
   0  -8   8   12.89    6.71
   0   8   8   13.64    6.53
   0  -8   9    7.27    4.28
   0   8   9    5.72    6.76
   0  -8   9   13.17    6.10
   0  -8  -9   19.23    6.48
   0  -8   9    7.24    6.08
   0  -8  -9   12.92    6.79
   0  -8   9    1.37    5.64
   0  -8  -9   -1.21    6.46
   0   8   9    4.56    6.18
   0  -8   9    5.38    4.22
   0  -8   9   11.51    6.75
   0   8   9    6.39    6.89
   0   8  10   -8.67    6.88
   0  -8 -10   -1.89    7.26
   0  -8  10    0.78    4.93
   0   8  10    0.49    6.52
   0  -8  10    8.72    6.31
   0  -8  10   -8.23    6.24
   0  -8 -10    5.71    6.14
   0  -8 -10   -0.66    7.08
   0  -8  10   -6.57    6.00
   0   8  10   -1.23    6.79
   0  -8  10    0.53    6.71
   0  -8  10    1.75    4.25
   0  -8  11   12.60    6.67
   0  -8  11    2.82    6.54
   0  -8 -11    1.68    7.18
   0  -8  11    5.60    6.75
   0  -8  11   18.21    5.13
   0   8  11    6.73    6.56
   0  -8  11    9.16    5.33
   0  -8 -11   14.81    7.88
   0   8  11    2.63    7.13
   0   8  12    3.25    6.54
   0   8 -12   -0.68    8.07
   0  -8  12   -1.43    5.36
   0  -8  12   11.44    6.91
   0   8  12   -6.25    7.23
   0  -8 -12    9.03    7.32
   0  -8  12   -3.03    7.02
   0   8  12    4.91    7.62
   0  -8  12   13.08    7.54
   0  -8 -12  -12.98    8.06
   0   8  13   15.99    7.52
   0  -8  13   18.12    8.01
   0  -8  13   36.06    6.64
   0  -8 -13   11.89    8.09
   0  -8  13   18.32    7.99
   0   8 -13   30.57    6.72
   0  -8 -13   31.58    8.66
   0   8 -13   26.56    8.89
   0  -8  13   13.06    7.33
   0   8  13   17.01    7.91
   0   8  13   26.26    8.50
   0  -8 -14   13.26    8.10
   0  -8  14   11.81    6.40
   0  -8  14   10.51    7.10
   0   8  14   -4.58    7.82
   0   8 -14    3.80    8.51
   0   8 -14    0.55    6.38
   0  -8  14    4.50    7.16
   0   8  15   13.73    8.25
   0  -8 -15   13.71    7.68
   0  -8  15   21.20    7.87
   0   8  15   -1.88    6.64
   0  -8  15    7.34    7.65
   0  -8  15   24.72    7.07
   0  -8 -15   19.66    9.09
   0  -8  15   17.51    8.82
   0   8 -15   18.47    8.92
   0   8  15   42.52    9.66
   0   8 -15    8.33    6.87
   0   8  15   15.91    8.43
   0  -9   0    4.02    5.35
   0   9   0   -1.62    5.32
   0  -9   0   -1.25    2.85
   0   9   0    4.28    2.80
   0   9  -1  108.85    8.96
   0  -9  -1  100.30    9.42
   0  -9   1   81.85    9.73
   0   9   1   79.66   10.12
   0   9   1   87.19   10.51
   0   9  -1   91.57   10.68
   0  -9   1   98.77    8.88
   0   9   1   86.74    9.41
   0  -9  -1  110.93   10.66
   0  -9   1   86.58   10.46
   0   9  -2   14.89    4.25
   0   9  -2   22.04    3.30
   0  -9   2   19.75    6.11
   0  -9   2   16.99    3.99
   0   9   2   20.65    5.70
   0   9   2   18.85    4.56
   0   9  -2   20.80    6.04
   0  -9   2   17.89    2.91
   0  -9  -2   21.00    5.99
   0   9   2   25.70    6.16
   0   9  -3   50.72    7.65
   0  -9   3   45.33    4.99
   0  -9   3   51.38    5.62
   0   9  -3   45.29    5.40
   0  -9  -3   58.38    6.56
   0   9   3   43.54    7.08
   0  -9  -3   55.90    7.41
   0   9   3   59.61    7.38
   0  -9  -3   44.41    6.94
   0   9  -3   32.14    5.52
   0  -9   3   50.78    7.23
   0  -9  -4  983.68   79.37
   0  -9   4 1003.24   79.50
   0   9  -4  978.27   79.53
   0   9   4  944.06   79.38
   0   9   4  960.53   79.55
   0  -9  -4  912.68   79.25
   0  -9  -4  954.66   79.57
   0  -9   4  920.00   78.74
   0   9  -4  806.97   78.69
   0  -9   4  945.41   78.75
   0   9  -4  800.63   78.74
   0   9   4  929.06   79.26
   0   9   5   52.68    6.93
   0  -9  -5   40.98    7.83
   0   9  -5   60.17    7.94
   0  -9  -5   50.70    7.21
   0   9   5   53.88    7.81
   0  -9  -5   56.80    7.33
   0   9  -5   49.51    6.50
   0  -9   5   51.53    7.63
   0   9  -5   38.56    5.68
   0  -9   5   46.23    5.46
   0  -9   6  208.00   19.23
   0  -9   6  207.67   19.57
   0   9   6  165.38   18.80
   0  -9   6  186.28   18.43
   0  -9  -6  191.53   19.30
   0   9   6  228.54   19.39
   0   9   6  207.84   19.12
   0  -9  -6  187.17   18.86
   0  -9  -6  231.25   19.50
   0  -9  -7   -4.20    5.00
   0   9   7   -2.43    5.54
   0  -9   7   -3.58    4.27
   0   9  -7    9.78    5.19
   0  -9  -7    3.09    6.20
   0   9   7   -3.33    5.84
   0  -9   7    8.81    5.83
   0   9   7    6.23    6.28
   0  -9   7   -5.79    7.20
   0  -9  -8   37.00    8.41
   0   9   8   55.45    8.49
   0  -9   8   47.84    8.06
   0  -9   8   45.18    5.92
   0  -9   8   42.21    6.79
   0   9   8   46.01    7.96
   0  -9   8   33.98    6.13
   0  -9  -8   32.55    7.78
   0  -9  -8   43.92    8.62
   0   9   8   73.23    7.95
   0  -9   8   35.90    6.71
   0  -9   8   56.01    8.76
   0  -9  -9   24.12    7.59
   0  -9  -9   51.02    8.88
   0  -9   9   19.91    6.43
   0  -9   9   38.55    7.38
   0   9   9   37.60    7.50
   0  -9   9   53.43    7.44
   0   9   9   29.94    7.57
   0  -9  -9   36.96    7.81
   0  -9   9   39.32    8.66
   0   9   9   37.21    7.98
   0  -9   9   32.28    5.86
   0  -9   9   38.26    5.80
   0   9  10    5.73    7.04
   0  -9  10    3.06    4.78
   0  -9  10   -1.75    4.52
   0   9  10    3.53    5.98
   0  -9  10    3.30    7.10
   0  -9  10    3.73    6.35
   0  -9 -10    0.53    6.87
   0  -9  10    7.49    6.20
   0   9  10    3.13    7.25
   0  -9  10    3.50    5.45
   0  -9 -10   -2.67    7.28
   0  -9 -10   -9.03    7.08
   0  -9  11    3.84    4.85
   0   9  11   13.31    6.52
   0  -9  11   21.92    7.51
   0  -9  11    2.95    7.06
   0  -9  11   10.00    4.55
   0  -9  11    4.53    7.02
   0  -9  11    4.40    6.19
   0  -9 -11   18.31    7.64
   0  -9 -12   13.77    7.83
   0  -9  12   -0.94    5.41
   0   9  12    2.84    8.07
   0   9  12    1.42    6.84
   0  -9  12    0.60    6.10
   0  -9  12    3.77    4.48
   0  -9  12   -3.85    6.37
   0  -9  12   15.95    7.69
   0  -9 -12   -2.32    7.84
   0  -9  12   -1.79    6.37
   0   9  12    4.49    7.05
   0  -9 -12    0.61    6.71
   0  -9  13    2.73    4.85
   0  -9  13    7.14    8.18
   0   9  13    5.97    7.82
   0   9  13   17.07    7.18
   0  -9  13   -3.87    7.24
   0  -9  13   13.85    6.99
   0  -9  13    9.70    6.90
   0   9  13   -1.49    8.24
   0  -9 -13   -6.06    7.92
   0  -9  13    3.06    5.57
   0  -9  14   53.43    7.41
   0   9  14   69.14   10.36
   0  -9 -14   56.18    9.85
   0  -9  14   36.87    9.59
   0   9  14   53.19   10.40
   0   9  14   60.86   11.21
   0  -9 -14   41.16    9.95
   0  -9  14   67.65    8.77
   0 -10   0  117.49   10.59
   0 -10   0  129.89   12.07
   0  10   0  100.79   10.50
   0  10   0  112.65   11.44
   0  10   0  126.35   12.09
   0  10  -1  138.29   12.45
   0 -10  -1  133.38   13.72
   0 -10   1  160.79   13.91
   0 -10  -1  123.73   12.80
   0  10   1  142.37   13.48
   0 -10   1  137.32   12.45
   0  10   1  129.76   12.79
   0 -10  -1  155.63   13.77
   0  10  -1  139.15   13.92
   0  10  -2  154.67   15.38
   0  10  -2  162.86   13.97
   0 -10   2  146.38   15.34
   0  10   2  123.84   15.11
   0 -10  -2  172.39   15.34
   0 -10   2  163.45   13.85
   0  10   2  147.85   15.38
   0 -10   2  136.27   14.38
   0 -10   3  421.57   37.59
   0 -10   3  435.36   36.55
   0  10   3  393.80   37.51
   0 -10  -3  435.22   37.24
   0 -10   3  428.68   36.83
   0  10  -3  457.18   36.71
   0 -10  -3  411.70   37.56
   0  10   3  384.42   37.04
   0  10  -3  376.65   36.79
   0  10   3  438.15   37.53
   0 -10  -3  406.03   37.37
   0  10  -3  397.02   37.63
   0 -10   4    0.20    3.29
   0  10   4    5.79    5.51
   0  10   4   10.18    6.12
   0 -10   4    1.97    5.37
   0  10  -4    0.21    3.37
   0  10  -4   -0.84    5.54
   0 -10  -4    3.56    5.14
   0 -10   4    1.81    3.01
   0  10  -4    9.73    3.80
   0  10   4    9.41    4.99
   0 -10  -4    1.47    4.92
   0 -10  -4    2.95    5.92
   0 -10   5   89.77   10.95
   0 -10  -5  144.34   12.58
   0  10   5  136.54   12.16
   0  10  -5  107.30   11.43
   0  10   5  127.22   12.67
   0 -10  -5  125.81   12.65
   0  10   5  114.70   12.29
   0  10  -5  119.61   12.61
   0 -10  -5  123.42   12.09
   0 -10   5  121.71   12.49
   0 -10  -6   17.42    6.56
   0 -10   6   14.28    6.58
   0 -10  -6   14.39    5.57
   0 -10  -6   21.70    5.97
   0  10   6   12.05    5.99
   0  10   6   24.87    5.93
   0 -10   6   11.72    4.31
   0 -10   7    6.01    6.16
   0  10   7    5.94    6.95
   0 -10  -7    7.53    6.36
   0 -10  -7    5.25    5.55
   0 -10  -7    5.79    6.15
   0  10   7    4.39    5.48
   0  10   7   -0.49    5.94
   0 -10   7   -5.58    4.50
   0  10  -7    6.33    5.02
   0 -10   7    1.53    7.14
   0 -10   8   34.55    6.20
   0 -10   8   25.11    5.37
   0  10   8   41.00    8.45
   0 -10   8   36.18    5.15
   0 -10  -8   35.03    7.53
   0  10   8   36.98    7.43
   0 -10   8   41.77    7.69
   0 -10   8   46.33    8.39
   0 -10  -8   35.44    7.24
   0  10   8   28.80    6.80
   0 -10  -8   33.02    8.33
   0 -10   9   98.88   11.77
   0  10   9   98.56   12.02
   0  10   9  117.77   12.71
   0 -10   9  102.39   10.35
   0  10   9   86.30   11.40
   0 -10   9   95.83   11.08
   0 -10   9   95.69   12.41
   0 -10  -9  107.21   12.25
   0 -10   9   99.21   11.06
   0 -10   9   99.07   10.50
   0 -10  -9  111.39   12.16
   0 -10  -9   94.24   11.51
   0 -10  10   30.64    7.27
   0 -10 -10   34.46    8.95
   0 -10  10   35.55    7.62
   0 -10  10   49.31    6.49
   0  10  10   52.78    8.62
   0 -10  10   68.25    9.23
   0  10  10   42.99    8.37
   0  10  10   39.18    8.44
   0 -10  10   32.95    8.11
   0 -10  10   40.76    6.46
   0 -10 -10   38.73    8.11
   0 -10 -10   54.99    8.92
   0  10  11    6.60    6.98
   0 -10  11    4.63    6.13
   0 -10  11   10.06    5.28
   0 -10  11   12.50    6.36
   0 -10 -11    2.92    7.54
   0 -10  11    6.58    7.36
   0 -10  11   12.24    7.16
   0 -10 -11    6.44    7.39
   0 -10  11    9.51    5.17
   0  10  12   21.93    7.23
   0  10  12   16.67    8.27
   0 -10 -12    5.00    7.39
   0 -10  12    3.70    5.17
   0 -10 -12   14.10    7.57
   0 -10  12   16.58    7.22
   0 -10  12    8.14    7.41
   0 -10 -12   11.66    8.19
   0 -10  12   12.62    7.05
   0 -10  12    4.76    6.70
   0  10  12    3.59    7.29
   0 -10  12    8.35    4.92
   0  10  13    3.79    7.71
   0 -10 -13   10.08    8.13
   0 -10  13   19.02    5.68
   0 -10  13   13.00    7.51
   0 -10  13   16.14    7.62
   0 -10  13    9.94    5.34
   0 -10  13    8.95    7.25
   0 -10  13   23.17    8.46
   0 -10 -13   30.61    8.51
   0  10  13   13.55    7.69
   0  10  14    2.36    8.39
   0  10  14   14.97    7.97
   0 -10  14   25.73    7.96
   0 -10  14    0.68    7.70
   0  10  14    0.63    7.13
   0 -10 -14    7.72    8.41
   0 -10  14   13.14    5.45
   0  10  14   16.46    8.53
   0 -10 -14   -3.22    8.10
   0 -10  14   -1.09    5.58
   0 -11   0   -2.24    5.49
   0 -11   0   -2.21    3.11
   0 -11   0    4.54    4.74
   0  11   0    1.97    5.97
   0  11   0    3.27    4.64
   0  11   0    1.79    2.89
   0 -11  -1    2.74    3.21
   0  11  -1    4.65    4.12
   0 -11  -1   -3.37    4.44
   0 -11   1   -0.38    5.51
   0  11  -1   -1.61    5.96
   0 -11   1    0.42    2.55
   0  11   1   -1.82    3.37
   0 -11  -1   -3.37    5.45
   0  11   1    1.64    5.35
   0  11  -1   -0.42    2.61
   0  11  -2  481.58   43.56
   0 -11   2  484.68   43.51
   0  11  -2  511.51   44.79
   0 -11   2  542.24   44.65
   0 -11  -2  516.53   44.50
   0  11   2  574.95   44.68
   0  11   2  507.61   44.49
   0 -11   3  165.36   15.34
   0 -11  -3  176.57   15.13
   0 -11   3  124.02   13.63
   0 -11  -3  179.01   14.86
   0  11   3  148.12   14.42
   0  11   3  153.33   15.26
   0  11  -3  152.15   13.85
   0 -11  -3  175.39   15.35
   0  11   3  161.94   15.21
   0  11  -3  172.11   15.45
   0 -11   4   26.46    4.02
   0  11   4   33.73    7.00
   0 -11  -4   33.46    5.92
   0  11   4   36.07    5.60
   0  11  -4   22.33    4.59
   0 -11   4   38.75    6.83
   0  11  -4   36.43    7.12
   0  11   4   38.48    6.54
   0 -11  -4   34.32    6.60
   0 -11  -4   26.25    6.37
   0  11   5    9.95    5.79
   0 -11  -5   10.81    5.65
   0  11   5    8.77    6.43
   0  11   5   10.77    4.66
   0  11  -5   12.68    6.70
   0 -11   5   11.87    5.65
   0 -11  -5    3.37    6.33
   0 -11  -5    6.43    5.32
   0  11  -5    9.83    4.23
   0 -11  -6   -1.75    5.80
   0 -11   6  -10.89    6.48
   0  11  -6    4.42    6.39
   0  11   6    1.78    6.11
   0 -11   6   -0.28    3.79
   0  11   6   -4.21    6.81
   0 -11  -6   -1.04    5.99
   0  11   6   -8.13    5.63
   0 -11  -6    1.45    5.91
   0 -11   7    3.07    3.93
   0 -11  -7    8.93    6.40
   0 -11   7    3.85    5.98
   0  11  -7    1.48    5.12
   0 -11   7    8.12    7.33
   0 -11  -7    9.65    5.27
   0 -11  -7   -0.54    6.39
   0  11   7    5.09    5.94
   0  11   7   12.05    6.69
   0 -11   8    1.59    4.62
   0 -11  -8    9.80    6.30
   0 -11   8   -1.02    6.20
   0 -11   8    0.56    7.71
   0  11   8    9.01    6.89
   0 -11   8   -1.14    3.03
   0 -11   8    4.13    4.11
   0 -11  -8    6.49    7.26
   0  11   8   16.56    6.92
   0  11   8    1.46    6.41
   0  11   9   -3.81    6.76
   0 -11  -9    9.89    6.34
   0 -11   9   -2.27    5.14
   0  11   9   -3.57    6.62
   0 -11   9   11.09    7.77
   0 -11   9    7.58    4.49
   0 -11   9    6.26    3.95
   0 -11   9    8.02    4.99
   0 -11  -9   12.69    7.68
   0  11   9    5.99    7.15
   0 -11   9   -1.08    6.76
   0 -11  -9   14.01    7.03
   0  11  10    8.35    7.16
   0 -11  10   12.34    4.42
   0 -11  10   16.35    4.86
   0 -11  10   17.57    7.58
   0 -11  10    7.35    5.04
   0 -11 -10    0.69    7.10
   0 -11 -10    7.25    7.07
   0  11  10   12.36    6.62
   0 -11  10   22.17    6.69
   0 -11  10    8.15    4.79
   0 -11  11   13.01    6.42
   0  11  11   20.41    8.14
   0  11  11    2.83    6.18
   0 -11  11    4.52    4.67
   0  11  11    3.42    6.60
   0 -11  11    2.50    6.28
   0 -11  11    6.60    4.83
   0 -11 -11    5.01    7.69
   0 -11  11    6.58    6.89
   0 -11  11    1.07    5.94
   0 -11 -11   11.75    8.03
   0 -11 -11   10.19    7.30
   0  11  12   12.53    7.42
   0 -11  12    0.62    6.84
   0 -11  12    4.93    4.92
   0  11  12   -5.34    6.60
   0 -11  12   19.98    7.56
   0  11  12   18.07    7.55
   0 -11  12   15.68    7.20
   0 -11 -12   -1.51    7.73
   0 -11  12    4.10    4.96
   0 -11  12    2.36    5.99
   0 -11 -12    3.15    8.06
   0  11  13   29.22    8.20
   0 -11  13   20.73    7.87
   0 -11  13   16.96    5.59
   0 -11 -13   14.84    8.53
   0  11  13   24.29    7.84
   0 -11  13   17.79    7.97
   0 -11 -13   21.62    8.42
   0 -11  13   16.86    8.01
   0 -11  13    0.63    6.90
   0 -11 -13   34.73    8.92
   0 -11  13   14.87    5.87
   0 -11 -14   19.66    8.40
   0 -11  14    0.53    5.38
   0 -11  14   18.30    5.60
   0 -11  14    4.84    7.68
   0  11  14   13.59    8.42
   0  11  14    9.51    8.26
   0 -11  14   -4.26    7.95
   0  11  14   -1.29    6.48
   0 -11 -14    7.85    8.30
   0  12   0    5.19    4.47
   0  12   0    4.42    3.03
   0 -12   0   -0.66    4.92
   0  12   0    2.14    5.89
   0 -12   0    4.44    3.13
   0 -12   0   14.16    5.59
   0  12  -1   12.95    3.00
   0  12   1    8.47    5.15
   0 -12   1   12.03    4.94
   0 -12  -1    8.93    5.71
   0  12  -1    1.80    4.41
   0 -12   1    4.74    2.76
   0  12   1    6.92    3.45
   0 -12  -1    6.55    5.15
   0 -12   1   15.22    6.00
   0  12  -1    0.44    5.98
   0 -12  -2   54.74    7.93
   0 -12  -2   63.87    6.81
   0 -12   2   54.06    5.51
   0  12  -2   52.72    8.27
   0  12   2   49.93    7.82
   0  12  -2   50.60    5.68
   0  12   2   35.82    7.88
   0 -12   2   73.59    8.17
   0  12  -2   50.62    6.68
   0 -12  -3   -3.27    4.48
   0 -12  -3   -5.62    5.59
   0 -12   3    0.43    5.50
   0  12  -3    0.92    5.87
   0  12   3    0.43    5.93
   0  12   3   -2.17    4.58
   0  12   3    1.72    5.37
   0  12  -3    1.20    2.99
   0 -12  -3    2.84    5.14
   0 -12   3    2.26    2.39
   0  12  -4    4.87    3.41
   0 -12   4   10.30    5.85
   0  12   4    6.10    4.79
   0  12   4   12.23    5.48
   0 -12  -4    2.35    6.13
   0  12  -4    5.31    6.82
   0 -12  -4    5.72    5.08
   0 -12   4    8.58    2.74
   0  12   4    9.85    6.00
   0 -12  -4    4.18    5.65
   0 -12  -5  134.06   12.52
   0  12  -5  103.05   13.06
   0  12   5  119.51   12.13
   0  12  -5  101.32   11.30
   0 -12  -5  126.49   12.45
   0 -12   5   92.61   12.66
   0  12   5  120.21   12.49
   0 -12  -5  119.66   12.99
   0  12   5  126.00   12.90
   0  12  -6   -3.85    3.86
   0  12  -6    2.09    6.82
   0  12   6   -3.68    5.57
   0  12   6   -4.38    6.61
   0 -12  -6   -2.49    5.77
   0 -12  -6    2.71    6.45
   0 -12  -6   -5.09    5.92
   0  12   6    0.48    6.02
   0 -12   6    2.90    6.28
   0 -12  -7    4.81    5.65
   0 -12   7    1.65    4.35
   0 -12  -7    2.89    6.60
   0  12   7   14.75    5.97
   0  12  -7    0.83    3.80
   0 -12   7   -1.50    6.55
   0  12  -7   -1.10    4.69
   0 -12  -7    5.49    6.49
   0 -12   7    1.58    3.19
   0  12   7   15.77    6.36
   0 -12   8   62.87    7.02
   0 -12  -8   55.48    9.36
   0 -12   8   55.43    8.92
   0  12  -8   52.18    8.09
   0 -12   8   62.33    9.78
   0  12   8   57.68    8.75
   0 -12   8   51.06    6.92
   0  12   8   63.74    8.79
   0 -12  -8   45.74    9.15
   0  12   8   60.88    9.63
   0 -12   8   49.38    7.12
   0 -12  -8   66.32    8.59
   0 -12   9   17.75    5.53
   0 -12   9    2.98    4.44
   0 -12   9   20.06    7.66
   0 -12   9   11.66    7.92
   0  12   9    8.47    6.99
   0 -12  -9   20.28    6.43
   0 -12  -9   29.69    7.50
   0  12   9   12.27    6.48
   0 -12   9   19.97    4.78
   0 -12   9   15.82    5.77
   0  12   9    9.84    7.24
   0 -12  10    9.41    7.57
   0 -12  10    4.49    5.54
   0 -12  10   10.12    7.86
   0  12  10   25.61    7.27
   0 -12 -10   13.70    6.82
   0 -12  10    9.68    4.68
   0 -12  10   17.49    5.54
   0 -12  10   15.77    4.92
   0 -12  11   51.94    8.00
   0 -12  11   37.12    6.30
   0 -12  11   32.03    7.51
   0 -12  11   39.35    8.38
   0 -12 -11   24.56    9.20
   0 -12  11   26.53    6.66
   0  12  11   53.23    9.23
   0  12  11   62.09    9.19
   0  12  11   42.96    8.65
   0 -12  11   37.50    6.57
   0 -12 -11   32.21    8.94
   0 -12  12   23.34    7.99
   0 -12  12   -6.44    7.48
   0 -12  12    2.44    4.76
   0  12  12    3.02    8.45
   0  12  12    2.92    7.31
   0 -12  12    1.21    6.41
   0 -12  12    2.68    4.84
   0 -12 -12   -0.77    7.99
   0 -12 -12   20.58    8.20
   0 -12  12    1.75    6.14
   0 -12 -13   20.94    8.65
   0 -12  13    9.34    5.35
   0  12  13   17.60    8.16
   0  12  13   11.39    8.28
   0 -12  13   17.51    7.69
   0 -12 -13   25.21    9.33
   0 -12 -13   26.04    8.60
   0 -12  13   17.20    5.73
   0 -12  13   10.32    7.65
   0  12  13   21.19    9.03
   0 -12  13    9.43    6.92
   0 -12  13   15.75    7.22
   0  12  14    7.89    6.90
   0  12  14   -3.19    8.46
   0 -12 -14   -2.89    8.37
   0  12  14    6.51    8.28
   0 -12  14   14.27    5.46
   0 -12  14    7.21    7.73
   0 -12  14   11.04    5.34
   0 -12 -14   22.46    8.87
   0 -13   0   -2.14    4.91
   0  13   0    1.53    3.21
   0 -13   0    5.65    6.14
   0 -13   0    0.40    3.16
   0  13   0   -1.40    4.94
   0  13   0   -0.46    6.14
   0 -13  -1  423.64   37.14
   0  13  -1  407.69   36.16
   0 -13   1  437.92   37.33
   0 -13  -1  409.69   37.29
   0  13   1  403.61   37.02
   0 -13   1  398.33   36.78
   0 -13   1  432.89   36.18
   0  13  -1  411.66   36.77
   0  13  -1  377.22   37.30
   0 -13  -2  204.03   17.69
   0  13  -2  185.72   17.68
   0 -13   2  189.39   16.94
   0  13  -2  214.49   18.89
   0 -13  -2  201.36   18.38
   0 -13  -2  192.92   18.45
   0  13   2  193.36   17.48
   0  13  -2  182.88   17.00
   0  13   2  193.22   18.42
   0 -13   2  171.11   17.74
   0  13   2  169.69   18.56
   0 -13   2  210.53   18.73
   0 -13   3   19.40    6.10
   0  13  -3   22.14    7.10
   0  13  -3   14.96    3.38
   0  13   3   14.15    4.88
   0  13   3   15.35    6.71
   0 -13  -3   18.44    5.05
   0  13   3   13.65    6.18
   0 -13  -3    6.07    5.89
   0 -13   3   15.38    3.01
   0 -13  -3   18.74    6.68
   0  13  -3   18.13    4.50
   0 -13   3   19.27    4.60
   0  13  -4   33.98    7.79
   0  13   4   36.94    7.51
   0 -13   4   28.85    3.97
   0 -13  -4   40.90    6.98
   0  13   4   45.32    7.63
   0  13  -4   28.01    5.12
   0 -13  -4   33.62    6.20
   0  13  -4   21.00    4.46
   0  13   4   23.37    5.92
   0 -13  -4   24.66    6.51
   0 -13   4   37.59    7.69
   0  13   5   12.24    6.38
   0 -13  -5    7.38    6.32
   0 -13  -5    6.84    6.03
   0  13  -5    7.67    3.90
   0  13  -5    8.56    4.11
   0  13  -5   20.90    7.30
   0 -13   5   12.31    6.34
   0  13   5    5.92    6.13
   0 -13  -5    0.47    5.70
   0  13   5    7.98    5.19
   0 -13  -6    7.78    6.34
   0 -13   6   -0.51    6.69
   0 -13  -6    3.05    5.88
   0  13   6   -7.67    6.06
   0  13   6    0.47    5.83
   0  13   6    3.99    6.23
   0  13  -6    5.14    3.82
   0  13  -6   -3.88    7.04
   0 -13  -6    9.57    6.89
   0  13  -7   20.57    5.40
   0  13   7    5.18    6.52
   0 -13  -7   18.17    6.68
   0  13   7   12.12    7.17
   0 -13  -7   19.67    6.44
   0 -13   7   15.81    6.63
   0  13  -7   13.50    4.38
   0  13   7   15.72    7.23
   0  13  -7   21.14    7.93
   0 -13   7   11.56    4.46
   0 -13  -7   17.34    7.82
   0 -13   7    9.64    3.98
   0 -13  -8    0.53    6.52
   0  13   8    9.17    6.40
   0  13   8   10.18    6.82
   0 -13   8   -4.15    4.56
   0 -13  -8    3.07    6.75
   0 -13   8   -1.82    4.07
   0  13  -8    2.92    5.43
   0 -13   8   -0.62    8.19
   0 -13  -8   -6.35    7.11
   0 -13   8    0.29    3.86
   0 -13   8    7.63    6.11
   0  13   9   -1.23    7.00
   0 -13   9    2.61    5.07
   0 -13   9    0.33    4.40
   0 -13   9   -1.30    5.13
   0 -13  -9    4.46    6.97
   0 -13  -9   -3.94    7.13
   0 -13   9    5.99    4.15
   0 -13   9   10.33    7.57
   0 -13   9    0.64    7.60
   0  13   9   -2.22    6.74
   0 -13 -10    2.93    6.44
   0 -13  10    5.82    4.57
   0 -13 -10    2.14    7.86
   0 -13  10   -6.59    8.23
   0 -13  10    3.13    4.30
   0 -13  10   -1.47    5.10
   0 -13  10    0.60    6.88
   0  13  10    2.84    7.89
   0  13  10   -4.62    6.58
   0 -13  10    0.96    5.07
   0  13  11   49.50    9.15
   0 -13  11   48.89    9.39
   0 -13  11   40.47    6.50
   0 -13  11   31.44    6.89
   0 -13  11   35.53    6.48
   0 -13 -11   50.86    9.75
   0  13  11   49.68    9.08
   0 -13  11   19.55    8.44
   0 -13  11   36.30    7.04
   0 -13 -11   49.79    9.59
   0 -13  12   -5.35    6.48
   0 -13  12    9.29    5.09
   0 -13  12    5.78    5.42
   0 -13 -12   -4.81    8.21
   0 -13 -12   -4.63    7.55
   0 -13  12    0.41    4.67
   0 -13 -12   10.15    8.50
   0  13  12   19.10    7.91
   0 -13  12   -3.49    7.71
   0  13  12    3.09    7.45
   0  13  12   -1.25    7.58
   0 -13  12    2.64    7.98
   0 -13  13    4.52    6.51
   0  13  13    6.41    8.41
   0 -13  13   21.30    8.07
   0 -13 -13    8.99    8.73
   0 -13  13   11.12    5.37
   0  13  13   -2.31    7.91
   0  13  13   10.98    7.61
   0 -13 -13    5.57    7.32
   0 -13  13    0.69    7.35
   0 -13  13   -8.74    4.95
   0 -13  13   -8.09    6.33
   0 -13 -13    2.55    8.28
   0  14   0   35.91    4.85
   0  14   0   24.92    6.51
   0  14   0   31.34    7.34
   0 -14   0   45.63    6.78
   0  14  -1   31.38    7.74
   0 -14   1   47.51    5.28
   0 -14  -1   44.11    7.16
   0 -14   1   58.27    8.23
   0 -14  -1   54.57    7.68
   0  14  -1   45.94    6.93
   0  14   1   49.99    7.18
   0 -14   1   39.36    6.92
   0  14  -1   43.70    5.23
   0 -14   2   -3.85    5.69
   0  14   2    0.49    5.96
   0  14  -2    1.20    2.89
   0  14   2   -1.75    5.21
   0 -14   2    0.32    4.52
   0  14  -2    2.60    6.95
   0 -14  -2    4.00    4.20
   0  14  -2    5.24    4.65
   0 -14  -2    3.13    5.50
   0 -14  -2    6.58    6.11
   0 -14   2    6.12    2.68
   0  14   2    4.88    3.99
   0  14  -3    8.53    4.49
   0  14   3    7.45    6.21
   0 -14   3    5.38    6.50
   0 -14  -3    9.26    4.64
   0  14  -3   10.00    6.19
   0 -14  -3    4.81    6.25
   0 -14   3    7.00    2.65
   0  14  -3    8.74    3.31
   0  14   3    8.62    5.99
   0 -14   3   16.44    4.58
   0 -14  -3   10.60    5.78
   0  14   3    8.29    4.54
   0 -14   4  145.56   14.61
   0  14  -4  140.42   13.24
   0  14  -4  131.98   12.80
   0  14   4  162.50   14.65
   0 -14  -4  154.45   14.61
   0  14   4  113.44   14.30
   0 -14  -4  134.28   14.12
   0  14   4  161.65   13.85
   0  14  -4  116.32   14.91
   0 -14   4  129.58   13.21
   0 -14   4  129.13   12.51
   0 -14  -4  142.96   14.05
   0  14   5   20.36    6.67
   0  14   5   12.14    7.07
   0 -14  -5   15.42    6.99
   0 -14  -5   18.62    5.94
   0  14  -5   18.54    4.34
   0  14   5   19.86    6.25
   0 -14   5   14.00    7.17
   0  14  -5   16.93    4.63
   0 -14  -5   22.55    6.53
   0 -14   5   15.62    4.23
   0  14  -5   18.20    7.45
   0 -14   6    0.29    3.71
   0 -14  -6   -5.26    6.94
   0  14  -6    6.86    3.95
   0 -14   6   -3.23    6.96
   0 -14  -6    3.13    6.26
   0 -14  -6   -2.55    6.45
   0  14   6   -1.08    6.60
   0  14   6    2.36    7.25
   0  14  -6    3.51    7.71
   0  14   6   -5.28    5.74
   0  14   7   -0.63    6.66
   0  14   7    3.90    7.18
   0 -14  -7  -10.51    6.91
   0 -14   7   11.35    3.98
   0 -14  -7    1.15    6.44
   0 -14  -7    8.46    6.90
   0 -14   7   -5.58    7.35
   0  14   7    4.22    6.48
   0  14  -7    6.22    4.94
   0  14  -7    0.60    7.64
   0  14  -7    3.91    4.33
   0 -14   7    1.57    3.95
   0  14  -8   33.93    7.02
   0 -14   8   63.21   10.28
   0 -14   8   36.53    9.00
   0  14   8   50.15    9.20
   0  14   8   57.93    8.29
   0 -14  -8   49.68    9.26
   0 -14   8   54.35    6.72
   0 -14   8   41.38    6.17
   0 -14  -8   35.64    8.91
   0 -14  -8   78.32    9.14
   0 -14   9    0.33    4.40
   0 -14  -9   -2.01    7.79
   0 -14   9    8.83    6.64
   0 -14  -9   17.86    6.59
   0 -14   9    1.27    4.84
   0 -14   9    8.06    8.10
   0  14   9   11.10    6.95
   0  14   9    8.65    6.62
   0 -14   9    6.69    4.19
   0 -14  10   13.72    7.60
   0 -14  10    0.37    4.58
   0  14  10    7.28    7.36
   0 -14  10    2.88    4.91
   0 -14  10    0.69    4.25
   0 -14  10    4.95    7.09
   0 -14  10    6.20    5.84
   0 -14  11    2.40    4.72
   0 -14  11    4.14    4.40
   0 -14 -11   13.75    8.02
   0 -14  11    2.59    6.51
   0 -14  11    0.70    8.35
   0 -14 -11   -3.17    6.89
   0  14  11   -3.04    8.20
   0 -14  11   -5.33    5.98
   0 -14  11    4.16    5.68
   0 -14 -11   -5.33    7.75
   0  14  11   -0.70    6.96
   0 -14  12   25.56    8.10
   0  14  12   25.92    8.09
   0 -14 -12   24.26    7.45
   0 -14  12   20.17    5.58
   0 -14  12   16.98    6.26
   0  14  12   12.85    8.03
   0 -14  12   34.01    9.43
   0 -14 -12   17.03    8.62
   0 -14  12   15.33    6.09
   0 -14 -12   18.29    8.32
   0 -14  12   13.50    5.56
   0  14  12   21.29    8.90
   0 -14 -13  -16.23    8.54
   0 -14 -13    9.93    8.31
   0 -14  13    7.64    5.31
   0  14  13   -0.82    7.86
   0 -14  13    6.35    7.06
   0 -14  13   10.29    8.13
   0 -14  13    3.71    5.64
   0  14  13    5.98    7.64
   0 -14  13    3.51    4.90
   0  14  13   -0.77    8.07
   0 -14 -13    6.39    7.61
   0 -15   0    2.46    5.33
   0  15   0   -0.40    5.52
   0  15   0   -2.12    6.91
   0 -15   0    0.49    6.24
   0 -15   1    2.49    6.10
   0  15   1    6.31    6.17
   0 -15  -1   13.36    4.04
   0 -15   1   17.12    5.36
   0  15   1   10.22    5.01
   0 -15   1   11.57    3.20
   0  15  -1    7.60    4.94
   0  15  -1   13.04    3.31
   0  15  -1   -0.54    6.65
   0 -15  -1   11.50    6.05
   0 -15  -1   11.90    6.04
   0  15   2    5.12    3.82
   0 -15   2    0.52    2.85
   0 -15   2   -2.55    5.96
   0  15   2   -2.64    6.11
   0 -15  -2    5.98    6.15
   0  15  -2    1.66    6.81
   0  15  -2    2.39    3.00
   0  15  -2    2.83    4.84
   0 -15  -2    8.96    5.46
   0  15   2   -6.46    6.04
   0 -15   2   -0.35    4.86
   0 -15  -2    5.80    4.42
   0  15   3    8.94    4.61
   0  15  -3    6.16    7.10
   0 -15  -3    8.09    6.60
   0 -15  -3    8.53    5.05
   0  15  -3   -2.31    4.51
   0  15  -3    1.95    3.23
   0  15   3    4.52    6.18
   0 -15   3    3.92    4.52
   0 -15   3    0.52    6.44
   0  15   3   -7.94    6.44
   0 -15   3    1.63    2.48
   0  15  -4   11.54    7.56
   0 -15  -4   14.09    7.02
   0  15   4   11.30    6.87
   0  15   4   18.22    6.90
   0 -15   4    9.24    4.54
   0  15  -4   15.00    3.85
   0 -15   4   11.02    3.12
   0 -15  -4   24.58    5.85
   0  15   4    5.13    5.12
   0  15  -4   12.48    4.63
   0 -15  -4   16.40    5.89
   0 -15   4    7.43    6.39
   0 -15   5   62.62    9.22
   0  15   5   44.80    8.21
   0  15  -5   46.46    6.13
   0 -15  -5   40.53    8.13
   0  15   5   43.43    7.64
   0  15   5   57.72    8.84
   0 -15  -5   53.71    8.01
   0 -15  -5   33.80    8.92
   0  15  -5   58.90    9.62
   0 -15   5   58.57    6.60
   0  15  -5   36.36    6.02
   0 -15  -6  112.56   12.69
   0  15   6  119.68   12.84
   0 -15  -6  121.05   12.43
   0  15   6  124.14   11.82
   0 -15  -6   96.90   12.43
   0  15   6   90.45   12.41
   0 -15   6  126.46   12.75
   0  15  -6   92.02   10.74
   0  15  -6  103.05   12.93
   0 -15   6   97.22   10.78
   0  15  -7    1.82    4.63
   0  15  -7    2.54    7.36
   0  15   7    1.29    6.96
   0 -15  -7    0.56    6.64
   0  15   7   -5.91    6.06
   0 -15   7    1.16    7.16
   0  15   7   -2.91    7.18
   0 -15   7   -4.28    4.07
   0 -15  -7    5.28    6.85
   0  15  -7    2.50    4.39
   0 -15   7   -6.42    4.05
   0 -15  -7   15.31    7.96
   0 -15  -8   14.03    7.43
   0  15  -8    9.18    4.56
   0 -15   8   -4.19    6.90
   0  15   8    3.01    6.56
   0 -15  -8    6.82    6.78
   0  15   8    1.75    6.50
   0 -15   8   -0.72    4.30
   0  15  -8   -7.41    5.60
   0 -15   8  -12.91    4.10
   0 -15   9    1.65    4.04
   0  15   9    2.85    7.48
   0 -15   9   -3.70    5.01
   0  15   9   -8.15    6.99
   0 -15   9   -2.39    4.52
   0 -15  -9   -2.12    7.11
   0 -15  -9   -0.68    7.48
   0 -15   9   -6.30    8.91
   0 -15   9    5.52    7.47
   0 -15  10   11.31    5.65
   0 -15 -10   24.71    8.03
   0  15  10   17.87    8.37
   0 -15  10    8.37    4.88
   0 -15  10   21.48    7.61
   0 -15  10    8.84    4.90
   0 -15 -10    5.93    8.38
   0 -15  10   10.73    7.78
   0 -15 -10    6.78    6.89
   0 -15  10   14.21    4.52
   0 -15 -11   11.67    7.85
   0  15  11    6.42    8.18
   0 -15 -11   18.52    8.93
   0 -15  11   14.91    5.83
   0  15  11   -0.71    7.32
   0 -15  11   15.62    4.67
   0 -15  11   12.00    5.61
   0 -15  11   22.22    5.32
   0  15  11   31.01    8.58
   0 -15  11   15.80    8.43
   0 -15  11   19.72    8.64
   0 -15  12   19.00    5.84
   0  15  12   20.91    8.16
   0 -15  12    5.98    8.54
   0 -15 -12    6.83    7.96
   0 -15 -12   17.81    8.95
   0 -15  12   19.37    5.16
   0  15  12   26.50    8.21
   0  15  12   22.35    7.81
   0 -15  12   16.11    5.34
   0 -15 -12   18.87    8.50
   0 -15  12   11.23    5.68
   0  16   0  115.18   14.69
   0  16   0  136.40   13.98
   0 -16   0  169.40   14.82
   0 -16   0  127.54   14.16
   0  16   1    4.52    5.41
   0  16  -1   15.00    5.75
   0 -16  -1    7.52    3.74
   0 -16  -1   19.64    6.40
   0 -16  -1    5.23    6.26
   0  16   1    9.23    4.05
   0 -16   1    9.68    2.85
   0  16  -1   15.14    3.64
   0  16  -1   13.16    7.80
   0 -16   1    2.44    5.41
   0 -16   1   11.05    6.53
   0  16   1   12.85    6.95
   0 -16  -2   -4.96    5.76
   0 -16   2   -1.31    2.99
   0  16   2    8.16    4.26
   0  16  -2    3.52    6.92
   0 -16  -2    5.27    6.93
   0  16  -2    6.07    5.10
   0 -16  -2    4.05    4.70
   0 -16   2    0.54    6.59
   0  16   2    5.61    6.79
   0  16   2    1.94    5.97
   0 -16   2   -0.76    4.87
   0  16  -2    5.48    3.15
   0  16   3    1.43    4.77
   0 -16   3    5.46    6.45
   0  16   3    2.24    7.05
   0  16  -3   -7.11    7.11
   0  16   3    6.24    6.62
   0 -16   3   -2.84    4.84
   0  16  -3   -1.42    4.71
   0 -16   3   -0.52    2.78
   0 -16  -3   -5.83    6.66
   0  16  -3   -2.66    3.35
   0 -16  -3   -1.54    4.76
   0 -16  -4   12.55    6.56
   0 -16  -4   27.12    7.86
   0  16  -4    5.73    3.28
   0  16   4   29.21    7.31
   0  16  -4   28.29    5.45
   0 -16  -4   27.59    6.37
   0 -16   4   38.38    8.14
   0  16   4   19.86    6.92
   0  16  -4   19.39    7.57
   0  16   4   23.50    5.68
   0 -16   4   15.41    3.45
   0 -16   4   24.76    5.38
   0 -16  -5   -1.78    6.94
   0  16   5    3.57    6.76
   0  16  -5    2.52    7.19
   0 -16  -5    6.97    6.20
   0 -16   5   14.25    6.96
   0  16  -5    0.53    3.93
   0  16  -5   -0.65    4.00
   0  16   5    2.89    6.38
   0 -16  -5    5.35    6.14
   0  16   5    8.65    5.79
   0 -16   5    7.99    4.70
   0 -16  -6    5.01    7.01
   0 -16  -6   -1.65    6.43
   0  16   6    4.52    5.52
   0 -16   6   -0.66    4.55
   0 -16  -6    2.23    6.72
   0  16  -6  -12.69    4.57
   0  16   6   -0.63    6.51
   0 -16   6    7.03    6.76
   0  16  -6   18.15    8.27
   0  16   6    5.93    7.26
   0 -16  -7   32.23    8.20
   0  16  -7   35.44    6.40
   0  16   7   46.91    8.43
   0  16   7   43.84    7.81
   0 -16  -7   50.36    8.25
   0  16  -7   21.36    5.79
   0 -16   7   44.96    5.59
   0  16  -7   58.03    9.84
   0 -16  -7   44.73    8.52
   0 -16   7   41.02    5.98
   0 -16   7   38.64    8.09
   0 -16  -8    4.55    7.36
   0  16   8    7.69    7.34
   0  16  -8    1.22    5.25
   0  16   8   19.54    7.05
   0 -16   8    4.35    7.39
   0  16  -8    7.48    8.33
   0 -16   8   -6.31    4.38
   0  16  -8   -1.02    4.34
   0 -16   8   -0.98    4.37
   0  16   9   -8.05    7.56
   0 -16   9    7.97    4.61
   0 -16   9   -1.46    8.04
   0 -16   9    7.68    7.49
   0 -16  -9   -6.10    7.25
   0 -16  -9    5.79    7.54
   0 -16   9   -6.83    4.86
   0 -16   9   -2.37    4.22
   0  16  10    4.06    6.87
   0 -16  10   -4.82    4.82
   0 -16  10    5.12    5.37
   0 -16 -10    8.32    7.45
   0  16  10    5.91    7.75
   0 -16 -10   -5.88    7.47
   0 -16  10    2.85    4.16
   0 -16  10    0.91    5.10
   0 -16  10    3.73    7.27
   0 -16  10   11.79    7.64
   0 -16 -10   -1.93    6.70
   0 -16  11    5.97    5.00
   0 -16  11    4.57    5.66
   0 -16 -11    0.78    8.26
   0 -16  11    0.51    5.10
   0  16  11   -2.86    7.63
   0 -16 -11   -3.17    8.18
   0 -16 -11    5.29    6.99
   0 -16  11    0.38    4.24
   0  16  11   -2.37    8.07
   0 -16  11   -2.27    8.96
   0  16  11    0.67    7.63
   0 -16  12   48.96    8.08
   0 -16 -12   73.12   10.20
   0  16  12   79.36   11.24
   0 -16  12   52.49    7.85
   0  16  12   41.29    9.71
   0 -16 -12   94.69   11.42
   0 -16  12   37.78    8.19
   0 -16 -12   45.29   10.30
   0  16  12   62.29   10.11
   0 -16  12   56.62    7.51
   0  17   0   -2.28    5.91
   0 -17   0  -10.20    6.13
   0  17   0   -4.17    7.04
   0 -17   0   11.57    6.59
   0 -17  -1  136.11   12.53
   0 -17   1  120.80   11.96
   0  17   1  117.34   10.74
   0  17   1  132.55   12.08
   0 -17   1  146.38   12.74
   0 -17  -1  118.53   12.62
   0  17   1  130.94   12.90
   0  17  -1  110.51   12.92
   0  17  -1  117.35   11.70
   0 -17   2   -1.19    3.08
   0  17   2    5.90    4.75
   0  17   2   -1.52    6.25
   0 -17   2    2.85    5.53
   0 -17   2    4.49    6.44
   0  17  -2   11.13    7.99
   0  17  -2   -2.83    5.11
   0 -17  -2   -4.23    4.43
   0  17  -2    2.09    2.33
   0 -17  -2   -2.08    6.56
   0 -17  -2   -0.55    6.80
   0  17  -3   57.85    7.34
   0  17  -3   36.97    5.83
   0 -17   3   49.69    5.53
   0  17   3   50.08    6.96
   0 -17  -3   59.80    9.01
   0 -17  -3   57.97    7.35
   0 -17   3   57.40    9.17
   0  17   3   51.55    8.88
   0  17  -3   49.38    9.31
   0 -17   3   48.67    7.34
   0  17   3   52.55    8.29
   0 -17  -4   28.94    6.52
   0  17  -4   25.35    4.90
   0 -17  -4   45.28    8.61
   0  17   4   37.26    7.87
   0 -17   4   26.69    5.95
   0 -17   4   35.71    4.37
   0  17   4   33.24    6.63
   0  17  -4   34.60    6.01
   0 -17   4   37.16    8.06
   0  17   4   29.27    8.36
   0 -17  -4   30.67    7.71
   0  17  -4   34.47    9.13
   0  17  -5  120.72   14.30
   0 -17  -5  156.00   16.36
   0  17  -5  149.07   16.66
   0  17   5  155.99   15.50
   0 -17  -5  161.67   16.10
   0  17  -5  119.21   14.70
   0  17   5  204.28   16.89
   0 -17   5  170.83   16.38
   0 -17  -5  182.15   15.96
   0  17   5  166.41   16.35
   0 -17   5  166.26   14.90
   0 -17   6   41.44    6.56
   0 -17  -6   52.32    8.48
   0  17   6   24.15    8.40
   0  17  -6   47.54    6.49
   0 -17   6   55.48    8.65
   0 -17  -6   45.96    9.13
   0  17   6   42.93    8.79
   0  17   6   41.59    7.84
   0  17  -6   53.02    9.40
   0  17  -7   96.77   11.46
   0 -17   7  100.81   11.48
   0 -17  -7  137.20   13.60
   0  17  -7  128.74   14.43
   0 -17   7  108.89   10.96
   0 -17   7  114.51   13.36
   0  17  -7  123.94   11.72
   0  17   7  125.08   13.14
   0  17  -8   10.14    5.34
   0  17  -8    0.71    7.51
   0 -17   8    2.37    4.10
   0  17   8   -1.81    7.09
   0 -17   8   10.28    7.99
   0 -17  -8    1.22    6.42
   0  17  -8    0.36    4.47
   0 -17  -8    9.94    7.67
   0 -17   8    1.39    4.28
   0 -17  -8    4.96    7.52
   0  17   8   -4.30    7.81
   0 -17   9   12.57    7.11
   0  17   9   -4.67    7.29
   0 -17  -9    0.63    6.99
   0  17   9   -1.50    7.91
   0 -17   9   -3.02    8.72
   0 -17  -9   -0.74    8.34
   0 -17   9   -2.80    4.36
   0 -17   9    2.75    4.54
   0 -17 -10   34.34    8.38
   0 -17 -10   33.22    9.04
   0 -17 -10   26.88    8.15
   0 -17  10   32.39    5.64
   0 -17  10   21.14    6.07
   0 -17  10   23.57    5.73
   0  17  10   27.25    8.66
   0  17  10   37.15    9.06
   0  17  10   29.45    8.18
   0 -17  10   27.82    9.33
   0 -17  10   12.02    4.89
   0 -17  11    2.67    4.31
   0 -17 -11   12.15    7.27
   0 -17  11    7.26    4.79
   0 -17 -11   -3.97    8.24
   0 -17  11    2.02    5.47
   0 -17 -11    7.26    9.09
   0  17  11    8.67    7.44
   0 -17  11    6.45    4.97
   0  17  11    5.61    7.53
   0 -18   0   25.44    6.94
   0  18   0   18.88    8.06
   0 -18   0   21.38    7.50
   0  18   0   14.16    3.60
   0 -18   0   18.10    4.39
   0  18   0    9.14    6.34
   0  18  -1   17.84    8.05
   0 -18  -1   21.76    6.94
   0  18   1   17.42    7.57
   0 -18   1   12.84    5.91
   0 -18  -1   10.99    7.24
   0 -18   1   26.13    7.37
   0  18   1   23.02    4.70
   0 -18  -1   16.68    4.42
   0  18  -1   18.69    6.46
   0  18   1   24.23    6.93
   0 -18   2   86.26   10.59
   0 -18  -2   78.44   10.27
   0 -18  -2   66.52    9.72
   0 -18  -2   90.26    8.83
   0  18  -2   62.38   10.97
   0  18  -2   81.34    9.35
   0  18   2   80.69    9.98
   0 -18   2   57.27    9.00
   0  18  -2   73.43    7.55
   0  18   2   52.27    8.28
   0 -18  -3    9.96    5.16
   0 -18   3   22.16    6.98
   0  18   3   -0.62    7.04
   0  18  -3    7.28    5.30
   0  18  -3   10.51    8.08
   0  18  -3   11.67    3.58
   0 -18   3   12.94    3.39
   0  18   3   20.40    5.40
   0 -18  -3   17.32    6.92
   0 -18   3    6.49    4.45
   0  18   3    4.51    6.97
   0  18  -4  157.30   14.89
   0 -18  -4  152.82   15.21
   0  18   4  164.03   15.00
   0 -18  -4  160.64   16.23
   0  18  -4  121.55   13.95
   0 -18   4  178.20   16.52
   0  18   4  162.33   16.46
   0 -18   4  135.64   13.65
   0 -18  -4  170.46   15.92
   0 -18   4  136.79   14.69
   0  18   4  184.77   16.38
   0  18  -4  194.88   16.83
   0 -18  -5  136.71   13.28
   0  18  -5  128.00   12.27
   0  18  -5  115.46   14.69
   0  18   5  119.85   12.70
   0  18   5  141.19   14.16
   0 -18   5  121.53   12.42
   0 -18  -5  116.15   13.76
   0  18  -5   91.47   11.54
   0 -18   5  156.39   14.51
   0 -18   6   24.30    5.75
   0  18  -6   31.00    5.56
   0  18  -6   29.87    8.69
   0 -18  -6   16.71    6.94
   0 -18   6   27.85    8.60
   0  18   6   22.54    6.96
   0 -18   7    2.55    4.73
   0  18   7   -5.28    8.80
   0 -18   7    4.53    6.96
   0  18   7    1.40    7.31
   0  18   7   18.80    6.54
   0  18  -7    6.16    4.43
   0 -18  -7   21.01    7.62
   0  18  -7   -2.15    4.98
   0 -18   7    6.46    3.67
   0 -18  -7    0.63    6.70
   0 -18  -7    2.09    7.41
   0  18  -7    2.17    8.83
   0 -18   8   17.47    5.53
   0  18   8   36.75    8.00
   0 -18  -8   43.09    7.96
   0  18  -8   29.72    6.15
   0  18  -8   39.68    5.96
   0  18  -8   31.17    9.52
   0 -18  -8   30.37    8.26
   0 -18   8   23.56    5.00
   0  18   8   51.31    8.92
   0 -18  -8   29.81    8.68
   0  18   8   25.71    9.15
   0 -18   9   -9.53    4.70
   0  18  -9    2.29    4.52
   0 -18  -9   -0.65    7.39
   0  18   9    1.53    7.33
   0 -18  -9    5.31    8.12
   0  18   9    5.53    7.87
   0 -18   9   -4.78    4.66
   0 -18  10    9.99    5.02
   0 -18  10    2.72    5.22
   0 -18  10    6.98    4.72
   0 -18 -10    1.58    7.92
   0  18  10   19.82    8.03
   0 -18 -10   14.71    7.17
   0 -18 -10   16.67    7.58
   0  18  10   26.35    7.73
   0 -18  10    5.61    4.58
   0  18  10   28.58    8.25
   0 -18  11   10.95    5.23
   0 -18  11   28.09    8.73
   0 -18  11   12.45    4.59
   0 -18  11   10.46    5.89
   0 -18 -11   31.34    9.25
   0  18  11   16.00    8.83
   0  18  11    7.38    7.90
   0 -18 -11   23.82    8.94
   0  18  11   18.99    7.93
   0 -18 -11   16.00    7.50
   0 -18  11   16.27    9.93
   0 -18  11   17.52    5.64
   0 -19   0   -1.45    4.18
   0  19   0    3.96    6.92
   0  19   0    3.96    3.87
   0  19   0    2.03    6.18
   0 -19   0   17.51    6.60
   0 -19   0   -3.63    7.31
   0 -19  -1   13.77    4.56
   0  19   1    7.96    6.62
   0  19  -1    5.30    6.15
   0 -19   1   13.10    6.38
   0 -19  -1    6.51    6.68
   0  19   1    8.49    7.93
   0 -19  -1   15.09    7.24
   0 -19   1   10.90    7.56
   0  19  -1   10.01    7.85
   0  19   1    4.37    3.92
   0  19   2    7.80    4.82
   0  19  -2    6.84    5.92
   0 -19   2    9.18    7.18
   0 -19   2   11.94    5.89
   0  19   2   17.16    6.85
   0 -19  -2   19.88    7.44
   0  19  -2   19.74    8.25
   0 -19  -2   17.16    4.96
   0  19   3   27.76    6.01
   0 -19  -3   23.44    7.74
   0 -19  -3   24.46    6.12
   0  19  -3   24.75    8.95
   0  19  -3   25.32    6.10
   0 -19   3   33.02    7.62
   0  19  -3   14.09    4.24
   0  19   3   43.95    8.01
   0 -19   3   20.50    6.28
   0  19  -4  324.05   29.91
   0  19   4  371.28   30.20
   0 -19   4  286.91   29.85
   0  19   4  379.70   31.15
   0 -19  -4  341.16   31.18
   0 -19   4  369.70   31.05
   0 -19  -4  406.64   30.53
   0  19  -4  358.00   31.61
   0  19  -4  263.40   29.21
   0 -19   5   49.15    7.32
   0  19  -5   48.19    7.40
   0 -19  -5   67.69    9.60
   0 -19  -5   60.67    9.43
   0 -19  -5   56.67    8.51
   0  19  -5   71.53   10.73
   0  19   5   56.74    8.19
   0 -19   5   37.24    9.24
   0  19  -6    7.42    5.22
   0 -19   6    1.55    4.92
   0  19   6    5.52    7.56
   0 -19  -6   -1.18    4.92
   0  19   6    1.35    7.44
   0  19   6   16.00    6.53
   0  19  -6    5.93    8.73
   0 -19  -6   -3.13    7.05
   0 -19   7    3.46    4.55
   0  19   7    9.36    7.77
   0 -19  -7   11.50    7.17
   0 -19   7    8.37    3.51
   0 -19  -7    8.95    7.29
   0  19   7   26.01    7.97
   0 -19  -7   12.90    7.63
   0  19  -7    0.71    4.63
   0  19   7    9.29    6.74
   0  19  -7   -1.53    4.78
   0 -19   8    6.88    4.90
   0  19  -8    2.39    5.08
   0  19   8    9.09    7.65
   0 -19   8    1.90    3.66
   0 -19  -8    3.95    7.15
   0  19   8    3.74    6.46
   0  19   8   18.00    7.74
   0  19  -8   13.12    5.13
   0 -19  -8   -6.70    7.31
   0 -19   9    8.49    4.50
   0 -19  -9   22.00    7.64
   0 -19   9   13.05    4.90
   0 -19  -9   13.82    8.47
   0  19   9   13.94    7.48
   0  19  -9   10.26    4.91
   0  19   9   34.25    8.13
   0  19   9   19.33    8.43
   0 -19  -9    9.29    7.85
   0 -19   9   20.27    8.12
   0 -19  10    7.43    8.56
   0 -19 -10    6.17    7.44
   0 -19 -10    9.63    8.30
   0 -19  10  -12.37    4.94
   0  19  10    5.84    7.74
   0 -19  10   -0.42    4.28
   0  19  10   11.27    7.93
   0 -19 -10    2.31    7.51
   0 -19  10   -1.79    5.04
   0 -19  10   -3.52    4.66
   0  19  10   -3.51    7.35
   0 -19  10  -11.47    7.93
   0  20   0  120.76   13.05
   0  20   0  111.71   11.66
   0 -20   0  148.11   13.46
   0 -20   0  110.84   11.62
   0  20  -1   -1.52    6.28
   0  20   1   16.68    7.07
   0 -20   1    0.80    3.66
   0 -20   1    2.05    6.48
   0 -20  -1    9.63    6.77
   0  20   1    3.25    4.18
   0 -20  -1   -0.35    4.59
   0 -20  -2   98.14   10.25
   0  20   2   98.05   11.42
   0  20  -2  100.39   11.10
   0  20   2   94.56    9.96
   0 -20  -2   80.45   11.72
   0 -20   2   72.21   10.62
   0 -20  -2  102.17   11.70
   0 -20  -3   68.63   10.78
   0  20   3   83.12    9.62
   0  20   3   70.63   11.44
   0  20  -3   87.14    9.81
   0 -20   3   55.41    9.62
   0  20   3   98.13   10.91
   0 -20  -3   81.87    9.28
   0 -20  -3   79.93   11.03
   0  20   4   34.35    8.86
   0  20   4   41.34    7.10
   0 -20  -4   44.60    8.26
   0  20  -4   30.97    5.43
   0 -20  -4   39.96    8.43
   0 -20   4   34.00    6.84
   0  20   4   47.35    8.26
   0  20  -4   44.60    7.05
   0 -20  -4   55.67    7.80
   0  20   5   -0.50    5.08
   0  20  -5    7.47    4.88
   0 -20  -5    4.43    6.52
   0 -20  -5    1.25    6.60
   0  20   5    5.52    8.18
   0 -20   5    2.09    5.06
   0  20   6   62.43    9.87
   0 -20   6   48.71    7.31
   0 -20  -6   50.23    9.14
   0  20   6   60.80   10.49
   0 -20  -6   49.60    8.93
   0  20   6   50.56    7.96
   0  20  -6   45.61    7.17
   0 -20  -6   50.96    9.90
   0 -20   7    6.89    7.95
   0 -20  -7   -1.47    7.76
   0 -20  -7    0.66    7.13
   0  20   7   14.17    7.60
   0  20  -7    7.25    4.86
   0 -20   7    4.42    4.83
   0  20   7    8.13    7.83
   0  20  -7   -2.80    4.55
   0 -20   7    3.66    3.44
   0 -20  -7    7.84    7.39
   0  20   7    2.36    6.87
   0  20  -8   20.84    8.83
   0 -20   8    7.77    3.92
   0  20  -8    1.97    5.16
   0 -20  -8   18.98    7.55
   0  20  -8   10.50    5.23
   0 -20   8   11.26    7.30
   0  20   8    7.95    8.62
   0 -20  -8   12.19    7.74
   0 -20   8    2.80    5.02
   0  20   8    6.90    7.66
   0 -20  -9   25.29    8.94
   0 -20   9    3.55    3.78
   0  20  -9   -2.44    8.44
   0 -20  -9    9.58    7.37
   0 -20   9   -5.76    7.65
   0 -20  -9    9.61    6.97
   0  20  -9    2.47    4.83
   0  20   9   11.79    8.08
   0  20   9    1.35    6.84
   0 -20   9   -0.40    4.61
   0  20   9    8.74    7.97
   0 -20  10   15.35    9.05
   0  20  10    9.04    8.53
   0  20  10    8.20    8.17
   0 -20  10   11.51    4.57
   0  20  10    6.41    7.93
   0 -20  10    2.83    4.61
   0 -20  10    9.57    7.32
   0 -20  10   -3.08    4.93
   0 -20  10    0.40    4.71
   0 -20 -10   25.28    7.74
   0 -20 -10   26.16    8.58
   0 -20 -10   16.44    8.24
   0 -21   0    2.62    7.25
   0 -21   0   -1.60    4.22
   0  21   0    3.90    6.27
   0  21   0   -0.72    7.67
   0  21   0   -1.24    4.22
   0 -21   0    0.56    6.82
   0 -21  -1   18.26    7.15
   0 -21   1   17.69    7.38
   0  21  -1    7.29    8.48
   0  21  -1    8.89    4.16
   0  21   1   11.56    4.74
   0  21   1    5.71    7.63
   0  21  -1    7.96    5.87
   0  21   1    9.29    6.79
   0 -21   1    9.69    6.81
   0 -21  -1    2.95    6.86
   0 -21  -1    6.56    4.58
   0 -21   1   10.58    3.98
   0 -21  -2   59.87    7.93
   0  21   2   77.89    9.26
   0 -21   2   40.78    8.51
   0 -21  -2   53.61    9.61
   0  21   2   61.69    7.57
   0  21  -2   54.26   10.12
   0 -21  -2   68.35   10.08
   0 -21   2   60.13    9.63
   0  21  -2   37.90    7.76
   0 -21   3  425.44   45.34
   0 -21  -3  576.72   45.60
   0  21  -3  485.53   46.47
   0  21   3  541.76   45.43
   0  21  -3  454.16   45.36
   0 -21   3  554.14   46.45
   0  21   3  477.91   46.40
   0 -21  -3  464.74   45.97
   0  21   3  572.81   46.26
   0 -21  -3  543.84   46.25
   0 -21   4    0.93    5.97
   0 -21   4   12.87    7.45
   0  21   4    5.73    8.03
   0  21  -4    7.56    8.36
   0 -21  -4    0.64    6.85
   0 -21  -4   -0.52    5.84
   0  21   4   -1.40    5.28
   0  21  -4   -0.46    5.34
   0  21   5   47.52    9.76
   0 -21   5   35.35    7.71
   0  21  -5   50.07    7.63
   0  21  -5   47.55   10.75
   0 -21  -5   43.45    9.82
   0 -21  -5   52.28    8.96
   0  21   5   60.30   10.07
   0 -21   5   77.24   10.51
   0 -21  -5   58.98    9.59
   0  21   5   67.26    8.37
   0 -21  -6    9.90    6.93
   0 -21  -6   12.36    8.21
   0  21   6   12.70    6.40
   0 -21   6   11.86    5.50
   0  21   6   43.67    8.39
   0  21  -6    0.80    9.52
   0  21  -6    7.78    5.18
   0 -21   6   12.53    7.78
   0  21   6   11.60    8.37
   0 -21  -6   16.62    7.84
   0  21  -7   10.58    9.31
   0 -21  -7    6.03    8.07
   0 -21   7   19.17    8.51
   0  21   7   22.72    7.15
   0 -21  -7   25.81    8.13
   0 -21   7   10.95    3.73
   0  21  -7   11.45    4.84
   0  21   7   -2.93    7.72
   0  21   7   15.92    7.70
   0  21  -7   30.67    5.83
   0 -21   7    3.78    4.90
   0 -21  -7   19.98    7.68
   0 -21  -8   -0.78    8.45
   0  21  -8   -2.49    9.22
   0  21  -8    2.53    5.08
   0 -21  -8    0.69    7.37
   0 -21   8    1.20    3.65
   0  21   8   14.89    7.86
   0  21  -8   -0.39    4.94
   0 -21   8   12.31    8.41
   0 -21   8   -3.76    4.99
   0  21   8    1.57    7.49
   0 -21  -9   33.08    8.57
   0  21   9   31.87    8.50
   0 -21  -9   31.43    9.12
   0  21  -9   19.25    5.69
   0  21  -9    4.20    9.25
   0 -21   9   20.84    5.71
   0 -21  -9   24.04    8.36
   0  21   9   33.21    9.21
   0  21   9   19.83    8.11
   0 -21   9   32.43    9.29
   0 -21   9   22.74    4.77
   0  22   0   16.27    7.70
   0 -22   0   13.57    7.86
   0  22   0   32.06    5.38
   0 -22   0   28.78    5.23
   0  22   0   26.94    8.81
   0 -22   0   30.02    7.04
   0 -22   1    0.56    6.73
   0 -22  -1    3.67    7.13
   0  22   1    1.49    8.30
   0 -22  -1    5.30    4.77
   0 -22   1   -0.88    3.80
   0  22  -1    1.66    6.20
   0  22   1   -9.68    6.89
   0  22  -1   -5.32    8.22
   0  22   1   -2.14    4.49
   0 -22   1    6.11    7.91
   0 -22  -1    2.03    7.62
   0  22  -1    4.68    4.08
   0 -22   2    9.56    7.75
   0 -22  -2    0.67    7.15
   0  22   2   -2.95    7.98
   0  22   2  -10.68    6.97
   0  22   2    3.13    5.07
   0 -22   2    4.28    6.14
   0 -22  -2    0.64    7.21
   0  22  -2   -4.63    8.82
   0 -22  -2    3.82    5.24
   0  22  -2   10.60    6.57
   0  22  -3   76.77   11.77
   0 -22  -3   91.11   11.32
   0  22   3   79.86   11.85
   0 -22   3   87.50   11.82
   0 -22   3   51.11    9.70
   0  22  -3   73.43   10.09
   0 -22  -3   98.28    9.89
   0  22   3   78.58    9.55
   0 -22  -4  106.15   11.51
   0  22   4   75.15    9.65
   0  22  -4   73.71   12.42
   0  22   4   74.48   11.89
   0 -22   4   91.60   12.01
   0  22  -4   94.32   10.18
   0  22   4   96.73   11.53
   0 -22   4   39.23    9.32
   0 -22  -4   97.62   10.64
   0 -22  -4   70.26   11.46
   0 -22  -5    1.44    8.09
   0 -22   5   -2.79    5.40
   0  22   5    2.13    6.79
   0  22  -5    4.16    5.52
   0  22   5   10.46    7.61
   0 -22   5    1.42    7.58
   0  22  -5    3.23    8.59
   0 -22  -5    6.41    6.18
   0  22   5    6.27    6.23
   0 -22  -5   -6.69    7.06
   0 -22  -6   31.50    8.14
   0  22  -6   38.10    9.99
   0 -22   6   25.18    9.39
   0  22   6   21.76    9.06
   0 -22  -6   34.11    7.92
   0  22   6   62.05    8.90
   0 -22   6   14.37    6.23
   0  22   6   49.54    7.78
   0  22  -6   28.58    6.43
   0 -22  -6   34.31    9.04
   0 -22   7   -1.75    5.12
   0  22   7    3.64    6.15
   0 -22   7   -3.64    8.30
   0  22   7   -3.79    7.86
   0 -22   7    0.26    3.45
   0  22  -7    0.84    9.22
   0 -22  -7   -5.59    7.39
   0  22  -7    5.15    4.58
   0 -22  -7    8.49    8.42
   0  22  -7    6.28    5.18
   0 -22  -7   -0.68    7.27
   0  22   7    0.77    7.80
   0  22  -8   12.27    4.96
   0  22  -8   18.82    9.85
   0 -22   8    7.73    3.92
   0 -22   8    9.62    7.93
   0  22  -8    9.24    5.15
   0 -22  -8   20.32    8.14
   0  22   8   13.07    8.34
   0 -22  -8   14.33    8.76
   0 -22   8    9.99    5.21
   0  22   8   16.84    7.84
   0 -22  -8   19.24    8.06
   0  23   0   -3.11    8.06
   0  23   0    4.24    6.97
   0 -23   0   -5.51    6.94
   0 -23   0    1.05    4.34
   0 -23   0    2.80    7.19
   0  23   0   -2.70    4.22
   0  23  -1   -1.53    4.08
   0  23   1   -1.49    4.26
   0  23   1   -1.55    7.99
   0  23  -1   -4.72    9.03
   0  23   1    3.77    6.98
   0  23  -1   -5.20    6.79
   0 -23  -1   -2.09    7.31
   0 -23   1    6.32    7.79
   0 -23   1    2.35    6.25
   0 -23  -1   -5.72    6.08
   0 -23   1    4.28    4.13
   0 -23  -1   -0.39    4.79
   0 -23  -2    5.28    5.45
   0 -23   2    4.30    3.72
   0  23   2    2.30    8.48
   0  23  -2    9.41    6.47
   0 -23   2    5.07    6.61
   0  23  -2   11.99    8.74
   0 -23   2   14.08    7.84
   0 -23  -2    2.07    7.61
   0  23  -2    8.77    3.91
   0  23   2    6.08    5.09
   0 -23  -3   19.03    8.14
   0 -23   3    9.94    7.91
   0  23   3   18.34    8.49
   0  23  -3    2.11    5.83
   0 -23   3    2.15    6.00
   0  23   3   20.17    7.27
   0  23  -3   21.66    8.76
   0  23   3    7.62    5.11
   0 -23  -3   22.10    5.88
   0  23   4    2.95    5.47
   0 -23  -4    8.60    8.11
   0  23  -4   -0.81    9.37
   0  23  -4    3.04    5.96
   0 -23   4    0.51    5.91
   0  23   4   -7.62    7.33
   0 -23  -4    7.11    6.55
   0 -23   4   10.79    8.38
   0  23   4   20.03    9.07
   0  23   5    8.51    8.00
   0 -23   5   10.93    7.92
   0 -23   5    5.94    6.03
   0  23   5   19.61    7.77
   0  23  -5    5.85    5.53
   0 -23  -5   13.12    6.84
   0  23   5   12.31    5.99
   0  23  -5   16.73    9.83
   0 -23  -5    6.67    7.78
   0 -23  -5   11.70    7.41
   0 -23   6   12.59    7.70
   0  23   6   17.90    8.52
   0  23   6   16.60    7.63
   0 -23   6    8.97    5.70
   0  23  -6   12.86    5.85
   0  23  -6   17.98    9.87
   0 -23  -6   13.55    7.24
   0 -23  -6   12.63    7.42
   0  23   6   20.16    6.98
   0 -23  -6   20.65    8.26
   0 -23  -7   -2.87    7.19
   0  23  -7    3.48    9.28
   0  23   7   11.70    6.89
   0 -23   7    7.47    8.13
   0  23   7    3.14    8.25
   0 -23  -7   10.25    7.93
   0 -23   7    3.66    4.93
   0  23   7    1.56    7.73
   0  23  -7    1.89    5.49
   0 -23   7    7.15    3.45
   0 -24   0    7.21    4.68
   0  24   0    5.98    4.42
   0 -24   0   13.72    8.10
   0  24   0    7.23    8.29
   0  24   0    8.16    7.12
   0 -24   0   12.69    7.07
   0 -24  -1    3.94    7.55
   0 -24   1    9.17    7.43
   0 -24   1    1.45    8.08
   0 -24  -1    6.47    7.56
   0  24   1   11.99    8.25
   0  24  -1   13.83    8.47
   0  24  -1    1.93    4.13
   0  24   1   -3.86    4.69
   0 -24   1    3.19    4.25
   0 -24  -1   -2.83    5.01
   0  24  -1    9.03    6.71
   0 -24   2   74.27    7.81
   0 -24   2   69.60   11.23
   0 -24  -2   86.92   11.63
   0 -24   2   46.38    9.75
   0  24   2   75.49    8.76
   0  24  -2   67.08   11.78
   0  24  -2   73.96    9.92
   0  24   2   64.33   11.68
   0  24   2   65.37   10.35
   0 -24  -2   79.26    9.01
   0  24  -2   71.36    8.05
   0  24   3   25.74    7.96
   0  24   3    8.73    5.28
   0 -24   3   18.25    7.95
   0 -24  -3    8.40    7.56
   0  24  -3   11.58    6.56
   0 -24  -3   -0.71    7.32
   0 -24   3    6.74    6.47
   0  24  -3   27.34    8.86
   0 -24  -3   12.21    5.90
   0 -24   4    7.38    7.92
   0  24   4   22.25    9.44
   0 -24  -4    3.68    7.74
   0 -24  -4   16.85    6.52
   0  24  -4   14.31    6.04
   0 -24   4   22.61    6.56
   0  24   4   19.28    8.03
   0  24  -4   17.60   10.03
   0  24   4   15.61    5.87
   0  24   5   12.61    7.62
   0 -24   5   -1.56    6.02
   0 -24   5   23.92    9.15
   0  24   5    6.40    8.31
   0  24   5    4.36    6.00
   0 -24  -5    2.12    7.37
   0  24  -5    8.18    5.81
   0 -24  -5   -3.04    7.76
   0 -24  -5    7.95    6.46
   0  24  -5   -2.59    8.83
   0 -24   6   43.12    9.04
   0  24   6   95.65   11.73
   0 -24  -6   78.30   10.78
   0  24   6   67.64   10.13
   0  24  -6   91.88   13.23
   0 -24  -6   70.61   11.03
   0  24  -6   83.44    9.53
   0 -24  -6   79.04   11.44
   0  24   6   56.19   11.45
   0 -24   6   88.62   11.58
   0  25   0   -0.73    4.45
   0 -25   0    9.63    8.38
   0 -25   0    3.94    7.01
   0 -25   0    1.86    4.60
   0  25   0   12.47    9.55
   0 -25  -1    7.10    5.22
   0 -25   1   -2.65    4.34
   0 -25   1   -0.74    7.52
   0 -25  -1   -4.45    7.63
   0 -25   1   -1.27    6.98
   0  25   1   11.23    5.04
   0  25  -1   -5.00    6.98
   0  25  -1    7.34    4.25
   0  25  -1    4.21    8.99
   0  25   1   16.47    9.14
   0 -25  -2    1.41    5.32
   0  25   2    9.04    8.78
   0  25  -2    0.85    9.34
   0  25   2    2.79    6.79
   0  25   2    0.43    4.98
   0  25  -2    1.79    6.32
   0 -25   2   -0.75    7.77
   0 -25  -2   -1.47    7.68
   0 -25   2   -0.58    3.79
   0  25  -2    2.75    4.32
   0 -25   2    4.28    6.54
   0 -25  -2    9.90    7.81
   0 -25  -3   77.71   11.29
   0 -25  -3   84.20    9.82
   0 -25   3   53.42    9.59
   0 -25   3   90.78   11.21
   0  25   3   80.97    9.25
   0  25  -3   72.16    9.92
   0  25   3   99.14   11.07
   0  25  -3   64.08   12.33
   0 -25   4   -4.50    5.95
   0  25  -4    2.22    6.17
   0  25   4   -1.63    8.88
   0 -25   4   15.90    8.39
   0  25  -4   -5.18    9.63
   0 -25  -4    5.29    8.33
   0  25   4    6.18    6.02
   0  25   4    4.41    7.46
   0 -25  -4    4.03    6.87
  -1   0  15  -11.63    8.04
  -1   0  15   21.33    6.36
  -1   0  15    3.77    7.73
  -1   0  15   -2.82    6.63
   1   0 -15    4.71    7.86
   1   0 -15   -2.84    7.59
  -1   0  14   16.46    8.20
  -1   0  14    7.72    6.33
  -1   0  14   13.62    7.89
   1   0 -14   13.25    7.81
   1   0 -14    7.40    7.51
  -1   0  13  -10.06    7.26
   1   0 -13    1.90    7.69
  -1   0  13    7.37    7.78
   1   0 -13   -1.17    7.40
  -1   0  13    4.33    5.99
  -1   0  12  109.29   13.13
   1   0 -12  121.70   13.16
  -1   0  12  119.29   13.59
  -1   0  12  106.67   12.97
   1   0 -12  111.22   12.92
  -1   0  12   98.09   11.99
  -1   0  11    3.84    6.84
  -1   0  11    7.37    5.99
  -1   0  11   -3.55    6.98
   1   0 -11    3.85    6.39
   1   0 -11    0.50    6.55
   1   0 -10   21.29    7.57
  -1   0  10   29.46    6.37
  -1   0  10   35.34    6.74
  -1   0  10   22.32    6.52
   1   0 -10   15.20    6.74
   1   0 -10   27.85    7.27
  -1   0   9    6.37    5.23
  -1   0   9    5.07    5.75
  -1   0   9    0.50    5.73
   1   0  -9   -1.84    5.96
   1   0  -9    3.95    5.93
   1   0  -9   -8.02    5.81
   1   0  -8  210.67   19.91
  -1   0   8  201.64   19.61
  -1   0   8  236.66   19.78
  -1   0   8  185.29   18.95
   1   0  -8  198.18   19.47
   1   0  -8  201.97   19.14
   1   0  -7    2.90    5.79
  -1   0   7    0.37    5.46
   1   0  -7    5.14    5.12
  -1   0   7    7.11    5.66
   1   0  -6 1132.71   93.92
  -1   0   6 1051.94   93.80
   1   0  -6 1001.76   94.11
  -1   0   6 1135.81   94.20
   1   0  -6 1063.01   94.27
  -1   0   6 1118.37   94.23
   1   0  -5    1.50    5.26
   1   0  -5   -1.52    4.14
  -1   0   5    2.86    4.72
  -1   0   5    0.70    3.73
  -1   0   4    4.51    4.70
  -1   0   4    6.51    3.36
   1   0  -4   10.50    5.03
  -1   0   4    4.60    5.09
   1   0  -4    9.93    4.03
  -1   0   3    0.53    4.73
   1   0  -3   -2.96    4.65
  -1   0   3    4.89    4.05
   1   0  -3    2.29    4.61
  -1   0   2 1401.54  115.31
   1   0  -2 1285.28  115.27
  -1   0   2 1336.56  115.33
   1   0  -2 1329.37  115.32
   1   0   2  532.69   43.82
  -1   0  -2  480.57   43.76
   1   0   2  496.13   43.73
   1   0   3    1.60    5.16
  -1   0  -3    0.38    5.05
   1   0   3   -1.70    4.99
   1   0   3   -0.68    3.95
  -1   0  -3   -0.14    4.07
  -1   0  -4 1827.17  165.31
   1   0   4 1932.87  165.32
  -1   0  -4 2016.99  165.54
   1   0   4 1922.46  165.46
  -1   0  -5    2.60    4.87
   1   0   5    3.68    5.67
  -1   0  -6   33.34    7.01
   1   0   6   25.99    6.97
   1   0   6   20.43    5.45
   1   0   6   23.50    6.68
   1   0   6   34.05    5.96
   1   0   7   -5.43    5.87
  -1   0  -7   -4.99    6.39
  -1   0  -7   -2.34    5.15
   1   0   7    4.20    4.64
   1   0   7   -2.55    5.60
   1   0   7   -4.44    5.40
   1   0   8   54.61    7.96
  -1   0  -8   47.03    8.03
  -1   0  -8   39.79    7.09
   1   0   8   48.36    7.06
   1   0   8   41.27    7.53
   1   0   8   44.94    7.48
   1   0   9   -0.83    5.30
   1   0   9    4.53    6.95
   1   0   9    3.78    5.65
  -1   0  -9    2.60    6.06
  -1   0  -9   -4.87    6.56
   1   0   9    0.53    6.39
   1   0  10    9.20    5.52
   1   0  10   16.73    6.90
   1   0  10    7.72    6.35
  -1   0 -10   11.99    6.48
  -1   0 -10   12.84    6.88
   1   0  10   16.78    6.71
   1   0  11   -2.02    6.27
   1   0  11   -0.67    7.79
   1   0  11   -5.40    6.66
  -1   0 -11   10.50    6.49
   1   0  11    0.63    7.11
  -1   0 -11    4.66    7.54
   1   0  12   81.64   10.36
   1   0  12   72.84    9.94
  -1   0 -12   68.82   11.27
   1   0  12   71.67   10.74
  -1   0 -12   83.43   10.71
   1   0  13    7.10    6.71
   1   0  13   -0.56    7.06
  -1   0 -13    2.68    7.92
   1   0  13    1.54    8.60
   1   0  13    0.71    7.66
  -1   0 -13    7.34    7.44
   1   0  14   24.67    8.04
   1   0  14   18.86    7.48
   1   0  14   43.11    9.79
  -1   0 -14   39.89    9.42
   1   0  14   28.52    8.53
  -1   0 -14   28.75    8.14
   1   0  15   -2.56    8.47
   1   0  15    3.71    7.29
   1   0  15   -7.87    7.58
  -1  -1  15    4.96    8.23
  -1   1  15   24.20    8.62
  -1  -1  15    4.40    6.48
  -1   1  15   15.22    6.54
  -1  -1  15    8.34    7.67
  -1   1  15    7.88    7.49
  -1  -1  15    8.97    8.17
  -1   1  15   13.69    7.59
   1  -1 -15   15.00    8.06
   1   1 -15   32.89    8.46
   1  -1 -15    0.73    8.20
  -1  -1  14   10.13    7.48
  -1   1  14   14.98    8.47
  -1   1  14    1.02    6.24
  -1  -1  14    3.10    6.34
  -1  -1  14   -0.66    7.57
  -1  -1  14    7.81    7.31
  -1   1  14    8.69    7.38
   1  -1 -14   18.56    8.30
   1   1 -14   10.62    7.37
   1   1 -14    7.86    7.22
  -1   1  13    6.69    8.11
  -1   1  13    2.56    7.05
  -1  -1  13   11.82    7.29
  -1   1  13    6.16    7.88
  -1  -1  13    4.84    6.33
  -1   1  13    7.19    6.36
   1   1 -13    6.38    7.16
   1  -1 -13   -2.38    7.54
   1   1 -13    9.21    7.30
   1  -1 -13   -1.95    7.73
  -1   1  12   15.36    7.35
  -1  -1  12    0.68    7.61
  -1   1  12    2.40    6.43
  -1   1  12    6.43    7.21
  -1  -1  12    6.91    7.37
  -1   1  12    2.23    5.07
  -1  -1  12    8.52    6.24
  -1  -1  12    2.32    7.05
   1   1 -12    8.04    7.15
   1  -1 -12    6.09    7.41
   1   1 -12    1.60    6.91
   1  -1 -12   -0.54    7.10
   1  -1 -11   44.88    8.34
   1   1 -11   57.18    8.51
   1  -1 -11   33.43    8.95
   1   1 -11   50.63    8.48
  -1   1  11   46.03    8.77
  -1  -1  11   54.98    8.50
  -1   1  11   49.72    9.01
  -1   1  11   56.32    8.03
  -1  -1  11   48.79    7.58
  -1  -1  11   49.34    8.47
  -1  -1  11   34.12    8.29
   1  -1 -11   31.30    8.56
  -1   1  10   -2.60    6.44
   1  -1 -10    4.70    6.55
   1   1 -10    3.91    6.29
   1  -1 -10    8.26    6.19
  -1   1  10   24.88    6.81
  -1  -1  10    6.99    6.22
  -1  -1  10    9.39    5.67
  -1   1  10    3.75    5.39
  -1  -1  10   -3.46    6.53
   1   1 -10   -1.33    6.26
   1  -1 -10    4.18    6.78
   1  -1  -9   24.20    7.16
   1  -1  -9   35.72    6.59
   1   1  -9   36.43    7.78
   1   1  -9   36.30    6.93
  -1   1   9   37.70    6.23
  -1  -1   9   36.89    6.13
  -1   1   9   28.92    6.93
  -1  -1   9   15.72    6.61
  -1   1   9   41.45    7.28
  -1  -1   9   29.41    7.35
   1   1  -9   32.33    7.04
   1  -1  -9   29.61    7.03
   1  -1  -8    0.86    5.64
   1   1  -8   13.89    5.32
  -1  -1   8    8.02    5.67
  -1   1   8   16.71    5.39
  -1   1   8   12.82    4.82
   1   1  -8    7.97    5.15
   1  -1  -8   12.05    5.21
  -1  -1   8    6.30    4.67
  -1  -1   8    7.46    5.65
  -1   1   8   -2.73    5.54
   1   1  -8   14.55    6.00
   1  -1  -8   14.38    6.00
   1  -1  -7  181.67   17.45
  -1  -1   7  194.70   17.51
   1   1  -7  183.94   17.45
  -1   1   7  172.51   17.61
  -1  -1   7  190.71   17.44
  -1   1   7  167.34   17.59
   1   1  -7  164.82   17.74
   1  -1  -7  203.06   17.93
   1   1  -6  478.07   42.43
  -1  -1   6  524.59   42.40
   1  -1  -6  331.94   42.18
  -1   1   6  510.16   42.48
  -1  -1   6  487.53   41.88
  -1   1   6  534.93   42.47
   1   1  -6  463.35   42.21
  -1   1   6  472.71   41.93
   1   1  -6  459.95   42.07
   1  -1  -6  488.09   42.42
  -1  -1   6  523.83   42.28
  -1   1   5  743.91   63.65
  -1   1   5  755.84   64.08
   1   1  -5  706.84   64.01
   1  -1  -5  663.95   64.09
   1  -1  -5  746.82   63.73
  -1   1   5  717.12   64.02
   1   1  -5  798.64   63.78
  -1  -1   5  711.43   63.61
  -1  -1   4  228.45   22.54
   1  -1  -4  272.48   22.79
  -1  -1   4  222.73   21.99
  -1  -1   4  256.18   22.46
   1   1  -4  232.96   22.55
   1   1  -4  253.66   22.45
   1  -1  -4  251.25   22.16
  -1   1   4  273.10   22.09
   1   1  -4  255.26   22.20
   1   1  -3    2.61    4.51
   1  -1  -3    7.67    3.37
   1   1  -3   10.84    4.32
  -1  -1   3    2.62    4.48
   1  -1  -3   -1.90    4.88
  -1   1   3    6.31    4.73
  -1   1   3    4.34    3.38
  -1   1   3    2.42    4.37
  -1  -1   3    5.02    4.33
   1   1  -2  120.88   11.31
  -1   1   2  132.53   11.56
  -1  -1   2  126.39   11.30
  -1   1   2  132.19   11.73
  -1  -1   2  120.21   11.35
   1   1  -2  106.49   11.40
  -1  -1  -2 1110.27   97.56
   1  -1   2 1097.56   97.51
  -1   1  -2 1149.52   97.54
   1   1   2 1235.07   97.48
  -1  -1  -2 1085.50   97.41
   1  -1   2 1190.66   97.52
  -1   1  -2 1135.41   97.51
   1   1   2 1051.05   97.40
   1  -1   3   52.43    8.03
  -1   1  -3   55.09    7.82
  -1  -1  -3   66.85    7.43
   1  -1   3   53.04    7.22
   1   1   3   61.70    7.53
  -1   1  -3   61.74    7.58
   1  -1   3   63.37    6.26
   1   1   3   60.88    7.35
  -1  -1  -3   56.53    6.91
  -1   1  -3   54.30    6.43
   1   1   3   53.07    6.75
  -1  -1  -3   60.96    7.68
   1   1   4  296.94   25.18
  -1   1  -4  269.33   24.84
  -1  -1  -4  282.07   25.03
  -1   1  -4  292.16   25.40
  -1   1  -4  276.96   25.45
   1  -1   4  255.56   24.75
   1   1   4  263.83   25.05
   1  -1   4  299.40   25.27
  -1  -1  -4  307.46   25.26
  -1   1  -5    5.53    5.60
   1   1   5    5.09    5.75
   1   1   5    2.27    5.66
  -1   1  -5    5.17    4.27
   1  -1   5   -0.65    5.65
   1  -1   5    5.43    4.24
   1   1   6   95.16   11.47
  -1  -1  -6   96.43   11.54
   1  -1   6  118.66   11.84
   1   1   6  127.50   12.19
   1   1   6  105.90   11.39
  -1   1  -6  111.78   11.98
   1   1   6  114.58   11.99
   1  -1   6  114.08   11.72
  -1  -1  -6  118.31   11.73
   1  -1   7   58.57    9.60
  -1   1  -7   80.92    9.74
   1   1   7   88.00    9.80
   1  -1   7   77.76    9.33
  -1  -1  -7   85.00    9.60
   1   1   7   90.92    9.18
   1   1   7   65.20    9.49
   1  -1   7   72.91    9.13
   1   1   7   72.77    9.10
  -1  -1  -7   85.11    9.28
  -1   1  -7   69.91    8.82
   1  -1   7   69.97    8.64
   1  -1   8  112.74   12.15
  -1  -1  -8  113.46   12.71
   1   1   8  106.45   12.38
  -1   1  -8  128.43   12.28
  -1  -1  -8  115.86   12.90
   1  -1   8  137.68   12.46
   1   1   8  127.49   12.51
   1  -1   8  100.48   12.86
   1   1   8  118.53   13.23
   1  -1   8  113.39   12.93
   1   1   8  131.89   13.37
  -1   1  -8  114.40   12.86
   1  -1   9    6.73    6.87
  -1   1  -9    5.34    6.23
   1   1   9    2.15    6.51
   1  -1   9   -4.65    6.25
  -1  -1  -9    9.00    5.93
   1  -1   9    1.69    5.05
   1   1   9    3.47    5.94
   1  -1   9    1.19    5.36
   1   1   9    5.41    6.14
   1   1   9    0.57    6.33
  -1  -1  -9   -1.35    5.95
  -1   1  -9   -2.48    5.48
  -1   1 -10   -0.92    6.14
   1   1  10   -0.45    6.31
   1  -1  10   -0.92    6.17
   1  -1  10    3.69    7.54
   1   1  10    3.13    7.75
  -1  -1 -10   -3.14    7.28
  -1   1 -10   -1.06    7.43
   1  -1  10   14.19    6.32
   1   1  10   14.03    7.16
  -1  -1 -10   -5.97    6.62
   1  -1  10   10.18    5.33
   1   1  10   -2.39    5.72
  -1   1 -11    6.06    6.49
   1   1  11    5.68    7.36
   1  -1  11   12.39    7.42
   1  -1  11   12.89    6.73
  -1  -1 -11    7.65    7.09
   1   1  11   11.70    6.86
   1   1  11    3.66    6.67
   1  -1  11   15.60    6.41
  -1  -1 -11   13.32    7.14
  -1   1 -11    1.73    7.95
   1  -1  11   10.01    7.08
   1   1  11    2.04    7.59
   1  -1  12  125.19   13.98
   1   1  12   96.06   12.81
   1  -1  12   96.93   12.88
   1   1  12  114.16   13.04
   1  -1  12  121.19   12.75
  -1   1 -12  116.58   13.03
  -1  -1 -12  106.93   12.94
   1   1  12   98.72   13.15
   1  -1  12  121.97   13.51
  -1   1 -12  112.48   13.86
  -1  -1 -12  124.08   14.04
  -1  -1 -13    0.63    7.06
  -1   1 -13    0.66    7.59
  -1  -1 -13   -2.03    8.02
  -1   1 -13    2.38    7.34
   1  -1  13    6.33    7.15
   1   1  13   -0.61    7.09
   1   1  13    4.99    7.18
   1  -1  13   16.29    6.94
   1   1  13   13.19    9.02
   1  -1  13    1.52    8.24
   1   1  13    5.73    7.36
  -1  -1 -14    5.04    8.28
  -1   1 -14   -2.83    8.14
  -1  -1 -14   11.38    8.14
  -1   1 -14   12.08    7.22
   1  -1  14    8.63    7.18
   1   1  14    7.78    7.67
   1   1  14    4.11    6.61
   1  -1  14   14.27    7.13
   1   1  14   -6.57    8.40
   1  -1  14    9.68    8.60
   1  -1  14   -5.22    7.75
   1   1  14    9.83    7.82
  -1   1 -15   30.89    9.10
   1  -1  15   12.47    7.65
   1   1  15   17.86    7.43
  -1   1 -15   26.40    8.44
   1  -1  15    6.25    7.52
   1   1  15   12.59    8.57
   1   1  15   14.63    8.19
   1  -1  15   28.89    9.12
   1  -2 -15   11.88    8.34
  -1   2  15    7.27    7.76
  -1   2  15   26.01    8.63
   1  -2 -15    4.83    8.06
  -1  -2  15    3.32    6.45
   1   2 -15   15.04    8.21
  -1   2  15   13.81    8.22
  -1  -2  15    5.92    7.46
  -1  -2  15   18.95    8.96
  -1   2  15   21.71    6.75
  -1   2  14   13.32    7.06
   1  -2 -14    8.32    7.92
   1   2 -14   18.41    7.62
  -1  -2  14    2.60    6.06
  -1   2  14   21.20    8.03
  -1  -2  14    4.22    7.97
  -1  -2  14   10.41    6.65
  -1  -2  14    7.00    8.09
  -1   2  14    9.53    8.05
   1   2 -14   -0.64    7.51
  -1   2  13   -4.81    6.23
   1  -2 -13    3.52    6.01
   1   2 -13    9.96    7.38
  -1   2  13   10.44    7.86
  -1   2  13    9.69    7.57
  -1  -2  13    0.49    6.22
  -1   2  13    5.26    8.11
  -1  -2  13    2.44    7.19
   1  -2 -13   -2.00    7.61
   1   2 -13   -3.01    7.37
  -1  -2  12   19.30    6.90
  -1  -2  12   14.89    7.80
  -1  -2  12    9.96    6.33
   1   2 -12   10.07    6.81
   1  -2 -12   22.49    7.82
   1   2 -12    7.03    6.64
  -1  -2  12   25.50    7.87
  -1   2  12   14.97    7.28
   1  -2 -12   18.12    6.87
  -1   2  12    9.81    5.39
  -1   2  12   15.30    7.75
  -1  -2  11    3.12    7.17
   1  -2 -11   -3.49    6.68
   1   2 -11   14.96    6.43
   1  -2 -11    6.57    7.22
  -1   2  11   -4.00    7.08
  -1   2  11    3.04    6.82
  -1  -2  11    8.10    6.78
   1   2 -11    6.38    6.66
  -1   2  11    4.95    5.50
   1  -2 -11   16.31    6.27
  -1  -2  11   10.88    5.70
  -1  -2  11    2.64    6.85
  -1  -2  10   85.82   10.13
  -1  -2  10   73.13   10.54
   1  -2 -10   62.72   10.31
  -1  -2  10   74.80   10.13
  -1   2  10   93.65    9.50
  -1  -2  10   70.94    9.36
   1  -2 -10   83.77    9.89
   1   2 -10   71.01   10.05
  -1   2  10   69.85   10.21
  -1   2  10   98.86   10.55
   1  -2 -10   70.03   10.09
   1   2 -10   68.87    9.80
  -1   2   9  102.80   10.98
   1   2  -9   93.46   10.42
   1  -2  -9   94.80   11.00
   1  -2  -9   91.54   11.06
  -1  -2   9   89.41   10.84
   1  -2  -9   82.38   10.09
  -1  -2   9  109.79    9.87
  -1   2   9   84.43   10.54
  -1  -2   9   92.53   10.25
  -1  -2   9   82.31   10.73
  -1   2   9   72.33    9.78
   1   2  -9   72.19   10.14
  -1   2   8   27.13    5.33
  -1  -2   8   30.18    6.60
   1  -2  -8   25.37    6.71
   1   2  -8   16.99    5.51
  -1   2   8   10.69    5.99
   1  -2  -8   23.89    5.68
  -1  -2   8   28.88    5.25
   1   2  -8   32.03    6.48
  -1   2   8   25.76    5.96
  -1  -2   8   26.94    6.01
   1  -2  -8   15.70    6.41
   1   2  -8   13.93    6.21
  -1   2   7  190.69   18.51
   1   2  -7  189.64   18.40
   1  -2  -7  202.11   18.57
  -1  -2   7  200.73   18.28
  -1   2   7  198.30   17.71
  -1   2   7  198.47   18.27
   1  -2  -7  180.29   18.16
  -1  -2   7  196.91   18.09
   1  -2  -7  173.30   17.74
   1   2  -7  181.29   18.00
   1   2  -6  874.30   76.96
  -1  -2   6  959.55   77.16
   1  -2  -6  959.45   77.37
   1   2  -6  872.90   77.07
  -1   2   6  880.47   77.27
  -1  -2   6  826.68   76.79
  -1  -2   6  847.49   77.15
  -1   2   6  911.35   77.32
   1   2  -6  903.46   77.22
   1  -2  -6  855.46   77.34
   1  -2  -5    1.82    4.28
  -1   2   5   -1.68    3.76
  -1  -2   5    3.34    3.61
   1   2  -5    1.46    4.52
   1  -2  -5    2.15    4.97
  -1   2   5    0.91    5.76
  -1   2   5    1.85    5.48
  -1  -2   4   46.97    5.68
   1   2  -4   46.91    6.02
   1   2  -4   53.06    6.36
  -1  -2   4   42.95    6.13
   1  -2  -4   39.82    5.70
  -1   2   4   41.98    5.64
  -1  -2   4   51.43    6.29
   1   2  -4   37.72    6.23
  -1   2   3  543.99   46.30
   1  -2  -3  558.83   46.30
  -1   2   3  481.92   46.54
  -1   2   3  561.78   46.69
  -1  -2   3  560.66   46.46
  -1  -2   3  484.90   46.28
   1   2  -3  599.53   46.49
  -1  -2   3  481.44   46.34
   1  -2  -3  549.54   46.64
   1   2  -3  530.58   46.44
   1  -2  -2 2494.39  215.82
  -1   2   2 2646.45  215.61
   1  -2  -2 2523.44  215.60
   1   2  -2 2522.43  215.68
  -1  -2   2 2422.14  215.67
   1  -2  -2 2489.71  215.78
  -1  -2   2 2403.50  215.61
  -1   2   2 2486.06  215.77
  -1   2   2 2562.38  215.82
   1  -2  -1  495.95   43.40
   1  -2  -1  481.84   43.35
   1   2  -1  515.79   43.32
  -1  -2   1  504.86   43.33
   1   2   1 4439.37  401.62
   1   2   1 4661.78  401.66
  -1  -2  -1 4945.48  401.65
   1  -2   1 4712.92  401.70
   1  -2   1 4602.93  401.74
   1   2   2  145.89   15.52
   1  -2   2  182.34   15.53
   1  -2   2  177.03   15.88
  -1   2  -2  182.40   16.05
  -1   2  -2  175.19   15.62
  -1  -2  -2  181.22   15.60
   1   2   2  161.59   15.47
  -1  -2  -2  170.71   15.78
   1   2   2  155.63   15.71
  -1   2  -3    5.45    5.63
  -1  -2  -3    8.03    5.09
   1   2   3    7.05    4.73
  -1  -2  -3   14.69    4.72
   1   2   3    4.83    4.56
   1  -2   3    7.41    5.32
  -1   2  -3   15.29    4.96
   1  -2   3    9.33    5.33
   1   2   4  227.64   21.02
  -1   2  -4  233.54   21.20
   1  -2   4  222.42   21.32
  -1   2  -4  240.39   21.37
  -1   2  -4  246.99   20.56
   1  -2   4  210.60   20.51
  -1  -2  -4  237.63   21.02
   1  -2   5   35.66    5.04
   1  -2   5   34.71    6.63
   1   2   5   29.15    6.77
  -1   2  -5   31.77    5.31
   1   2   5   43.09    6.88
   1  -2   6   71.75    8.90
  -1   2  -6   71.86    8.76
  -1   2  -6   63.61    8.85
   1   2   6   61.02    9.02
   1   2   6   74.73    8.88
  -1  -2  -6   60.77    8.47
   1   2   6   70.78    8.49
  -1  -2  -6   72.53    8.71
   1  -2   6   57.76    8.30
   1   2   6   76.61    8.59
   1  -2   7   34.60    7.04
   1  -2   7   36.68    6.86
  -1  -2  -7   36.97    6.59
  -1   2  -7   39.44    7.07
   1   2   7   33.39    6.95
   1   2   7   47.45    6.68
   1  -2   7   42.52    6.11
   1  -2   7   33.27    6.79
  -1  -2  -7   30.73    6.70
   1   2   7   49.75    7.45
   1   2   7   25.55    6.26
   1   2   8   88.46    9.91
  -1   2  -8   96.22    9.44
   1  -2   8   78.70    9.33
   1  -2   8   76.36   10.00
  -1  -2  -8   75.47   10.16
  -1   2  -8   66.29   10.25
   1   2   8   96.04   10.56
   1  -2   8   75.49   10.17
   1   2   8   87.38   10.57
  -1  -2  -8   80.58   10.00
   1   2   8   81.85    9.93
   1  -2   8   93.17   10.33
  -1   2  -9    4.71    5.24
   1  -2   9    0.55    6.31
  -1   2  -9   12.14    6.50
  -1  -2  -9    4.65    6.39
   1  -2   9   -2.59    6.04
  -1  -2  -9    3.76    5.66
   1   2   9   -0.45    5.98
   1  -2   9    0.38    5.31
   1   2   9    1.09    6.69
   1  -2   9   10.79    5.63
   1   2   9    1.15    6.76
   1   2   9    1.25    5.70
   1   2  10  128.34   13.10
   1  -2  10  132.11   13.68
   1   2  10  119.97   12.89
  -1  -2 -10   97.00   13.09
   1  -2  10  110.12   12.48
  -1  -2 -10  118.79   13.29
   1  -2  10  125.48   13.63
   1   2  10  110.66   13.41
  -1   2 -10  124.43   13.48
   1  -2  10  135.70   13.21
   1   2  10  111.20   13.28
  -1   2 -10  106.85   12.66
   1   2  11  167.30   17.08
   1  -2  11  194.13   17.57
   1   2  11  152.91   16.89
  -1   2 -11  159.97   17.04
   1  -2  11  169.84   16.20
   1   2  11  175.33   16.46
   1   2  11  157.25   16.48
   1  -2  11  122.02   16.57
  -1  -2 -11  136.73   16.50
   1  -2  11  184.04   16.91
  -1  -2 -11  167.11   16.70
  -1   2 -11  136.65   16.13
   1  -2  12    2.14    6.98
  -1   2 -12    1.88    8.18
  -1  -2 -12   34.32    7.65
   1  -2  12   15.58    7.68
  -1  -2 -12   15.21    7.15
   1   2  12   22.74    7.84
   1  -2  12   16.00    6.72
   1   2  12   14.05    6.34
   1  -2  12   14.46    6.99
  -1   2 -12   22.31    6.80
   1  -2  13    7.40    6.82
   1   2  13   14.98    6.70
  -1   2 -13    1.34    8.08
  -1  -2 -13   15.34    8.43
   1   2  13   22.46    7.17
   1  -2  13   17.90    7.14
   1   2  13   14.85    8.89
   1   2  13   17.34    7.27
  -1  -2 -13   11.02    7.18
  -1   2 -13   16.69    7.02
   1   2  14  -26.46    8.16
   1  -2  14   -5.18    7.56
   1  -2  14    6.00    7.42
   1   2  14   -1.17    6.56
  -1   2 -14   -2.47    7.49
   1  -2  14   -0.60    6.95
   1  -2  14   16.03    8.25
   1   2  14   -2.48    8.55
  -1   2 -14    8.62    8.78
  -1  -2 -14    2.89    8.19
   1  -2  15   32.74    8.33
  -1   2 -15   25.23   10.00
  -1   2 -15   17.80    7.70
  -1  -2 -15   33.35    8.55
   1  -2  15   35.37    8.30
   1   2  15   23.93    8.19
   1  -2  15   20.28    9.55
   1   2  15   29.53    8.85
   1   2  15   38.52    9.71
   1  -2  15   15.55    9.03
  -1   3  15   -5.17    8.47
   1   3 -15   12.55    8.16
  -1  -3  15    3.67    7.79
  -1   3  15    2.32    7.75
   1  -3 -15   16.65    8.14
  -1   3  15   13.10    6.52
  -1   3  15    5.06    8.13
  -1  -3  15   -2.46    8.68
  -1  -3  15   12.33    6.78
   1  -3 -15    2.72    7.87
  -1   3  14    0.51    6.41
  -1   3  14   24.06    7.91
  -1  -3  14    3.87    8.64
   1  -3 -14   12.95    8.42
   1   3 -14   -1.26    6.67
   1  -3 -14   11.94    7.28
  -1  -3  14    2.64    6.56
  -1   3  14    6.32    7.99
  -1  -3  14    1.92    7.24
   1   3 -14   -1.30    7.76
  -1   3  14    2.95    7.12
  -1  -3  14    4.88    7.83
  -1   3  13   14.00    7.54
  -1   3  13   -1.92    5.86
   1   3 -13    8.29    7.04
   1  -3 -13   -3.40    7.81
  -1  -3  13   10.78    7.25
   1   3 -13    9.06    6.96
   1  -3 -13    1.74    7.07
  -1  -3  13   10.41    6.52
   1   3 -12    6.10    6.58
  -1  -3  12    1.35    6.94
  -1  -3  12   21.58    7.18
   1  -3 -12    0.53    6.74
  -1  -3  12   -3.23    5.97
  -1   3  12   11.88    7.50
   1  -3 -12   -6.40    7.05
   1   3 -12    4.94    7.03
  -1   3  12   -5.39    5.81
  -1  -3  12    7.28    6.94
  -1   3  11   65.99    8.33
  -1  -3  11   68.27    9.83
   1   3 -11   50.71    8.96
  -1   3  11   44.38    8.96
  -1  -3  11   60.48    8.34
   1  -3 -11   51.08    8.98
  -1   3  11   63.14    9.43
   1   3 -11   60.70    9.02
   1  -3 -11   41.28    9.18
  -1  -3  11   69.56    9.15
   1  -3 -11   57.62    9.53
  -1  -3  11   43.89    8.33
  -1   3  10   76.46    8.83
  -1  -3  10   65.09    9.68
   1   3 -10   60.62    9.46
  -1  -3  10   79.54    8.81
  -1   3  10   86.81   10.09
   1  -3 -10   69.99    9.29
  -1   3  10   82.50   10.06
   1   3 -10   65.54    9.37
  -1  -3  10   61.80    9.05
   1  -3 -10   64.50   10.14
   1  -3 -10   63.28   10.01
  -1  -3  10   55.07    9.33
  -1   3   9    7.21    5.19
  -1  -3   9    2.98    5.39
   1  -3  -9   12.81    6.43
   1   3  -9   10.73    6.37
  -1   3   9   15.72    6.32
   1  -3  -9    8.29    6.31
  -1  -3   9    4.78    5.95
  -1  -3   9   12.19    6.25
   1   3  -9   12.93    5.96
  -1   3   9   10.01    6.79
  -1  -3   9   27.52    5.57
   1  -3  -9   10.53    5.72
   1   3  -8  383.44   37.75
  -1  -3   8  440.11   38.22
  -1   3   8  461.91   38.30
   1  -3  -8  413.39   37.75
   1   3  -8  383.14   37.74
  -1   3   8  420.81   37.57
  -1  -3   8  422.91   37.61
  -1  -3   8  492.92   38.21
   1  -3  -8  358.45   38.12
  -1   3   8  466.32   38.38
   1  -3  -8  446.28   38.26
  -1  -3   8  419.70   37.80
   1  -3  -7  315.39   30.69
   1  -3  -7  345.38   31.19
  -1  -3   7  336.04   30.75
   1  -3  -7  341.03   31.29
  -1   3   7  396.78   31.37
  -1  -3   7  340.93   30.95
   1   3  -7  315.77   30.68
  -1   3   7  357.50   30.62
  -1   3   7  354.40   31.10
  -1   3   6    7.82    5.61
  -1  -3   6    8.43    4.36
  -1   3   6   16.57    5.72
   1  -3  -6   19.70    6.31
  -1  -3   6   14.58    4.92
  -1  -3   6   16.20    4.90
   1   3  -6   16.69    5.75
   1   3  -5   19.84    4.93
  -1   3   5   15.98    5.98
  -1  -3   5   16.07    4.74
   1  -3  -5   16.78    6.03
  -1   3   5   26.32    6.00
  -1   3   5   12.92    4.49
   1  -3  -5   19.95    5.94
   1  -3  -4  552.15   47.88
  -1   3   4  541.64   47.85
   1   3  -4  554.97   47.98
  -1  -3   4  505.99   47.86
   1   3  -4  548.50   47.93
   1   3  -4  566.97   47.98
  -1  -3   4  578.66   47.88
  -1  -3   4  548.56   47.93
  -1   3   3  122.98   11.93
  -1  -3   3  115.60   11.83
  -1  -3   3  117.46   11.97
  -1   3   3  128.39   12.64
   1  -3  -3  128.72   12.54
  -1  -3   3  125.43   11.77
   1   3  -3  115.69   11.80
   1  -3  -3  142.90   12.40
   1  -3  -3  140.66   12.06
  -1  -3   3  124.54   11.92
  -1  -3   3  139.16   11.94
   1  -3  -2   70.90    7.11
   1  -3  -2   71.30    7.65
   1   3  -2   71.02    6.99
  -1  -3   2   69.03    6.92
  -1  -3   2   62.91    6.73
   1   3  -2   61.39    6.85
   1  -3  -2   62.53    7.31
  -1   3   2   53.74    7.36
  -1   3   2   53.87    7.08
   1   3  -1 1945.70  166.34
  -1   3   1 1942.05  166.41
   1  -3  -1 1994.03  166.41
   1  -3  -1 1955.46  166.37
  -1   3   1 1872.18  166.35
  -1  -3   1 1949.27  166.31
  -1   3   1 1888.34  166.40
   1  -3  -1 1878.41  166.39
  -1  -3   1 1956.21  166.34
  -1   3   0  120.88   11.53
   1  -3   0  115.91   11.57
  -1  -3   0  130.78   11.65
   1   3   0  141.15   11.84
  -1   3   0  134.07   12.10
  -1  -3   0  134.95   11.90
   1   3   0  134.36   11.80
  -1  -3  -1  861.52   70.04
   1   3   1  734.31   70.02
  -1  -3  -1  725.76   70.03
   1  -3   1  790.59   70.11
  -1   3  -1  819.52   69.89
   1  -3   1  887.65   69.91
   1  -3   2    6.97    3.87
  -1   3  -2    6.32    4.39
   1   3   2    7.25    4.53
   1  -3   2   12.76    5.76
   1   3   2   13.14    4.79
   1   3   2   11.59    4.59
   1   3   2    6.65    5.09
   1  -3   2    5.77    4.81
  -1   3  -3 3458.42  282.47
   1  -3   3 3135.49  282.39
   1   3   3 3374.12  282.50
   1   3   3 3495.68  282.52
  -1  -3  -3 3074.01  282.46
   1   3   3 3238.02  282.40
  -1  -3  -3 3409.94  282.47
   1   3   3 3128.16  282.54
   1  -3   3 3298.70  282.55
  -1   3  -3 3201.37  282.60
  -1   3  -4  582.19   50.71
   1  -3   4  568.39   50.69
   1  -3   4  583.46   50.10
  -1   3  -4  574.34   50.13
  -1   3  -5  310.62   26.74
   1  -3   5  311.60   27.42
  -1  -3  -5  288.11   27.35
   1   3   5  321.15   27.36
   1   3   5  311.79   27.20
   1  -3   5  274.11   26.58
  -1  -3  -5  319.52   27.32
  -1  -3  -6  558.72   49.51
   1   3   6  609.21   49.56
   1  -3   6  566.64   49.63
  -1   3  -6  499.91   49.49
   1   3   6  585.00   49.38
   1  -3   6  557.36   48.98
  -1  -3  -6  494.54   49.41
  -1   3  -6  563.03   49.00
  -1   3  -6  590.33   49.75
   1  -3   6  593.04   49.58
   1  -3   7   64.46    8.29
  -1  -3  -7   63.13    8.54
   1   3   7   65.84    8.45
  -1   3  -7   60.17    8.89
  -1  -3  -7   69.45    8.50
   1   3   7   71.29    8.12
   1   3   7   37.11    8.35
  -1   3  -7   50.60    8.27
   1   3   7   56.88    8.75
   1  -3   7   72.73    9.02
   1  -3   8   20.83    5.10
   1   3   8   10.34    5.87
   1  -3   8   34.77    6.91
  -1  -3  -8   15.06    6.32
   1   3   8   13.72    6.57
  -1   3  -8   16.53    6.93
   1   3   8   16.00    6.67
   1   3   8   29.50    6.27
   1  -3   8   21.23    6.34
   1  -3   8   17.09    6.53
  -1  -3  -8   12.81    6.23
  -1   3  -8   17.84    5.33
  -1  -3  -9    2.94    6.48
   1  -3   9    5.46    6.21
  -1   3  -9    2.61    5.02
  -1   3  -9    1.01    6.58
   1   3   9    9.23    5.96
   1   3   9   -2.37    6.29
   1  -3   9    1.46    4.86
   1   3   9    6.42    6.49
   1   3   9    4.95    6.51
   1  -3   9    3.56    6.37
   1  -3   9    5.38    6.63
  -1  -3  -9    6.02    5.91
   1   3  10  147.08   15.69
   1  -3  10  164.05   15.34
  -1  -3 -10  131.52   16.02
   1  -3  10  175.53   16.03
  -1  -3 -10  168.89   16.30
   1   3  10  180.01   16.28
  -1   3 -10  146.38   15.29
   1   3  10  162.83   16.64
   1  -3  10  148.96   16.16
   1  -3  10  117.68   15.93
   1   3  10  153.70   16.29
  -1   3 -10  144.43   16.22
  -1   3 -11   25.22    6.58
  -1   3 -11   12.50    7.97
  -1  -3 -11   29.93    7.28
   1  -3  11    0.65    7.60
   1   3  11    8.34    6.43
   1  -3  11   36.40    7.38
  -1  -3 -11   36.32    8.13
   1   3  11   11.02    8.38
   1   3  11    7.09    7.03
   1  -3  11   18.68    7.65
   1   3  11   16.78    7.15
   1  -3  11   18.74    6.09
  -1   3 -12    9.67    7.35
  -1  -3 -12    2.49    6.89
   1  -3  12    2.81    7.75
   1  -3  12    9.14    7.09
   1   3  12    5.22    6.89
   1   3  12    6.01    7.33
   1  -3  12    5.01    5.98
  -1   3 -12   12.79    6.41
   1  -3  12   14.65    7.24
  -1  -3 -12    2.43    7.98
  -1   3 -13   19.98    9.01
  -1  -3 -13   30.62    8.01
   1   3  13   28.21    8.40
   1   3  13   27.61    7.22
  -1  -3 -13   15.78    8.40
   1  -3  13   26.45    7.25
   1   3  13   24.38    8.04
   1  -3  13   31.60    7.14
   1   3  13   11.81    8.92
  -1   3 -13   17.77    6.94
  -1   3 -14    4.78    6.85
  -1  -3 -14   18.46    8.34
  -1   3 -14    2.21    7.04
   1   3  14    4.54    7.82
   1  -3  14    5.89    8.28
   1  -3  14    8.22    6.86
   1  -3  14    8.50    7.64
   1   3  14    0.83    8.12
   1  -3  14   16.76    8.54
   1   3  14   14.02    6.87
   1  -3  15    8.19    7.18
   1  -3  15    3.09    7.74
  -1  -3 -15   11.12    8.55
   1   3  15   30.97    8.79
   1   3  15    6.99    8.54
   1  -3  15    9.24    9.25
  -1   3 -15    0.64    7.47
  -1   3 -15    9.37    8.85
   1   3  15    8.66    8.23
   1  -3  15   17.87    7.88
  -1   4  15    3.01    7.75
  -1  -4  15    9.77    8.30
  -1  -4  15   10.23    6.92
   1  -4 -15    6.07    7.52
  -1   4  15   13.58    8.87
  -1   4  15   10.13    6.81
   1  -4 -15   16.16    8.71
   1   4 -15    4.61    7.10
   1   4 -15    9.86    8.03
  -1  -4  15    2.91    7.10
  -1   4  15   12.49    8.22
  -1  -4  14   28.44    9.19
  -1   4  14    7.30    8.35
   1   4 -14    8.67    6.96
  -1   4  14   23.10    8.99
  -1  -4  14   13.79    7.75
  -1  -4  14   23.59    7.15
   1  -4 -14   46.42    8.89
  -1   4  14   32.87    8.16
  -1  -4  14   40.96    7.94
   1  -4 -14   56.51    9.30
  -1   4  14   24.94    7.38
   1   4 -14   37.58    8.80
   1  -4 -13    3.10    7.36
   1   4 -13    0.58    6.89
  -1  -4  13   -7.15    6.64
  -1   4  13   -3.54    6.85
   1   4 -13    4.29    7.11
  -1  -4  13   17.13    6.58
   1  -4 -13    7.56    7.04
  -1  -4  13    4.73    6.59
  -1   4  13    6.98    6.38
  -1  -4  12   24.72    8.07
   1   4 -12   21.40    7.32
   1   4 -12   16.43    7.63
  -1  -4  12   37.68    7.12
   1  -4 -12   31.48    7.61
  -1   4  12   36.39    8.04
  -1   4  12   35.36    7.03
   1  -4 -12   26.86    8.19
  -1  -4  12   33.46    8.38
  -1  -4  12   41.67    7.79
   1   4 -11    2.46    6.19
   1   4 -11   12.46    7.30
  -1   4  11    1.88    6.82
   1  -4 -11   -0.49    6.25
  -1  -4  11   15.34    5.85
  -1   4  11    1.80    6.87
  -1   4  11   -1.73    6.00
  -1  -4  11   -1.84    6.93
   1  -4 -11   -6.00    7.06
  -1  -4  11    0.56    6.75
  -1  -4  11   -2.51    6.27
   1  -4 -11    3.08    6.69
   1   4 -10   14.34    5.88
   1   4 -10   -1.41    7.10
  -1   4  10   10.45    7.25
   1  -4 -10    4.89    6.32
  -1  -4  10   12.24    5.96
  -1   4  10   -3.90    6.75
  -1   4  10   -3.58    5.57
  -1  -4  10   -5.03    6.76
  -1  -4  10    3.12    6.30
   1  -4 -10   -1.23    6.66
  -1  -4  10   18.40    6.48
   1  -4 -10    7.47    7.13
  -1   4   9    9.74    5.39
  -1  -4   9   13.70    6.02
   1  -4  -9    6.17    6.18
   1  -4  -9   -0.53    5.85
  -1  -4   9    9.57    5.22
  -1  -4   9   14.60    6.07
  -1   4   9   10.31    6.58
   1   4  -9    6.87    5.06
  -1  -4   9   18.07    5.31
  -1   4   9    9.61    6.71
   1   4  -9    5.53    6.17
   1  -4  -9    5.99    6.20
  -1   4   8   38.24    6.98
  -1   4   8   39.59    6.40
   1  -4  -8   31.40    7.39
  -1  -4   8   35.16    7.10
   1   4  -8   43.27    6.59
  -1  -4   8   27.17    6.32
  -1  -4   8   38.60    6.57
  -1   4   8   30.57    6.95
  -1  -4   8   49.02    6.67
   1   4  -8   44.88    6.76
   1  -4  -8   31.69    6.41
  -1   4   7  445.87   38.65
  -1  -4   7  457.86   38.45
   1   4  -7  420.31   38.07
  -1  -4   7  464.56   38.34
  -1   4   7  400.26   38.55
   1  -4  -7  501.17   38.89
  -1  -4   7  450.14   38.15
   1  -4  -7  391.30   38.50
  -1   4   7  358.60   37.87
   1  -4  -7  450.96   38.22
  -1   4   6  630.07   49.06
  -1  -4   6  579.01   48.53
   1  -4  -6  547.54   48.50
  -1   4   6  517.87   48.46
  -1  -4   6  540.97   48.64
  -1  -4   6  530.74   48.56
   1  -4  -6  558.14   49.05
   1  -4  -6  572.97   49.08
  -1   4   6  527.72   48.85
   1  -4  -5 2151.92  176.92
  -1  -4   5 1959.16  176.52
  -1   4   5 2123.47  176.89
   1  -4  -5 1990.82  176.87
   1  -4  -4    3.08    5.09
  -1   4   4    3.56    4.36
  -1  -4   4    7.94    4.66
   1  -4  -4   -3.55    4.08
  -1  -4   4    2.12    3.42
  -1   4   4    4.92    5.30
  -1  -4   4   12.27    4.54
  -1  -4   4   -3.49    3.76
  -1  -4   4    9.63    3.94
  -1  -4   3   51.32    5.07
   1  -4  -3   31.73    6.44
  -1   4   3   27.01    5.68
  -1   4   3   38.01    5.70
   1  -4  -3   38.09    5.79
   1   4  -3   40.06    5.77
  -1  -4   3   39.37    5.44
   1   4  -3   43.79    5.44
  -1  -4   3   42.47    5.29
   1   4  -2 1769.60  167.08
   1   4  -2 1939.71  167.06
  -1  -4   2 1997.05  167.06
  -1   4   2 1984.31  167.18
   1  -4  -2 2139.82  167.18
  -1  -4   2 1909.71  167.10
  -1   4   2 1923.56  167.20
  -1   4   2 1960.16  167.28
   1  -4  -2 1821.90  167.26
   1  -4  -2 1949.53  167.19
   1  -4  -1  192.26   18.71
  -1  -4   1  210.43   18.58
  -1   4   1  212.62   18.77
  -1  -4   1  217.45   18.48
   1   4  -1  199.99   18.50
   1  -4  -1  226.30   18.70
  -1   4   1  200.29   18.51
   1  -4  -1  214.79   18.51
   1   4  -1  204.01   18.63
  -1   4   1  184.83   18.62
  -1   4   0  270.92   24.78
   1  -4   0  263.29   24.75
  -1   4   0  272.16   25.23
   1   4   0  308.10   25.03
  -1  -4   0  268.71   25.04
  -1   4   0  314.62   24.81
   1  -4   0  269.29   24.74
  -1  -4   0  286.50   24.97
   1   4   0  296.34   25.05
   1   4   1 5548.41  456.78
  -1   4  -1 5415.09  456.75
   1  -4   1 5131.14  456.73
  -1  -4  -1 5565.05  456.95
  -1  -4  -1 5268.18  456.90
   1  -4   1 4897.69  456.95
   1  -4   2 1754.37  161.60
  -1   4  -2 1922.49  161.65
  -1  -4  -2 1896.27  161.85
   1   4   2 1875.40  161.83
   1   4   2 1945.11  161.77
  -1  -4  -2 1729.89  161.73
   1   4   2 1898.36  161.74
   1  -4   2 1926.87  161.88
  -1   4  -2 2035.15  161.94
   1  -4   3    8.34    6.00
   1   4   3   16.56    5.07
  -1  -4  -3   10.20    5.08
   1  -4   3   12.83    4.20
   1  -4   3    9.47    5.56
  -1   4  -3   14.50    4.93
   1   4   3   24.11    4.86
   1   4   4  863.68   76.07
   1  -4   4  900.86   75.48
  -1   4  -4  862.25   75.47
  -1   4  -4  846.33   75.98
   1   4   5  107.66   10.85
   1   4   5  107.97   10.30
  -1  -4  -5  115.89   10.66
  -1  -4  -5   84.93   10.33
   1   4   5   97.35   10.35
  -1   4  -5   90.83   11.24
   1  -4   5   96.87    9.19
   1  -4   5   98.40   10.24
  -1   4  -5   80.39    9.26
   1   4   6   63.98    7.68
  -1  -4  -6   62.80    8.26
   1  -4   6   73.06    8.64
   1   4   6   65.79    8.16
   1  -4   6   56.47    6.75
   1   4   6   59.40    8.71
  -1   4  -6   62.69    8.75
  -1   4  -6   66.46    8.74
   1   4   6   55.58    8.61
   1  -4   6   64.13    7.93
  -1  -4  -6   58.39    8.28
  -1   4  -6   60.13    6.79
   1   4   7   57.80    8.01
  -1  -4  -7   48.38    7.93
  -1   4  -7   64.10    9.06
   1  -4   7   60.64    8.43
  -1   4  -7   57.64    8.00
   1   4   7   52.79    8.15
  -1  -4  -7   41.73    7.92
   1  -4   7   72.58    8.08
  -1   4  -8  184.94   21.23
   1  -4   8  259.10   21.46
   1   4   8  242.01   20.92
  -1   4  -8  206.07   20.30
   1   4   8  207.69   21.02
  -1  -4  -8  220.94   21.01
   1  -4   8  227.60   21.25
  -1  -4  -8  241.31   21.25
   1  -4   8  214.50   20.37
  -1  -4  -9    1.01    6.57
   1  -4   9   -2.70    6.50
  -1  -4  -9    3.75    6.45
   1   4   9   -6.48    6.75
   1  -4   9    8.44    6.66
   1   4   9    1.49    5.15
  -1   4  -9   -0.52    7.15
   1   4   9    2.11    5.83
   1  -4   9   -1.01    6.20
   1   4   9   -1.11    6.26
  -1   4  -9    3.17    4.90
   1  -4   9   13.44    5.09
   1  -4  10    5.94    6.98
   1   4  10    8.36    7.54
   1  -4  10    2.98    6.70
  -1  -4 -10    2.05    7.18
  -1   4 -10   -2.80    5.34
   1   4  10    5.90    6.43
  -1   4 -10   21.01    7.81
   1   4  10    1.37    5.96
   1  -4  10   -0.55    6.77
   1   4  10    4.84    6.96
  -1  -4 -10    3.88    6.42
   1  -4  10    3.20    5.01
   1  -4  11   26.52    7.98
   1   4  11   11.11    8.31
   1  -4  11   18.91    6.70
  -1  -4 -11   17.31    7.04
   1   4  11    9.25    6.99
  -1   4 -11   19.59    7.77
   1   4  11   21.08    7.05
   1   4  11   26.68    7.98
   1  -4  11   27.39    7.92
  -1   4 -11    6.22    6.05
  -1  -4 -11   16.65    7.30
   1  -4  11   11.52    5.77
   1  -4  12   -0.70    7.44
  -1  -4 -12   -5.46    6.79
   1  -4  12    3.90    7.15
   1   4  12   -0.62    6.98
   1   4  12    9.94    6.93
   1  -4  12   -8.41    7.53
  -1   4 -12    4.41    6.20
  -1   4 -12   13.15    8.10
  -1  -4 -12   -0.64    7.10
   1  -4  12   -4.88    5.87
   1   4  13   -3.17    8.76
  -1   4 -13    0.54    6.67
  -1   4 -13   25.35    8.75
   1   4  13    8.84    6.56
   1   4  13    0.72    7.39
   1  -4  13    4.09    6.15
  -1  -4 -13    3.92    7.50
  -1  -4 -13   -4.76    7.41
   1  -4  13   15.93    6.59
  -1   4 -14    0.58    6.54
   1   4  14    4.88    6.96
  -1   4 -14    7.48    8.76
   1   4  14   -4.67    6.59
   1  -4  14   10.33    6.67
   1   4  14    6.83    8.02
   1  -4  14    1.46    8.01
   1  -4  14   19.68    7.71
  -1  -4 -14   12.62    8.05
   1  -4  14    3.17    8.51
   1   4  14   -6.70    8.77
   1  -4  15   10.03    8.00
   1   4  15   16.69    8.86
   1  -4  15    4.51    7.20
  -1   4 -15    6.23    6.65
  -1   4 -15    7.12    8.38
   1  -4  15   11.70    7.03
   1  -4  15   -5.37    7.66
   1   4  15   -9.48    7.88
  -1  -4 -15   -3.03    7.42
   1   4  15    2.93    8.05
  -1  -5  15   -3.23    8.16
   1   5 -15   -4.55    7.02
  -1  -5  15    0.66    7.31
  -1   5  15    6.22    6.82
   1  -5 -15   14.10    8.62
   1   5 -15   13.63    8.38
   1  -5 -15    0.68    7.43
  -1  -5  15   -6.35    6.58
  -1  -5  15    3.61    7.63
  -1   5  15    8.66    7.64
  -1   5  15    6.00    7.92
  -1   5  15    7.64    7.66
   1  -5 -14    0.75    8.19
  -1  -5  14    1.53    8.05
   1   5 -14    4.87    6.88
  -1   5  14    3.21    6.27
  -1  -5  14    8.91    7.97
  -1   5  14   -0.75    7.95
   1  -5 -14   -3.78    7.20
  -1  -5  14    8.74    6.65
  -1  -5  14   -3.11    7.31
   1   5 -14   -2.02    7.68
  -1   5  14   12.38    7.66
  -1  -5  13    6.44    8.41
   1  -5 -13    4.67    7.88
   1   5 -13   10.78    6.92
  -1   5  13    4.53    6.37
  -1  -5  13    9.04    7.37
  -1   5  13   14.31    7.56
   1   5 -13    6.89    7.67
  -1  -5  13   22.72    6.86
  -1   5  13   -2.77    7.92
   1  -5 -13   11.08    7.57
  -1  -5  13   11.89    6.20
  -1  -5  12    1.99    7.20
   1   5 -12   11.56    6.49
  -1   5  12   13.20    6.81
   1   5 -12    1.16    6.42
   1  -5 -12   10.27    6.61
  -1  -5  12    6.83    6.01
   1  -5 -12   -6.73    8.30
  -1  -5  12    6.96    6.76
  -1  -5  12   -1.21    6.85
   1  -5 -12   15.99    8.06
  -1   5  12   -1.31    7.51
  -1  -5  11   -1.12    6.59
   1  -5 -11   -4.73    7.14
   1   5 -11   -3.21    7.01
   1  -5 -11   -2.49    6.71
  -1  -5  11    6.41    5.89
  -1   5  11    2.64    5.79
  -1   5  11    6.13    7.17
   1   5 -11   -3.38    5.96
   1  -5 -11   12.66    7.19
  -1  -5  11    6.43    5.90
  -1  -5  11    9.17    7.19
  -1   5  11    8.88    7.18
  -1   5  10   14.25    6.25
  -1   5  10    2.36    6.72
   1   5 -10   11.01    6.19
  -1   5  10   15.46    7.10
  -1  -5  10   12.25    6.46
   1  -5 -10   18.32    7.61
  -1  -5  10   15.36    6.11
  -1  -5  10   23.39    6.39
  -1  -5  10   11.85    6.42
   1   5 -10   11.76    6.85
   1  -5 -10   15.46    6.73
  -1   5   9    1.50    5.32
  -1   5   9    3.26    6.39
   1  -5  -9    3.26    6.30
  -1  -5   9    9.46    6.30
   1   5  -9    4.45    6.10
  -1   5   9    5.31    6.33
  -1  -5   9   -2.84    5.16
   1  -5  -9    9.47    6.01
  -1  -5   9    4.45    5.41
   1  -5  -9   16.57    6.58
  -1  -5   9   -6.50    5.93
   1   5  -9    3.57    5.27
  -1   5   8   16.82    5.61
   1   5  -8   25.62    6.62
  -1  -5   8   23.24    6.23
  -1   5   8   20.02    7.06
  -1  -5   8   14.96    5.57
   1  -5  -8   22.20    5.94
  -1  -5   8   22.68    5.34
  -1   5   8   23.80    6.51
  -1  -5   8   25.88    6.16
   1  -5  -8   16.16    6.94
   1  -5  -8   28.39    7.21
   1   5  -8   35.70    5.73
  -1   5   7   37.17    6.12
   1  -5  -7   30.39    7.19
  -1  -5   7   44.01    6.55
   1   5  -7   41.04    6.92
  -1   5   7   37.36    6.91
  -1  -5   7   27.69    5.69
  -1  -5   7   33.66    5.78
  -1  -5   7   33.20    6.05
   1  -5  -7   32.28    7.38
   1  -5  -7   39.92    6.29
   1   5  -7   26.02    5.78
   1  -5  -6   -2.06    5.71
  -1  -5   6   -5.39    4.58
   1  -5  -6    3.28    5.70
  -1   5   6   -0.28    4.75
  -1   5   6   -2.00    5.82
  -1  -5   6    1.59    4.14
   1  -5  -6    4.26    4.46
   1  -5  -5  226.40   20.62
  -1   5   5  225.79   21.33
  -1  -5   5  216.78   20.40
   1  -5  -5  245.43   21.19
  -1  -5   5  217.58   20.71
  -1   5   5  232.31   21.03
  -1  -5   4    1.31    3.88
  -1   5   4    2.78    5.36
   1   5  -4    3.24    3.88
   1  -5  -4    2.50    5.50
  -1  -5   4    6.77    3.57
  -1  -5   4    1.69    3.41
  -1   5   4    1.14    4.73
   1  -5  -4    1.76    4.86
  -1  -5   4    2.14    3.71
  -1  -5   3  193.54   16.86
   1   5  -3  185.93   16.82
  -1   5   3  179.39   17.08
  -1  -5   3  188.32   16.57
  -1  -5   3  191.81   16.63
   1   5  -3  191.39   17.28
  -1  -5   3  161.10   16.95
  -1   5   2 1306.65  118.34
   1  -5  -2 1491.57  118.42
  -1   5   2 1407.78  118.41
   1   5  -2 1356.94  118.22
   1  -5  -2 1389.53  118.36
  -1  -5   2 1304.44  118.20
   1  -5  -2 1477.63  118.50
  -1  -5   2 1287.98  118.31
   1   5  -2 1420.33  118.39
  -1   5   2 1322.23  118.44
  -1  -5   1 3081.34  278.42
   1   5  -1 3341.47  278.49
   1   5  -1 3220.50  278.43
   1  -5  -1 3267.56  278.41
  -1   5   1 3256.37  278.40
  -1   5   1 3165.99  278.55
  -1  -5   1 3280.82  278.46
   1  -5  -1 3309.56  278.56
   1  -5  -1 3285.13  278.48
  -1   5   1 3153.49  278.48
   1  -5   0  678.55   62.35
  -1  -5   0  767.25   62.56
  -1   5   0  681.41   62.34
   1   5   0  639.37   62.49
  -1   5   0  757.78   62.32
  -1   5   0  777.98   62.71
   1  -5   0  725.15   62.30
  -1  -5   0  765.40   62.57
   1   5   0  725.39   62.54
  -1  -5  -1 4402.55  377.95
   1   5   1 4265.10  377.94
  -1  -5  -1 4484.25  378.13
   1  -5   1 4343.35  378.24
   1   5   1 4345.17  378.15
  -1  -5  -1 4663.70  378.20
  -1   5  -1 4199.80  377.91
   1  -5   1 4558.82  377.91
   1   5   2 8717.39  788.62
   1  -5   2 9999.00  788.47
  -1   5  -2 9503.57  788.79
   1   5   2 9063.50  788.57
  -1  -5  -2 9086.86  788.57
   1  -5   2 8859.98  788.73
  -1   5  -2 8680.99  788.46
  -1  -5  -2 9457.50  788.74
   1   5   3 1419.05  124.45
   1  -5   3 1452.08  124.29
  -1   5  -3 1443.63  124.34
   1   5   4    4.43    5.15
  -1  -5  -4    8.95    5.02
   1  -5   4    6.09    2.52
   1  -5   4    1.91    4.25
   1   5   4    3.65    5.44
  -1  -5  -4   16.58    5.58
   1  -5   4    8.87    2.52
  -1  -5  -4    1.22    5.63
  -1   5  -4    3.60    5.12
   1   5   5   -2.05    4.93
   1  -5   5   -0.45    2.96
   1   5   5    8.64    5.41
   1  -5   5    2.45    6.20
  -1  -5  -5    4.04    5.94
  -1   5  -5    2.08    3.05
  -1  -5  -5    1.04    5.24
   1   5   5    4.61    5.67
  -1   5  -5    9.29    6.34
  -1  -5  -5    6.40    5.32
   1   5   6   25.49    5.63
   1   5   6   13.15    6.31
  -1   5  -6   12.29    5.90
   1  -5   6   31.70    5.99
   1   5   6   22.06    5.76
   1  -5   6   23.59    6.46
  -1  -5  -6   12.06    5.64
  -1   5  -6   14.56    4.02
  -1   5  -6   20.24    6.65
  -1  -5  -6   14.97    5.91
   1  -5   6   19.31    3.76
   1   5   7  101.55   11.56
   1   5   7  118.58   11.82
   1  -5   7  101.23   11.22
  -1  -5  -7  103.14   11.48
   1   5   7  105.79   11.03
  -1   5  -7  101.75   11.90
   1  -5   7  122.14   11.80
  -1   5  -7   96.07   11.53
  -1  -5  -7   84.54   11.14
   1   5   8   31.46    7.15
   1  -5   8   38.81    7.21
   1   5   8   38.31    7.41
   1   5   8   35.34    6.35
   1  -5   8   31.22    5.01
  -1   5  -8   21.14    7.37
   1   5   8   22.84    7.59
  -1  -5  -8   27.76    6.69
   1  -5   8   35.65    7.20
  -1  -5  -8   30.14    6.91
  -1   5  -8   34.21    7.69
  -1   5  -9  241.81   22.22
  -1  -5  -9  219.07   22.83
   1  -5   9  239.26   22.79
   1   5   9  261.40   22.80
   1   5   9  257.56   23.02
  -1   5  -9  238.54   23.47
   1  -5   9  264.12   23.38
   1  -5   9  267.18   22.30
  -1  -5  -9  218.82   23.08
   1  -5   9  197.88   22.93
   1   5  10   53.47    7.76
   1  -5  10   46.95    8.93
   1  -5  10   56.30    8.57
   1   5  10   65.07    9.22
  -1   5 -10   45.52    9.40
   1  -5  10   59.91    7.28
  -1  -5 -10   45.09    8.29
   1   5  10   44.72    9.09
   1  -5  10   44.27    8.56
  -1  -5 -10   37.48    8.92
  -1   5 -10   42.99    7.05
   1   5  11  129.43   14.55
  -1   5 -11  120.58   13.08
  -1  -5 -11  107.80   14.25
   1   5  11  121.36   13.83
   1  -5  11  133.83   14.20
  -1  -5 -11  121.73   14.37
   1  -5  11  134.74   14.33
   1   5  11  130.01   14.64
  -1   5 -11  121.57   14.53
   1   5  11  135.35   14.98
   1  -5  11  134.89   14.42
   1  -5  11  121.29   12.97
   1  -5  12   36.58    8.65
  -1  -5 -12   15.68    8.10
  -1  -5 -12   26.65    7.24
   1  -5  12   34.88    8.33
   1  -5  12   27.51    6.87
   1   5  12   18.76    8.45
  -1   5 -12   20.98    6.28
   1   5  12   23.10    7.07
   1   5  12   31.79    8.31
   1  -5  12   22.92    7.69
  -1   5 -12   16.79    8.96
   1  -5  13    2.39    6.66
  -1  -5 -13    1.96    7.83
   1   5  13   -5.53    6.02
   1   5  13    3.99    8.45
  -1   5 -13    2.09    6.18
   1  -5  13    5.70    5.80
   1   5  13    0.73    7.34
  -1   5 -13   12.89    8.84
   1   5  14    0.84    8.26
  -1  -5 -14    5.87    8.39
   1  -5  14    1.57    7.64
   1  -5  14   -0.63    7.28
  -1   5 -14    0.76    8.42
   1   5  14  -13.50    7.42
   1  -5  14    1.12    6.81
   1  -5  14    9.44    7.42
  -1   5 -14    1.14    6.43
   1   5  14    1.17    5.98
   1   5  14    9.94    7.77
  -1  -5 -15    5.44    8.93
   1   5  15    5.30    8.91
   1  -5  15    9.91    8.37
   1   5  15   -1.59    7.59
  -1   5 -15    5.49    7.05
   1  -5  15    7.83    6.64
   1   5  15    5.22    8.14
   1  -5  15    8.49    7.30
  -1  -5 -15    8.93    8.62
   1  -5  15   18.37    8.42
  -1   6  15    0.86    8.71
   1   6 -15   11.01    8.06
  -1  -6  15    4.30    7.15
  -1   6  15    6.34    8.49
  -1  -6  15   28.63    7.79
  -1  -6  15   20.05    8.48
   1  -6 -15   17.50    8.99
   1   6 -15    6.42    7.19
  -1  -6  15   14.14    6.80
   1  -6 -15    7.47    7.57
  -1   6  15    8.55    8.27
  -1   6  15   10.97    7.02
  -1   6  14    1.52    7.48
   1  -6 -14   12.96    8.08
  -1  -6  14    4.92    7.16
  -1  -6  14    9.08    8.06
   1  -6 -14    7.50    8.30
   1   6 -14   21.64    6.77
  -1   6  14    6.57    6.65
  -1  -6  14   15.68    6.94
   1  -6 -14   22.24    7.51
  -1   6  14   17.81    8.57
   1   6 -14    4.82    7.96
  -1  -6  13    8.51    7.14
  -1   6  13   -1.41    7.44
  -1  -6  13    4.56    6.81
   1  -6 -13    0.73    8.08
   1  -6 -13   -2.35    8.15
   1   6 -13   11.20    6.61
  -1   6  13   -3.62    6.45
  -1  -6  13   11.49    6.94
  -1   6  13    5.79    7.33
   1   6 -13    2.57    8.07
  -1  -6  13    9.06    6.51
   1  -6 -13    1.78    6.99
  -1  -6  12   -3.96    7.58
  -1  -6  12    1.80    6.60
  -1   6  12   -6.85    7.43
   1  -6 -12    7.18    7.22
  -1  -6  12    3.56    5.82
  -1   6  12   -0.97    6.15
   1   6 -12   -2.39    6.43
  -1  -6  12    2.11    6.83
   1   6 -12    5.69    6.51
  -1  -6  11   10.29    7.27
  -1   6  11   -3.78    7.59
  -1  -6  11    8.92    6.60
  -1   6  11    6.44    7.50
  -1  -6  11    8.31    6.00
   1  -6 -11    1.30    7.61
   1  -6 -11    1.02    6.56
  -1   6  11    1.83    5.93
   1   6 -11    1.65    7.11
  -1  -6  11   13.05    5.20
   1   6 -11    7.11    5.98
  -1  -6  10    7.15    6.83
  -1   6  10    1.18    6.63
   1   6 -10   -4.31    5.58
   1   6 -10   -2.03    6.63
  -1   6  10   -1.28    5.56
  -1   6  10   -3.00    6.80
  -1  -6  10   -3.67    5.92
   1  -6 -10    0.63    7.10
  -1  -6  10   -3.05    5.64
  -1  -6  10   -1.77    5.43
   1  -6 -10    2.41    6.77
   1  -6 -10    2.80    6.24
  -1  -6   9    1.98    5.27
   1   6  -9    3.10    4.96
  -1   6   9    7.67    6.50
  -1  -6   9    1.97    5.71
   1  -6  -9   -3.83    6.24
  -1   6   9    8.77    6.09
   1   6  -9    6.02    6.26
  -1  -6   9    3.19    5.87
   1  -6  -9    0.59    6.66
   1  -6  -9   12.31    6.42
  -1  -6   9   -2.09    6.05
  -1  -6   8  214.17   19.60
  -1  -6   8  206.58   19.89
   1  -6  -8  210.88   20.44
  -1  -6   8  210.27   20.02
  -1  -6   8  187.59   19.66
  -1   6   8  229.91   19.94
  -1   6   8  252.06   20.70
  -1  -6   8  198.01   19.32
   1  -6  -8  214.45   19.90
   1  -6  -8  187.58   20.54
   1  -6  -7   16.38    5.21
  -1  -6   7   15.31    4.98
  -1   6   7    5.56    6.17
   1  -6  -7   10.99    6.29
  -1  -6   7    9.36    4.56
  -1  -6   7    8.77    4.43
   1  -6  -7    7.60    6.37
  -1  -6   7    0.29    3.99
  -1  -6   7    9.81    3.94
  -1   6   7    2.28    5.80
  -1  -6   7    7.83    5.17
  -1   6   7    6.36    5.35
  -1   6   6   41.55    7.20
  -1  -6   6   36.76    5.64
  -1   6   6   28.72    6.41
   1  -6  -6   33.62    6.17
   1  -6  -6   40.74    7.35
  -1  -6   6   27.46    5.52
  -1   6   6   40.16    6.15
  -1   6   5   -3.02    4.42
   1  -6  -5    1.90    5.71
   1  -6  -5    3.29    4.52
  -1  -6   5    3.26    3.52
  -1   6   5    4.13    5.60
  -1   6   5    5.24    5.21
   1  -6  -5   -0.36    5.19
   1  -6  -4  357.53   32.30
  -1  -6   4  382.49   31.73
   1  -6  -4  359.61   32.10
  -1  -6   4  374.97   31.75
   1  -6  -4  381.80   32.51
   1   6  -4  371.84   32.18
  -1  -6   4  357.71   31.75
   1   6  -4  320.41   31.74
  -1   6   4  350.78   32.23
   1   6  -3    7.38    3.82
  -1  -6   3    5.81    2.85
   1   6  -3    8.34    4.95
  -1  -6   3    4.27    4.91
  -1  -6   3    4.19    2.94
  -1   6   3    6.30    5.16
  -1  -6   3    7.10    3.58
  -1   6   2  519.39   47.19
   1  -6  -2  571.37   47.37
   1  -6  -2  594.51   47.27
   1   6  -2  528.95   47.31
  -1  -6   2  552.85   47.30
  -1  -6   2  547.51   47.07
   1   6  -2  491.38   47.04
   1  -6  -1  241.04   22.53
  -1   6   1  263.13   22.67
  -1   6   1  264.78   22.91
  -1  -6   1  245.23   22.72
  -1   6   1  243.53   22.33
   1   6  -1  277.54   22.77
  -1  -6   1  233.94   22.49
   1   6  -1  250.63   22.49
   1  -6  -1  256.66   22.36
  -1   6   0   11.42    5.56
   1  -6   0   19.21    3.51
   1  -6   0   14.19    4.04
  -1   6   0   20.50    4.51
   1   6   0   14.86    5.01
  -1  -6   0   18.60    4.45
  -1   6   0   10.80    3.57
   1   6   0    4.86    4.63
  -1  -6   0   10.78    5.17
  -1   6  -1 5034.16  434.07
   1  -6   1 5087.46  434.04
  -1  -6  -1 4867.08  434.07
   1   6   1 5044.47  434.06
   1  -6   1 5025.52  434.03
   1   6   1 5284.58  434.36
  -1  -6  -1 4826.20  434.33
  -1   6  -1 5200.16  434.02
   1   6   2   67.57    7.64
  -1   6  -2   67.43    7.41
   1  -6   2   78.63    7.11
  -1  -6  -2   59.50    7.64
   1  -6   3  198.26   17.36
  -1   6  -3  179.15   17.48
  -1  -6  -3  200.07   18.05
   1   6   3  196.95   18.10
  -1  -6  -3  186.19   17.71
   1  -6   4  160.46   14.93
  -1  -6  -4  166.24   15.67
   1   6   4  167.30   15.46
   1  -6   4  164.58   14.31
   1  -6   4  137.22   14.28
   1  -6   4  184.56   16.05
   1   6   4  189.42   15.93
   1   6   4  171.93   15.60
  -1  -6  -4  178.11   15.39
  -1   6  -4  150.43   15.29
   1  -6   4  166.67   15.70
   1  -6   5  269.23   25.05
   1   6   5  295.02   25.84
   1  -6   5  285.69   25.00
   1   6   5  278.17   26.11
  -1  -6  -5  303.74   26.24
   1  -6   5  279.81   26.16
  -1  -6  -5  286.24   26.20
  -1  -6  -5  294.87   25.96
   1  -6   5  280.32   26.01
   1   6   5  308.55   26.18
   1  -6   6  774.37   64.89
  -1  -6  -6  716.81   64.93
   1   6   6  730.10   64.87
   1  -6   6  726.33   64.29
   1  -6   6  740.62   65.16
   1   6   6  741.86   65.13
  -1  -6  -6  780.39   65.21
  -1  -6  -6  696.07   65.06
   1   6   6  799.08   65.14
  -1   6  -6  724.51   64.91
  -1   6  -7  160.29   15.71
   1   6   7  148.83   15.56
   1   6   7  161.25   15.87
  -1  -6  -7  191.94   16.24
   1  -6   7  162.05   15.50
   1   6   7  174.21   16.04
  -1  -6  -7  146.25   15.68
  -1   6  -7  139.31   14.56
  -1  -6  -7  167.61   15.73
  -1   6  -7  151.96   15.94
   1  -6   7  160.41   16.14
   1   6   8   52.33    8.30
  -1  -6  -8   45.34    8.20
   1   6   8   45.78    7.66
   1   6   8   46.41    7.39
  -1   6  -8   50.27    8.71
  -1   6  -8   40.44    7.94
  -1  -6  -8   46.64    7.61
   1  -6   8   46.45    7.61
   1  -6   8   51.35    8.26
   1   6   9   27.86    7.80
  -1  -6  -9   53.57    8.45
   1  -6   9   46.85    7.97
  -1  -6  -9   68.77    8.45
   1  -6   9   46.25    8.62
   1   6   9   24.99    7.33
  -1   6  -9   50.61    9.03
   1   6   9   41.88    8.72
  -1   6  -9   40.95    6.54
   1  -6   9   51.36    6.38
   1   6   9   52.34    8.44
   1  -6  10   22.30    7.37
   1   6  10   31.42    7.54
  -1  -6 -10   27.54    7.82
  -1   6 -10   17.48    8.26
   1   6  10   27.59    7.49
  -1  -6 -10   32.90    8.07
   1  -6  10   22.83    5.48
   1  -6  10   25.51    7.92
   1   6  10   26.79    7.23
  -1   6 -10   19.17    5.77
   1   6  10   36.17    8.44
   1  -6  10   18.96    7.41
   1  -6  11    2.35    6.90
  -1   6 -11   19.44    8.20
   1   6  11   12.76    6.60
   1  -6  11   11.32    7.18
   1   6  11   36.84    7.93
  -1  -6 -11   -3.78    7.07
   1  -6  11   -4.02    7.33
  -1  -6 -11    1.14    7.48
   1  -6  11   14.26    5.50
  -1   6 -11   17.02    5.56
   1  -6  12    3.15    7.04
   1  -6  12   -0.68    7.81
   1   6  12   -4.17    7.24
  -1  -6 -12    4.03    7.12
  -1   6 -12   -1.84    5.90
   1   6  12    6.45    6.36
   1  -6  12   -0.46    5.79
   1   6  12   -2.61    7.39
   1  -6  12    3.57    6.78
  -1  -6 -12   -0.61    7.22
   1   6  12    0.76    7.50
  -1   6 -12    2.76    8.43
   1  -6  13   -5.05    6.04
   1   6  13   -1.60    7.92
  -1   6 -13    3.04    6.20
   1   6  13    6.25    6.57
  -1   6 -13   -5.13    8.21
   1   6  13   -3.66    7.43
   1  -6  13    2.47    7.15
  -1  -6 -13   -0.66    7.62
   1  -6  14   10.83    8.88
   1   6  14    8.70    7.58
   1   6  14   15.23    8.82
  -1   6 -14    7.71    6.19
   1  -6  14    7.92    7.85
  -1  -6 -14   -5.97    7.69
   1  -6  14    0.64    7.83
  -1   6 -14    3.11    8.46
   1  -6  14    0.55    6.28
   1  -6  15   16.34    9.28
   1   6  15    9.59    8.16
   1  -6  15   17.49    7.53
   1  -6  15   12.39    6.80
  -1  -6 -15   12.61    8.35
  -1   6 -15   15.45    6.86
  -1  -6 -15    3.71    6.51
   1  -6  15   27.29    7.90
   1   6  15   18.99    8.48
   1   6  15   12.41    8.81
   1   6  15   11.35    7.30
  -1  -7  15    7.19    8.60
  -1   7  15    0.80    8.65
  -1  -7  15   -2.85    7.62
  -1   7  15   16.59    8.63
  -1  -7  15    9.04    6.78
   1   7 -15   15.62    8.67
   1  -7 -15   16.19    8.10
  -1  -7  15    9.67    6.72
   1   7 -15    6.94    6.83
  -1  -7  14    8.46    7.12
   1  -7 -14   22.52    8.85
   1   7 -14   -0.59    6.45
  -1   7  14   15.83    6.62
  -1   7  14   -1.51    7.58
  -1   7  14    1.53    6.99
   1  -7 -14   -3.22    7.51
  -1  -7  14    2.32    6.42
   1   7 -14   -5.60    7.82
   1  -7 -13   -0.60    7.40
  -1  -7  13   -3.33    6.20
   1  -7 -13   -0.75    7.76
  -1  -7  13    3.92    6.51
  -1  -7  13    0.70    7.13
  -1   7  13    1.62    6.08
   1   7 -13    1.65    6.67
  -1   7  13    8.77    7.61
   1   7 -13    9.18    7.81
  -1   7  13    5.05    8.15
  -1  -7  13    8.88    7.16
  -1  -7  12    0.65    7.00
  -1  -7  12   -0.53    6.51
  -1  -7  12   14.62    6.38
  -1   7  12    6.12    6.70
   1   7 -12    4.55    6.24
   1  -7 -12    2.22    8.07
  -1  -7  12    9.49    6.69
   1   7 -12    0.61    7.61
  -1   7  12    7.61    7.35
   1  -7 -12   14.06    7.26
  -1  -7  11   22.97    6.75
  -1  -7  11   38.44    7.49
  -1   7  11   20.68    7.61
   1   7 -11   21.00    8.23
  -1  -7  11   20.30    7.65
   1  -7 -11   31.69    7.91
  -1  -7  11    9.09    5.68
  -1   7  11   22.44    6.97
   1  -7 -11   18.74    6.77
  -1  -7  10    2.71    6.24
  -1   7  10    7.89    6.57
  -1  -7  10   -8.50    6.09
   1  -7 -10    1.24    6.90
   1  -7 -10    4.80    6.35
   1  -7 -10   10.89    7.27
  -1  -7  10   -2.99    5.82
  -1  -7  10    5.85    4.65
  -1  -7  10   -2.60    5.35
  -1   7  10    0.45    6.21
  -1  -7   9   -5.39    5.99
   1  -7  -9   11.91    7.16
  -1   7   9   -1.13    5.95
  -1  -7   9   -6.62    5.15
  -1   7   9    6.74    6.48
  -1  -7   9    1.94    5.86
  -1  -7   9    4.36    5.58
  -1  -7   9   11.47    5.38
   1  -7  -9   11.87    6.09
  -1  -7   9   -0.35    4.37
   1  -7  -9    0.58    6.99
  -1   7   9    7.49    5.73
   1  -7  -8    5.43    6.87
  -1  -7   8   11.42    4.97
  -1  -7   8   11.48    5.17
  -1   7   8   14.72    6.54
  -1  -7   8    3.13    4.74
  -1   7   8    3.48    5.40
   1  -7  -8    9.91    5.36
  -1  -7   8    2.05    5.24
  -1  -7   8    0.64    4.09
  -1   7   8    8.76    6.10
  -1  -7   8    3.43    4.42
   1  -7  -8    1.08    6.56
   1  -7  -7   15.16    6.20
  -1  -7   7   14.55    4.72
  -1  -7   7   19.21    5.51
   1  -7  -7   11.30    6.37
  -1  -7   7   17.07    4.30
  -1   7   7   12.58    5.91
  -1  -7   7    8.35    4.14
  -1   7   7    3.73    5.65
  -1  -7   7   23.60    5.16
  -1   7   7   11.72    5.56
  -1  -7   7   26.64    4.99
   1  -7  -7    3.21    5.07
   1  -7  -6  837.22   75.61
  -1  -7   6  857.37   75.60
  -1   7   6  967.55   76.18
  -1   7   6  880.20   75.93
  -1  -7   6  850.44   75.73
  -1   7   6  841.27   75.63
   1  -7  -6  873.72   75.96
   1  -7  -5   11.19    4.62
  -1   7   5    7.24    5.07
  -1  -7   5    6.89    3.55
  -1  -7   5    3.87    3.73
   1  -7  -5   -0.40    5.77
  -1   7   5    5.77    4.76
   1  -7  -5    8.93    5.60
  -1  -7   5    6.53    4.46
   1  -7  -4  659.01   55.50
  -1   7   4  671.51   55.57
   1  -7  -4  626.29   55.80
  -1  -7   4  615.61   55.09
  -1   7   4  631.12   55.60
  -1   7   4  693.65   55.84
   1   7  -4  628.34   55.18
  -1  -7   4  589.34   55.14
  -1  -7   4  632.02   55.06
   1  -7  -4  656.54   55.66
   1   7  -3  439.46   41.25
   1  -7  -3  522.87   41.87
  -1   7   3  428.28   41.65
   1  -7  -3  493.37   41.58
   1  -7  -3  435.11   41.47
  -1  -7   3  494.54   40.95
  -1   7   3  466.88   41.62
  -1  -7   3  478.28   41.27
   1   7  -2   77.91    8.12
  -1  -7   2   82.22    8.09
   1  -7  -2   70.08    8.54
  -1   7   2   72.65    8.29
  -1  -7   1   36.52    5.41
   1  -7  -1   28.86    4.76
   1  -7  -1   30.19    5.61
  -1   7   1   34.66    4.84
   1   7  -1   31.97    5.46
  -1   7   1   33.45    5.48
  -1   7   0   22.00    3.73
  -1   7   0   23.24    4.49
   1  -7   0   15.37    4.33
  -1  -7   0   12.95    4.52
   1   7   0   18.65    5.17
   1  -7   0   13.89    3.73
   1   7   1  133.35   12.10
  -1   7  -1  143.20   12.17
   1  -7   1  113.62   12.14
  -1  -7  -1  135.27   12.17
   1  -7   1  123.57   12.07
  -1   7  -1  141.07   12.16
   1   7   2   30.24    5.53
  -1   7  -2   31.93    5.00
   1   7   2   44.01    6.63
  -1  -7  -2   30.31    5.48
   1   7   2   33.10    6.44
  -1  -7  -2   31.45    6.15
   1  -7   2   46.42    6.96
   1  -7   2   45.72    4.52
  -1   7  -2   38.80    4.52
   1  -7   2   45.07    4.70
  -1   7  -3  446.64   38.17
  -1   7  -3  448.56   37.53
  -1  -7  -3  430.36   38.11
   1  -7   3  400.30   37.07
   1  -7   3  418.80   38.10
   1   7   3  404.08   37.83
  -1  -7  -3  422.72   37.90
  -1   7  -3  442.17   37.10
   1  -7   3  447.45   37.43
   1   7   4  191.86   18.61
  -1  -7  -4  191.45   18.66
  -1  -7  -4  194.41   19.00
  -1   7  -4  183.59   18.38
   1  -7   4  203.14   17.60
  -1   7  -4  194.33   17.66
   1   7   4  231.03   19.09
  -1  -7  -4  200.35   18.77
   1   7   4  223.99   18.91
   1  -7   4  200.31   18.96
   1   7   5  139.14   12.20
   1   7   5  107.15   12.06
  -1  -7  -5  107.86   12.16
   1  -7   5  111.72   12.95
   1  -7   5  108.72   10.54
   1   7   5  114.65   11.78
   1  -7   5  116.69   10.52
   1  -7   5  102.28   11.96
  -1  -7  -5  119.61   11.77
   1  -7   6   12.07    5.68
   1  -7   6    4.39    4.50
  -1  -7  -6    4.87    5.98
   1   7   6    0.42    5.40
  -1  -7  -6    4.47    5.32
   1   7   6    1.48    5.73
  -1  -7  -6    6.52    6.10
   1  -7   6   -0.87    6.68
   1  -7   6    5.10    2.86
   1   7   6   -0.87    5.43
   1  -7   6    2.71    2.91
  -1   7  -6    0.74    5.44
  -1  -7  -7  100.11   10.90
   1   7   7   98.47   11.29
  -1  -7  -7  103.75   11.43
   1  -7   7  108.67   10.85
   1   7   7   99.96   10.89
  -1   7  -7  103.82   10.87
   1  -7   7  103.31    9.68
  -1  -7  -7   91.19   11.26
   1   7   7  112.88   11.47
   1  -7   7   85.20    9.51
   1  -7   7   86.43   11.42
   1  -7   8   23.09    6.04
   1  -7   8   33.60    7.11
  -1  -7  -8   15.52    6.75
  -1   7  -8   25.65    6.40
  -1   7  -8   32.29    8.12
  -1  -7  -8   31.45    7.25
  -1  -7  -8   26.84    6.96
   1   7   8   16.90    6.60
   1   7   8   36.09    6.89
   1   7   8   40.35    7.71
   1  -7   9   22.97    6.95
   1  -7   9   21.76    4.98
  -1  -7  -9   26.89    7.82
   1  -7   9   23.65    7.56
  -1   7  -9   31.16    5.39
   1   7   9   25.99    7.28
   1   7   9   29.22    7.46
   1   7   9   29.15    6.94
  -1  -7  -9   40.74    7.50
  -1   7  -9   28.41    8.57
   1  -7  10   87.81   11.90
  -1  -7 -10   99.71   12.17
   1   7  10   88.15   12.04
  -1   7 -10   91.38   12.33
   1  -7  10   93.61   11.83
   1   7  10  115.24   12.08
  -1   7 -10  117.47   10.78
  -1  -7 -10   95.77   12.04
   1  -7  10   79.10   12.06
   1   7  10   89.89   11.33
   1   7  10  103.56   12.28
   1  -7  10   96.45   10.35
   1   7  11   48.00    9.30
  -1   7 -11   58.57    8.44
  -1  -7 -11   72.97   11.08
   1  -7  11   58.98    9.81
  -1   7 -11   79.73   11.18
   1  -7  11   71.04   10.81
  -1  -7 -11   92.96   11.11
   1  -7  11   87.92   10.69
   1   7  11   97.11   10.51
   1   7  11   76.22   10.35
   1  -7  11   78.89    9.02
  -1   7 -12    4.94    5.68
   1  -7  12   -2.68    7.24
  -1  -7 -12   -0.62    6.62
   1  -7  12    6.26    6.53
   1   7  12    1.64    6.58
   1  -7  12    4.97    7.94
   1  -7  12    5.43    5.42
   1   7  12    6.86    7.91
  -1   7 -12   -0.71    8.51
   1   7  12    2.80    7.42
   1  -7  13    2.01    6.99
   1  -7  13    7.68    7.94
  -1  -7 -13   13.89    7.91
   1   7  13   18.98    7.96
   1   7  13    6.33    6.99
  -1   7 -13   19.51    9.58
   1  -7  13    9.41    6.07
  -1   7 -13   26.18    6.33
  -1  -7 -13   22.53    8.00
   1  -7  14    9.17    7.36
  -1  -7 -14    9.87    7.70
   1  -7  14   -5.02    7.44
   1  -7  14    5.94    7.68
   1   7  14    5.16    8.06
  -1   7 -14    1.59    8.96
   1   7  14   15.38    7.95
   1   7  14    4.63    7.83
   1  -7  14    1.07    6.13
  -1   7 -14    2.15    6.44
   1  -7  15    1.62    8.46
  -1  -7 -15   37.43    9.19
  -1   7 -15   25.04    7.50
   1  -7  15    7.54    8.35
  -1  -7 -15   12.68    7.83
   1   7  15   20.05    9.06
   1  -7  15   24.27    7.05
   1   7  15   17.68    7.19
   1   7  15   33.99    9.31
   1   7  15   21.71    8.55
  -1  -8  15    6.36    7.82
  -1   8  15   11.24    8.18
  -1   8  15   32.13    8.84
  -1  -8  15   13.48    8.71
  -1  -8  15   19.92    7.04
  -1  -8  15   19.14    7.37
   1  -8 -15   21.40    9.41
  -1  -8  14    6.52    6.56
   1  -8 -14    5.54    7.72
  -1   8  14    6.94    8.07
  -1   8  14    6.99    7.29
   1  -8 -14   17.72    8.42
   1  -8 -14   13.13    7.70
  -1  -8  14   13.20    7.07
  -1   8  14   -2.31    7.73
  -1   8  13   22.69    6.94
  -1  -8  13    2.32    6.64
   1  -8 -13    5.57    8.25
  -1  -8  13    2.51    6.79
  -1  -8  13    6.10    6.28
   1  -8 -13    0.76    8.47
  -1  -8  13   -5.57    7.64
  -1   8  13   -2.94    7.65
  -1  -8  13   -3.44    5.33
   1  -8 -13   -3.69    7.58
  -1   8  12   -6.29    6.49
  -1   8  12   -4.20    7.30
  -1  -8  12   -3.37    6.60
   1  -8 -12   10.44    7.56
  -1  -8  12    8.27    6.86
  -1  -8  12    1.83    5.06
  -1  -8  12   -2.57    6.09
   1  -8 -12    2.87    7.41
   1  -8 -12   24.15    7.67
  -1  -8  12    4.51    7.34
   1  -8 -11   12.25    6.31
   1  -8 -11   12.81    7.90
  -1  -8  11   19.48    6.93
  -1   8  11   13.37    6.23
  -1  -8  11    3.37    4.58
  -1  -8  11    0.52    6.80
  -1  -8  11    3.25    6.19
  -1  -8  11   10.79    5.99
  -1  -8  11   15.84    6.07
  -1  -8  10   -5.54    5.58
  -1  -8  10    0.48    5.63
   1  -8 -10   -0.64    7.32
   1  -8 -10    1.98    6.44
  -1   8  10    7.50    7.13
  -1  -8  10    6.33    6.13
  -1   8  10    1.86    6.11
  -1   8  10   -0.62    6.55
   1  -8 -10   -1.30    6.60
  -1  -8  10   -4.42    5.58
  -1  -8  10    7.48    6.04
  -1  -8  10    1.94    4.39
  -1   8   9  103.67   12.55
  -1  -8   9  108.98   11.82
  -1   8   9  111.63   11.97
   1  -8  -9   86.94   11.64
  -1  -8   9  117.71   11.95
  -1  -8   9  118.39   11.35
   1  -8  -9   88.57   12.54
  -1   8   9  106.19   12.56
  -1  -8   9   94.34   11.42
  -1  -8   9  118.93   11.88
   1  -8  -9  107.71   12.39
  -1  -8   9  102.34   11.00
  -1  -8   8   -4.43    4.06
  -1   8   8    1.22    4.81
   1  -8  -8   -1.11    6.15
  -1  -8   8   -2.70    4.70
  -1  -8   8    4.17    4.85
  -1  -8   8    3.52    5.58
  -1  -8   8    1.23    5.21
  -1   8   8   -1.57    5.94
   1  -8  -8    6.66    6.52
  -1  -8   8    1.28    3.95
  -1   8   8    3.82    6.39
   1  -8  -8   -2.05    5.42
   1  -8  -7   -1.14    5.62
  -1  -8   7   -3.64    3.71
  -1   8   7    5.68    5.76
  -1  -8   7    1.24    5.54
   1  -8  -7    2.01    5.65
  -1  -8   7    3.31    4.06
  -1  -8   7    3.18    3.70
  -1  -8   7    4.28    4.17
  -1   8   7    4.52    5.22
  -1   8   7    5.05    5.82
  -1  -8   7    0.76    4.90
  -1   8   6    0.70    5.24
  -1   8   6   11.80    5.15
  -1  -8   6   10.90    5.04
   1  -8  -6    3.53    5.21
   1  -8  -6   12.56    5.90
  -1   8   6    6.94    5.96
  -1  -8   6    7.26    3.66
  -1  -8   6    6.23    5.11
   1  -8  -6   14.00    5.37
  -1   8   5    0.84    5.41
   1  -8  -5    5.43    5.79
   1   8  -5    3.77    5.45
  -1   8   5    2.60    5.29
  -1  -8   5    6.10    5.04
   1  -8  -5    1.92    5.28
  -1  -8   5    2.53    3.53
   1  -8  -5    6.23    5.24
  -1  -8   5    1.51    3.33
  -1   8   5    7.03    5.27
  -1  -8   4   12.64    3.91
   1  -8  -4   16.01    6.15
   1  -8  -4    7.26    5.09
  -1  -8   4    7.05    5.09
  -1   8   4    7.09    4.81
  -1   8   4   17.82    5.82
   1  -8  -4   12.36    5.51
  -1  -8   4   14.50    3.36
   1   8  -4   12.22    5.85
  -1   8   4    4.17    5.39
  -1   8   3 1019.39   90.66
  -1  -8   3 1057.32   90.77
   1  -8  -3 1080.27   90.75
   1   8  -3 1061.15   90.14
  -1  -8   3 1057.62   90.11
  -1   8   3 1082.50   90.85
  -1  -8   3  929.70   90.41
   1  -8  -3 1045.10   90.69
  -1   8   3 1073.08   90.93
   1  -8  -3 1058.93   90.92
  -1   8   2  465.89   39.72
   1  -8  -2  445.65   39.61
  -1   8   2  424.31   39.75
  -1  -8   2  443.79   39.40
  -1  -8   2  467.36   39.69
   1  -8  -1  273.55   23.15
  -1  -8   1  263.63   23.41
  -1   8   1  253.31   23.81
  -1  -8   1  247.23   23.63
  -1   8   1  252.33   23.16
   1  -8   0 1116.69   95.64
  -1   8   0 1107.87   96.20
  -1   8   0 1064.03   95.61
   1   8   0 1124.98   95.42
  -1  -8   0 1156.71   96.04
   1  -8   0  990.78   96.06
  -1   8   0 1065.38   95.78
   1  -8   0 1069.17   95.77
  -1  -8   0 1165.43   95.44
   1  -8   1   10.73    3.89
  -1  -8  -1    8.00    3.36
   1  -8   1   11.07    5.67
  -1   8  -1    3.24    5.81
  -1   8  -1    5.70    3.31
   1   8   1    9.54    3.23
  -1  -8  -1   12.68    4.87
   1   8   1    7.01    5.04
   1  -8   1    7.87    3.03
   1   8   1   13.05    5.08
  -1   8  -1   10.13    3.54
  -1   8  -2  736.50   63.58
  -1  -8  -2  764.35   63.12
   1  -8   2  656.59   62.79
  -1   8  -2  742.94   62.80
   1  -8   2  733.65   62.79
   1   8   2  762.41   63.45
   1  -8   2  741.72   63.48
   1   8   2  732.80   63.06
  -1  -8  -2  731.11   63.42
  -1   8  -2  708.75   62.87
  -1  -8  -2  728.44   63.31
   1   8   2  734.41   63.41
   1   8   3    5.08    5.22
  -1   8  -3    6.02    4.01
   1   8   3   12.23    5.09
   1  -8   3   16.24    6.12
   1  -8   3    9.04    3.41
  -1   8  -3   11.23    5.99
  -1  -8  -3   -4.47    5.38
   1  -8   3    5.43    2.58
  -1   8  -3    1.30    2.59
   1  -8   4  489.14   43.79
  -1   8  -4  498.22   42.80
   1   8   4  505.39   43.63
  -1  -8  -4  503.61   43.66
  -1  -8  -4  456.97   43.63
  -1   8  -4  498.13   43.91
   1   8   4  480.61   43.66
  -1   8  -4  477.03   43.30
  -1  -8  -4  530.66   43.83
   1  -8   4  492.24   42.80
   1   8   5   40.00    7.06
   1   8   5   51.07    7.22
   1  -8   5   37.11    8.19
   1  -8   5   38.15    4.38
  -1  -8  -5   35.68    6.58
  -1  -8  -5   47.61    6.55
   1  -8   5   32.92    4.53
   1  -8   5   33.61    7.17
   1   8   5   43.98    6.54
   1  -8   6   65.16    7.84
   1  -8   6   80.08    7.95
  -1  -8  -6  102.90   10.17
  -1   8  -6   72.94    9.28
   1   8   6   87.34    9.57
  -1  -8  -6   76.71    9.60
   1  -8   6   91.43   10.51
   1   8   6   90.26   10.31
   1  -8   6   84.26    8.99
  -1  -8  -6  101.35   10.29
   1   8   6   81.15    9.76
   1  -8   6   91.02   10.32
   1  -8   7   50.13    6.32
   1  -8   7   63.55    7.91
   1   8   7   75.56    8.90
  -1   8  -7   56.10    8.22
  -1  -8  -7   74.11    8.20
   1  -8   7   51.71    9.28
   1   8   7   79.81    8.54
   1  -8   7   58.67    6.52
  -1  -8  -7   44.17    8.42
  -1  -8  -7   40.20    8.26
   1  -8   7   52.82    8.97
   1   8   7   63.95    8.72
  -1   8  -8  237.22   23.59
   1  -8   8  255.58   23.84
   1   8   8  261.93   24.07
   1   8   8  259.02   23.79
  -1  -8  -8  271.38   24.10
   1   8   8  243.29   23.46
   1  -8   8  242.96   23.32
  -1  -8  -8  240.10   23.91
   1  -8   8  261.08   24.15
  -1  -8  -8  248.67   23.80
   1  -8   9   45.46    7.94
   1  -8   9   50.56    6.37
   1  -8   9   51.83    6.24
   1   8   9   39.21    8.11
   1   8   9   48.68    9.05
  -1   8  -9   45.09    7.98
  -1  -8  -9   57.54    8.92
   1  -8   9   59.02    9.08
   1   8   9   45.92    8.10
  -1  -8  -9   44.58    9.00
   1  -8  10   22.77    7.44
   1  -8  10   32.59    5.55
   1   8  10   17.43    7.52
   1  -8  10   40.63    8.52
   1  -8  10   24.21    7.14
   1   8  10   35.11    7.53
  -1   8 -10   31.35    9.06
   1   8  10   16.95    7.89
  -1  -8 -10   33.99    8.07
   1   8  10   39.61    7.76
  -1  -8 -10   39.98    8.29
   1  -8  11   19.08    6.74
   1  -8  11   21.68    7.98
   1   8  11   26.52    6.90
  -1   8 -11   23.16    9.10
  -1  -8 -11   24.19    8.02
   1  -8  11   22.71    5.45
  -1  -8 -11   17.91    7.75
   1   8  11   31.02    8.26
   1  -8  11   18.89    7.43
  -1   8 -11   23.85    5.88
   1  -8  12   32.31    8.48
   1   8  12   30.12    9.17
  -1   8 -12   28.91    9.39
   1   8  12   50.72    9.16
   1  -8  12   44.80    9.39
   1   8  12   35.24    8.13
  -1  -8 -12   39.13    9.18
   1  -8  12   52.80    7.04
  -1   8 -12   49.29    7.22
   1  -8  12   34.15    8.50
   1   8  13    7.41    7.32
   1  -8  13   -2.00    7.26
   1   8  13    5.72    8.16
  -1   8 -13   -1.53    8.60
   1   8  13   12.91    7.64
  -1  -8 -13   16.37    7.86
   1  -8  13    5.98    7.37
   1  -8  13   14.54    5.94
  -1   8 -13   -0.96    5.81
   1  -8  14   -3.15    6.00
   1  -8  14    6.82    7.73
   1   8  14   24.10    8.08
  -1   8 -14   -1.05    6.18
   1   8  14   -2.25    7.96
   1  -8  14   -2.71    7.25
  -1  -8 -14    7.80    8.14
   1  -8  14    4.98    7.83
  -1  -8 -14   -0.78    8.46
  -1   8 -14   10.48    9.23
   1   8  14  -20.62    9.36
  -1  -8 -15    4.04    8.76
   1  -8  15    4.81    6.95
  -1  -8 -15    1.50    7.62
   1  -8  15    7.92    6.44
   1   8  15   -0.78    8.55
   1  -8  15    3.74    6.35
  -1   8 -15   -2.85    6.49
   1   8  15    4.49    7.58
  -1  -9  14    8.15    7.07
   1  -9 -14    3.39    8.05
  -1   9  14   14.92    8.76
   1  -9 -14    7.26    8.24
  -1  -9  14   12.28    6.64
  -1  -9  14   -1.04    5.67
  -1  -9  14   14.44    6.62
  -1  -9  13   20.03    7.70
  -1   9  13   11.41    7.05
  -1   9  13   -0.75    7.96
   1  -9 -13   11.99    8.27
  -1  -9  13   23.13    7.26
  -1  -9  13    7.94    7.09
   1  -9 -13   26.40    7.71
  -1  -9  13    2.44    5.25
   1  -9 -13   10.74    8.74
  -1  -9  13    5.49    6.27
  -1   9  13    8.92    7.63
  -1  -9  13   14.29    6.73
  -1  -9  12    3.83    5.86
  -1   9  12   -3.25    6.25
  -1   9  12    3.58    7.04
  -1  -9  12   -6.33    6.81
   1  -9 -12   -3.52    6.62
  -1  -9  12   -7.74    4.67
  -1  -9  12    0.51    5.62
   1  -9 -12    8.72    7.40
  -1   9  12   -2.83    6.97
  -1  -9  12   -3.93    5.93
  -1  -9  12    2.33    5.00
   1  -9 -12   -1.51    7.60
  -1   9  11   33.48    7.56
  -1  -9  11   40.58    7.58
  -1  -9  11   41.99    7.58
   1  -9 -11   37.24    8.02
  -1  -9  11   22.75    7.01
  -1  -9  11   32.69    8.05
  -1  -9  11   26.84    6.38
  -1  -9  11   33.73    6.09
   1  -9 -10   13.08    7.85
  -1  -9  10   22.66    6.44
  -1   9  10   19.95    7.81
  -1  -9  10    7.41    5.88
  -1  -9  10   10.68    5.97
   1  -9 -10    4.66    7.83
  -1   9  10    1.93    6.10
   1  -9 -10   16.75    6.73
  -1   9  10   17.43    7.34
  -1  -9  10    9.26    4.83
  -1  -9  10   29.86    6.50
  -1  -9  10   14.72    4.34
   1  -9  -9   11.20    6.48
  -1   9   9   -0.91    6.25
  -1   9   9   -0.58    6.33
  -1  -9   9   -7.01    5.41
  -1  -9   9    3.88    4.30
   1  -9  -9    2.47    7.22
  -1  -9   9    2.59    4.71
  -1   9   9    1.82    7.33
   1  -9  -9   -5.53    7.17
  -1  -9   9   -3.38    4.60
  -1  -9   9    6.03    5.81
  -1  -9   9   -3.45    6.16
  -1  -9   8   76.02    9.02
  -1   9   8   88.31   10.58
   1  -9  -8   68.32    9.77
   1  -9  -8   83.29   10.48
  -1  -9   8   78.25    9.97
  -1  -9   8   72.97    8.90
  -1  -9   8   95.23    9.52
  -1  -9   8   87.37    8.76
  -1   9   8   75.10    9.98
  -1  -9   8   82.04    9.89
  -1   9   8   97.75   10.70
  -1  -9   7   -1.34    5.83
  -1  -9   7    1.04    4.89
   1  -9  -7   -4.80    5.28
  -1  -9   7   -0.59    3.66
  -1  -9   7    4.88    4.05
  -1   9   7    3.68    6.34
  -1   9   7    6.03    5.53
   1  -9  -7   -1.58    7.11
  -1  -9   7    2.42    5.20
  -1   9   7    4.34    5.73
   1  -9  -7   -5.64    6.35
  -1  -9   7    8.65    4.21
  -1   9   6   17.59    5.60
  -1  -9   6   21.56    5.57
  -1   9   6   12.11    5.23
   1  -9  -6    9.95    6.22
   1  -9  -6   14.52    6.14
  -1  -9   6   12.12    3.96
   1   9  -6    7.90    4.40
   1  -9  -6   11.01    5.24
   1  -9  -5   18.71    5.58
   1   9  -5    6.73    5.96
  -1   9   5   11.09    6.11
  -1  -9   5   16.28    5.54
  -1  -9   5   11.34    3.81
  -1   9   5    7.42    5.44
  -1   9   5    9.58    5.42
   1  -9  -5    8.50    5.09
   1  -9  -5    3.06    5.73
  -1  -9   5   11.53    3.65
   1  -9  -4   70.48    8.56
   1   9  -4   62.13    6.71
  -1  -9   4   69.18    6.58
   1   9  -4   61.71    8.82
  -1  -9   4   60.57    8.21
   1  -9  -4   67.61    8.09
  -1   9   4   60.90    7.99
  -1   9   4   63.22    8.43
   1  -9  -4   56.29    8.15
  -1   9   4   64.86    8.64
  -1  -9   3  140.39   14.11
  -1   9   3  132.47   14.29
   1  -9  -3  150.83   14.07
  -1  -9   3  149.68   12.83
   1  -9  -3  143.96   14.04
   1   9  -3  140.59   14.49
   1  -9  -3  139.80   14.40
  -1   9   3  130.28   14.27
  -1   9   3  141.18   13.85
   1   9  -2  107.85   11.52
   1  -9  -2  112.69   11.54
  -1  -9   2  115.07   11.39
  -1   9   2  103.12   11.61
   1  -9  -2  101.99   11.34
  -1   9   2  115.13   11.50
  -1   9   1   13.07    5.96
   1   9  -1   19.99    5.64
  -1  -9   1   24.16    5.51
   1  -9  -1   17.44    4.00
  -1   9   1   13.26    4.27
   1   9   0  162.50   18.03
   1  -9   0  209.84   18.18
  -1  -9   0  180.35   18.14
  -1  -9   0  214.69   17.06
   1  -9   0  175.61   17.66
  -1   9   0  187.59   17.32
   1   9   0  171.82   17.95
   1  -9   0  181.24   17.33
   1   9   0  200.56   17.02
  -1   9   0  195.94   18.37
   1   9   1   -5.32    4.94
  -1  -9  -1    3.33    4.80
   1  -9   1    0.78    3.96
   1   9   1    0.31    3.10
   1  -9   1   -0.68    5.25
  -1  -9  -1   -3.75    3.25
   1  -9   1    5.79    3.01
  -1   9  -1    5.23    3.24
  -1  -9  -1    3.31    5.43
  -1   9  -1    3.59    6.03
   1   9   1    6.16    5.36
  -1   9  -1    5.92    3.68
  -1  -9  -2  465.08   39.24
   1   9   2  523.06   39.69
  -1  -9  -2  456.27   39.61
  -1   9  -2  426.61   38.92
  -1   9  -2  439.25   38.96
   1  -9   2  476.09   39.79
   1   9   2  450.05   39.13
  -1  -9  -2  463.05   39.71
  -1   9  -2  461.54   39.83
   1  -9   2  423.09   38.87
   1   9   2  436.06   39.67
   1  -9   2  429.18   38.94
  -1   9  -3  248.10   22.10
   1  -9   3  243.39   21.76
   1  -9   3  233.22   20.74
  -1  -9  -3  234.18   21.37
  -1  -9  -3  258.96   22.00
  -1   9  -3  229.68   20.60
  -1   9  -3  195.40   20.84
   1   9   3  214.31   21.71
   1  -9   3  244.71   20.63
   1   9   3  255.80   21.79
  -1  -9  -4    3.64    5.74
  -1   9  -4   -0.25    3.99
   1  -9   4   -1.95    6.05
   1   9   4    4.42    5.71
   1  -9   4   -2.53    2.55
  -1  -9  -4    1.72    5.12
   1   9   4    1.77    5.07
  -1  -9  -4    3.20    5.10
  -1   9  -4   -0.42    6.20
   1   9   4   -0.66    4.80
  -1   9  -4    1.95    2.70
  -1  -9  -5   43.74    7.91
  -1  -9  -5   63.53    8.27
   1   9   5   75.71    8.26
   1   9   5   66.68    8.94
  -1  -9  -5   66.32    9.07
  -1   9  -5   60.91    6.56
   1   9   5   62.25    8.02
   1  -9   5   78.80    9.12
   1  -9   5   67.99    6.48
  -1   9  -6   83.49    9.99
   1  -9   6   81.29    8.51
   1  -9   6  101.04   10.87
   1   9   6  106.76   10.86
   1  -9   6   89.24    9.41
   1  -9   6   86.15    8.58
   1  -9   6  100.94   11.46
   1   9   6   88.72   10.34
  -1  -9  -6   90.14   10.29
   1   9   6   98.30   10.43
  -1  -9  -6   81.35   10.50
   1  -9   7    7.63    4.97
  -1  -9  -7   20.70    6.06
   1   9   7   12.47    6.34
   1  -9   7   11.47    3.35
   1   9   7    5.36    5.84
   1  -9   7    0.21    3.26
   1  -9   7    4.66    6.76
   1   9   7    8.32    5.10
  -1  -9  -7   11.92    6.63
  -1   9  -7    7.14    5.47
   1  -9   7    7.59    6.63
  -1  -9  -7    8.83    5.57
   1   9   8   -3.22    6.62
   1   9   8   -3.73    5.78
   1  -9   8  -12.41    7.16
  -1  -9  -8    3.46    6.81
  -1   9  -8    5.18    6.01
   1  -9   8    0.87    5.43
  -1  -9  -8   -3.90    6.96
   1   9   8    7.25    6.40
  -1  -9  -8    8.13    5.92
   1  -9   8    6.08    6.89
   1   9   9   39.83    7.95
  -1  -9  -9   19.71    7.67
  -1  -9  -9   24.47    7.77
   1   9   9   29.18    7.41
   1  -9   9   32.63    5.14
   1   9   9   26.74    7.62
  -1   9  -9   23.95    6.86
   1  -9   9   28.26    5.02
   1  -9   9   34.76    6.86
  -1  -9  -9   53.05    8.73
   1  -9   9   39.77    7.88
   1  -9   9   31.22    8.21
   1   9  10   29.03    7.60
  -1  -9 -10   22.91    7.07
  -1  -9 -10   12.11    7.38
   1   9  10   21.34    7.36
   1  -9  10   23.86    8.00
   1  -9  10   16.79    4.91
   1  -9  10   20.22    4.68
   1  -9  10   21.71    7.08
   1  -9  10   15.87    7.24
   1   9  10   22.60    7.26
   1  -9  11   37.77    8.27
   1  -9  11   36.81    7.75
   1  -9  11   34.02    7.66
   1   9  11   31.89    7.92
   1  -9  11   28.52    5.62
   1  -9  11   36.46    6.05
   1  -9  11   41.79    8.16
  -1  -9 -11   45.05    8.13
  -1  -9 -12   31.96    8.47
   1  -9  12   44.63    6.71
   1   9  12   78.43   10.29
  -1  -9 -12   27.26    9.45
   1  -9  12   40.97    6.67
   1   9  12   26.58    8.20
   1   9  12   56.87    8.86
   1   9  12   58.46    9.95
   1  -9  12   46.02    9.02
   1  -9  12   62.39    9.62
   1  -9  12   49.42    8.92
   1   9  13    7.34    8.27
   1   9  13   -3.29    7.64
   1   9  13    4.49    8.28
   1  -9  13    6.99    7.30
   1  -9  13    3.29    7.48
  -1  -9 -13   18.95    9.02
   1  -9  13    4.73    5.01
   1  -9  13   10.97    7.62
   1   9  14   -2.59    8.59
  -1   9 -14   18.85    9.28
   1   9  14   17.23    8.20
   1  -9  14   19.04    8.35
  -1  -9 -14   11.51    8.13
   1   9  14   13.80    8.64
  -1  -9 -14   24.54    8.62
   1  -9  14    2.58    6.14
   1   9  14   23.92    7.76
   1  -9  14    6.70    7.99
  -1 -10  14   26.34    7.06
  -1  10  14   25.82    8.25
   1 -10 -14   21.39    8.90
  -1 -10  14   18.71    6.07
   1 -10 -14   17.09    8.74
  -1 -10  14   31.35    6.89
  -1  10  14   32.02    8.56
  -1 -10  14   13.83    7.49
  -1 -10  13   -1.36    6.80
   1 -10 -13    6.22    8.30
  -1 -10  13    7.58    5.83
  -1 -10  13   -2.92    5.01
  -1 -10  13    0.61    6.38
  -1 -10  13   -0.63    7.03
  -1  10  13    2.99    7.85
   1 -10 -13    8.08    8.82
  -1 -10  13    9.89    6.84
  -1  10  13   -1.76    7.16
  -1  10  13    8.45    8.32
   1 -10 -13    5.11    7.00
  -1 -10  12    0.63    6.34
  -1 -10  12    5.98    5.60
   1 -10 -12   14.83    8.06
  -1 -10  12    1.73    5.92
  -1 -10  12   14.73    6.85
  -1  10  12   11.14    6.74
  -1  10  12    6.41    7.65
  -1  10  12   11.03    7.68
  -1 -10  12   -4.60    5.55
   1 -10 -12   17.51    7.90
  -1 -10  12   10.86    4.85
   1 -10 -12   -1.20    7.09
  -1 -10  11    6.69    4.98
   1 -10 -11   -2.81    6.40
  -1 -10  11    6.17    6.01
  -1  10  11    3.50    6.94
  -1 -10  11    0.54    6.00
  -1  10  11   12.15    6.97
  -1 -10  11    5.03    5.09
   1 -10 -11    7.17    6.93
  -1 -10  11    4.22    5.72
  -1 -10  11    2.85    5.85
  -1 -10  10    4.30    5.30
   1 -10 -10   13.54    7.47
  -1  10  10    3.51    6.62
  -1 -10  10    2.18    6.51
   1 -10 -10    5.74    6.47
   1 -10 -10    5.38    6.73
  -1 -10  10   14.92    4.76
  -1  10  10    1.26    7.11
  -1 -10  10    3.09    5.67
  -1 -10  10   10.42    4.78
  -1 -10  10   11.30    5.63
  -1  10   9   33.83    7.91
   1 -10  -9   31.34    8.32
  -1 -10   9   44.50    6.38
  -1  10   9   19.98    7.44
  -1 -10   9   38.48    7.45
   1 -10  -9   31.49    8.67
  -1 -10   9   33.16    6.36
  -1 -10   9   30.03    5.78
   1 -10  -9   38.52    7.05
  -1 -10   9   41.69    7.42
  -1  10   9   47.31    8.00
  -1 -10   9   31.19    6.12
  -1 -10   8   20.52    5.61
  -1 -10   8   17.31    4.82
   1 -10  -8   13.60    6.36
  -1 -10   8   18.55    4.95
  -1 -10   8   19.97    6.67
  -1  10   8   11.30    6.22
  -1 -10   8   27.22    6.42
  -1  10   8   16.46    7.37
  -1 -10   8   20.00    5.20
   1 -10  -8   30.00    7.67
  -1  10   8   13.08    6.55
  -1 -10   7   41.47    7.35
   1 -10  -7   32.19    6.68
  -1  10   7   26.05    7.18
  -1  10   7   37.15    6.69
   1 -10  -7   41.05    7.79
  -1 -10   7   39.78    5.49
  -1 -10   7   48.64    7.23
  -1 -10   7   40.21    5.67
  -1 -10   7   29.93    5.60
   1 -10  -7   49.95    7.50
  -1 -10   7   46.15    6.09
   1  10  -6   34.71    6.75
  -1 -10   6   15.87    4.40
   1 -10  -6   32.58    6.66
  -1 -10   6   28.79    6.51
   1  10  -6   16.38    4.91
   1 -10  -6   23.05    6.60
  -1  10   6   21.72    6.07
  -1  10   6   31.74    6.30
  -1  10   6   24.82    6.69
   1 -10  -6   17.72    5.34
   1 -10  -5   15.58    6.28
  -1 -10   5   15.74    5.79
   1  10  -5   12.25    4.32
   1  10  -5   21.61    5.89
  -1  10   5   18.58    5.38
   1 -10  -5   16.87    5.70
   1 -10  -5   17.46    5.73
  -1 -10   5   12.45    3.79
  -1  10   5   21.86    6.32
  -1  10   5   23.16    5.64
  -1 -10   4  179.73   18.39
   1 -10  -4  264.54   19.71
  -1  10   4  198.57   19.37
  -1  10   4  239.75   19.82
  -1 -10   4  220.22   19.57
   1  10  -4  239.11   19.88
   1 -10  -4  195.14   19.49
   1  10  -4  198.47   18.47
  -1  10   4  196.01   19.86
   1 -10  -4  222.70   19.92
  -1  10   3  453.46   40.81
  -1 -10   3  451.38   40.02
   1 -10  -3  471.55   40.90
  -1  10   3  453.17   41.20
  -1  10   3  473.32   41.30
   1 -10  -3  451.87   41.18
   1  10  -3  488.02   41.31
  -1 -10   3  527.17   41.21
   1 -10  -3  452.34   41.03
   1 -10  -2  169.09   17.83
   1  10  -2  201.10   18.31
  -1  10   2  186.02   17.92
  -1 -10   2  210.62   18.08
  -1  10   2  200.74   18.25
   1 -10  -2  199.92   18.17
   1 -10  -2  174.39   17.47
  -1 -10   1   60.29    7.97
   1 -10  -1   69.85    7.96
   1  10  -1   68.52    8.00
   1  10  -1   64.63    8.55
  -1  10   1   69.31    8.83
  -1  10   1   58.69    7.79
   1  10   0   22.69    5.59
  -1  10   0   22.34    4.35
  -1 -10   0   18.31    5.41
   1 -10   0   22.51    4.15
   1  10   0   18.13    3.34
   1 -10   0   20.87    5.98
   1  10   0   18.27    5.99
  -1 -10   0   20.58    6.10
  -1 -10   0   23.19    3.41
   1  10   1  205.83   18.00
   1 -10   1  213.34   16.90
  -1  10  -1  181.84   16.87
  -1 -10  -1  176.76   16.95
   1 -10   1  205.37   18.15
  -1  10  -1  192.01   18.23
  -1 -10  -1  208.72   17.90
   1  10   1  165.98   16.86
   1  10   1  179.36   17.69
   1 -10   1  181.97   17.18
  -1 -10  -1  177.73   17.77
   1 -10   2  291.06   29.09
   1  10   2  328.94   29.89
   1 -10   2  333.27   28.97
  -1 -10  -2  332.08   29.73
  -1 -10  -2  378.90   29.97
  -1  10  -2  300.98   29.05
  -1  10  -2  365.30   30.19
  -1  10  -2  375.15   29.20
   1 -10   2  346.10   30.01
   1  10   2  307.23   29.24
   1 -10   3    8.17    3.04
  -1  10  -3    6.52    3.62
   1  10   3    9.35    5.70
   1 -10   3   17.32    6.23
  -1 -10  -3   18.57    6.19
  -1 -10  -3   14.42    4.74
   1 -10   3   15.30    3.23
  -1  10  -3    7.17    3.23
  -1  10  -3    4.70    6.44
   1  10   3    8.73    4.41
   1  10   3    5.25    5.39
  -1 -10  -4  382.39   32.40
   1  10   4  410.52   32.38
  -1  10  -4  319.36   31.82
   1  10   4  387.15   32.51
  -1 -10  -4  383.47   32.76
  -1  10  -4  352.09   31.52
  -1  10  -4  393.31   32.93
   1 -10   4  316.93   31.43
  -1 -10  -4  385.21   32.36
   1  10   4  403.98   32.67
   1 -10   4  375.59   32.57
  -1  10  -5    5.29    2.92
   1  10   5    2.83    5.54
  -1 -10  -5    5.15    5.65
   1  10   5    5.49    5.46
  -1 -10  -5    4.81    5.01
   1 -10   5    1.62    2.71
  -1  10  -5    6.58    6.76
   1 -10   5    0.88    6.31
  -1 -10  -5    5.36    5.32
  -1 -10  -6   14.11    6.80
   1 -10   6   14.01    4.30
   1 -10   6   19.24    3.52
   1  10   6   23.18    6.92
  -1  10  -6   19.77    5.42
  -1 -10  -6   25.81    6.11
   1  10   6   23.13    6.16
   1 -10   6   15.72    3.34
  -1 -10  -6   23.45    6.38
   1 -10   6   16.68    7.64
   1  10   6   12.83    5.93
   1 -10   6   22.03    6.56
  -1  10  -7   60.67    8.81
  -1 -10  -7   82.92    9.34
   1  10   7   76.80    9.56
   1 -10   7   77.11    9.44
  -1 -10  -7   41.13    9.44
   1 -10   7   62.17    7.22
   1  10   7   91.07    9.15
   1 -10   7   75.78    8.25
   1 -10   7   67.32   10.08
   1 -10   7   58.73    7.23
   1  10   7   88.79    9.92
   1  10   8   -0.54    6.65
  -1 -10  -8   10.34    7.04
   1  10   8   -2.92    6.44
   1  10   8   -0.58    6.87
   1 -10   8   -2.10    6.29
  -1 -10  -8   14.01    6.86
   1 -10   8    0.43    5.26
   1 -10   8    7.95    6.89
  -1 -10  -8    0.58    6.59
  -1  10  -8    7.05    5.86
   1 -10   9   36.02    6.92
   1 -10   9   27.21    7.68
   1 -10   9   21.29    8.18
   1  10   9   46.78    8.67
  -1 -10  -9   34.51    8.17
   1 -10   9   22.27    4.83
  -1  10  -9   24.37    6.74
   1 -10   9   27.11    5.08
   1  10   9   36.65    8.23
   1  10   9   18.48    7.37
  -1 -10  -9   28.80    7.15
  -1 -10  -9   17.32    8.05
   1 -10  10   10.77    4.82
  -1 -10 -10   13.09    7.33
   1 -10  10   15.24    6.96
   1 -10  10   16.57    6.38
   1  10  10   18.44    7.71
   1 -10  10   14.62    4.27
   1  10  10    9.20    6.88
  -1 -10 -10   14.29    7.51
   1  10  10   17.57    8.08
   1 -10  10   12.92    6.87
   1 -10  11   31.17    6.39
   1 -10  11   19.53    7.89
   1 -10  11   53.59    6.32
   1  10  11   36.35    8.59
   1 -10  11   50.99    8.45
   1 -10  11   43.81    9.08
   1 -10  11   62.43    8.86
  -1 -10 -11   53.65    8.98
   1 -10  12    0.61    6.08
   1 -10  12   -2.59    7.44
   1 -10  12   -0.64    7.26
   1 -10  12   -0.76    4.63
   1  10  12   -3.59    7.44
   1 -10  12   12.57    6.65
   1  10  12   -5.75    7.47
   1  10  12   15.80    8.30
   1 -10  12   -5.89    5.16
  -1 -10 -12    4.40    7.92
  -1 -10 -13   13.09    8.23
   1 -10  13   -6.02    5.31
   1 -10  13   11.85    8.57
   1 -10  13    1.36    7.53
   1  10  13  -14.99    8.77
   1 -10  13   -2.50    4.56
   1  10  13    6.76    7.83
   1  10  13   10.58    8.07
   1 -10  13    2.75    7.11
   1 -10  13   -0.65    6.93
  -1 -10 -13    3.44    8.21
  -1 -10 -14   14.54    9.02
   1 -10  14   15.33    8.27
   1 -10  14   12.62    5.71
   1 -10  14    5.88    7.99
   1  10  14    9.48    8.03
   1  10  14   20.36    8.10
   1  10  14    8.45    6.94
   1 -10  14    0.45    4.78
  -1 -10 -14    8.75    8.09
   1  10  14    6.99    9.22
  -1  11  14   10.54    8.06
  -1  11  14   -7.87    7.45
  -1 -11  14    0.52    5.03
  -1 -11  14   -3.37    6.76
  -1  11  14   -7.50    6.49
  -1 -11  14    2.88    5.90
   1 -11 -14    9.88    8.19
  -1 -11  14    3.27    6.05
   1 -11 -14    0.69    7.45
   1 -11 -14   12.89    8.29
  -1 -11  14   -1.95    6.87
  -1 -11  13    6.26    5.07
  -1 -11  13    4.66    6.40
  -1 -11  13    4.99    6.25
  -1  11  13   -7.81    8.13
   1 -11 -13   -8.17    7.88
  -1 -11  13   12.82    6.34
  -1 -11  13   -8.95    6.83
   1 -11 -13    7.10    8.18
  -1 -11  13   -2.67    5.35
  -1  11  13   -1.51    7.02
  -1  11  12   20.96    8.54
   1 -11 -12   -2.27    8.06
  -1  11  12   -5.15    7.09
  -1 -11  12   -0.57    5.37
   1 -11 -12    4.63    8.12
  -1 -11  12    2.37    6.45
  -1  11  12   12.93    7.68
  -1 -11  12    0.90    4.90
  -1 -11  12   -0.99    5.23
   1 -11 -12   -7.37    6.93
  -1 -11  12    3.04    6.32
  -1 -11  12   12.87    6.46
  -1  11  11   15.88    7.22
   1 -11 -11   25.46    8.06
  -1 -11  11    9.34    5.36
  -1 -11  11   30.16    6.65
  -1 -11  11    8.14    5.48
  -1  11  11   17.87    8.44
  -1 -11  11   20.84    6.92
  -1  11  11   29.78    7.64
  -1 -11  11   18.87    6.96
   1 -11 -11   11.61    8.06
   1 -11 -11   21.23    7.28
  -1 -11  11   26.24    5.41
  -1 -11  10   76.73    9.13
  -1 -11  10   65.13    9.20
  -1  11  10   76.94   10.28
  -1 -11  10   83.87   10.37
   1 -11 -10   98.77   10.52
  -1 -11  10   80.68    9.40
  -1  11  10   63.04   10.70
  -1 -11  10   82.78   10.62
  -1 -11  10   99.87    9.89
  -1 -11   9    2.50    4.40
   1 -11  -9    1.28    7.50
   1 -11  -9   -1.51    6.17
  -1 -11   9    8.82    6.70
  -1 -11   9    5.02    5.99
  -1  11   9    3.49    6.27
  -1 -11   9    1.79    4.51
  -1 -11   9    8.63    4.73
  -1 -11   9   -0.88    4.05
  -1  11   9    4.15    7.08
  -1  11   9   12.87    7.20
  -1 -11   8    3.43    4.84
  -1 -11   8    2.16    4.83
   1 -11  -8   -5.30    7.16
  -1  11   8    4.38    6.74
  -1 -11   8    5.00    3.90
  -1 -11   8    1.41    5.65
  -1  11   8    7.62    6.06
   1 -11  -8    5.19    6.20
   1 -11  -8    3.64    7.00
  -1 -11   8    6.90    6.99
  -1 -11   8    2.40    4.61
  -1  11   8    7.87    7.08
  -1 -11   7   45.91    6.35
  -1 -11   7   57.56    8.20
   1 -11  -7   50.29    8.55
  -1  11   7   42.16    7.66
  -1  11   7   61.19    8.38
  -1  11   7   54.25    8.30
   1  11  -7   41.44    6.62
   1 -11  -7   51.04    7.71
  -1 -11   7   51.54    6.61
   1 -11  -7   53.97    8.55
  -1 -11   7   46.97    6.25
   1  11  -6   21.70    7.10
   1  11  -6   25.19    4.95
   1 -11  -6   26.52    6.08
  -1  11   6   16.56    6.88
  -1  11   6   35.91    6.32
   1 -11  -6   20.50    6.45
   1 -11  -6   21.33    6.95
  -1 -11   6   28.25    4.55
  -1 -11   6   19.89    6.60
  -1  11   6   30.51    7.25
   1 -11  -5   17.00    5.54
   1  11  -5    5.77    3.94
  -1 -11   5    8.97    4.06
  -1 -11   5    5.34    5.90
   1 -11  -5   11.49    5.54
  -1  11   5   -0.86    5.49
  -1  11   5   10.59    5.68
   1 -11  -5   -0.96    6.03
  -1  11   5    3.40    5.85
  -1 -11   5   13.49    3.46
   1  11  -5   18.13    6.58
   1  11  -4  163.11   16.58
  -1  11   4  183.54   16.50
   1  11  -4  148.68   14.97
  -1 -11   4  186.33   14.91
  -1  11   4  149.56   15.90
   1  11  -4  175.66   15.53
  -1  11   4  168.86   16.39
   1 -11  -4  161.12   16.50
  -1 -11   4  156.39   16.46
   1 -11  -4  153.53   16.29
   1 -11  -4  152.84   16.06
  -1  11   3    8.94    5.94
  -1 -11   3   17.49    5.95
   1  11  -3    7.31    6.26
   1 -11  -3    3.19    5.64
   1 -11  -3    7.16    4.81
  -1 -11   3    5.52    4.39
   1  11  -3    9.14    4.18
  -1  11   3    9.35    4.65
   1 -11  -3   12.80    5.32
  -1 -11   3    2.47    1.78
  -1  11   3    6.10    5.58
  -1  11   2   32.38    7.16
  -1 -11   2   32.24    6.55
  -1 -11   2   11.50    5.25
   1  11  -2   42.58    5.63
   1 -11  -2   35.44    6.68
   1  11  -2   23.60    6.39
   1 -11  -2   31.26    5.32
  -1  11   2   47.36    6.56
  -1  11   2   25.76    5.22
   1 -11  -2   25.57    5.73
  -1  11   1   89.74   10.12
   1  11  -1   83.58   10.27
  -1  11   1   99.89   10.90
   1  11  -1   90.91    8.44
  -1 -11   1   94.93    8.46
   1 -11  -1   82.62    9.97
   1  11  -1  106.20    9.94
  -1 -11   1   96.16   10.56
  -1 -11   1   85.58    9.84
  -1 -11   0  125.59   12.48
   1 -11   0  142.90   13.06
   1  11   0  111.00   12.60
   1  11   0  110.13   12.06
   1 -11   0   95.13   11.23
  -1  11   0  135.27   11.42
   1  11   0  111.37   10.84
  -1 -11   0  132.99   11.00
  -1 -11   0  128.97   12.03
  -1  11   0  109.55   11.78
  -1 -11  -1   15.21    5.75
  -1  11  -1   17.27    3.76
   1  11   1   15.61    5.58
  -1  11  -1   19.25    6.53
  -1 -11  -1   19.17    3.88
   1  11   1   14.23    3.68
   1 -11   1   31.94    6.50
   1  11   1   26.24    6.13
  -1 -11  -1   21.61    5.84
   1 -11   1   22.29    3.79
   1 -11   2  154.97   13.59
  -1  11  -2  160.62   15.36
  -1 -11  -2  165.69   14.77
   1 -11   2  147.84   14.87
   1 -11   2  144.87   13.80
   1  11   2  141.74   14.68
  -1  11  -2  137.89   13.62
  -1 -11  -2  140.76   14.82
   1  11   3  234.81   23.62
  -1 -11  -3  277.33   24.50
   1 -11   3  254.89   23.22
   1  11   3  273.40   24.24
  -1 -11  -3  296.15   23.92
  -1  11  -3  246.02   23.21
   1 -11   3  262.03   23.19
  -1  11  -3  271.10   23.39
   1  11   3  269.19   24.41
  -1  11  -3  262.86   24.53
   1 -11   3  265.50   24.42
   1 -11   4   14.32    6.28
  -1  11  -4   17.59    4.23
   1  11   4    3.76    5.74
  -1 -11  -4   23.46    6.01
  -1 -11  -4   18.56    5.44
  -1  11  -4   11.24    3.27
   1 -11   4   15.14    3.36
  -1  11  -4    9.13    5.89
  -1 -11  -4   14.03    6.18
   1  11   4    8.55    6.02
   1  11   4   10.78    4.82
   1  11   5    4.38    6.51
  -1 -11  -5   16.57    5.84
   1 -11   5    7.57    2.88
  -1  11  -5   14.03    6.62
   1 -11   5    2.77    6.41
  -1  11  -5    5.57    2.98
  -1 -11  -5   16.18    5.41
   1  11   5   14.19    5.54
  -1 -11  -5    7.37    6.30
   1  11   5    8.06    5.50
  -1 -11  -6   28.21    7.01
  -1 -11  -6   30.04    7.25
  -1  11  -6   31.77    4.29
   1 -11   6   31.87    5.22
   1  11   6   37.04    6.89
   1 -11   6   32.29    7.43
  -1  11  -6   26.57    5.83
  -1 -11  -6   35.58    7.17
   1  11   6   30.93    6.64
   1 -11   6   24.77    4.18
   1 -11   7   24.39    4.95
  -1 -11  -7    8.67    6.54
   1  11   7   25.91    7.05
  -1 -11  -7   15.55    6.36
  -1  11  -7   26.68    5.79
   1  11   7   18.19    6.76
   1  11   7   32.30    6.94
   1 -11   7   17.23    7.53
  -1 -11  -7   24.15    7.03
   1 -11   7   12.94    7.06
   1 -11   7    9.43    3.61
   1 -11   7   14.68    3.66
   1  11   8   14.60    6.96
  -1 -11  -8    9.55    7.42
  -1 -11  -8   24.78    7.12
  -1 -11  -8   14.27    7.12
   1  11   8   22.16    6.74
   1 -11   8   18.86    5.75
  -1  11  -8   30.55    6.39
   1 -11   8   17.86    7.90
   1  11   8   21.58    7.41
   1 -11   8   24.05    7.92
   1 -11   9   28.38    4.72
   1  11   9   36.22    7.76
  -1 -11  -9   19.56    6.75
  -1 -11  -9   15.57    8.11
   1 -11   9   24.61    6.28
   1  11   9   13.81    6.64
   1 -11   9   18.68    4.46
   1 -11   9    3.09    7.60
   1 -11   9   37.27    8.36
  -1 -11  -9   17.76    8.04
   1  11   9   29.35    7.39
  -1  11  -9   18.64    7.02
   1 -11  10   44.51    9.00
   1 -11  10   49.24    9.55
  -1 -11 -10   44.87    9.36
  -1 -11 -10   51.51    9.07
   1 -11  10   48.55    6.67
   1  11  10   43.19    8.64
   1 -11  10   50.28    6.33
  -1  11 -10   47.82    8.40
   1  11  10   50.31    8.37
   1 -11  10   39.38    7.86
  -1 -11 -11   -4.97    7.63
   1 -11  11   -1.14    6.12
   1  11  11    1.17    6.62
   1  11  11    0.69    6.76
   1 -11  11    5.06    7.83
   1 -11  11    3.70    4.48
   1 -11  11    8.62    5.96
   1 -11  11    9.64    4.83
   1  11  11   -5.63    7.14
  -1 -11 -11   -3.56    8.23
   1 -11  11    2.63    7.52
   1 -11  12   17.09    7.41
   1 -11  12   12.55    6.90
   1  11  12   24.01    8.85
   1 -11  12   31.72    8.49
   1 -11  12   21.22    5.17
   1 -11  12   18.42    5.26
  -1 -11 -12   16.48    8.39
   1  11  12   36.09    8.58
   1  11  12   14.51    7.90
   1 -11  12    6.64    6.42
   1 -11  13   31.33    6.56
  -1 -11 -13   42.26    9.70
  -1 -11 -13   42.60    9.29
   1 -11  13   39.70    8.67
   1 -11  13   36.09    9.58
   1 -11  13   53.73    6.97
   1  11  13   51.45    9.53
   1  11  13   59.66   10.03
   1 -11  13   43.19    8.65
   1  11  13   40.40    9.57
   1  11  13   28.62    8.79
   1 -11  13   45.76    9.40
   1  11  14    4.63    7.52
   1 -11  14    8.51    5.25
   1  11  14   19.10    8.38
   1  11  14    2.65    7.95
   1 -11  14   -2.89    7.66
   1 -11  14   -3.46    5.46
  -1 -11 -14   -8.20    8.27
   1  11  14   -2.39    8.13
  -1 -11 -14    5.89    7.42
  -1 -12  14   19.38    7.24
  -1  12  14    6.41    7.20
  -1 -12  14   15.36    5.30
  -1 -12  14    9.63    7.33
   1 -12 -14   16.84    8.10
  -1 -12  14   13.66    6.08
   1 -12 -14   15.04    8.92
  -1  12  14   35.39    9.61
  -1  12  14   22.93    8.75
   1 -12 -14   27.77    8.65
  -1 -12  14   17.39    7.13
   1 -12 -13    3.99    7.44
  -1  12  13  -11.37    7.52
   1 -12 -13    3.21    8.36
  -1 -12  13    5.12    6.47
  -1 -12  13    9.74    6.12
   1 -12 -13    2.47    8.16
  -1 -12  13    3.92    6.46
  -1  12  13   10.31    7.70
  -1 -12  13   13.08    6.71
  -1 -12  13    1.58    5.34
  -1 -12  13    0.48    5.03
  -1 -12  12   14.31    5.74
  -1 -12  12   35.42    7.54
  -1 -12  12   30.29    6.09
  -1 -12  12   50.92    8.18
   1 -12 -12   17.95    8.33
  -1 -12  12   35.89    6.59
  -1  12  12   23.87    7.98
   1 -12 -12   29.39    8.54
  -1 -12  12   21.64    6.77
  -1  12  12   19.07    8.75
  -1 -12  11    6.54    5.65
  -1 -12  11    0.83    4.81
   1 -12 -11   -2.22    7.88
  -1 -12  11    2.24    5.27
  -1 -12  11   24.20    6.87
   1 -12 -11    0.74    8.04
  -1 -12  11    7.19    5.51
  -1  12  11   15.74    7.49
  -1  12  11    4.38    7.42
  -1  12  11   13.65    6.79
   1 -12 -11   18.20    7.10
  -1 -12  11    8.11    6.72
  -1 -12  10   11.55    6.45
  -1  12  10   15.29    7.24
  -1 -12  10    8.99    6.32
   1 -12 -10    3.85    6.00
  -1 -12  10    2.43    5.59
  -1 -12  10    2.34    4.80
  -1 -12  10    2.05    5.13
  -1 -12  10   11.05    5.53
  -1  12  10    9.05    7.46
  -1 -12   9    6.56    4.54
   1 -12  -9   14.58    7.94
   1 -12  -9    6.50    7.71
  -1 -12   9   18.80    5.47
  -1  12   9   17.46    6.99
  -1 -12   9   20.05    5.54
  -1 -12   9    8.13    7.18
  -1 -12   9   29.06    6.55
   1 -12  -9    1.05    5.95
  -1  12   9   13.21    7.74
  -1 -12   9   12.40    5.03
  -1  12   9    5.28    6.21
  -1 -12   8   12.35    7.33
  -1 -12   8    8.63    4.38
  -1 -12   8    6.90    6.01
   1 -12  -8    7.90    6.07
  -1 -12   8    0.67    3.27
  -1 -12   8    8.80    4.83
  -1  12   8    9.49    6.38
   1 -12  -8   10.62    7.49
  -1 -12   8    4.22    4.72
   1 -12  -8   18.05    6.73
  -1  12   8    6.14    6.43
   1 -12  -7   23.83    7.12
  -1  12   7    9.73    6.60
   1  12  -7   11.66    4.55
  -1 -12   7   19.11    4.35
   1 -12  -7   15.33    6.74
   1 -12  -7   12.20    7.11
  -1 -12   7   14.33    6.74
  -1 -12   7   13.25    4.46
  -1  12   7    6.96    6.56
  -1  12   7   12.85    7.35
  -1 -12   7   11.17    4.18
   1  12  -7   26.62    7.44
  -1  12   6   -0.48    6.16
   1 -12  -6   -0.54    6.23
   1 -12  -6   -2.45    6.01
   1  12  -6   -3.45    6.68
  -1  12   6    8.21    6.33
   1  12  -6    1.83    3.99
  -1 -12   6   -4.13    6.48
   1 -12  -6   -4.98    5.33
  -1 -12   6    8.93    4.07
  -1  12   6   -3.73    5.89
  -1 -12   6   -1.24    3.70
  -1 -12   5   12.89    3.17
   1 -12  -5   17.14    5.63
  -1 -12   5   11.00    6.32
  -1  12   5   10.19    6.08
  -1 -12   5   14.57    4.21
   1  12  -5    6.67    5.76
   1  12  -5   12.85    4.65
   1 -12  -5    4.50    6.49
   1  12  -5    5.43    3.40
  -1  12   5    9.21    5.71
  -1  12   5   13.01    5.54
   1 -12  -5    7.29    5.53
   1  12  -4    1.72    3.93
   1  12  -4   -1.81    6.25
   1 -12  -4    1.38    5.94
   1  12  -4   -1.42    2.95
  -1  12   4   -4.91    6.35
  -1 -12   4    4.98    4.49
  -1  12   4   -0.74    4.85
   1 -12  -4   -5.88    5.16
  -1 -12   4   -2.97    5.99
   1 -12  -4   -0.42    5.11
  -1  12   4   -5.18    5.32
  -1 -12   4    0.13    2.11
   1 -12  -3   30.02    6.39
   1  12  -3   33.17    6.72
  -1  12   3   34.86    6.46
   1  12  -3   23.05    4.96
   1  12  -3   14.36    3.16
  -1 -12   3   22.20    5.05
   1 -12  -3   35.52    6.43
   1 -12  -3   17.36    5.03
  -1  12   3   17.21    4.89
  -1  12   3   15.82    6.16
  -1 -12   3   22.64    6.47
  -1 -12   3   26.21    2.84
   1 -12  -2   46.27    7.26
   1 -12  -2   45.67    6.31
  -1 -12   2   46.96    6.87
  -1  12   2   46.34    6.31
   1  12  -2   55.53    6.82
   1  12  -2   52.28    7.99
  -1 -12   2   47.80    7.70
  -1  12   2   39.59    8.14
   1 -12  -2   50.75    7.61
  -1  12   2   64.29    7.66
  -1  12   1  444.31   36.51
   1  12  -1  371.50   36.26
  -1  12   1  394.88   35.95
  -1 -12   1  388.62   35.88
   1  12  -1  402.09   35.89
  -1 -12   1  403.60   35.02
  -1 -12   1  429.14   36.22
   1  12  -1  402.80   35.01
   1 -12  -1  399.18   35.99
  -1  12   0   36.84    5.71
  -1 -12   0   34.85    6.44
   1  12   0   29.24    4.18
  -1 -12   0   33.42    4.25
   1 -12   0   28.37    5.96
  -1 -12   0   40.75    6.94
   1  12   0   41.07    6.52
   1  12   0   54.87    7.16
   1 -12   0   29.87    6.93
   1  12   1   74.23   11.07
   1  12   1   99.17    9.89
  -1 -12  -1  100.58    9.92
   1 -12   1  104.63    9.86
  -1  12  -1   99.21   10.53
   1  12   1   92.71   10.85
  -1  12  -1  106.88    9.87
  -1 -12  -1  120.06   11.33
   1 -12   1  110.92   11.48
  -1  12  -1  108.30   11.80
  -1 -12  -1  116.23   11.16
   1 -12   2    4.58    2.97
   1  12   2   11.16    5.92
  -1  12  -2    5.43    3.54
  -1 -12  -2    5.92    5.20
  -1 -12  -2    2.06    5.56
   1 -12   2    3.54    5.99
  -1  12  -2    1.88    6.22
   1 -12   3  266.98   24.60
   1  12   3  289.53   25.79
  -1  12  -3  293.36   26.22
  -1 -12  -3  276.24   25.93
   1  12   3  293.91   25.69
   1 -12   3  253.11   24.73
   1  12   3  299.48   25.18
  -1  12  -3  265.94   24.76
  -1 -12  -3  279.29   25.26
   1 -12   3  334.35   26.08
   1 -12   4   -0.62    3.19
  -1  12  -4    3.00    3.14
  -1 -12  -4    2.58    5.31
  -1 -12  -4    7.30    5.11
   1 -12   4   -1.90    6.56
   1  12   4   -2.49    4.88
   1  12   4    2.26    5.86
   1  12   4   -0.95    5.99
  -1 -12  -4    8.11    6.11
  -1  12  -4    3.08    7.17
   1 -12   5   13.52    3.72
   1  12   5   17.34    6.50
   1  12   5   12.49    6.41
  -1  12  -5    6.14    3.20
   1 -12   5    7.64    3.27
   1 -12   5    7.85    6.86
  -1 -12  -5   13.54    6.12
  -1 -12  -5   10.30    6.54
  -1  12  -5    1.06    6.83
  -1 -12  -5    7.43    5.53
   1  12   5    9.45    5.36
  -1  12  -6    4.41    7.30
   1 -12   6   16.78    6.20
  -1 -12  -6   13.26    6.33
  -1 -12  -6   10.44    7.04
  -1  12  -6   11.05    3.49
   1 -12   6   14.45    3.40
   1  12   6   24.77    6.62
   1  12   6   12.07    6.23
   1  12   6    6.00    6.81
   1 -12   6   16.41    4.78
  -1 -12  -6   16.44    6.46
  -1  12  -6   20.36    5.49
   1 -12   7  105.05   12.55
   1  12   7   80.93   11.58
   1  12   7   97.73   11.62
   1 -12   7  111.01   12.96
   1  12   7  110.37   12.48
  -1  12  -7  112.97   11.18
   1 -12   7   87.43    9.69
  -1 -12  -7   87.44   12.36
   1 -12   7  107.98   10.48
  -1 -12  -7  116.31   12.06
  -1 -12  -7  116.67   12.11
   1 -12   8  147.21   14.62
   1 -12   8  132.21   15.78
   1  12   8  132.39   15.50
  -1 -12  -8  165.46   16.09
  -1 -12  -8  129.06   15.44
   1  12   8  164.33   16.01
   1  12   8  156.09   15.36
  -1  12  -8  149.60   15.09
   1 -12   8  155.35   16.67
   1 -12   9    8.02    3.98
  -1 -12  -9    5.87    6.60
  -1 -12  -9   -6.14    6.69
  -1  12  -9    7.75    6.10
   1  12   9    4.58    7.22
   1  12   9    6.09    7.28
  -1 -12  -9    7.91    6.72
   1 -12   9    2.79    5.58
   1 -12   9   -1.98    4.07
   1 -12   9    1.29    8.19
   1  12   9    5.47    6.93
   1 -12   9   -0.59    7.13
   1 -12  10    1.24    7.65
  -1  12 -10    5.09    6.60
   1  12  10    2.61    7.02
   1 -12  10    9.97    8.01
   1 -12  10    0.52    5.86
   1 -12  10    1.61    4.23
  -1 -12 -10    3.57    7.21
   1 -12  10   -7.48    4.10
   1  12  10    2.30    6.93
  -1 -12 -11    7.98    7.81
   1 -12  11   11.03    7.73
   1 -12  11    1.37    7.47
   1  12  11    6.94    7.60
   1 -12  11    1.71    6.36
   1 -12  11    1.09    4.32
   1  12  11    8.66    8.01
   1 -12  11    3.97    4.41
   1 -12  11    6.24    6.26
   1 -12  12   13.89    4.93
   1 -12  12   14.08    5.11
   1  12  12   25.61    8.38
  -1 -12 -12   -4.59    7.92
   1  12  12    1.47    7.73
   1  12  12   21.89    8.95
   1 -12  12    7.27    6.68
   1  12  12    3.77    7.23
   1 -12  12    2.70    7.74
   1 -12  12   14.82    7.20
  -1 -12 -12   19.47    8.05
   1 -12  12   15.40    8.40
   1  12  13    6.92    7.51
   1 -12  13    9.36    8.37
   1 -12  13   -2.66    6.77
  -1 -12 -13   -8.76    8.29
   1 -12  13    6.22    4.96
   1  12  13    6.52    7.59
  -1 -12 -13    3.54    7.77
   1  12  13    7.84    7.54
   1  12  13    6.80    8.65
   1 -12  13    6.46    7.30
   1 -12  13   11.66    4.78
   1  12  14   37.76   10.54
  -1 -12 -14   63.31   11.15
   1 -12  14   70.79    8.61
   1  12  14   52.70   10.26
   1 -12  14   75.27    8.37
  -1 -12 -14   87.27   11.48
   1  12  14   74.69   11.83
   1  12  14   54.47   10.57
   1 -12  14   66.84   10.99
  -1 -13  13   33.96    6.65
  -1  13  13   18.44    6.97
   1 -13 -13   36.76    9.86
  -1 -13  13   29.46    7.72
  -1  13  13   44.34    9.05
  -1  13  13   45.09    9.89
   1 -13 -13   39.99    8.50
  -1 -13  13   46.76    8.61
  -1 -13  13   42.91    7.00
  -1 -13  13   32.48    7.13
   1 -13 -13   40.75    9.93
  -1 -13  13   40.44    7.75
  -1 -13  12   -0.90    5.18
  -1 -13  12    7.75    5.11
   1 -13 -12    1.58    7.51
   1 -13 -12    7.11    8.59
  -1 -13  12   -2.93    6.15
  -1 -13  12    8.11    7.07
  -1  13  12    7.76    8.10
  -1 -13  12    8.24    5.65
  -1 -13  12    1.33    6.80
  -1  13  12   10.94    7.38
  -1 -13  11    2.12    4.65
  -1 -13  11    9.11    5.30
   1 -13 -11   -4.49    8.25
  -1 -13  11    3.10    5.16
  -1 -13  11    0.65    6.98
   1 -13 -11    5.28    7.49
  -1 -13  11    0.53    5.90
  -1  13  11    7.68    6.53
  -1  13  11   -5.54    7.74
  -1  13  11   -2.23    8.09
  -1 -13  11   14.85    7.41
   1 -13 -10    1.13    6.76
  -1 -13  10    8.18    7.33
  -1  13  10    6.40    7.70
  -1  13  10    9.76    7.08
  -1 -13  10    1.18    5.12
  -1 -13  10    9.61    6.22
  -1 -13  10   -1.89    5.06
  -1 -13  10    7.81    5.02
  -1 -13  10   19.95    5.93
  -1 -13   9   66.20    9.56
  -1 -13   9   50.44    7.55
  -1 -13   9   41.86    7.25
  -1  13   9   58.66    9.35
  -1 -13   9   58.82    9.77
   1 -13  -9   56.72    9.34
  -1  13   9   59.79    9.22
   1 -13  -9   64.25   10.04
  -1 -13   9   71.01    8.18
  -1 -13   9   77.72    7.99
  -1  13   8   16.47    6.88
  -1  13   8   -0.64    7.07
  -1  13   8    1.64    6.04
   1 -13  -8    9.80    6.79
  -1 -13   8   -0.34    4.11
  -1 -13   8   10.95    7.08
  -1 -13   8    9.99    4.77
  -1 -13   8   -1.77    7.54
   1 -13  -8   10.90    8.22
  -1 -13   8    4.47    4.87
   1 -13  -8   25.75    7.10
   1 -13  -7    4.80    7.21
  -1 -13   7    0.30    3.93
  -1  13   7   -0.52    6.95
   1 -13  -7   -5.61    6.65
   1 -13  -7   -0.50    6.22
   1  13  -7    5.04    4.48
  -1  13   7    2.62    5.88
  -1 -13   7    2.02    6.14
   1  13  -7   10.89    7.30
  -1 -13   7    1.62    4.29
  -1  13   7   -0.61    6.58
  -1  13   6  175.14   18.04
   1  13  -6  182.61   18.10
  -1 -13   6  164.70   16.55
  -1 -13   6  178.00   17.81
   1 -13  -6  165.65   17.47
   1  13  -6  166.27   16.58
   1 -13  -6  213.61   17.87
   1 -13  -6  178.26   17.95
  -1  13   6  185.58   17.94
  -1  13   6  182.47   17.49
  -1 -13   5   92.17    8.87
  -1 -13   5  102.37    9.87
   1  13  -5   64.47    8.92
   1 -13  -5   92.24   11.28
  -1  13   5   92.20   11.27
  -1  13   5  106.93   11.28
  -1 -13   5  123.52   11.09
   1  13  -5   97.98   11.63
   1  13  -5   80.89    9.71
   1 -13  -5  114.76   10.96
  -1  13   5   93.26   10.44
   1 -13  -5  100.07   10.68
  -1 -13   4  187.35   18.60
  -1 -13   4  241.41   20.52
  -1  13   4  224.76   20.43
   1 -13  -4  232.62   20.55
  -1  13   4  212.94   19.77
   1  13  -4  202.62   18.83
   1 -13  -4  214.66   20.14
   1 -13  -4  286.84   20.37
  -1  13   4  227.63   20.47
   1  13  -4  223.10   20.62
  -1 -13   4  218.39   19.68
   1  13  -4  209.20   19.45
   1 -13  -3    7.14    5.75
  -1 -13   3    5.31    5.78
  -1  13   3    0.47    5.78
  -1  13   3   10.43    6.19
   1  13  -3   17.19    6.80
   1  13  -3    7.64    2.55
  -1 -13   3    7.13    4.83
  -1 -13   3    7.28    2.01
   1  13  -3    3.46    4.51
  -1  13   3    8.14    4.51
   1 -13  -3    7.15    5.68
   1 -13  -3    5.00    4.73
   1 -13  -2   97.34    9.90
  -1 -13   2  108.02   10.26
   1  13  -2   87.08   10.11
  -1 -13   2  100.08    8.67
   1  13  -2   90.79    8.71
  -1 -13   2   86.78   11.09
  -1  13   2   99.42   11.59
   1 -13  -2   93.27   10.79
  -1  13   2  120.57   10.90
   1 -13  -2   95.10   10.72
   1  13  -2   98.67   11.14
  -1  13   2   72.60    9.71
   1  13  -1  174.83   18.03
  -1  13   1  184.19   17.61
   1  13  -1  188.94   16.93
  -1 -13   1  181.14   18.04
  -1  13   1  172.12   18.18
  -1 -13   1  199.41   16.93
   1 -13  -1  195.95   17.58
   1 -13  -1  200.77   18.25
   1  13  -1  175.49   18.41
  -1  13   1  197.92   18.71
   1 -13  -1  192.63   18.63
  -1 -13   1  215.90   18.78
   1  13   0   -0.38    5.05
   1  13   0    6.81    2.74
  -1 -13   0    3.03    5.34
  -1  13   0   -0.33    4.40
   1  13   0    7.65    5.95
   1 -13   0    2.25    6.11
  -1 -13   0    4.08    2.78
   1 -13   0    1.35    4.73
  -1 -13   0   11.09    6.00
   1 -13   1   21.09    5.01
   1  13   1    7.62    6.68
   1 -13   1    8.29    5.98
  -1 -13  -1   10.16    5.43
   1  13   1   13.29    3.61
  -1 -13  -1   13.15    3.50
  -1 -13  -1   13.77    6.09
  -1  13  -1   15.84    6.90
   1  13   1    9.99    5.77
  -1  13  -1   12.33    4.70
  -1  13  -1   11.77    3.52
   1 -13   2    6.58    5.99
  -1 -13  -2    0.42    5.63
   1  13   2    0.84    5.35
  -1  13  -2    3.02    6.10
  -1  13  -2    5.75    3.47
  -1 -13  -2    4.39    5.62
  -1  13  -2    1.91    3.92
  -1  13  -3  152.46   14.61
   1 -13   3  141.75   15.86
   1  13   3  137.68   14.87
  -1  13  -3  165.24   16.53
  -1 -13  -3  175.07   15.19
  -1 -13  -3  179.10   16.25
  -1 -13  -3  180.64   15.92
   1  13   3  151.06   15.84
   1  13   3  155.07   15.82
   1  13   4   73.20    9.51
   1  13   4   58.07    9.58
  -1 -13  -4   84.67   10.08
  -1  13  -4   71.55   10.28
  -1 -13  -4   72.23    9.21
   1 -13   4   75.78    9.99
   1  13   4   79.57    8.83
  -1 -13  -4   77.25    8.97
   1  13   5  244.76   23.20
   1  13   5  287.09   23.20
   1 -13   5  248.71   23.12
   1 -13   5  251.20   21.85
   1  13   5  266.49   22.84
  -1 -13  -5  243.15   22.89
  -1 -13  -5  224.15   22.75
   1 -13   5  212.21   21.63
  -1  13  -5  242.97   23.74
  -1 -13  -5  243.65   23.20
   1 -13   6    4.84    4.18
  -1  13  -6   15.61    5.31
   1 -13   6   -1.60    6.92
   1  13   6   14.16    6.47
   1 -13   6    2.86    3.32
  -1 -13  -6   -1.72    6.53
  -1 -13  -6   11.84    6.18
   1  13   6    7.38    6.81
  -1 -13  -6    3.52    6.59
   1  13   6    9.93    6.02
  -1  13  -6    5.25    7.35
  -1 -13  -7  145.99   15.10
   1  13   7  139.97   14.93
  -1  13  -7  154.27   14.49
   1 -13   7  111.71   15.01
   1 -13   7  134.70   13.63
  -1 -13  -7  141.89   15.14
   1  13   7  153.83   14.85
  -1 -13  -7  133.43   14.65
   1  13   8   48.95    8.51
   1  13   8   56.92    9.24
  -1 -13  -8   44.45    8.05
  -1 -13  -8   50.38    8.72
   1 -13   8   35.93    9.73
   1  13   8   25.75    8.06
  -1 -13  -8   39.84    8.70
   1 -13   8   40.12    8.90
   1 -13   8   65.14    7.02
  -1  13  -8   32.32    7.33
   1 -13   9    6.36    5.37
  -1  13  -9   -2.58    6.19
  -1 -13  -9    4.00    7.69
   1  13   9    2.27    6.28
   1 -13   9    1.84    3.51
   1 -13   9   -2.43    7.27
  -1 -13  -9    0.57    6.71
   1 -13   9    3.35    7.71
   1 -13   9    1.12    3.93
   1  13   9   -3.71    6.36
   1 -13  10   10.34    8.74
   1  13  10   -3.53    7.61
  -1  13 -10    9.57    6.61
   1 -13  10    1.53    5.64
   1 -13  10   -0.64    7.71
   1 -13  10   -0.32    3.97
  -1 -13 -10   14.13    7.41
   1 -13  10    7.41    3.97
  -1 -13 -11   -4.45    7.65
   1 -13  11    0.71    8.26
   1 -13  11    5.96    4.27
   1  13  11   -0.70    7.50
   1  13  11    8.12    8.23
   1 -13  11   -5.32    7.84
   1 -13  11    1.68    6.42
   1 -13  11   -1.42    4.37
  -1 -13 -11   -2.58    7.20
   1 -13  12   -1.22    6.50
  -1 -13 -12    0.68    7.09
   1  13  12    8.22    7.93
   1 -13  12    0.60    5.92
  -1 -13 -12   12.48    8.50
   1 -13  12   -2.77    7.32
   1  13  12    5.19    7.51
   1  13  12   -7.04    7.73
   1 -13  12    7.96    4.47
   1  13  12    2.31    7.40
   1 -13  12    7.56    4.94
   1 -13  12    9.42    8.44
  -1 -13 -13   10.03    7.89
   1  13  13   16.32    7.96
   1 -13  13    0.66    7.08
   1  13  13   22.38    8.37
   1 -13  13   15.01    5.08
   1  13  13   35.16    8.84
  -1 -13 -13   16.23    8.96
   1 -13  13   15.18    5.38
   1 -13  13    9.62    6.94
   1  13  13   11.30    7.54
  -1 -14  13   28.75    7.05
  -1  14  13   25.45    8.50
   1 -14 -13   32.44    9.79
  -1 -14  13   41.03    6.93
  -1 -14  13   42.02    8.11
  -1 -14  13   29.69    6.73
   1 -14 -13   19.34    8.83
  -1 -14  13   48.53    8.34
   1 -14 -13   45.02    9.07
  -1  14  13   49.83    9.47
  -1 -14  13   22.64    6.37
  -1  14  13   22.95    6.89
  -1 -14  12   -0.57    5.67
   1 -14 -12    3.91    6.20
  -1 -14  12    7.64    5.99
   1 -14 -12    9.58    8.49
  -1 -14  12    6.24    7.42
  -1  14  12    1.47    7.48
  -1 -14  12    6.37    6.77
  -1 -14  12    0.91    5.09
  -1  14  12    8.67    8.28
  -1 -14  12   -1.93    5.63
   1 -14 -12   -6.43    7.65
  -1  14  12   -6.98    7.21
  -1  14  11   16.12    7.35
  -1  14  11    9.10    7.62
  -1 -14  11    3.11    5.46
  -1 -14  11    4.68    4.80
  -1 -14  11   14.94    6.08
   1 -14 -11   15.28    8.16
  -1 -14  11   12.13    7.79
  -1 -14  11    9.30    5.50
  -1 -14  11   15.18    7.06
  -1 -14  10   11.51    5.62
  -1  14  10    5.09    7.36
  -1 -14  10    0.66    7.81
  -1  14  10    3.02    7.32
  -1 -14  10    6.59    5.18
  -1 -14  10   17.49    7.13
  -1 -14  10    3.15    4.60
   1 -14 -10   12.95    7.52
  -1 -14  10    2.23    4.85
   1 -14 -10   -4.39    7.48
  -1 -14   9  164.55   16.06
  -1 -14   9  184.54   17.64
  -1 -14   9  146.55   16.26
  -1  14   9  170.36   17.69
   1 -14  -9  158.06   17.23
  -1 -14   9  186.14   18.37
   1 -14  -9  188.85   17.97
  -1 -14   9  141.98   16.12
  -1 -14   9  190.12   16.55
  -1  14   9  183.71   17.75
  -1  14   9  195.31   18.17
  -1 -14   8   -2.02    4.41
   1 -14  -8    5.01    7.40
  -1 -14   8    0.70    4.25
  -1 -14   8    5.50    6.88
   1  14  -8    3.28    3.87
  -1  14   8    4.05    6.74
   1 -14  -8   -5.90    6.85
   1 -14  -8    8.63    6.06
  -1 -14   8   -2.40    4.40
  -1  14   8    8.54    6.46
  -1  14   7    3.74    6.40
  -1  14   7   14.45    8.16
   1 -14  -7    0.57    6.43
  -1  14   7    3.86    7.15
  -1 -14   7   -3.67    3.82
   1  14  -7    5.90    4.73
  -1 -14   7    2.02    4.20
   1 -14  -7   -2.61    6.13
  -1 -14   7    6.35    6.89
   1 -14  -7    4.33    7.03
   1  14  -7    2.89    7.13
   1 -14  -6    0.58    7.11
  -1  14   6   13.38    6.30
  -1 -14   6   16.32    6.57
   1  14  -6    9.98    4.98
   1 -14  -6   16.04    6.80
  -1  14   6   16.00    6.90
  -1  14   6    7.84    6.43
   1  14  -6   17.33    7.84
   1 -14  -6   16.04    6.58
  -1 -14   6   19.13    4.75
  -1  14   5    9.36    6.16
   1  14  -5    1.08    7.22
   1 -14  -5   -8.68    6.31
   1  14  -5    1.33    4.19
  -1 -14   5    7.44    6.56
   1 -14  -5    4.81    5.88
  -1  14   5   -2.77    6.75
   1 -14  -5   -4.68    5.68
  -1 -14   5    2.65    4.50
  -1 -14   5   -3.30    2.57
   1  14  -5   -0.41    3.38
  -1  14   5    0.44    5.62
  -1 -14   4   21.62    5.05
   1  14  -4   19.59    4.65
   1  14  -4   19.36    3.38
  -1  14   4   26.86    5.85
   1 -14  -4   24.50    6.52
  -1  14   4   18.39    7.26
  -1 -14   4   22.14    6.57
   1 -14  -4   28.25    5.95
   1  14  -4   30.95    7.49
   1 -14  -4    7.10    6.45
  -1  14   4   29.46    6.51
   1 -14  -3   76.00    8.19
  -1 -14   3   67.62    8.03
  -1 -14   3   55.13    8.77
  -1  14   3   56.29    9.34
  -1  14   3   75.99    9.07
  -1 -14   3   58.17    6.07
   1  14  -3   60.42    7.74
  -1  14   3   57.20    7.79
   1  14  -3   84.81    9.63
   1 -14  -3   79.19    8.87
   1 -14  -3   70.14    9.06
   1  14  -3   64.71    6.34
  -1 -14   2    4.28    5.08
  -1 -14   2   -1.07    2.11
   1 -14  -2    0.33    4.32
  -1  14   2    1.88    4.25
   1 -14  -2    6.11    6.01
  -1 -14   2   -1.84    5.56
  -1  14   2   -2.53    6.75
   1 -14  -2   -4.75    6.03
   1  14  -2   -2.99    5.75
   1  14  -2    1.73    2.27
  -1  14   2   -0.87    5.85
   1  14  -2    2.13    4.87
   1 -14  -1   25.13    6.15
  -1  14   1   23.35    6.71
   1  14  -1   25.33    6.59
   1 -14  -1   20.06    4.71
  -1  14   1   25.23    4.67
   1 -14  -1   23.20    6.19
  -1 -14   1   35.05    6.65
  -1 -14   1   18.78    5.77
  -1  14   1   18.86    6.07
  -1 -14   1   21.93    3.37
   1  14  -1   17.80    5.77
   1  14  -1   22.66    3.35
  -1 -14   0   46.50    5.18
   1 -14   0   46.66    6.98
   1  14   0   40.80    5.10
   1 -14   0   36.37    7.60
   1  14   0   58.47    8.28
  -1 -14   0   41.59    7.26
  -1  14   0   42.63    6.67
  -1 -14   0   46.16    7.04
   1  14   0   35.45    7.04
  -1  14  -1   65.54   10.26
  -1 -14  -1   75.72    9.62
   1 -14   1   85.16    8.82
   1  14   1   86.43    9.58
  -1 -14  -1  101.24   10.30
  -1  14  -1   82.91    8.79
   1  14   1   77.60    9.52
   1 -14   1   80.40    9.89
   1  14   1   59.32    7.73
   1 -14   2  173.56   15.23
  -1 -14  -2  139.06   13.57
  -1 -14  -2  170.12   14.64
   1  14   2  140.25   14.61
  -1 -14  -2  153.93   14.80
   1 -14   2  128.22   13.66
  -1  14  -2  142.00   15.38
  -1  14  -2  135.33   13.71
   1  14   2  134.61   13.52
  -1 -14  -3   37.72    7.56
   1  14   3   41.39    6.05
   1  14   3   46.65    7.80
  -1  14  -3   40.06    6.01
   1  14   3   33.16    7.70
   1 -14   3   40.89    7.70
  -1  14  -3   64.48    8.96
  -1 -14  -3   38.27    7.78
  -1 -14  -3   49.86    6.58
  -1 -14  -4  134.69   13.22
  -1 -14  -4  146.26   13.69
   1 -14   4  129.88   14.01
   1  14   4  111.70   13.74
  -1 -14  -4  114.96   13.97
  -1  14  -4  117.87   14.26
   1  14   4  132.46   13.04
   1  14   4  128.67   13.73
  -1  14  -5   74.99    9.74
  -1 -14  -5   48.42    8.09
   1 -14   5   67.56    9.44
   1 -14   5   50.59    6.57
  -1 -14  -5   64.86    8.96
  -1 -14  -5   74.59    9.19
   1  14   5   58.33    9.01
   1  14   5   47.16    8.44
   1  14   5   52.81    8.06
   1 -14   6  342.88   27.81
  -1  14  -6  351.71   28.24
   1  14   6  286.76   27.27
  -1  14  -6  314.74   26.83
  -1 -14  -6  329.09   27.58
  -1 -14  -6  322.76   28.01
   1  14   6  388.01   27.96
  -1 -14  -6  345.28   27.60
   1  14   6  368.69   28.01
  -1 -14  -7   -5.36    6.18
  -1 -14  -7   -1.14    6.47
   1 -14   7   -1.74    4.44
   1 -14   7    8.06    7.03
  -1  14  -7   -5.04    7.53
   1  14   7    3.71    6.74
  -1 -14  -7    6.88    7.15
  -1  14  -7    9.18    5.70
   1  14   7   -0.55    5.83
   1  14   7    7.48    6.74
  -1 -14  -8   26.84    7.21
  -1  14  -8    5.60    5.97
   1 -14   8   36.11    9.27
   1  14   8   15.30    6.98
  -1 -14  -8   17.09    7.71
   1  14   8   10.43    6.47
  -1 -14  -8   23.68    7.22
   1 -14   8   13.85    5.22
   1 -14   8   19.09    8.14
   1 -14   9    2.69    3.90
  -1 -14  -9   -2.03    7.86
   1 -14   9    1.14    3.79
   1 -14   9    6.30    8.08
   1 -14   9   16.83    7.08
   1 -14   9    8.01    5.09
   1  14   9   15.92    7.76
   1  14   9   -6.88    6.92
   1  14   9    4.12    6.94
  -1  14  -9   10.33    6.47
  -1 -14 -10   32.56    8.55
   1 -14  10   18.22    7.23
   1 -14  10   15.44    4.33
   1 -14  10   22.88    9.46
   1  14  10   33.34    8.60
   1 -14  10   14.42    5.83
   1 -14  10   21.46    4.83
  -1  14 -10   17.42    6.92
   1  14  11    0.76    7.80
  -1 -14 -11    8.54    7.16
  -1 -14 -11   18.17    8.84
   1 -14  11   12.89    7.92
   1 -14  11    3.52    4.35
   1  14  11   -0.71    7.05
   1 -14  11   13.18    6.42
   1 -14  11    7.14    4.15
  -1 -14 -11   15.54    8.38
   1  14  11   -0.63    7.01
   1 -14  11    3.66    9.04
   1  14  12    9.70    7.45
   1 -14  12    1.20    6.28
   1 -14  12    2.34    4.77
  -1 -14 -12   -0.69    7.34
   1 -14  12    7.57    4.75
   1  14  12    9.42    8.45
  -1 -14 -12    9.51    8.37
   1 -14  12   -2.40    5.95
   1  14  12    9.14    7.78
   1  14  13   36.50    8.48
   1  14  13   56.89    9.48
  -1 -14 -13   42.89    9.69
   1 -14  13   47.86    6.54
   1 -14  13   46.26    9.68
   1  14  13   35.14    9.10
   1 -14  13   14.07    7.15
   1 -14  13   20.13    7.51
  -1 -14 -13   36.50    9.44
   1  14  13   46.16    9.85
   1 -14  13   23.19    6.16
   1 -15 -12   19.30    7.99
  -1  15  12   27.26    8.44
   1 -15 -12   21.01    9.17
  -1 -15  12   17.24    6.05
  -1 -15  12   35.80    7.56
  -1 -15  12   10.86    5.32
  -1  15  12   13.40    7.92
  -1 -15  12   21.58    8.27
  -1  15  12    6.45    7.74
  -1 -15  12   15.78    5.78
  -1 -15  12   26.85    6.13
   1 -15 -11   23.28    7.17
  -1 -15  11   17.89    6.04
  -1  15  11   46.64    9.12
  -1  15  11   20.56    7.74
  -1 -15  11   28.32    6.31
  -1  15  11   24.61    8.13
  -1 -15  11   16.84    8.51
   1 -15 -11   14.81    8.15
  -1 -15  11   22.55    7.69
   1 -15 -11   30.23    8.43
  -1 -15  11   39.71    6.35
  -1 -15  11    9.69    5.03
  -1 -15  10    4.83    7.99
   1 -15 -10   12.43    7.91
  -1 -15  10    3.06    5.10
  -1  15  10   -5.37    7.55
  -1 -15  10    0.79    4.38
   1 -15 -10    7.48    7.66
  -1 -15  10   -6.70    7.04
  -1 -15  10   -1.80    5.33
  -1 -15  10   -1.25    4.61
  -1  15   9   11.45    7.45
  -1  15   9   10.43    6.93
  -1 -15   9   -4.03    8.11
  -1 -15   9    0.59    6.91
  -1  15   9    6.94    7.28
   1 -15  -9    0.71    7.59
  -1 -15   9   13.22    5.11
  -1 -15   9    3.40    4.54
  -1 -15   9    3.49    4.97
  -1 -15   9    8.47    4.98
  -1 -15   8   55.02    7.57
   1 -15  -8   79.20   10.32
   1  15  -8   84.33   10.78
   1 -15  -8   71.54    9.71
   1  15  -8   55.82    7.79
  -1 -15   8   75.69   10.06
  -1  15   8   66.53    9.61
  -1 -15   8   60.95    7.52
  -1 -15   8   59.73    7.79
  -1  15   8   64.35    9.64
   1  15  -7   67.06    8.97
   1 -15  -7   54.16   10.60
  -1  15   7   82.40   10.14
  -1  15   7   90.21   10.86
   1  15  -7   83.37   11.33
  -1 -15   7   81.41   10.53
  -1  15   7   61.99   10.64
   1 -15  -7   94.54   10.92
   1 -15  -7   86.13   10.34
  -1 -15   7   81.52    8.84
  -1  15   6    2.45    7.37
  -1 -15   6   20.94    6.74
   1 -15  -6    1.06    6.48
  -1 -15   6    9.07    4.09
  -1  15   6    9.57    6.68
   1 -15  -6    2.10    6.42
  -1  15   6    6.02    6.03
   1  15  -6    9.48    7.22
   1 -15  -6    1.20    7.05
   1  15  -6    0.70    4.38
   1  15  -5    9.91    3.65
  -1 -15   5   25.57    7.64
  -1 -15   5   19.44    5.11
   1  15  -5   10.15    4.99
   1 -15  -5   19.28    6.19
  -1 -15   5    8.92    2.89
   1 -15  -5   15.43    6.22
  -1  15   5    6.05    7.13
  -1  15   5   19.03    7.56
  -1  15   5   15.42    6.05
   1 -15  -5   21.43    7.66
   1  15  -5   17.73    7.61
   1  15  -4   32.33    4.59
   1 -15  -4   42.37    7.87
  -1  15   4   45.61    6.90
   1  15  -4   45.07    8.10
   1 -15  -4   49.29    6.93
   1 -15  -4   36.33    7.62
  -1 -15   4   32.29    4.08
  -1 -15   4   40.03    6.53
  -1 -15   4   45.40    8.13
  -1  15   4   30.91    7.84
  -1  15   4   49.41    8.26
   1  15  -4   42.57    6.48
  -1  15   3    1.99    6.33
   1 -15  -3   -7.12    6.31
   1  15  -3    7.63    7.42
   1 -15  -3    5.45    4.97
   1  15  -3    1.32    2.61
   1 -15  -3    3.46    6.48
  -1  15   3    0.54    7.11
  -1 -15   3    1.00    6.48
  -1  15   3    8.08    4.76
  -1 -15   3    1.84    2.14
   1  15  -3   10.11    5.22
  -1 -15   3    0.74    4.87
  -1  15   2    3.22    6.43
  -1 -15   2   14.71    6.94
   1  15  -2    8.50    2.52
  -1 -15   2    3.33    1.68
   1 -15  -2    1.85    6.36
  -1  15   2    7.84    4.56
   1  15  -2   11.36    5.36
   1 -15  -2   11.94    4.96
  -1 -15   2   12.86    5.67
  -1  15   2    6.44    5.89
   1  15  -2    7.44    6.98
   1  15  -1  147.10   16.65
  -1  15   1  163.09   16.15
   1 -15  -1  178.26   17.05
   1  15  -1  175.03   17.45
  -1  15   1  168.97   17.65
   1  15  -1  181.56   15.49
  -1 -15   1  165.46   16.70
  -1  15   1  163.71   16.78
  -1 -15   1  168.19   15.48
   1 -15  -1  187.36   16.32
   1 -15  -1  186.47   17.33
  -1 -15   1  175.16   17.10
  -1  15   0    0.76    5.00
  -1 -15   0    0.43    5.40
   1  15   0    7.71    5.71
   1 -15   0   -6.38    3.85
  -1  15   0    4.23    3.77
   1  15   0    4.07    3.00
  -1 -15   0   -0.40    3.03
   1 -15   0   -2.03    6.27
   1  15   0   -5.67    6.57
   1 -15   0    0.39    5.45
  -1  15   0   -2.19    6.49
  -1 -15   0   -2.43    5.78
  -1  15  -1  193.68   19.21
  -1 -15  -1  220.07   19.97
   1 -15   1  198.05   19.22
  -1 -15  -1  211.44   20.11
   1  15   1  211.28   19.60
  -1  15  -1  225.23   20.78
   1  15   1  185.59   20.02
   1 -15   1  215.82   20.20
  -1 -15  -2    3.73    4.24
  -1  15  -2    2.29    4.50
  -1 -15  -2   -4.41    6.27
  -1 -15  -2    6.28    5.77
   1  15   2    3.62    3.83
   1 -15   2    0.98    4.32
   1  15   2    0.47    5.98
   1  15   2   10.34    6.03
   1 -15   2    1.05    6.05
  -1  15  -2    0.57    6.63
  -1 -15  -3  229.53   20.54
  -1  15  -3  207.27   20.88
   1  15   3  193.47   20.31
  -1  15  -3  188.84   19.27
   1  15   3  220.41   20.50
   1 -15   3  194.99   19.31
   1  15   3  220.00   19.56
  -1 -15  -3  220.01   19.80
  -1 -15  -3  240.69   20.40
   1 -15   3  210.46   20.53
  -1  15  -4   62.26    7.14
  -1 -15  -4   74.60    9.83
  -1 -15  -4   70.16    8.39
   1 -15   4   55.12    9.49
   1  15   4   54.82    9.06
   1  15   4   56.06    7.85
   1  15   4   57.86    8.84
  -1  15  -4   62.33    9.60
  -1 -15  -5  346.20   30.72
  -1 -15  -5  380.98   30.35
   1  15   5  352.45   30.02
   1 -15   5  294.81   29.06
   1 -15   5  329.73   30.66
  -1 -15  -5  395.11   30.51
   1  15   5  386.84   30.90
   1  15   5  311.50   30.34
  -1  15  -5  294.57   29.08
  -1  15  -5  290.92   30.63
  -1 -15  -6   94.27   13.12
  -1 -15  -6  126.36   12.84
   1  15   6   89.34   12.61
   1 -15   6  117.43   13.61
   1  15   6  125.46   12.53
  -1 -15  -6  114.60   12.69
   1  15   6  125.13   13.36
  -1  15  -6  115.19   14.02
  -1  15  -6  107.11   11.58
   1 -15   6  111.13   11.16
  -1  15  -7   23.12    8.81
   1 -15   7   10.52    4.72
  -1 -15  -7    5.23    6.97
   1  15   7   19.31    7.85
   1  15   7   20.36    6.92
   1 -15   7    9.67    7.66
  -1 -15  -7   20.05    7.34
  -1 -15  -7   14.21    7.79
  -1  15  -7   15.32    4.25
  -1  15  -7   14.23    5.77
   1  15   7   21.97    6.04
   1  15   8   46.79    7.87
  -1  15  -8   30.28    6.94
   1 -15   8   44.45    6.22
   1  15   8   26.16    7.36
   1 -15   8   33.34    8.51
   1 -15   8   39.00    9.28
  -1 -15  -8   42.43    8.44
   1 -15   8   31.41    5.20
  -1 -15  -9    2.83    8.05
   1 -15   9    3.19    7.68
   1 -15   9   14.32    4.09
   1 -15   9   13.10    8.79
  -1 -15  -9   11.70    7.67
   1 -15   9    9.65    5.27
   1 -15   9    7.44    3.84
   1  15   9    8.21    7.04
   1  15   9    4.96    7.71
  -1  15  -9    9.77    6.31
   1  15  10   -2.22    7.65
  -1 -15 -10    0.63    6.73
   1 -15  10    2.08    3.80
   1 -15  10    8.17    8.53
  -1  15 -10   -2.80    6.46
   1 -15  10    1.95    5.15
   1 -15  10    2.66    7.71
   1 -15  10    2.51    4.22
   1  15  10   -5.04    6.84
  -1 -15 -10   -0.74    8.24
  -1 -15 -11   -7.73    8.10
   1  15  11    3.85    7.90
  -1 -15 -11    2.67    7.28
   1  15  11    1.43    7.59
   1  15  11    1.30    7.45
   1 -15  11   -1.52    7.94
  -1 -15 -11    3.94    8.30
   1 -15  11    1.60    3.95
   1 -15  11    2.10    4.37
   1 -15  11    1.07    5.33
  -1 -15 -12   17.59    7.92
   1 -15  12   21.56    6.51
   1  15  12   25.59    8.91
   1 -15  12   25.90    7.02
   1 -15  12   12.34    5.15
  -1 -15 -12   28.26    8.56
   1 -15  12   27.75    5.12
   1  15  12   25.50    8.56
   1  15  12   26.42    9.24
  -1 -16  12   14.92    7.62
   1 -16 -12    8.15    6.91
  -1  16  12   -2.78    7.59
  -1 -16  12    5.83    4.78
   1 -16 -12   13.91    8.87
  -1 -16  12   10.09    5.88
  -1 -16  12    2.20    5.62
  -1  16  12   20.54    8.48
  -1 -16  12    5.72    5.56
  -1  16  12   -1.50    7.89
  -1 -16  11   -0.85    4.40
   1 -16 -11    4.57    7.03
   1 -16 -11   -3.97    8.33
  -1  16  11   33.00    8.06
  -1 -16  11    0.45    5.03
  -1 -16  11    7.23    5.54
   1 -16 -11    2.36    8.23
  -1 -16  11    1.48    5.47
  -1 -16  11   -2.61    6.77
  -1 -16  11    8.05    8.34
  -1  16  11    8.83    8.01
  -1 -16  10   -3.59    7.73
   1 -16 -10   -7.48    6.97
  -1  16  10   -1.31    6.96
  -1  16  10   14.53    7.62
  -1  16  10   10.21    6.76
   1 -16 -10    7.43    7.59
  -1 -16  10    4.72    5.21
   1 -16 -10   -3.82    8.50
  -1 -16  10   -0.84    4.86
  -1 -16  10   -5.69    4.57
  -1 -16  10    0.87    5.17
  -1 -16  10    1.27    6.77
  -1 -16   9   64.45    8.17
  -1 -16   9   78.07   10.42
   1 -16  -9   58.32   10.69
  -1 -16   9   54.71    7.89
  -1  16   9   86.68   10.75
  -1 -16   9   65.63    7.98
   1  16  -8    3.13    4.96
  -1 -16   8   -3.54    4.14
   1 -16  -8   -4.56    7.51
   1  16  -8   -3.94    8.60
  -1 -16   8   11.32    7.09
  -1  16   8   -0.62    7.21
  -1 -16   8   12.72    4.38
  -1  16   8   -8.40    7.00
  -1 -16   8   16.28    4.86
  -1  16   8   -2.81    7.76
  -1 -16   7   94.25   11.41
   1 -16  -7  134.55   13.25
  -1  16   7  131.52   13.53
  -1 -16   7  128.92   13.27
  -1  16   7  105.84   12.79
   1  16  -7  130.42   13.50
   1 -16  -7  119.88   13.12
   1 -16  -7   94.44   13.29
   1  16  -7   98.36   11.70
   1  16  -6   33.74    8.83
   1  16  -6   61.57    7.21
  -1 -16   6   61.43    8.89
  -1  16   6   46.92    8.97
   1  16  -6   49.94    6.08
  -1  16   6   36.04    8.60
  -1 -16   6   53.15    7.05
   1 -16  -6   41.55    9.27
   1 -16  -6   61.40    8.82
   1 -16  -6   51.24    8.57
  -1 -16   6   40.80    5.44
  -1  16   6   61.96    8.06
  -1  16   5    2.33    6.90
  -1 -16   5   11.49    6.99
   1 -16  -5    1.76    6.31
   1  16  -5    2.41    3.29
   1  16  -5    0.37    4.72
   1  16  -5   -1.81    7.22
  -1  16   5    5.56    5.57
  -1 -16   5    1.13    4.97
  -1  16   5    1.79    6.78
   1 -16  -5    1.60    6.37
   1 -16  -5    0.99    5.65
  -1 -16   5   -2.11    2.40
  -1 -16   4  138.80   13.31
   1  16  -4  152.06   14.56
   1  16  -4  142.63   16.10
  -1  16   4  167.17   14.94
  -1 -16   4  135.82   14.64
   1 -16  -4  193.01   15.50
   1  16  -4  129.80   13.53
  -1  16   4  164.08   15.78
   1 -16  -4  179.87   15.96
   1 -16  -4  169.71   15.66
  -1  16   4  147.93   15.86
  -1 -16   4  186.52   16.24
   1  16  -3   45.88    6.78
   1 -16  -3   94.25    9.93
  -1  16   3   70.79    9.95
   1 -16  -3   78.28    9.81
  -1  16   3   79.32    8.79
  -1 -16   3   76.62    6.83
   1  16  -3   90.26   10.79
   1 -16  -3   90.60    8.99
   1  16  -3   70.89    8.73
  -1 -16   3   75.95   10.13
  -1  16   3   70.55   10.21
  -1 -16   3   73.87    8.81
   1  16  -2   16.68    2.99
  -1 -16   2   18.56    5.65
  -1  16   2    7.73    6.09
   1  16  -2   11.29    7.39
  -1  16   2   18.82    7.15
  -1 -16   2   13.48    6.93
   1 -16  -2    6.77    4.96
   1  16  -2    7.28    5.69
  -1  16   2   15.67    4.70
  -1 -16   2   13.61    2.67
   1 -16  -2    6.80    6.61
   1 -16  -1   64.06    8.42
  -1  16   1   75.23    8.52
  -1 -16   1   77.72   10.33
   1 -16  -1   88.70   10.34
  -1  16   1   68.24   10.30
   1  16  -1   76.60   10.20
  -1  16   1   78.92    9.76
  -1 -16   1   67.91    9.39
   1  16  -1   75.97    9.26
   1 -16  -1   62.98    9.63
  -1 -16   1   78.22    7.55
   1  16  -1   83.35    7.53
   1 -16   0   10.15    3.78
  -1  16   0    0.28    3.86
   1  16   0    4.15    3.18
  -1  16   0   11.65    6.66
   1  16   0   12.26    5.72
  -1  16   0    5.27    5.47
   1 -16   0   12.29    6.76
   1  16   0    0.55    6.78
  -1 -16   0    6.69    6.88
  -1 -16   0   -0.46    5.64
   1 -16   0    5.84    5.50
  -1 -16   0    6.60    2.82
   1 -16   1   -1.52    3.54
   1  16   1   -2.20    6.80
   1 -16   1    3.26    6.54
  -1  16  -1    5.94    7.53
  -1 -16  -1   -9.21    6.00
   1 -16   1    3.48    5.28
   1  16   1    1.91    6.56
  -1  16  -1   -0.76    5.16
  -1 -16  -1    2.59    6.64
  -1 -16  -2   32.47    7.68
   1 -16   2   32.68    6.75
  -1  16  -2   49.59    8.58
  -1  16  -2   50.18    6.80
   1  16   2   41.88    7.91
   1 -16   2   48.19    8.12
   1  16   2   45.64    8.35
  -1 -16  -2   44.48    6.16
   1  16   2   45.09    6.04
  -1 -16  -2   61.25    8.51
   1  16   3  178.71   16.59
   1 -16   3  120.92   15.21
  -1 -16  -3  177.62   15.67
  -1  16  -3  148.68   15.05
  -1  16  -3  151.90   17.20
   1  16   3  158.11   16.37
   1  16   3  158.33   15.28
  -1 -16  -3  188.99   16.57
  -1 -16  -3  152.52   16.47
   1 -16   3  187.52   16.85
  -1 -16  -4   30.97    6.42
   1  16   4   28.54    7.42
   1 -16   4   30.11    5.36
  -1  16  -4   35.06    8.60
  -1 -16  -4   31.45    8.00
  -1  16  -4   22.75    5.11
   1  16   4   14.15    7.80
   1 -16   4   27.20    7.26
   1  16   4   42.29    6.47
   1 -16   5    5.40    3.88
  -1  16  -5    4.18    3.45
   1 -16   5   -1.18    7.30
   1  16   5    3.49    7.35
  -1 -16  -5    0.49    6.06
  -1 -16  -5   -2.73    6.18
  -1  16  -5    3.94    7.23
  -1  16  -5   -2.83    3.48
   1  16   5    2.67    5.17
  -1 -16  -5    1.21    6.97
   1 -16   5    2.01    3.54
   1  16   5    4.79    6.51
   1  16   6   67.96   10.37
   1 -16   6   70.72    7.98
   1  16   6   70.39    9.59
  -1 -16  -6   86.75   11.07
  -1  16  -6   78.22    8.78
  -1 -16  -6   70.54   10.00
  -1 -16  -6   72.46    9.92
  -1  16  -6   59.65    7.99
   1 -16   6   85.65    8.14
   1  16   6   72.08   10.68
   1 -16   6   88.98   11.21
  -1  16  -6   67.26   11.30
  -1  16  -7  265.85   22.17
   1 -16   7  299.55   23.84
   1  16   7  272.89   22.71
  -1 -16  -7  287.05   23.40
  -1  16  -7  217.72   21.41
   1  16   7  269.23   23.14
  -1  16  -7  275.94   23.85
   1 -16   7  174.31   21.20
   1 -16   7  234.37   21.53
  -1  16  -8   -2.33    5.73
   1 -16   8    2.67    4.58
   1  16   8    0.59    6.97
   1 -16   8   -3.87    7.21
  -1  16  -8    4.32    3.95
  -1 -16  -8   -1.39    7.49
   1  16   8    3.47    7.30
  -1 -16  -8   -1.93    7.44
   1 -16   8   -5.01    4.00
  -1 -16  -9   -4.35    8.08
  -1 -16  -9   -0.63    6.65
   1 -16   9   -1.32    6.99
   1 -16   9   -0.29    3.93
   1  16   9   11.54    6.69
   1 -16   9    8.30    9.11
   1  16   9    5.11    6.41
   1 -16   9    2.28    3.74
  -1  16  -9    2.06    6.30
   1 -16   9   -7.35    5.01
   1 -16  10    5.69    4.49
   1  16  10   13.62    7.87
  -1  16 -10    5.03    6.16
  -1 -16 -10   11.99    8.70
   1  16  10   -4.08    7.29
   1  16  10    0.65    7.16
   1 -16  10    2.88    4.94
  -1 -16 -10    6.44    7.36
  -1 -16 -10    0.76    8.34
   1 -16  10    4.81    3.87
   1 -16  10  -13.11    8.84
   1  16  11   27.47    8.97
   1 -16  11   20.86    5.67
   1  16  11   20.20    8.14
   1  16  11   50.99    9.28
  -1 -16 -11   40.78    9.13
   1 -16  11   52.33    7.29
   1 -16  11   28.47    5.24
  -1 -16 -11   37.46    9.51
   1 -16  12   67.21   10.99
   1  16  12   93.60   11.70
   1 -16  12   84.16    9.58
  -1 -16 -12   73.59   11.19
   1 -16  12   71.03   11.66
   1  16  12   66.85   11.15
   1 -16  12   72.95    7.82
   1 -16  12   57.89    8.07
   1 -16  12   45.77    8.76
  -1 -16 -12   51.42   10.99
   1  16  12   58.33   10.69
   1 -17 -11   -8.09    7.63
  -1 -17  11    9.15    8.74
   1 -17 -11   16.74    8.99
  -1 -17  11    2.84    5.51
   1 -17 -11   14.56    8.45
  -1  17  11   -7.99    7.64
  -1 -17  11    6.77    4.97
  -1 -17  11    5.71    5.47
  -1  17  11   15.39    8.02
  -1  17  11   10.49    7.61
  -1 -17  11    2.17    4.64
  -1  17  10   34.40    8.96
  -1  17  10   33.78    8.31
  -1 -17  10   35.11    8.90
  -1 -17  10   24.23    8.21
  -1 -17  10   39.51    6.29
   1 -17 -10   55.84    9.59
  -1 -17  10   17.38    5.59
  -1 -17  10   16.27    5.66
   1 -17 -10   20.26    8.78
  -1 -17  10   19.31    5.70
   1 -17 -10   30.82    8.18
  -1  17  10   40.89    9.01
  -1 -17   9    6.03    4.61
  -1 -17   9    1.27    7.55
  -1  17   9    7.33    7.59
   1  17  -9    2.92    5.25
   1 -17  -9   -2.24    7.67
  -1  17   9    0.75    7.04
  -1 -17   9    1.09    4.40
  -1 -17   9    1.83    4.36
   1 -17  -9    2.49    6.58
  -1  17   8   48.99    9.72
  -1  17   8   48.81    8.34
  -1 -17   8   40.14    6.31
   1 -17  -8   68.48    9.12
   1  17  -8   51.65    9.74
  -1 -17   8   41.45    6.90
   1 -17  -8   67.35    9.49
  -1 -17   8   43.04    6.24
  -1 -17   8   45.15    8.83
   1 -17  -8   54.20    8.99
   1  17  -8   42.44    6.82
   1  17  -7    4.69    5.05
  -1  17   7   -0.57    6.20
  -1 -17   7    2.34    4.69
  -1 -17   7    6.64    7.63
   1  17  -7   -0.67    7.64
   1 -17  -7    2.46    7.05
   1  17  -6    7.90    7.50
  -1 -17   6   10.19    5.36
  -1  17   6   -0.65    7.29
   1 -17  -6    9.69    6.63
   1  17  -6    1.96    5.01
   1 -17  -6   -0.64    6.96
  -1  17   6   -0.62    7.32
   1 -17  -6    6.74    6.20
  -1 -17   6   -3.07    3.04
  -1 -17   6   -2.94    7.18
  -1  17   6    0.52    6.20
   1  17  -6    5.52    3.69
  -1  17   5  114.54   11.81
   1  17  -5   95.24    9.59
   1 -17  -5   68.01   10.96
  -1 -17   5   74.29    9.76
   1 -17  -5  104.29   10.84
   1 -17  -5   98.10   10.69
  -1 -17   5   81.51   11.15
  -1  17   5   86.82   11.14
  -1 -17   5   74.56    7.85
   1  17  -5   86.49   11.60
   1  17  -5   76.63    8.35
  -1  17   5   95.52   10.27
   1  17  -4  195.75   17.44
   1  17  -4  146.26   16.15
  -1 -17   4  148.36   17.24
  -1  17   4  199.56   17.85
   1 -17  -4  225.87   18.10
   1 -17  -4  195.77   18.63
   1  17  -4  189.33   18.72
  -1  17   4  210.05   18.73
   1 -17  -4  231.81   18.41
  -1 -17   4  167.26   16.00
  -1 -17   4  234.32   18.68
  -1  17   4  223.80   18.83
   1 -17  -3   -3.25    5.95
   1  17  -3    1.74    2.65
  -1 -17   3    3.20    2.27
   1 -17  -3    0.84    5.35
  -1  17   3   -1.18    4.82
  -1 -17   3    0.41    5.36
   1  17  -3    3.28    5.38
   1  17  -3    4.28    7.45
  -1 -17   3  -12.19    7.30
  -1  17   3    1.81    7.16
   1 -17  -3   -7.26    6.32
  -1  17   3   -4.90    6.85
   1  17  -2  276.59   28.44
   1 -17  -2  336.93   28.28
  -1 -17   2  316.74   27.28
  -1  17   2  314.34   29.27
   1  17  -2  300.17   29.21
   1 -17  -2  333.67   28.99
   1  17  -2  294.71   27.28
  -1  17   2  333.16   28.96
  -1 -17   2  308.41   28.50
  -1  17   2  310.10   28.14
  -1 -17   2  336.78   29.08
   1  17  -1   62.68    7.77
  -1  17   1   45.11    7.90
  -1 -17   1   38.92    8.19
  -1 -17   1   59.67    5.67
  -1  17   1   65.10    6.81
   1 -17  -1   68.38    8.47
   1  17  -1   64.81    9.41
  -1 -17   1   52.70    8.52
   1 -17  -1   86.62    9.30
   1 -17  -1   57.49    6.89
   1  17   0   60.40    6.77
   1  17   0   68.98    9.16
  -1  17   0   60.53    8.49
  -1  17   0   52.80   10.16
   1 -17   0   76.82    9.11
   1 -17   0   58.24    7.08
   1  17   0   53.54    9.41
  -1  17   0   62.83    7.46
   1 -17   0   71.93    9.37
  -1 -17   0   52.70    9.45
  -1 -17   0   63.22    8.83
  -1  17  -1   78.69    9.38
   1 -17   1   85.46    9.32
  -1 -17  -1   62.71   10.09
  -1 -17  -1   80.79   10.41
  -1 -17  -1   76.55    8.32
   1 -17   1   81.88   10.23
   1  17   1   82.11   10.26
   1  17   1   74.80   10.07
   1 -17   1   69.54    8.26
  -1  17  -1   76.98    8.26
  -1  17  -1   81.38   11.19
   1  17   2   86.77    9.77
   1  17   2  110.67   11.47
   1 -17   2   89.17   10.47
  -1  17  -2   67.00   10.17
  -1 -17  -2   98.37   11.62
   1  17   2  102.97   12.19
   1 -17   2  110.97   12.08
  -1 -17  -2   77.85   11.54
  -1  17  -2   94.19   12.15
  -1 -17  -2  106.36    9.98
   1  17   3  478.57   37.68
  -1  17  -3  387.09   36.53
   1 -17   3  447.45   37.74
  -1 -17  -3  452.06   37.68
   1  17   3  430.14   36.74
  -1 -17  -3  463.50   37.48
  -1  17  -3  457.93   37.99
  -1 -17  -3  451.81   36.92
   1 -17   4  331.47   24.67
  -1 -17  -4  297.67   23.58
  -1  17  -4  231.33   22.70
  -1 -17  -4  258.18   24.04
   1  17   4  209.54   23.81
  -1  17  -4  264.67   24.75
   1  17   4  259.87   23.09
   1 -17   4  208.65   22.70
   1  17   4  238.90   23.99
   1 -17   4  250.91   22.28
   1 -17   5  688.10   52.92
   1  17   5  634.99   52.00
  -1  17  -5  518.63   51.35
  -1  17  -5  629.59   52.98
  -1 -17  -5  610.74   52.50
   1 -17   5  565.33   51.19
  -1  17  -5  581.26   51.35
  -1 -17  -5  607.02   52.19
  -1 -17  -5  636.11   52.70
   1 -17   5  533.74   51.32
   1  17   5  644.08   52.68
   1  17   5  563.60   52.46
  -1  17  -6   92.88   12.41
   1 -17   6  123.53   12.20
  -1 -17  -6  164.32   14.17
   1  17   6  133.91   13.62
  -1  17  -6  118.05   15.31
  -1  17  -6  132.34   12.25
   1 -17   6  137.58   14.75
  -1 -17  -6  148.24   15.06
   1 -17   6  112.80   12.09
   1  17   7   65.62   10.53
   1 -17   7   72.83   10.42
  -1  17  -7   53.14    7.27
  -1 -17  -7   61.73    9.54
   1  17   7   60.88    9.15
   1 -17   7   53.25    7.23
  -1  17  -7   74.36    8.60
  -1  17  -7   69.24   10.89
   1 -17   7   69.83    7.35
  -1  17  -8   -5.88    8.18
  -1 -17  -8    1.97    7.60
  -1 -17  -8   -0.72    8.12
   1 -17   8    4.84    4.52
   1  17   8   -5.26    7.44
   1  17   8   -1.80    6.90
   1 -17   8    0.59    3.63
   1  17   8   -2.14    6.99
  -1  17  -8   -3.25    5.61
  -1 -17  -8   -6.80    6.94
   1 -17   8   -2.67    7.71
  -1  17  -8    3.03    3.97
   1 -17   9    9.59    3.77
   1 -17   9    8.72    4.15
  -1  17  -9   19.50    6.41
  -1 -17  -9   14.15    7.17
   1  17   9   -3.33    7.37
   1 -17   9    5.07    4.86
  -1 -17  -9    0.74    7.63
   1  17   9   29.72    7.83
  -1  17 -10    3.34    6.37
   1  17  10   -6.17    7.27
  -1 -17 -10   -3.31    6.96
   1 -17  10    2.57    3.93
  -1 -17 -10    4.56    8.14
   1  17  10  -10.21    7.78
   1 -17  10    1.42    5.09
  -1 -17 -10   13.91    7.94
   1 -17  10    1.23    3.77
  -1 -17 -11   -0.69    7.59
   1 -17  11    0.69    4.29
   1  17  11    4.34    7.87
   1 -17  11    3.23    8.88
   1 -17  11    4.57    3.95
  -1 -17 -11   -3.23    8.41
   1 -17  11    8.33    5.53
   1 -17  11    2.15    8.30
  -1 -17 -11   15.24    8.21
   1  17  11    9.74    7.85
   1  17  11   -3.99    7.86
  -1  18  11    1.47    7.77
  -1  18  11   -2.17    7.64
  -1 -18  11   -0.46    5.31
  -1 -18  11    8.83    5.47
   1 -18 -11    5.66    8.48
  -1 -18  11    1.76    4.33
   1 -18 -11    5.49    7.39
  -1  18  11   17.31    7.68
   1 -18 -11   -4.94    8.67
  -1 -18  11    0.46    5.29
  -1  18  10   25.86    7.94
  -1  18  10    9.90    8.48
  -1 -18  10   16.20    5.17
   1 -18 -10   16.86    7.91
  -1 -18  10    4.94    5.13
  -1 -18  10   20.95    8.94
  -1 -18  10    8.24    5.12
   1 -18 -10   32.38    8.17
   1 -18 -10   11.12    8.65
  -1 -18  10   10.15    4.69
  -1  18  10   21.52    8.25
   1  18  -9    9.06    5.49
  -1 -18   9    4.14    4.81
   1 -18  -9   28.98    7.68
  -1 -18   9    9.35    4.56
   1 -18  -9    3.79    7.57
  -1  18   9    8.27    7.89
  -1 -18   9    6.98    4.23
  -1 -18   9    7.22    6.60
   1 -18  -9    5.79    6.67
   1  18  -9    9.51    8.81
  -1  18   9   -0.66    6.68
  -1  18   9   14.61    8.98
   1 -18  -8    7.56    7.48
  -1 -18   8    1.16    3.62
  -1 -18   8   11.50    5.07
  -1 -18   8    1.92    7.33
  -1  18   8    3.10    6.60
   1  18  -8   -0.72    8.69
   1  18  -8   10.03    5.09
   1 -18  -8   14.51    8.24
  -1  18   8   14.14    7.48
  -1  18   8   11.09    8.00
  -1 -18   8    3.66    4.09
   1 -18  -7    5.52    6.95
   1  18  -7    6.54    5.38
   1 -18  -7   20.08    7.40
   1  18  -7   12.67    8.31
  -1  18   7   15.58    6.66
  -1  18   7   14.12    7.72
  -1 -18   7    8.75    7.81
   1 -18  -7    6.93    6.53
  -1 -18   7   15.98    5.61
   1  18  -6    3.45    8.22
   1  18  -6   -0.71    3.53
   1 -18  -6    1.73    6.39
  -1  18   6    3.71    6.05
   1  18  -6    8.26    5.48
  -1 -18   6   -1.26    2.68
  -1 -18   6    0.83    5.49
  -1 -18   6    1.83    7.17
  -1  18   5   18.47    7.28
   1  18  -5   11.47    5.36
  -1 -18   5    7.52    5.38
   1 -18  -5    5.78    6.19
   1  18  -5    6.19    3.33
  -1 -18   5   14.44    6.69
  -1 -18   5   16.37    2.82
   1  18  -5   15.30    8.28
  -1  18   5   21.01    6.58
   1 -18  -5   15.70    7.71
   1  18  -4  114.37   11.71
  -1  18   4  139.49   13.40
   1  18  -4  117.12   14.40
   1 -18  -4  159.96   14.24
   1 -18  -4  130.54   14.48
  -1 -18   4  116.68   13.03
  -1  18   4  156.38   14.71
  -1 -18   4  107.71   11.48
   1  18  -4  151.25   13.25
  -1  18   4  153.69   15.08
  -1 -18   4  171.09   14.71
   1 -18  -4  156.22   13.79
   1  18  -3   27.50    3.96
  -1 -18   3   37.11    8.01
  -1  18   3   30.44    8.46
   1 -18  -3   34.41    6.33
  -1 -18   3   30.25    6.74
  -1  18   3   31.65    7.47
  -1  18   3   24.01    5.64
   1  18  -3   33.42    6.40
   1 -18  -3   33.90    7.64
   1 -18  -3   14.67    7.13
  -1 -18   3   29.61    3.69
   1  18  -3   25.12    8.57
   1  18  -2   10.23    3.05
   1 -18  -2    9.62    6.52
  -1  18   2    6.98    4.85
  -1 -18   2   10.87    7.18
   1 -18  -2    2.33    3.89
  -1 -18   2    5.54    2.85
  -1 -18   2   16.36    5.81
  -1  18   2    2.09    6.73
   1  18  -2    7.25    5.91
   1  18  -2   15.14    7.27
  -1  18   2   22.15    8.00
   1 -18  -1  564.95   56.30
  -1 -18   1  510.74   56.23
  -1  18   1  653.71   56.51
   1 -18  -1  653.61   55.97
  -1 -18   1  663.04   55.43
   1  18  -1  664.17   57.09
   1  18  -1  635.61   55.40
  -1  18   1  602.06   55.83
  -1 -18   1  670.64   56.95
   1 -18  -1  671.47   56.97
   1  18  -1  723.29   56.60
   1 -18   0   47.60    8.74
  -1 -18   0   46.71    8.48
  -1  18   0   52.87    9.22
  -1 -18   0   44.70    8.21
   1  18   0   55.95    8.22
  -1  18   0   52.52    7.64
   1 -18   0   46.23    7.93
  -1  18   0   47.45    6.63
   1  18   0   31.87    8.72
   1 -18   0   55.37    6.51
  -1  18  -1  204.34   20.46
  -1 -18  -1  195.18   19.81
   1 -18   1  233.53   19.70
   1 -18   1  226.72   20.44
   1  18   1  214.54   20.23
   1  18   1  207.16   18.56
   1 -18   1  238.25   18.77
  -1  18  -1  222.77   19.64
   1  18   1  208.01   19.96
  -1 -18  -1  214.63   18.72
  -1 -18  -1  239.56   20.43
  -1 -18  -2   29.39    7.72
   1 -18   2   29.93    6.55
  -1  18  -2   36.05    8.68
  -1 -18  -2   43.89    8.44
  -1  18  -2   31.56    5.57
   1  18   2   38.17    5.83
   1 -18   2   40.13    5.29
   1  18   2   37.38    8.17
   1 -18   2   46.62    9.04
  -1 -18  -2   45.91    6.24
   1  18   2   42.35    7.63
  -1  18  -2   35.22    6.71
   1 -18   3    5.33    5.24
   1  18   3    3.42    6.81
   1  18   3    2.55    4.65
   1 -18   3    0.49    3.41
  -1  18  -3    7.39    8.03
  -1 -18  -3    2.82    6.19
  -1 -18  -3    8.58    5.35
  -1  18  -3    1.50    4.93
  -1 -18  -3    5.92    6.84
   1 -18   3    3.69    6.91
  -1 -18  -4  174.16   14.15
  -1 -18  -4  118.24   14.62
   1  18   4  118.90   14.99
   1  18   4  142.64   13.63
   1 -18   4  177.84   15.63
   1 -18   4  130.15   12.61
  -1  18  -4  113.92   13.31
  -1  18  -4  126.30   14.99
   1  18   4  139.26   14.97
   1 -18   4  119.62   13.13
  -1 -18  -5    4.14    6.20
   1  18   5    9.82    5.79
  -1  18  -5    2.63    4.53
  -1  18  -5    1.33    4.60
   1  18   5   -5.06    7.37
   1 -18   5   -7.65    4.36
  -1  18  -5    0.72    8.29
   1 -18   5   -5.75    7.28
  -1 -18  -5    4.55    7.29
   1 -18   5   -3.35    3.32
  -1 -18  -6    3.65    7.29
  -1  18  -6   22.01    9.27
   1 -18   6    7.18    8.02
   1 -18   6    8.25    4.40
   1  18   6    6.71    6.12
  -1  18  -6    3.33    4.71
   1 -18   6    4.83    3.74
  -1  18  -6    9.05    4.35
  -1 -18  -6    7.36    6.98
  -1 -18  -7   21.19    8.19
  -1  18  -7    3.75    4.30
   1 -18   7    8.47    4.20
  -1  18  -7    0.42    5.47
   1  18   7   15.26    7.77
  -1 -18  -7   20.71    7.01
  -1  18  -7   15.77    8.56
   1  18   7   15.49    7.31
   1 -18   7    6.59    4.19
  -1 -18  -7   11.73    6.76
   1  18   7   11.25    6.75
  -1  18  -8   13.92    6.04
  -1 -18  -8   14.66    7.31
   1 -18   8   16.88    4.78
   1  18   8   24.92    7.01
   1  18   8   33.91    8.47
  -1  18  -8    7.97    4.67
  -1 -18  -8   26.43    8.87
   1 -18   8   25.15    5.13
  -1 -18  -8   17.37    7.42
   1  18   8   20.49    8.24
   1 -18   9   -3.72    4.57
  -1 -18  -9    0.66    6.76
   1  18   9    2.09    7.59
  -1  18  -9    3.08    6.16
   1 -18   9   -1.57    3.78
  -1 -18  -9    6.85    8.21
   1 -18   9   -1.41    7.78
   1  18   9    3.04    7.19
   1 -18   9    1.85    4.11
  -1 -18 -10    6.94    8.12
   1  18  10    6.39    7.73
  -1 -18 -10    2.37    7.76
   1  18  10   -1.58    7.58
   1 -18  10   -1.39    5.10
   1  18  10   -8.30    7.50
  -1 -18 -10   -2.73    6.89
  -1  18 -10   -4.43    6.35
   1 -18  10    3.29    8.86
   1 -18  10   -2.90    4.00
   1 -18  10    0.33    4.09
   1 -18  10   -1.44    7.91
   1 -18  11    1.99    4.02
   1 -18  11   -5.85    9.32
  -1 -18 -11    2.45    8.16
   1  18  11    4.38    7.84
   1 -18  11   11.10    4.35
   1 -18  11    0.51    5.62
   1  18  11   12.21    8.17
  -1 -18 -11   15.53    8.45
   1  18  11   15.19    7.65
   1 -18  11    8.09    8.11
  -1 -18 -11    4.92    7.36
   1 -19 -10   -3.24    7.73
  -1 -19  10    3.15    4.10
  -1  19  10  -10.93    8.12
   1 -19 -10    7.80    8.02
  -1 -19  10    6.03    4.85
  -1 -19  10    3.93    5.01
  -1  19  10    1.42    7.08
  -1  19  10    0.81    7.60
   1 -19 -10    1.36    7.67
   1 -19  -9   11.78    7.96
  -1 -19   9    6.30    4.61
  -1  19   9   -4.28    7.79
   1 -19  -9    9.29    8.56
  -1 -19   9    7.35    5.33
  -1  19   9   17.45    7.53
  -1  19   9   -3.93    7.43
  -1 -19   9    0.33    3.84
   1  19  -9    2.23    5.53
   1 -19  -9   -1.33    7.58
   1  19  -8    6.95    5.28
  -1 -19   8    1.48    3.81
  -1 -19   8   -6.02    3.64
   1 -19  -8    8.17    8.15
   1  19  -8   -8.24    8.54
   1 -19  -8    2.60    6.57
  -1  19   8    7.55    7.47
  -1 -19   8    3.86    5.32
  -1  19   8   -1.40    7.35
  -1 -19   7   13.58    7.57
  -1  19   7   15.25    6.47
  -1  19   7    5.49    7.86
   1 -19  -7   11.54    6.75
   1 -19  -7   10.80    7.11
   1  19  -7    1.28    5.26
   1 -19  -7   22.05    8.01
  -1 -19   7    9.88    5.35
  -1  19   7   15.92    7.59
   1  19  -7   16.16    8.80
  -1 -19   6   12.99    5.91
   1  19  -6    8.74    3.71
   1  19  -6    7.89    8.09
  -1  19   6   23.28    6.75
   1 -19  -6   17.22    7.52
  -1  19   6   11.51    8.13
  -1 -19   6   10.16    8.03
  -1 -19   6   12.38    3.01
   1 -19  -6   17.67    6.90
   1  19  -6   10.40    5.33
   1  19  -5    2.31    3.29
   1 -19  -5   -0.65    7.18
  -1 -19   5    8.78    8.02
   1  19  -5   10.32    5.40
  -1 -19   5    5.70    5.40
  -1 -19   5    6.72    2.56
   1 -19  -5   10.28    7.41
   1 -19  -5    1.08    5.97
  -1  19   5    6.53    5.91
   1  19  -5   11.15    8.38
   1  19  -4  198.38   17.96
  -1  19   4  178.41   17.37
  -1 -19   4  191.63   16.43
  -1 -19   4  234.93   18.13
   1  19  -4  142.82   16.08
   1 -19  -4  183.54   17.51
   1  19  -4  120.72   14.71
   1 -19  -4  210.62   16.77
  -1  19   4  185.70   16.42
  -1 -19   4  162.22   14.63
   1 -19  -3    3.52    6.63
   1  19  -3   -2.76    5.61
  -1  19   3   -5.48    5.81
   1  19  -3    3.38    7.97
  -1 -19   3    0.56    2.45
   1  19  -3    1.30    2.79
  -1 -19   3    0.46    4.69
  -1  19   3    6.40    6.79
  -1 -19   3   -4.24    7.81
   1 -19  -3   -2.26    5.10
  -1  19   2   50.46    9.66
   1  19  -2   36.41    9.27
  -1 -19   2   35.33    8.31
   1  19  -2   47.35    5.24
   1  19  -2   57.28    7.92
   1 -19  -2   48.03    8.64
  -1  19   2   48.26    6.78
  -1 -19   2   39.30    5.07
   1 -19  -2   51.66    6.88
  -1  19   2   52.98    8.29
  -1 -19   2   47.05    7.64
  -1 -19   1   53.23    6.27
   1  19  -1   45.83    8.47
   1 -19  -1   77.91    7.62
   1  19  -1   60.66    6.32
  -1  19   1   28.22    6.54
   1  19  -1   46.31   10.03
   1 -19  -1   78.16    8.83
  -1 -19   1   60.91    9.34
  -1 -19   1   58.99    9.14
  -1  19   1   56.05    8.70
  -1 -19   0   54.35    8.23
  -1  19   0   52.57    7.64
   1  19   0   37.50    8.15
   1 -19   0   36.85    7.82
  -1  19   0   45.34    9.28
   1 -19   0   50.42    6.45
   1  19   0   25.14    8.93
   1 -19   0   37.95    9.10
  -1 -19   0   47.12    8.88
  -1  19   0   47.36    6.44
  -1 -19  -1    5.91    4.19
  -1  19  -1    3.90    4.03
  -1  19  -1    2.06    7.77
  -1  19  -1    4.60    5.57
   1  19   1   -7.71    6.36
   1 -19   1    0.62    6.59
   1  19   1    6.42    7.15
   1  19   1    1.41    3.93
  -1 -19  -1    4.16    6.33
   1 -19   1    4.13    4.09
  -1 -19  -1   -2.81    7.10
   1 -19   1    2.32    5.60
   1  19   2   -5.74    6.72
  -1  19  -2   -2.15    5.17
  -1  19  -2    5.85    4.11
   1 -19   2    7.68    3.96
   1  19   2    8.91    4.35
   1 -19   2   -1.26    7.35
   1  19   2   16.75    7.50
  -1 -19  -2    5.14    4.79
   1 -19   2    0.87    5.36
  -1 -19  -2    8.83    7.07
  -1  19  -2   14.66    7.89
  -1  19  -3   30.04    6.12
  -1 -19  -3   47.30    6.50
   1 -19   3   35.20    8.46
   1 -19   3   24.87    6.36
   1  19   3   28.52    7.79
  -1  19  -3   24.21    5.10
  -1 -19  -3   28.90    7.92
   1 -19   3   30.25    4.79
   1  19   3   32.05    5.84
  -1  19  -3   26.66    9.20
  -1  19  -4   89.15   12.57
   1  19   4   90.19   11.31
   1 -19   4   73.01    9.53
   1  19   4   49.13    9.11
  -1 -19  -4   92.99   11.38
   1 -19   4   79.56    8.42
  -1  19  -4   94.95    9.29
  -1 -19  -4  105.32   10.17
  -1  19  -4   82.80    8.95
   1  19   5    6.70    5.68
  -1  19  -5    5.30    4.48
   1 -19   5    7.14    4.55
  -1 -19  -5   -2.66    5.88
  -1  19  -5    3.05    4.50
  -1 -19  -5    4.91    6.95
   1  19   5   -5.28    7.51
   1 -19   5    8.22    3.60
  -1  19  -6   -5.60    4.76
  -1 -19  -6   -3.50    7.94
  -1  19  -6    1.38    4.41
  -1 -19  -6    1.74    6.51
   1 -19   6    4.25    3.84
   1  19   6  -13.02    7.43
   1 -19   6    4.77    4.44
   1  19   6    7.40    7.55
  -1 -19  -6    7.55    6.70
   1  19   6   -1.58    5.93
  -1 -19  -7   51.64    8.28
   1  19   7   24.49    7.94
  -1 -19  -7   43.54    8.59
   1  19   7   20.64    8.42
  -1 -19  -7   29.80    8.25
   1 -19   7   23.46    5.34
  -1  19  -7   28.30    5.42
   1 -19   7   25.36    5.23
  -1  19  -7   25.58    6.18
   1  19   7   52.71    7.91
   1 -19   8   11.86    4.53
   1 -19   8   13.40    8.36
  -1 -19  -8   17.00    7.58
  -1 -19  -8   22.95    7.65
   1  19   8   24.07    7.36
  -1  19  -8   33.34    9.41
   1 -19   8   32.49    5.17
  -1  19  -8    6.97    5.84
   1  19   8   11.25    7.84
   1  19   8   15.01    9.04
  -1  19  -8   17.10    4.90
  -1 -19  -8    8.28    8.35
  -1 -19  -9   15.51    7.42
   1 -19   9    2.89    8.00
   1 -19   9    7.70    4.53
   1  19   9    7.89    8.25
   1 -19   9    3.31    4.04
   1  19   9   10.88    8.30
  -1  19  -9   10.73    5.97
  -1 -19  -9   -3.64    7.90
  -1 -19  -9   -7.78    8.46
  -1 -19 -10    4.22    7.07
   1 -19  10   -1.36    4.98
   1  19  10   10.44    8.32
   1 -19  10    7.43    8.13
  -1  19 -10   -3.87    6.25
   1 -19  10    2.54    9.69
   1 -19  10   -3.34    3.92
  -1 -19 -10   -3.91    7.94
   1  19  10    5.89    7.84
  -1 -19 -10    2.41    7.95
   1 -19  10   -1.33    4.15
   1  19  10   -4.20    7.82
   1 -20 -10    7.40    8.49
  -1 -20  10   -3.02    4.33
   1 -20 -10   10.45    7.49
   1 -20 -10    7.13    8.23
  -1 -20  10    1.56    4.57
  -1  20  10    9.76    7.88
  -1 -20  10   12.81    7.45
  -1 -20  10    1.80    5.03
  -1  20  10    0.83    8.17
  -1  20  10    9.33    7.66
   1  20 -10   -1.89    5.32
   1 -20  -9    1.38    7.35
   1  20  -9    7.93    9.10
  -1 -20   9    4.04    5.29
  -1 -20   9   16.21    3.80
   1  20  -9   15.24    5.99
  -1 -20   9   26.50    7.73
  -1  20   9   13.60    7.66
   1 -20  -9   15.80    8.37
  -1  20   9   16.77    8.05
  -1  20   9   18.37    8.67
   1 -20  -9   14.22    8.40
  -1 -20   9    9.52    4.66
   1 -20  -8    9.38    7.82
   1 -20  -8    9.88    8.31
  -1 -20   8    0.45    5.40
  -1  20   8   16.63    8.47
  -1  20   8   16.92    7.89
   1  20  -8    4.51    5.19
  -1 -20   8   -1.05    3.31
  -1 -20   7    5.84    5.33
   1 -20  -7   22.44    6.63
   1 -20  -7   22.97    7.99
   1  20  -7    7.62    5.63
   1 -20  -7    8.75    8.30
  -1  20   7   19.24    8.35
  -1  20   7   32.81    8.97
  -1  20   7   17.26    7.14
   1  20  -6   21.36    6.07
  -1  20   6    7.76    6.64
   1 -20  -6    6.06    6.45
   1 -20  -6   21.61    7.61
  -1  20   6    2.84    7.27
   1 -20  -6   14.68    7.98
  -1  20   6   13.39    8.67
  -1 -20   6    9.28    2.89
  -1 -20   6    6.34    5.58
   1  20  -6   10.95    3.64
   1  20  -5   12.52    3.39
   1 -20  -5   23.20    7.36
  -1  20   5    5.59    7.64
  -1  20   5   14.92    6.11
  -1 -20   5    3.07    2.74
   1  20  -5    9.04    5.52
  -1 -20   5   14.65    5.63
   1 -20  -5   14.98    6.73
  -1  20   4    6.27    8.12
   1  20  -4   11.20    5.84
   1 -20  -4   19.89    6.19
   1 -20  -4    3.14    7.23
  -1 -20   4   13.06    2.70
   1  20  -4   11.11    3.31
  -1  20   4    9.93    5.60
   1  20  -4   12.78    8.21
   1 -20  -4   26.86    8.04
  -1  20   4    8.36    7.16
  -1 -20   4   12.05    6.20
  -1  20   3   16.04    5.90
  -1 -20   3   20.53    3.36
   1 -20  -3   25.22    6.00
   1 -20  -3   18.90    6.90
   1  20  -3   19.79    8.40
  -1  20   3   22.85    7.52
  -1 -20   3   20.36    6.38
  -1  20   3   34.62    8.30
   1  20  -3   19.82    6.27
   1  20  -3   18.34    3.68
   1 -20  -3   29.17    8.10
   1 -20  -2   47.74    8.56
  -1  20   2   30.33    6.28
   1  20  -2   33.18    4.53
   1 -20  -2   46.32    8.67
   1 -20  -2   36.21    6.23
  -1 -20   2   30.05    4.41
   1  20  -2   36.70    8.68
  -1  20   2   46.64    7.73
  -1 -20   2   27.07    7.48
   1  20  -2   31.60    7.11
  -1  20   1    6.57    4.70
  -1  20   1   13.91    6.57
   1  20  -1    0.53    6.51
   1  20  -1    1.93    3.29
   1 -20  -1    0.38    4.84
  -1 -20   1    5.92    3.42
  -1 -20   1    4.79    6.49
   1 -20  -1    7.14    6.80
  -1  20   0   -5.07    4.42
   1 -20   0    5.47    4.36
  -1  20   0   11.27    6.45
   1  20   0   -3.86    6.28
  -1 -20   0    8.38    6.24
   1 -20   0    2.07    6.20
   1  20   1   11.80    4.44
   1 -20   1    9.93    4.26
  -1  20  -1   15.70    4.53
  -1 -20  -1   21.68    7.25
   1 -20   1    4.90    6.07
  -1  20  -1   12.64    6.09
   1  20   1    8.63    6.86
  -1 -20  -1   16.54    4.79
  -1  20  -2   23.41    4.64
   1  20   2   27.51    7.33
  -1  20  -2    2.74    4.89
  -1 -20  -2   20.21    5.35
   1  20   2   11.30    5.00
   1 -20   2   14.32    4.40
   1 -20   2   14.80    6.23
  -1 -20  -2   25.72    7.70
  -1 -20  -3   35.70    7.87
   1 -20   3   31.29    6.31
   1 -20   3   21.41    4.54
   1  20   3   21.45    5.68
  -1 -20  -3   26.16    5.99
  -1  20  -3   26.01    6.09
  -1  20  -3   26.99    5.29
  -1 -20  -3   23.26    7.56
   1  20   3   32.16    8.09
  -1  20  -4   24.48    5.11
  -1 -20  -4   33.31    6.97
   1  20   4   27.88    8.44
   1 -20   4   22.02    6.21
   1  20   4   43.66    6.50
  -1 -20  -4   40.21    7.92
  -1  20  -4   19.22    6.03
   1 -20   4   24.37    4.62
  -1 -20  -5   28.60    7.81
  -1  20  -5   25.37    5.70
  -1 -20  -5   31.01    6.73
  -1  20  -5   22.72    5.54
   1 -20   5   34.73    8.39
   1  20   5   27.45    8.26
   1  20   5   40.40    7.89
   1 -20   5   19.68    5.71
   1 -20   5   23.96    4.45
   1  20   5   25.85    6.37
   1 -20   6   -0.73    4.57
   1  20   6   10.53    7.42
   1 -20   6    6.96    7.86
  -1 -20  -6    4.14    5.98
   1  20   6    4.18    8.19
  -1  20  -6    3.17    8.74
  -1 -20  -6   28.61    8.06
  -1  20  -6    4.03    4.60
  -1 -20  -6   15.84    8.26
   1 -20   6    6.57    3.90
  -1  20  -6    6.78    4.72
   1  20   6   16.66    6.55
  -1  20  -7   48.79    7.73
   1 -20   7   47.95    7.02
   1  20   7   78.99   10.12
  -1 -20  -7   65.53   10.27
   1  20   7   71.73    9.13
  -1 -20  -7   52.59    9.85
  -1 -20  -7   75.75    9.74
   1  20   7   63.97   10.77
  -1  20  -7   65.68    7.34
   1 -20   7   57.40   10.23
  -1  20  -7   63.70   11.09
   1 -20   7   32.20    6.61
  -1 -20  -8   37.74    9.29
  -1 -20  -8   30.42    8.65
  -1  20  -8   27.77    5.65
   1 -20   8   32.29    5.61
   1 -20   8   46.99    8.97
   1  20   8   31.35    7.87
   1  20   8   37.62    9.22
  -1  20  -8   32.98    7.08
   1  20   8   31.22    8.75
  -1  20  -8   25.46    9.62
   1 -20   8   37.72    5.58
  -1 -20  -9  -10.32    8.65
  -1 -20  -9    8.99    7.90
   1 -20   9    4.84    4.18
  -1  20  -9    5.09    5.88
   1  20   9   -1.34    6.74
   1  20   9   -2.22    7.56
   1 -20   9   -2.22    7.60
   1  20   9    0.79    7.91
   1 -20   9    5.92    4.81
  -1 -20  -9   -2.22    7.59
  -1  20  -9   -1.42    4.29
   1  20  10    7.37    8.31
   1 -20  10    6.19    4.90
  -1 -20 -10    8.57    8.30
   1 -20  10   -1.75    8.04
  -1  20 -10   -6.06    6.22
   1 -20  10   -0.34    4.35
  -1 -20 -10   -3.28    8.68
   1  20  10   -4.96    7.26
   1  20  10    0.75    8.21
   1 -20  10   -3.79    8.13
   1 -20  10    1.05    3.98
  -1 -20 -10    5.55    8.35
   1 -21  -9    5.64    7.81
   1 -21  -9   10.61    7.69
   1 -21  -9    1.52    7.84
  -1 -21   9    6.89    4.40
  -1 -21   9   -0.93    5.19
  -1 -21   9   -1.81    3.46
  -1  21   9    6.86    7.07
   1  21  -9    1.91    5.32
  -1  21   9   -2.44    7.96
  -1 -21   9   10.04    8.25
   1  21  -9   -2.47    9.40
  -1  21   9   -3.80    7.77
   1  21  -8   25.27    6.22
  -1  21   8   39.31    9.56
   1  21  -8   36.32   10.45
   1 -21  -8   46.18    8.33
   1 -21  -8   34.47    8.70
   1 -21  -8   38.05    8.89
  -1 -21   8   47.85    9.05
  -1  21   8   20.19    8.74
  -1 -21   8   18.18    6.22
  -1 -21   7   20.75    7.82
  -1  21   7   -1.48    8.22
  -1  21   7   12.88    8.23
   1 -21  -7    3.74    8.07
  -1 -21   7    0.47    5.45
   1  21  -7   11.30    5.60
   1  21  -7    5.57    8.93
   1 -21  -7   14.83    7.55
   1 -21  -7   13.47    7.59
  -1  21   7    1.21    6.23
   1  21  -6    3.88    8.12
  -1 -21   6   13.00    8.16
  -1  21   6    5.13    8.28
   1  21  -6    2.16    3.38
  -1 -21   6    2.51    2.74
   1 -21  -6    7.90    8.24
  -1  21   6   -0.57    6.12
   1 -21  -6    0.66    6.95
   1  21  -6    5.22    5.63
  -1  21   6   -0.73    7.86
  -1 -21   6   -0.47    5.66
   1 -21  -6    7.44    6.96
  -1  21   5   -2.18    8.25
  -1 -21   5    7.40    7.21
  -1 -21   5    1.43    5.85
  -1  21   5    0.70    7.17
   1  21  -5    3.16    3.03
   1 -21  -5   -6.85    6.58
  -1 -21   5    0.59    2.44
  -1  21   5   -1.58    5.93
   1  21  -5    4.75    5.91
   1 -21  -5    8.27    8.02
   1 -21  -5    1.95    7.14
   1 -21  -4   64.39    9.14
  -1 -21   4   47.67    5.10
   1 -21  -4   63.98    8.46
  -1  21   4   55.40    7.61
  -1  21   4   43.44   10.30
  -1 -21   4   78.06    9.80
   1  21  -4   57.77    7.99
   1  21  -4   36.66    5.35
  -1 -21   4   29.44    7.46
   1 -21  -3    9.21    7.05
  -1 -21   3   13.73    7.96
  -1  21   3    7.12    5.55
  -1  21   3   -3.61    7.99
  -1  21   3    2.49    6.74
  -1 -21   3    6.62    5.62
   1 -21  -3    9.15    5.52
  -1 -21   3    1.68    2.63
   1  21  -3    4.27    3.08
   1  21  -3   -6.09    6.04
   1 -21  -3    5.69    7.00
   1 -21  -2   32.59    7.19
   1  21  -2   39.93    7.48
  -1 -21   2   18.85    8.39
   1 -21  -2   16.46    7.75
  -1  21   2   23.59    5.72
   1 -21  -2   33.70    6.32
  -1 -21   2   18.26    3.85
  -1 -21   2   40.70    7.50
  -1  21   2   37.46    7.70
  -1  21   2   18.06    8.34
   1  21  -2   22.95    4.04
   1 -21  -1   40.15    8.22
   1  21  -1   34.73    8.09
   1 -21  -1   43.11    6.35
  -1  21   1   47.10    8.16
  -1 -21   1   33.11    8.90
   1 -21  -1   46.25    9.07
  -1 -21   1   34.54    7.88
  -1  21   1   37.60    6.28
  -1  21   0   10.58    4.87
   1  21   0    9.21    7.89
   1 -21   0   11.38    6.29
  -1 -21   0   12.81    6.86
  -1  21   0   -5.90    8.01
  -1 -21   0    7.11    7.71
   1 -21   0   28.42    7.55
   1 -21   0    3.91    4.57
  -1  21   0    4.30    5.90
   1  21   0    5.18    6.75
  -1 -21   0   10.14    4.06
   1  21   1   35.94    7.98
  -1  21  -1   25.58    6.95
   1 -21   1   33.18    5.52
   1 -21   1   32.64    8.67
  -1 -21  -1   29.65    8.67
  -1  21  -1   34.01    5.95
  -1  21  -1   33.66    9.76
   1  21   1   31.56    5.59
   1 -21   1   43.22    7.39
  -1 -21  -1   35.97    7.98
   1  21   1   29.44    8.70
  -1 -21  -1   47.64    6.03
  -1  21  -2    9.65    6.43
   1 -21   2   12.50    4.11
   1  21   2    4.35    7.06
   1 -21   2   14.78    7.90
   1  21   2   16.18    7.78
  -1  21  -2    0.76    8.26
  -1 -21  -2   20.99    7.58
   1 -21   2    8.30    5.91
  -1 -21  -2    1.91    7.39
   1  21   2   14.93    4.79
  -1 -21  -2   14.60    5.17
  -1  21  -2    6.02    4.42
  -1  21  -3   20.67    4.96
  -1  21  -3   24.85    5.88
  -1  21  -3   10.63    9.08
  -1 -21  -3   22.91    5.88
   1 -21   3   20.56    8.29
  -1 -21  -3    7.90    7.86
   1 -21   3   15.22    5.89
   1  21   3   22.10    5.55
   1 -21   3   19.20    4.25
  -1 -21  -3   31.11    7.32
   1  21   4    4.95    8.18
   1 -21   4    4.17    7.63
  -1 -21  -4   -7.06    7.04
  -1  21  -4    1.96    4.18
   1 -21   4    4.34    5.47
   1  21   4   -1.32    6.98
   1  21   4   13.01    5.78
  -1 -21  -4    2.52    5.66
  -1  21  -4   -0.85    5.11
  -1  21  -4   10.18    8.67
   1 -21   4    7.61    3.80
  -1  21  -5   16.83    4.96
   1 -21   5   14.50    4.08
  -1 -21  -5   13.37    6.58
  -1 -21  -5   11.79    7.23
  -1  21  -5   34.47    9.12
   1  21   5   14.38    5.85
   1 -21   5    9.48    5.40
   1  21   5   10.36    7.18
  -1 -21  -5   13.57    7.90
   1  21   5   18.57    8.13
   1 -21   5    9.13    8.03
  -1  21  -5    9.73    5.43
  -1  21  -6   15.88    5.18
   1  21   6   18.02    7.64
   1 -21   6    4.70    5.06
  -1 -21  -6   17.76    7.80
  -1  21  -6   12.29    9.07
   1  21   6   20.23    6.32
  -1 -21  -6    8.45    6.99
   1 -21   6   17.94    4.26
   1  21   6   25.23    8.23
  -1  21  -6   11.27    4.98
   1 -21   6   15.70    8.34
  -1 -21  -6   26.15    7.81
  -1 -21  -7   34.33    8.40
   1 -21   7   31.41    8.61
  -1  21  -7   25.80   10.37
   1  21   7   17.61    8.54
   1  21   7   32.06    7.41
  -1 -21  -7   27.39    7.68
  -1  21  -7   26.02    5.46
  -1  21  -7   19.41    5.86
   1 -21   7   31.47    5.21
   1 -21   7   18.20    5.47
   1  21   7   30.61    8.54
  -1 -21  -7   40.55    8.23
  -1 -21  -8    0.70    7.21
   1 -21   8   11.18    4.71
  -1  21  -8   18.09    5.88
   1  21   8    7.06    7.58
   1  21   8   17.94    8.50
   1 -21   8   14.11    7.84
  -1 -21  -8   17.33    8.96
   1 -21   8   13.19    4.35
  -1  21  -8   17.82    9.61
  -1  21  -8    9.65    4.77
  -1  21  -9   -1.72    8.91
  -1  21  -9    3.55    5.88
  -1 -21  -9   -6.05    7.92
   1  21   9    6.86    8.60
  -1  21  -9    3.72    4.32
  -1 -21  -9   -4.96    7.16
   1  21   9   -4.86    8.00
   1 -21   9   15.72    4.66
  -1 -21  -9   -5.67    8.72
   1 -21   9    7.58    8.00
   1  21   9   -0.68    7.15
   1 -21   9    8.29    4.54
   1  22  -8   21.89    5.95
   1 -22  -8   19.12    7.79
   1  22  -8    4.18    9.27
   1 -22  -8   19.79    7.44
   1 -22  -8   19.03    8.68
  -1  22   8   16.37    7.39
  -1 -22   8   10.83    6.63
  -1  22   8    8.49    8.61
  -1  22   8   23.27    8.92
  -1 -22   8    7.74    5.57
   1  22  -7    4.12    9.00
  -1  22   7   -3.10    8.10
  -1 -22   7   -0.44    3.22
   1 -22  -7   -0.76    8.18
   1  22  -7    0.98    5.41
  -1 -22   7    7.78    5.75
  -1  22   7   -2.29    8.17
  -1 -22   7    2.14    8.24
   1 -22  -7   -0.69    7.49
  -1 -22   6    2.82    8.01
  -1  22   6    3.79    7.99
  -1 -22   6   -1.95    5.79
   1 -22  -6    8.23    6.34
  -1  22   6    3.73    7.79
   1  22  -6  -13.69    9.32
   1 -22  -6   11.05    8.42
  -1 -22   6    0.97    2.65
  -1  22   6    0.58    6.28
   1 -22  -6   -0.68    7.46
   1  22  -6    0.83    3.29
   1  22  -6   -1.98    5.83
   1  22  -5   36.81    5.39
   1 -22  -5   36.89    9.46
  -1 -22   5   38.72    4.98
  -1  22   5   58.70    8.22
   1  22  -5   41.50   10.42
   1 -22  -5   65.51    8.67
   1 -22  -5   73.00    9.81
  -1 -22   5   36.09    7.46
  -1  22   5   70.81   10.13
   1  22  -5   53.21    7.61
  -1 -22   5   68.54    9.90
  -1  22   5   68.77   10.07
   1 -22  -4   53.89    8.21
  -1  22   4   34.47    9.05
  -1 -22   4   47.23    9.30
  -1  22   4   36.98    7.29
  -1 -22   4   36.39    4.26
   1  22  -4   53.00    9.48
   1  22  -4   33.83    7.45
   1 -22  -4   56.02    8.01
  -1  22   4   53.98    9.02
  -1 -22   4   46.83    7.78
   1  22  -4   19.20    4.49
   1 -22  -3    8.50    7.94
   1  22  -3   18.05    6.51
  -1 -22   3   12.82    3.20
   1 -22  -3   25.79    6.46
   1 -22  -3   27.70    7.67
  -1 -22   3   32.45    8.13
   1  22  -3   29.96    9.44
  -1  22   3   14.96    8.81
  -1 -22   3   25.91    7.05
   1  22  -3   12.04    3.55
  -1  22   3   11.01    5.72
   1 -22  -2  113.72   10.40
   1  22  -2   74.63    8.56
   1 -22  -2   92.07   11.34
  -1 -22   2   86.81    8.53
  -1 -22   2  101.85   11.27
  -1  22   2   82.02   10.00
   1 -22  -2  103.62   11.70
  -1  22   2  108.37   13.42
  -1 -22   2  109.79   12.03
   1  22  -2   94.22   12.53
  -1  22   2  111.46   11.70
  -1  22   1   88.76    9.99
  -1  22   1   85.40    9.26
   1 -22  -1   43.62    9.47
   1 -22  -1   70.13    9.02
   1  22  -1   92.26   11.73
  -1  22   1   85.48   12.06
   1  22  -1   63.84   10.40
  -1 -22   1   76.08   11.02
   1 -22  -1   86.91   10.85
  -1 -22   1   67.52   10.11
  -1 -22   0   14.08    7.43
   1 -22   0    0.68    7.38
   1  22   0  -11.04    8.25
   1 -22   0    9.63    6.47
  -1 -22   0   -4.86    6.61
   1  22   0    2.54    3.82
  -1  22   0    0.37    4.40
  -1  22   0    2.81    6.44
   1  22   0    3.59    6.76
  -1 -22   0   -2.98    4.02
   1 -22   0    2.96    4.47
  -1  22   0    1.53    8.57
   1 -22   1   49.42    6.82
   1  22   1   60.67    6.76
  -1  22  -1   53.53   10.25
   1  22   1   49.67    9.96
   1 -22   1   68.81    9.40
  -1 -22  -1   52.13    9.20
  -1 -22  -1   60.47    7.08
  -1  22  -1   42.42    8.20
   1  22   1   54.79    8.38
  -1  22  -1   40.81    7.01
  -1 -22  -1   40.53    9.29
   1 -22   1   50.58    8.49
  -1 -22  -2   48.11    8.60
   1 -22   2   41.57    7.71
  -1 -22  -2   26.96    8.57
   1  22   2   42.38    9.26
   1 -22   2   52.86    9.21
   1 -22   2   35.66    5.72
  -1  22  -2   34.04    7.46
  -1 -22  -2   52.73    6.65
   1  22   2   32.69    6.24
  -1  22  -2   26.59    9.63
  -1  22  -2   35.69    5.76
   1 -22   3   30.97    8.55
   1  22   3   11.76    8.00
  -1  22  -3   21.73    5.07
   1  22   3   22.34    5.79
   1 -22   3   17.89    4.46
  -1 -22  -3   32.85    8.00
  -1 -22  -3   30.58    6.38
  -1  22  -3   20.05    6.09
  -1  22  -3   20.46    9.31
   1 -22   3   14.11    6.06
   1 -22   4   35.14    5.79
   1  22   4   36.42    7.27
  -1 -22  -4   40.43    8.69
  -1  22  -4   54.76    7.36
  -1 -22  -4   47.63    7.63
   1  22   4   54.09    9.53
   1 -22   4   36.78    7.34
  -1 -22  -4   40.32    9.43
  -1  22  -4   44.40   10.48
   1  22   4   47.77    9.93
   1 -22   4   51.56    9.79
  -1  22  -4   47.58    6.46
  -1  22  -5    4.30    5.16
  -1  22  -5    1.43    4.92
  -1 -22  -5   12.48    7.58
  -1 -22  -5    3.96    6.31
   1  22   5    0.51    5.49
   1  22   5   11.10    7.62
   1 -22   5    3.62    8.32
  -1  22  -5    3.32    9.26
  -1 -22  -5   -6.75    6.81
   1  22   5    0.71    7.22
   1 -22   5   -3.49    5.04
   1 -22   5    6.69    3.69
  -1 -22  -6   46.23    8.79
  -1  22  -6   24.03    5.73
   1 -22   6   38.90    9.07
  -1 -22  -6   22.79    7.64
  -1 -22  -6   25.55    7.79
   1 -22   6   12.90    5.46
   1  22   6   24.38    8.04
  -1  22  -6   23.71    9.09
  -1  22  -6   26.38    5.79
   1  22   6   27.21    7.09
   1 -22   6   14.91    4.38
   1  22   6   31.39    8.54
  -1  22  -7   -5.50    5.17
  -1 -22  -7   -0.67    7.20
  -1 -22  -7    6.25    8.08
   1  22   7    5.29    7.94
  -1  22  -7   -6.01    8.88
  -1 -22  -7   -5.62    7.48
   1 -22   7   -0.75    8.30
  -1  22  -7   -1.61    4.79
   1  22   7    0.60    6.36
   1 -22   7    4.32    4.76
   1  22   7    8.42    7.87
   1 -22   7    6.55    3.97
  -1 -22  -8   -2.86    7.52
   1 -22   8   -3.80    8.46
   1 -22   8    5.69    4.66
   1  22   8    1.58    7.32
  -1  22  -8    0.39    4.83
  -1  22  -8    1.75    9.93
   1 -22   8    2.35    3.94
  -1 -22  -8   13.67    8.60
   1  22   8   -6.92    8.49
  -1  22  -8    6.02    5.66
  -1 -23   7    2.51    5.83
   1  23  -7    8.76    5.93
   1 -23  -7    7.04    8.08
   1 -23  -7    5.70    8.28
  -1 -23   7    5.00    2.77
   1  23  -7   -5.97    9.24
  -1  23   7    9.50    8.50
  -1 -23   7    0.20    3.07
  -1  23   7  -10.27    8.65
  -1 -23   7    2.21    8.57
  -1 -23   6   19.56    8.08
  -1  23   6   -0.79    8.28
   1  23  -6    5.84    9.14
   1  23  -6    7.21    6.12
  -1 -23   6    9.12    5.79
  -1  23   6   -1.52    7.12
  -1 -23   6    5.32    2.61
  -1  23   6    7.70    6.66
   1 -23  -6   11.13    7.48
   1 -23  -6   -0.75    8.17
   1 -23  -6   -0.65    7.32
  -1  23   5   39.84    9.29
  -1 -23   5   30.64    9.45
   1  23  -5   44.71    7.23
   1 -23  -5   41.39    8.60
   1 -23  -5   55.93    8.40
   1  23  -5   30.02    9.67
   1  23  -5   26.78    4.38
  -1 -23   5   42.20    7.56
  -1  23   5   47.94    8.95
  -1  23   5   35.76    7.17
   1 -23  -5   20.41    8.86
  -1 -23   5   29.79    3.94
   1  23  -4   37.42    9.45
  -1  23   4   38.82    8.77
   1 -23  -4    9.83    8.13
  -1  23   4   23.51    6.69
  -1 -23   4   27.52    9.13
   1 -23  -4   33.75    6.85
  -1 -23   4   13.49    3.06
   1 -23  -4   24.70    8.14
  -1 -23   4   11.85    6.66
  -1  23   4   39.59    8.03
   1  23  -4   14.41    3.54
   1  23  -4   19.28    6.36
   1  23  -3   16.50    3.62
   1 -23  -3   16.33    6.65
  -1 -23   3   19.24    3.28
  -1  23   3    8.47    5.47
   1  23  -3   18.84    6.76
  -1 -23   3   14.65    6.70
   1  23  -3    4.78    9.09
  -1 -23   3   27.96    8.41
  -1  23   3   10.86    8.86
  -1  23   2   13.28    8.42
   1  23  -2   18.05    8.49
   1 -23  -2   16.38    5.53
  -1 -23   2    6.15    3.25
  -1  23   2    9.13    5.18
   1  23  -2   19.40    6.77
   1 -23  -2   16.16    7.50
  -1 -23   2    4.88    7.78
   1 -23  -2   16.87    7.42
  -1 -23   2    7.59    6.73
   1  23  -2    6.76    3.51
  -1  23   2   17.09    7.28
  -1  23   1    1.84    6.50
  -1 -23   1   13.21    8.20
   1 -23  -1    5.64    7.25
  -1 -23   1    8.49    6.76
   1 -23  -1    5.59    7.16
   1 -23  -1    2.55    5.17
  -1  23   1    5.76    4.86
   1  23  -1    0.60    6.87
  -1  23   1   -3.93    8.56
   1  23  -1    2.31    7.86
  -1  23   0   21.73    7.26
   1  23   0   24.84    7.17
  -1  23   0   20.72    5.56
  -1  23   0   25.42    9.36
  -1 -23   0   19.66    4.74
   1  23   0   13.20    4.59
  -1 -23   0   10.12    6.57
   1 -23   0   13.61    6.87
   1 -23   0   20.33    5.27
   1  23   0   31.41    9.13
   1 -23   0   36.03    8.84
  -1 -23   0   29.77    7.90
  -1 -23  -1   -0.66    7.41
   1 -23   1    7.87    6.22
   1  23   1   -1.00    4.08
  -1  23  -1   11.28    8.73
  -1  23  -1    6.74    6.63
  -1 -23  -1    6.24    4.74
   1  23   1   -8.35    8.36
   1 -23   1    2.46    4.22
  -1  23  -1    3.61    4.63
  -1 -23  -1   13.72    8.01
   1 -23   1   11.33    8.13
  -1 -23  -2   39.66    6.69
  -1  23  -2   32.49    7.56
   1 -23   2   44.98    5.94
   1  23   2   48.12    6.54
  -1  23  -2   39.40    6.33
  -1 -23  -2   47.88    9.11
   1 -23   2   21.51    7.54
   1 -23   2   43.67    9.12
   1  23   2   46.87    9.69
  -1  23  -2   46.93   10.26
   1  23   3    3.45    7.27
  -1  23  -3    0.34    4.41
   1 -23   3    2.72    3.89
  -1 -23  -3   -6.19    5.65
  -1 -23  -3    3.39    7.00
   1  23   3   -0.43    4.83
  -1  23  -3    6.53    5.81
  -1  23  -3   11.39    9.79
   1 -23   3   -0.51    6.01
  -1 -23  -3    5.60    7.93
   1  23   3   -2.28    8.00
   1 -23   3   17.36    7.43
  -1  23  -4  116.76   14.29
   1 -23   4   90.04   10.17
  -1 -23  -4  143.48   12.21
  -1  23  -4  110.38   11.51
  -1 -23  -4   64.80   12.51
   1 -23   4   61.40   11.06
   1  23   4  106.83   12.97
  -1  23  -4   98.92   10.52
   1  23   4  106.64   11.39
   1  23   4  102.78   13.04
   1 -23   4  142.63   14.09
  -1 -23  -4  103.21   12.79
   1  23   5   57.56    7.94
   1 -23   5   20.74    6.87
   1  23   5   51.62    9.48
  -1 -23  -5   49.88    9.48
  -1 -23  -5   61.96    8.15
  -1  23  -5   42.83    6.58
  -1  23  -5   52.28    7.40
   1 -23   5   30.17    5.59
   1  23   5   46.70   10.26
   1 -23   5   46.91   10.13
  -1  23  -5   59.97   11.32
  -1 -23  -6   45.87    8.46
  -1  23  -6   72.50   11.49
   1  23   6   40.12   10.21
   1 -23   6   50.29    9.23
   1 -23   6   40.96    7.06
   1  23   6   67.08    9.85
  -1 -23  -6   45.41    9.82
   1  23   6   45.65    7.74
   1 -23   6   40.88    5.62
  -1 -23  -6   59.02   10.08
  -1  23  -6   34.44    6.87
  -1  23  -6   19.99    6.31
  -1  23  -7   -1.27    5.07
   1 -23   7    0.76    7.54
  -1 -23  -7   -0.80    8.53
   1  23   7   10.91    8.75
   1 -23   7   -0.95    3.75
  -1  23  -7    0.89    9.93
   1 -23   7    2.96    5.04
   1  23   7   -3.13    8.07
  -1  23  -7   -3.84    5.25
  -1 -23  -7    0.72    7.44
   1  23   7   -7.34    6.30
  -1 -23  -7   -5.45    7.20
   1  24  -5   25.17    9.45
   1  24  -5    9.79    6.16
   1 -24  -5   -4.49    7.74
  -1  24   5   13.37    7.60
  -1 -24   5    3.81    6.47
  -1 -24   5    8.99    2.33
  -1 -24   5   18.32    7.68
  -1  24   5    8.05    8.78
  -1  24   5    1.69    6.33
   1 -24  -5    7.99    7.13
   1 -24  -5    7.80    8.24
   1  24  -5    6.46    2.87
  -1  24   4   24.08    9.23
   1 -24  -4   37.42    8.47
   1 -24  -4   33.96    8.53
   1  24  -4   17.80    4.05
   1  24  -4   30.18    7.40
  -1  24   4   52.42    7.48
  -1 -24   4   49.37   10.03
   1 -24  -4   53.94    7.71
  -1 -24   4   21.10    3.64
   1  24  -4   58.47   10.58
  -1 -24   4   27.30    7.43
  -1  24   4   43.53    8.66
   1 -24  -3    5.57    7.41
  -1 -24   3   15.14    8.06
  -1  24   3   12.58    5.77
   1  24  -3    5.73    3.23
   1  24  -3   11.53    9.23
   1 -24  -3    5.77    6.18
  -1 -24   3    9.58    2.95
  -1  24   3    4.02    8.95
  -1  24   3   18.33    7.34
  -1 -24   3    4.70    6.68
   1  24  -3   10.40    6.28
  -1  24   2   20.31    5.85
   1  24  -2   15.64    3.64
   1 -24  -2   10.63    5.90
  -1 -24   2   10.93    7.22
  -1 -24   2   12.58    3.45
   1  24  -2    5.94    6.83
   1 -24  -2   16.64    7.78
  -1 -24   2   15.09    8.36
   1  24  -2   19.49    9.37
  -1  24   1    4.05    8.98
   1  24  -1   -6.41    8.52
   1  24  -1    4.34    6.41
  -1 -24   1   15.79    7.45
   1 -24  -1    4.52    7.13
  -1  24   1    3.42    4.91
  -1  24   1   -7.00    6.90
   1 -24  -1   10.14    5.44
   1 -24  -1   14.53    8.06
  -1 -24   1   12.17    7.29
  -1 -24   0   -5.72    8.08
   1 -24   0    4.36    7.37
   1 -24   0    6.77    6.76
  -1 -24   0   20.30    7.44
  -1 -24   0    4.53    4.21
  -1  24   0   18.35    6.71
   1 -24   0    4.36    4.98
   1  24   0    2.38    8.79
  -1  24   0   18.86    9.83
  -1  24   0    7.58    4.99
   1  24   0    4.28    4.12
   1  24   1    8.66    8.83
   1 -24   1    5.85    6.54
   1 -24   1   -8.02    8.00
  -1 -24  -1   -1.42    7.55
  -1 -24  -1    4.55    4.67
   1 -24   1   -1.45    4.40
  -1  24  -1    6.00    4.88
  -1  24  -1   -0.58    6.38
  -1  24  -1    6.65    9.26
   1  24   1    0.35    4.42
  -1  24  -2   23.43    6.83
   1 -24   2    1.68    4.08
  -1 -24  -2    6.95    6.97
   1 -24   2   -0.74    7.65
  -1  24  -2    2.49    4.55
   1  24   2    5.51    7.47
   1  24   2    4.70    8.00
  -1 -24  -2    5.65    4.95
  -1  24  -2   -2.51    9.46
  -1 -24  -2    2.10    8.03
   1 -24   2    3.37    6.29
   1  24   2    5.46    4.82
  -1  24  -3    5.63    4.81
  -1  24  -3   17.89    6.55
   1  24   3    2.13    7.38
   1  24   3   20.18    5.58
   1 -24   3    2.97    8.34
   1  24   3   11.80    8.14
  -1 -24  -3   17.46    7.45
  -1 -24  -3   13.01    7.59
   1 -24   3   15.04    6.70
  -1 -24  -3   12.75    5.88
  -1  24  -3   24.34    9.83
   1 -24   3   13.12    4.16
  -1 -24  -4    0.54    5.95
   1 -24   4   12.80    8.54
   1  24   4   -4.38    7.93
  -1 -24  -4   -3.00    8.05
   1 -24   4   -1.02    5.65
  -1  24  -4   -5.16    8.93
  -1  24  -4   -4.24    4.42
   1 -24   4    1.21    3.69
   1  24   4    2.42    5.47
  -1 -24  -4   -7.03    7.61
  -1  24  -4    5.03    5.91
   1  24   5   20.16    6.10
   1 -24   5    5.61    3.84
  -1  24  -5   11.48    9.49
  -1  24  -5   19.24    5.75
   1 -24   5    8.75    5.98
  -1 -24  -5    9.30    8.72
   1  24   5   11.97    7.83
   1 -24   5   16.80    8.75
   1  24   5   16.61    8.49
  -1  24  -5   10.69    4.79
  -1 -24  -5    1.78    6.47
  -1  25   4   10.73    9.15
  -1 -25   4   10.85    2.58
   1 -25  -4   16.35    6.79
   1 -25  -4    7.42    8.20
   1  25  -4   28.89   10.18
   1  25  -4   16.87    6.68
   1 -25  -4   17.40    7.66
   1  25  -4    6.41    3.14
  -1  25   4   14.98    6.33
  -1  25   4   19.70    8.15
  -1 -25   4    7.10    6.37
  -1 -25   4    3.72    8.13
   1  25  -3   -0.60    6.46
   1 -25  -3   -7.53    6.27
  -1 -25   3   -3.71    7.56
   1  25  -3    6.49    3.06
  -1  25   3   -3.97    5.50
  -1  25   3   -4.15    8.70
   1 -25  -3   -8.60    8.05
  -1  25   3    2.81    7.13
  -1 -25   3    8.54    6.71
   1  25  -3   -5.09    9.06
  -1 -25   3    4.93    2.68
  -1 -25   2   53.33    9.37
   1 -25  -2   35.08    8.71
   1  25  -2   37.00   10.08
  -1 -25   2   29.62    8.20
  -1  25   2   27.25    7.28
   1 -25  -2   59.58    7.37
  -1  25   2   29.47    6.96
  -1 -25   2   29.06    4.75
   1  25  -2   32.70    8.19
   1 -25  -1   58.12   10.48
  -1 -25   1   65.63   10.33
  -1  25   1   56.13   10.74
   1  25  -1   45.44   11.27
  -1  25   1   45.41    7.72
   1 -25  -1   64.60    7.95
  -1 -25   1   38.05    9.21
  -1 -25   0    1.67    4.03
  -1  25   0    8.89    6.82
   1 -25   0    1.65    4.73
   1  25   0    3.18    4.15
  -1  25   0    2.90    5.04
   1 -25   0   -1.92    6.82
  -1 -25   0   -3.69    7.70
   1 -25   0   -2.24    7.65
   1  25   0    4.10    8.54
  -1  25   0    0.85    8.91
   1  25   1   -2.53    4.53
   1 -25   1    6.76    4.47
   1 -25   1    0.61    6.79
  -1 -25  -1   12.60    7.21
  -1 -25  -1    1.96    4.67
  -1 -25  -1   13.11    7.82
   1 -25   1   -7.49    8.11
  -1  25  -1   -3.43    8.26
   1  25   1   -0.82    8.24
  -1  25  -1   -0.78    4.79
   1  25   1   -6.20    6.95
  -1  25  -1   -0.61    6.83
   1  25   2    5.61    4.72
   1  25   2   -4.05    8.48
   1  25   2   -3.55    7.10
   1 -25   2    3.77    7.72
   1 -25   2    6.43    6.48
  -1 -25  -2    8.64    8.18
  -1  25  -2    4.07    6.24
   1 -25   2    5.19    4.23
  -1  25  -2    9.60    4.72
  -1  25  -2    2.58    9.22
  -1 -25  -2    7.15    7.94
  -1 -25  -2   13.42    5.52
  -1  25  -3   61.73    8.69
  -1  25  -3   68.35    7.19
   1 -25   3   44.36    8.44
  -1 -25  -3   16.34    9.60
   1 -25   3   36.48    6.50
  -1 -25  -3   75.26    9.90
  -1  25  -3   54.43   10.87
  -1 -25  -3   42.31    8.08
   1  25   3   57.09    9.36
   1  25   3   38.03   10.20
   1 -25   3   74.48   10.57
   1  25   3   57.54    7.68
  -1  25  -4   -4.43    8.90
  -1  25  -4   -0.53    6.13
   1 -25   4    1.61    6.05
  -1 -25  -4   17.67    8.05
  -1 -25  -4    2.89    7.50
   1 -25   4   -6.14    8.32
   1  25   4    5.95    5.44
   1 -25   4    4.93    3.95
  -1  25  -4   15.88    4.57
  -1 -25  -4    8.29    6.33
   1  25   4    2.26    8.10
  -2   0  15   12.01    7.85
   2   0 -15   13.72    8.11
  -2   0  15   -1.63    8.51
   2   0 -15    8.19    7.30
  -2   0  15    0.73    7.39
  -2   0  15    2.02    5.89
  -2   0  14   -2.86    7.48
  -2   0  14   -0.78    7.35
  -2   0  14    7.09    5.65
   2   0 -14   -5.86    7.12
   2   0 -13    8.38    7.39
   2   0 -13    3.25    6.85
  -2   0  13    9.23    5.87
   2   0 -13   -8.12    7.33
  -2   0  13    9.16    7.54
  -2   0  12   20.66    6.09
   2   0 -12   11.95    6.16
  -2   0  12   30.41    7.43
   2   0 -12   22.94    7.94
   2   0 -12   16.49    8.13
  -2   0  12   28.91    8.17
  -2   0  11    0.37    4.34
   2   0 -11    5.41    6.05
  -2   0  11   -4.71    6.92
   2   0 -11    6.74    6.78
   2   0 -11    0.63    7.24
  -2   0  11   -6.91    6.45
  -2   0  10   56.66    7.14
   2   0 -10   45.04    7.58
  -2   0  10   46.15    8.16
   2   0 -10   51.88    8.45
   2   0 -10   50.57    8.84
  -2   0  10   57.17    8.61
  -2   0   9    7.63    4.64
   2   0  -9    1.39    5.03
   2   0  -9   -1.43    5.45
  -2   0   9   -4.95    5.73
   2   0  -9    6.25    6.17
  -2   0   9   13.07    6.03
   2   0  -8   14.64    5.80
  -2   0   8   21.84    6.29
   2   0  -8   10.32    6.00
  -2   0   8   18.11    6.36
  -2   0   7    5.78    3.47
   2   0  -7    7.01    5.15
   2   0  -7   -0.39    5.65
  -2   0   7   -1.59    5.56
  -2   0   7    3.15    5.22
  -2   0   6  117.30   12.10
   2   0  -6  125.48   11.22
   2   0  -6  113.16   12.02
  -2   0   6  109.37   10.96
  -2   0   6  119.62   12.06
   2   0  -6  108.78   12.07
  -2   0   5    0.13    2.69
   2   0  -5   -0.89    5.02
  -2   0   5   -0.30    4.90
   2   0  -5   -0.44    3.35
  -2   0   5    0.29    4.91
   2   0  -5   -0.29    4.50
  -2   0   4   17.63    2.81
   2   0  -3   -1.86    5.16
   2   0  -3    8.64    4.51
  -2   0   3   -1.85    4.37
  -2   0   3    1.67    4.87
  -2   0   2  310.87   25.81
   2   0  -2  321.16   25.67
  -2   0   2  248.99   25.55
   2   0  -1   -0.36    3.30
  -2   0   1    1.45    3.10
   2   0  -1    2.96    2.98
   2   0   0 3393.64  276.64
  -2   0   0 3254.96  276.64
  -2   0   0 3015.97  276.62
   2   0   1   -1.85    2.80
  -2   0  -1    3.91    4.49
  -2   0  -1    2.24    3.82
   2   0   2  569.17   51.40
  -2   0  -2  638.64   51.77
  -2   0  -2  593.02   51.43
   2   0   2  557.06   51.74
  -2   0  -2  568.82   51.82
   2   0   2  660.00   51.81
   2   0   3    1.34    5.38
   2   0   3    3.36    3.58
  -2   0  -3   -3.09    5.64
  -2   0  -3    0.14    3.56
   2   0   3    0.24    5.51
  -2   0  -3   -3.92    5.48
   2   0   4  149.52   13.31
  -2   0  -4  133.80   13.38
   2   0   5    2.13    4.69
  -2   0  -5    0.36    5.89
   2   0   5   -1.07    5.75
  -2   0  -5   -7.33    5.90
  -2   0  -5   -1.60    4.53
   2   0   6   13.06    5.80
   2   0   6    1.67    6.14
  -2   0  -6    4.99    6.54
  -2   0  -6   -0.42    5.99
  -2   0  -7    6.54    6.08
  -2   0  -7   -5.53    4.76
   2   0   7    0.38    5.66
  -2   0  -7   -5.17    6.50
   2   0   7   -3.14    4.58
   2   0   7   -0.47    6.31
  -2   0  -8   19.41    5.73
   2   0   8   27.32    6.14
  -2   0  -8   13.54    6.73
   2   0   8   18.39    5.49
   2   0   8   21.70    7.13
   2   0   9   -6.43    6.48
   2   0   9    8.24    6.30
   2   0   9    2.29    6.37
   2   0   9   -7.71    5.21
  -2   0  -9   -4.64    5.68
  -2   0  -9    3.19    7.10
   2   0  10   10.19    7.11
  -2   0 -10   21.89    6.43
   2   0  10    9.48    6.66
   2   0  10    3.96    7.00
   2   0  10   15.72    5.97
  -2   0 -10    4.04    8.18
   2   0  11   -5.50    7.58
  -2   0 -11   -9.36    8.43
  -2   0 -11    2.06    6.68
   2   0  11   -0.53    6.91
   2   0  11    0.49    5.93
   2   0  11    0.63    6.79
  -2   0 -12  189.70   18.34
  -2   0 -12  164.59   18.80
   2   0  12  185.80   18.25
   2   0  12  165.48   18.58
   2   0  12  178.71   17.77
  -2   0 -13    1.81    6.62
  -2   0 -13    0.71    7.45
   2   0  13    3.49    6.47
   2   0  13    4.69    8.35
   2   0  13    7.98    7.85
   2   0  13    4.16    7.60
  -2   0 -14   -4.51    6.73
  -2   0 -14   -2.25    8.51
   2   0  14    7.48    6.68
   2   0  14   13.23    8.38
   2   0  14    0.62    6.88
   2   0  14    2.29    7.61
   2   0  15   -2.60    8.91
   2   0  15   -4.00    8.52
  -2   1  15   32.85    6.89
  -2   1  15   37.89    9.78
  -2  -1  15    6.49    8.87
   2   1 -15   10.69    7.90
   2  -1 -15   16.11    8.39
  -2  -1  15   26.46    6.69
  -2   1  15    9.56    8.10
  -2  -1  15   29.61    8.26
  -2   1  15   28.04    8.04
  -2  -1  15    6.71    7.77
   2   1 -15   11.34    7.44
   2  -1 -15   12.17    7.71
   2   1 -14   25.06    7.39
   2  -1 -14   14.95    7.43
  -2  -1  14    8.56    5.80
  -2  -1  14   10.75    7.71
  -2   1  14    9.84    7.88
  -2  -1  14   12.73    7.43
  -2   1  14    5.77    7.71
  -2   1  14    7.57    5.98
  -2  -1  13    8.39    7.45
  -2   1  13   16.30    5.98
   2   1 -13   17.64    6.96
   2  -1 -13    2.76    7.31
   2   1 -13   13.94    7.70
   2  -1 -13   18.44    7.42
   2  -1 -13    8.16    7.38
  -2  -1  13   11.46    5.83
  -2   1  13   15.05    7.45
  -2   1  13   21.30    7.43
  -2   1  12  108.14   12.45
  -2  -1  12  108.73   12.20
   2  -1 -12  109.23   12.49
   2   1 -12  105.07   12.89
   2  -1 -12   71.06   11.08
   2   1 -12   84.03   11.62
   2   1 -12  113.75   12.14
   2  -1 -12   95.59   12.16
  -2  -1  12   73.86   10.74
  -2   1  12  100.25   12.13
  -2  -1  12   98.67   12.30
  -2   1  12  112.92   11.14
   2  -1 -11   40.69    7.50
   2   1 -11   28.75    7.18
   2  -1 -11   48.99    8.94
   2   1 -11   48.15    8.71
  -2  -1  11   50.52    8.54
  -2   1  11   37.44    7.76
  -2  -1  11   32.86    6.55
  -2  -1  11   42.32    7.62
  -2   1  11   37.73    8.21
  -2   1  11   24.79    6.09
   2   1 -11   53.94    8.38
   2  -1 -11   27.29    8.31
  -2  -1  10   66.17   10.10
  -2   1  10   66.87    9.93
   2   1 -10   72.05    9.73
   2  -1 -10   59.65    9.79
   2  -1 -10   74.27    9.19
  -2   1  10   78.23    8.64
   2   1 -10   73.79   10.09
   2  -1 -10   79.14   10.14
   2   1 -10   68.40    9.25
  -2  -1  10   78.20    8.85
  -2  -1  10   91.13    9.98
  -2   1  10   72.49    9.84
   2   1  -9  295.06   26.86
   2  -1  -9  330.04   27.05
  -2   1   9  299.42   26.98
   2  -1  -9  271.89   26.83
  -2  -1   9  285.85   26.85
   2   1  -9  289.23   26.96
  -2   1   9  304.23   26.90
  -2  -1   9  290.00   26.01
  -2   1   9  291.46   26.01
  -2  -1   9  282.89   26.78
   2  -1  -9  274.71   26.19
   2   1  -9  259.14   26.27
   2  -1  -8    7.32    4.69
   2  -1  -8    5.27    6.07
   2   1  -8    7.37    5.84
  -2   1   8   11.29    5.69
  -2  -1   8   10.79    6.05
   2  -1  -8    2.70    5.76
   2   1  -8    7.14    5.70
  -2   1   8    5.01    5.35
  -2  -1   8   10.86    5.43
  -2   1   7    4.05    5.17
  -2  -1   7    7.29    5.33
   2   1  -7   -0.25    4.13
  -2  -1   7    5.76    5.61
   2  -1  -7    4.04    5.88
   2   1  -7    5.64    5.45
  -2   1   7    4.07    5.14
  -2  -1   7    3.43    3.52
   2   1  -7    4.43    5.19
   2  -1  -7    4.23    5.90
  -2  -1   6    9.89    5.08
  -2   1   6    1.41    5.04
   2  -1  -6    3.96    5.47
  -2  -1   6    0.87    3.46
  -2   1   6    8.01    5.78
   2  -1  -6    3.59    3.86
   2   1  -6    3.01    4.01
   2  -1  -6   -0.36    5.25
   2   1  -6    4.32    4.51
  -2  -1   6    5.07    5.49
   2   1  -6    0.69    5.04
  -2   1   6   11.60    3.40
   2   1  -5   19.82    4.01
  -2  -1   5   12.13    3.10
  -2   1   5   11.00    4.88
   2   1  -5   20.32    4.89
   2  -1  -5   14.57    5.30
  -2   1   5   15.86    3.44
   2  -1  -5   13.65    3.51
   2   1  -5    9.16    5.32
  -2   1   5   11.63    5.51
  -2  -1   5   14.60    5.09
   2  -1  -5   12.40    5.48
  -2  -1   4   11.92    4.68
  -2   1   4   11.15    3.05
   2  -1  -4   12.05    3.20
   2   1  -3    2.38    3.80
   2   1  -3    5.64    4.58
  -2  -1   3   -3.86    4.41
  -2   1   3    0.44    5.13
  -2  -1   3    0.34    4.13
  -2   1   3    5.96    4.49
   2  -1  -3   -3.76    4.47
  -2  -1   2  143.13   14.38
  -2   1   2  147.45   14.73
   2   1  -2  166.19   14.49
  -2   1   2  150.50   14.95
   2  -1  -2  186.90   14.84
  -2  -1   2  165.79   14.67
   2  -1  -1  588.31   54.00
  -2  -1   1  594.09   53.84
  -2   1   1  620.01   54.06
   2   1  -1  663.43   53.89
  -2   1   1  618.95   54.00
  -2  -1   1  669.37   54.03
   2   1  -1  608.52   54.01
   2   1   0  105.85    9.46
  -2   1   0  111.64    9.44
   2  -1   0   93.77    9.42
   2   1   0   99.99    9.25
  -2  -1   0  101.92    9.27
   2  -1   0  108.12    9.75
  -2   1   0   75.13    9.57
  -2  -1  -1 1354.17  117.44
   2   1   1 1446.40  117.45
  -2   1  -1 1292.22  117.61
  -2  -1  -1 1422.80  117.54
   2   1   1 1313.06  117.46
  -2  -1  -1 1441.93  117.52
   2   1   1 1389.88  117.50
   2  -1   1 1303.86  117.46
  -2   1  -1 1288.33  117.51
   2  -1   2 4383.83  383.55
  -2  -1  -2 4430.71  383.42
   2   1   2 4642.30  383.43
  -2  -1  -2 4699.25  383.59
  -2  -1  -2 4347.14  383.59
   2   1   2 4396.26  383.55
   2  -1   2 4227.43  383.59
  -2   1  -2 4478.57  383.64
   2  -1   3  726.52   65.18
  -2   1  -3  745.31   65.25
  -2   1  -3  703.57   64.68
  -2   1  -3  745.05   65.21
   2  -1   3  745.03   65.16
  -2  -1  -3  716.31   65.26
   2   1   3  791.85   65.17
   2   1   3  751.00   64.92
  -2  -1  -3  764.36   64.95
   2  -1   3  790.89   64.71
   2   1   4  149.16   14.44
   2  -1   4  164.14   14.14
  -2  -1  -4  155.51   14.59
  -2   1  -4  146.64   14.16
  -2   1  -5  105.08   12.00
   2   1   5  123.75   12.18
  -2  -1  -5  116.71   12.12
   2  -1   5  111.24   10.86
   2  -1   5  118.98   11.97
  -2   1  -5   99.57   12.00
   2   1   5  102.88   11.60
  -2  -1  -5  110.93   11.79
   2  -1   5  124.04   11.76
  -2   1  -5  104.95   10.89
   2   1   6   89.54    9.93
   2  -1   6   70.08    9.45
   2   1   6   70.41    8.39
  -2  -1  -6   69.90    8.54
  -2  -1  -6   66.68    9.01
   2  -1   6   73.83    9.35
   2   1   6   81.57    8.70
  -2   1  -6   58.69    9.41
  -2   1  -6   65.48    9.13
  -2   1  -7   49.28    8.40
  -2  -1  -7   42.72    7.01
   2  -1   7   48.06    8.18
   2   1   7   66.63    8.57
  -2   1  -7   37.48    8.02
   2  -1   7   48.49    6.55
   2   1   7   43.40    6.66
   2   1   7   44.95    7.24
  -2   1  -7   40.97    6.70
  -2  -1  -7   44.95    7.67
   2  -1   7   53.54    7.55
  -2   1  -8    2.90    6.70
  -2  -1  -8    5.91    5.43
   2  -1   8    2.03    4.65
   2   1   8    4.81    6.35
   2  -1   8    4.19    6.52
  -2   1  -8    4.18    6.60
  -2   1  -8   -0.70    4.99
   2   1   8    1.91    5.12
   2   1   8   -4.19    5.72
   2   1   8   -4.03    6.07
   2  -1   8   12.40    6.26
  -2  -1  -8   -0.93    6.09
   2  -1   9   48.53    8.43
   2   1   9   43.63    7.85
   2  -1   9   57.31    8.66
   2   1   9   47.72    8.68
  -2   1  -9   55.60    8.72
  -2  -1  -9   46.66    8.58
   2  -1   9   46.44    7.18
   2   1   9   39.59    7.41
  -2   1  -9   50.98    7.35
  -2  -1  -9   40.61    7.89
   2   1   9   57.70    8.62
   2  -1   9   61.57    8.69
   2   1  10  291.19   24.93
   2  -1  10  238.83   24.77
   2   1  10  240.88   24.34
  -2   1 -10  243.95   24.15
   2   1  10  290.76   25.24
   2  -1  10  271.28   25.10
  -2  -1 -10  235.91   24.32
   2  -1  10  279.85   24.18
   2   1  10  247.44   24.22
  -2   1 -10  271.57   24.93
  -2  -1 -10  256.45   24.88
   2  -1  10  243.63   24.37
  -2  -1 -11  106.19   12.58
   2  -1  11  117.27   13.43
   2   1  11  123.93   13.56
   2  -1  11   91.50   12.79
   2   1  11   99.79   12.87
  -2   1 -11  121.39   13.71
   2  -1  11  111.96   12.66
   2   1  11  112.87   12.74
  -2  -1 -11   94.07   12.85
  -2   1 -11  106.48   12.17
   2   1  11  120.99   12.60
   2  -1  11  105.22   12.16
   2  -1  12   29.53    7.84
   2   1  12   26.81    7.64
  -2   1 -12   46.39    9.10
  -2  -1 -12   30.15    9.17
   2  -1  12   31.60    7.14
   2   1  12   27.21    7.50
  -2   1 -12   22.70    7.48
  -2  -1 -12   27.08    7.71
   2  -1  12   24.86    8.40
   2   1  13   18.96    7.55
   2  -1  13   10.08    7.94
  -2   1 -13    5.64    8.64
  -2  -1 -13    5.71    7.95
  -2  -1 -13    8.13    6.90
  -2   1 -13    3.50    6.78
   2  -1  13    3.88    7.95
   2   1  13    2.36    8.55
   2   1  13    4.78    7.08
   2  -1  13    1.12    6.57
   2   1  13   -2.36    7.07
   2  -1  13   -4.20    7.62
   2  -1  14   15.15    7.39
   2   1  14    5.37    7.78
  -2   1 -14   11.96    8.57
  -2  -1 -14   17.94    7.38
   2   1  14    6.65    8.76
   2  -1  14   17.27    8.13
  -2   1 -14   10.02    7.44
   2  -1  14   10.69    7.32
   2   1  14   15.48    7.15
   2  -1  14    3.02    6.89
   2   1  14   12.10    7.17
   2   1  15   13.08    9.16
   2  -1  15   -2.59    8.45
  -2  -1 -15    9.54    8.87
   2  -1  15    1.59    8.26
   2   1  15   16.05    8.40
   2  -1  15   -0.65    7.19
  -2   1 -15   14.02    7.25
  -2   2  15    2.04    5.94
   2   2 -15    2.10    7.23
  -2  -2  15   13.53    7.42
  -2  -2  15    5.12    6.10
   2  -2 -15   -4.55    7.17
  -2   2  15   -1.49    8.21
  -2   2  15   11.45    8.25
  -2  -2  15    6.64    7.44
   2   2 -15   -2.56    7.29
  -2  -2  15    4.04    8.52
   2  -2 -15  -10.50    7.93
   2   2 -14   13.27    7.69
   2  -2 -14   13.55    8.42
  -2  -2  14    8.63    6.12
  -2   2  14   15.60    7.69
   2  -2 -14   11.41    7.64
   2   2 -14   12.42    7.10
  -2   2  14   -5.82    7.39
  -2  -2  14   21.68    8.30
   2  -2 -14   10.01    7.63
  -2  -2  14    6.86    8.28
  -2   2  14    9.98    6.04
  -2  -2  13   19.54    5.98
   2   2 -13   13.00    7.20
   2  -2 -13   -1.08    6.82
   2  -2 -13    5.96    7.84
  -2   2  13   26.94    7.53
  -2   2  13    4.85    5.75
  -2  -2  13    1.91    6.59
   2   2 -13   19.94    7.72
  -2  -2  12   21.70    5.80
  -2   2  12   18.49    8.17
   2   2 -12   10.39    6.81
  -2  -2  12   24.02    7.82
  -2   2  12   24.70    8.04
   2   2 -12   14.55    6.87
   2  -2 -12   21.67    7.48
  -2  -2  12   17.79    7.32
  -2   2  12    9.34    5.40
   2  -2 -12   14.23    6.46
   2   2 -11    9.35    7.03
   2   2 -11   23.14    6.46
   2  -2 -11   14.05    6.29
   2  -2 -11   28.91    7.37
  -2   2  11   31.57    8.26
  -2  -2  11   21.68    7.12
  -2  -2  11   13.82    5.64
  -2   2  11   22.04    7.19
  -2  -2  11   28.04    7.36
   2   2 -11   15.12    6.37
   2  -2 -11    5.37    7.54
  -2   2  11   23.77    5.71
   2   2 -10    7.15    5.85
   2  -2 -10   11.78    6.01
   2  -2 -10    5.92    6.61
   2   2 -10   -3.39    7.09
  -2  -2  10   -2.62    6.50
  -2   2  10    4.50    6.49
  -2  -2  10   10.44    4.96
   2  -2 -10   -2.77    6.84
   2   2 -10    5.97    6.46
  -2   2  10    0.67    4.85
  -2  -2  10    3.05    6.09
  -2   2  10    0.55    6.92
  -2   2   9    8.71    6.43
  -2  -2   9   -3.73    6.33
  -2   2   9   -2.11    4.38
   2   2  -9    2.08    5.18
   2   2  -9   -2.52    6.38
   2  -2  -9    3.80    6.35
  -2  -2   9   -7.17    4.68
   2  -2  -9   -0.69    4.81
   2   2  -9    2.72    5.87
  -2  -2   9    9.01    6.04
  -2   2   9    7.71    5.91
   2  -2  -9    1.02    5.92
   2  -2  -8   76.75   11.15
  -2  -2   8  104.39   11.09
  -2   2   8  100.16   11.20
  -2   2   8  116.21   11.33
   2  -2  -8  105.85   11.31
  -2  -2   8   89.01   10.99
   2   2  -8  102.29   11.02
   2  -2  -8   84.77   10.04
  -2   2   8   97.64   10.01
   2   2  -8  107.76   11.05
   2   2  -7    6.32    4.40
   2   2  -7    0.79    5.28
   2  -2  -7    0.87    5.19
   2  -2  -7    9.22    5.79
  -2  -2   7    9.72    5.53
  -2  -2   7   -6.61    4.00
   2   2  -7    1.46    4.90
  -2   2   7    5.04    5.79
  -2  -2   7   16.36    5.50
  -2   2   7   16.55    5.89
  -2   2   6    3.36    5.65
   2  -2  -6    5.92    4.07
  -2  -2   6    2.72    3.46
   2   2  -6    9.67    5.00
   2   2  -6    2.27    4.15
   2   2  -6    3.35    5.28
  -2  -2   6    4.93    5.22
   2  -2  -6    5.59    5.33
  -2   2   6    3.68    3.52
   2  -2  -6    7.04    5.81
  -2   2   6    2.90    4.96
  -2  -2   6   15.00    5.25
  -2  -2   5  671.96   57.65
  -2   2   5  718.20   57.93
   2  -2  -5  615.23   57.82
  -2   2   5  621.81   57.20
   2   2  -5  685.49   57.25
  -2  -2   5  679.25   57.20
   2  -2  -5  635.60   57.79
   2  -2  -5  663.20   57.27
  -2   2   5  639.64   57.77
  -2   2   4  165.50   16.07
  -2  -2   4  168.10   15.01
  -2   2   4  163.82   15.05
   2  -2  -4  160.88   15.86
  -2  -2   4  162.92   15.49
   2   2  -4  166.40   15.45
   2  -2  -4  179.15   15.18
   2  -2  -3   25.02    5.76
  -2   2   3   20.59    3.77
   2   2  -3   24.68    4.48
  -2  -2   3   31.33    5.07
  -2  -2   3   21.12    5.40
   2  -2  -3   23.21    3.81
  -2  -2   3   17.81    4.42
  -2   2   3   19.30    5.26
   2   2  -2 1158.64   97.72
  -2  -2   2 1128.38   97.69
  -2  -2   2 1097.15   97.50
   2   2  -2 1124.32   97.53
   2  -2  -2 1037.81   97.72
  -2   2   2 1194.35   97.77
   2  -2  -2 1089.77   97.77
   2  -2  -2 1172.61   97.48
  -2   2   2 1152.26   97.49
   2  -2  -1  380.15   33.43
  -2   2   1  371.46   33.38
  -2   2   1  364.44   33.32
   2  -2  -1  447.23   33.47
  -2   2   1  345.97   33.37
  -2  -2   1  381.56   33.46
   2  -2  -1  388.54   33.27
   2   2   0    1.28    3.58
   2   2   0   10.43    3.27
  -2   2   0    4.39    4.41
   2  -2   0    6.28    4.26
  -2  -2   0    3.34    3.98
  -2  -2   0    7.63    3.31
   2  -2   0    4.83    3.37
   2   2   1   48.80    6.01
  -2  -2  -1   42.88    6.00
   2  -2   1   71.86    6.09
  -2   2  -1   52.55    7.05
  -2  -2  -1   47.44    6.19
   2   2   1   46.68    6.09
  -2  -2  -1   42.61    6.29
   2   2   1   41.12    6.31
   2   2   2   22.55    5.35
  -2  -2  -2   14.43    5.17
   2   2   2   23.32    5.38
  -2  -2  -2   19.41    5.42
  -2   2  -2   25.69    5.63
  -2  -2  -2   26.31    5.36
   2  -2   2   29.07    6.48
   2  -2   2   21.22    5.46
   2   2   2   26.06    4.72
   2  -2   3    6.77    5.63
  -2  -2  -3   -0.20    4.12
  -2   2  -3   -0.95    5.52
   2  -2   3   -2.74    4.66
  -2   2  -3   -4.00    6.19
   2   2   3    7.90    5.13
   2   2   3    1.74    4.27
   2   2   3    2.25    5.58
  -2  -2  -3    2.77    5.23
  -2  -2  -4 1196.50  100.88
   2  -2   4 1155.17  100.48
  -2   2  -4 1157.68  100.48
  -2  -2  -5    5.70    5.69
   2  -2   5    4.41    6.16
  -2   2  -5   18.97    6.07
   2  -2   5    5.80    5.58
  -2   2  -5    8.24    5.62
  -2   2  -5    9.14    3.91
  -2  -2  -5   10.26    5.94
   2   2   5    4.82    5.75
   2   2   5    6.30    4.73
   2  -2   5   11.12    3.68
   2   2   6  630.30   53.39
  -2  -2  -6  621.24   53.42
   2  -2   6  601.09   52.94
  -2   2  -6  578.34   52.99
  -2  -2  -6  631.19   53.72
   2   2   6  623.33   53.79
  -2   2  -6  628.86   53.75
  -2   2  -6  565.28   53.60
   2   2   6  592.11   53.39
   2  -2   6  589.27   53.56
  -2  -2  -6  630.56   53.58
   2  -2   6  627.11   53.66
  -2   2  -7  134.64   14.46
   2   2   7  119.56   14.28
   2   2   7  135.76   14.05
  -2   2  -7  122.99   14.06
   2   2   7  143.68   13.70
  -2  -2  -7  126.73   13.72
   2   2   7  144.42   13.68
   2  -2   7  142.00   13.93
  -2  -2  -7  133.06   14.19
   2  -2   7  150.62   14.16
  -2   2  -8   12.20    5.18
   2  -2   8   12.87    6.83
   2   2   8   13.02    6.84
  -2   2  -8   12.11    6.32
   2   2   8   14.45    5.54
   2   2   8   14.24    6.69
   2   2   8   13.78    6.16
   2  -2   8   12.78    6.29
  -2  -2  -8   23.38    6.87
   2  -2   8   13.93    4.75
  -2  -2  -8    5.36    5.29
  -2   2  -8   15.58    6.41
   2  -2   9   11.98    6.64
   2   2   9    5.37    6.74
  -2  -2  -9   -1.52    6.18
   2  -2   9   14.67    6.08
  -2   2  -9   12.72    6.95
   2  -2   9   15.97    5.16
   2   2   9   14.42    6.55
   2   2   9   16.94    5.89
   2   2   9   14.96    6.34
  -2   2  -9   11.07    5.18
  -2  -2  -9   13.37    5.86
  -2  -2 -10  119.20   13.53
   2   2  10  138.40   14.73
  -2   2 -10  123.59   13.41
   2   2  10  133.51   13.63
   2  -2  10  146.42   13.28
   2  -2  10  123.19   14.27
   2  -2  10  142.76   14.62
   2  -2  10  110.05   13.70
   2   2  10  103.05   14.11
  -2   2 -10  131.87   14.50
   2   2  10  123.00   13.52
  -2  -2 -10  126.49   14.38
  -2  -2 -11   15.78    8.43
   2  -2  11   17.81    7.33
  -2  -2 -11   18.80    7.46
  -2   2 -11   18.02    6.39
   2   2  11   16.80    8.28
   2  -2  11   17.54    7.55
   2   2  11   14.34    6.88
   2  -2  11   21.35    5.94
   2  -2  11   20.71    7.88
   2   2  11   24.08    7.83
  -2   2 -11   16.82    8.70
   2   2  11   11.01    6.76
  -2  -2 -12   -5.90    7.58
  -2   2 -12   14.73    7.78
  -2   2 -12   -0.52    6.29
  -2  -2 -12   10.09    7.53
   2  -2  12   10.85    7.67
   2   2  12    0.57    6.98
   2  -2  12   -1.00    5.03
   2  -2  12   -0.67    7.78
   2   2  12    7.24    6.57
   2  -2  12   -0.57    7.39
  -2   2 -13   17.10    8.62
  -2  -2 -13    6.39    8.68
  -2   2 -13    1.13    6.55
  -2  -2 -13   -1.91    6.66
   2   2  13    2.38    8.57
   2  -2  13    4.62    8.15
   2   2  13    5.52    6.81
   2  -2  13    2.18    6.50
   2   2  13    5.14    7.29
   2  -2  13    3.55    7.90
   2   2  13   -5.89    7.24
   2  -2  13   17.54    7.82
  -2   2 -14    0.76    8.64
  -2   2 -14   -2.43    6.55
  -2  -2 -14   25.34    7.93
   2   2  14    9.90    7.10
   2  -2  14   -3.82    6.46
   2   2  14    2.61    6.64
   2   2  14   16.26    8.47
   2  -2  14    7.55    7.58
   2   2  14    9.21    7.97
   2  -2  14   -4.07    8.42
   2  -2  14   14.09    6.88
  -2   2 -15    2.60    7.37
   2   2  15   22.61    8.86
   2  -2  15   13.44    7.74
   2   2  15    3.45    8.04
   2  -2  15   -3.15    7.28
   2   2  15    1.75    8.71
   2  -2  15    6.84    8.41
  -2  -2 -15   -1.60    9.34
  -2   3  15   30.19    8.31
  -2   3  15   21.90    6.69
   2   3 -15   11.05    7.77
   2  -3 -15   10.94    7.89
  -2  -3  15   21.18    6.49
   2  -3 -15    6.11    7.83
  -2   3  15   16.92    7.92
  -2  -3  15   10.23    8.16
  -2  -3  15    6.43    8.02
  -2  -3  15   11.95    8.21
  -2   3  14   75.22    9.25
   2   3 -14   70.21   10.30
   2  -3 -14   90.41   11.32
  -2  -3  14   40.73    8.93
  -2   3  14   53.70   10.47
  -2  -3  14   33.91    9.53
   2   3 -14   73.46   10.44
   2  -3 -14   82.84   10.27
  -2  -3  14   67.80    9.10
   2  -3 -14   58.40   10.51
  -2  -3  14   59.12   10.54
  -2   3  14   82.70   11.17
   2  -3 -13    4.85    6.30
   2   3 -13   12.22    6.87
  -2  -3  13    4.96    5.92
   2  -3 -13    4.52    7.82
  -2   3  13    9.55    5.95
  -2   3  13   12.56    7.67
   2   3 -13    3.05    6.37
  -2  -3  13   11.28    7.56
  -2   3  12   63.58    8.75
   2   3 -12   62.70    9.23
  -2  -3  12   69.29    9.27
  -2  -3  12   63.73    9.40
   2   3 -12   46.72    9.26
   2  -3 -12   53.70    8.96
  -2  -3  12   55.53    8.42
  -2  -3  12   49.51    9.59
   2  -3 -12   56.75    9.92
  -2   3  12   79.87    9.78
  -2   3  11    5.41    5.54
   2   3 -11   18.47    7.13
   2   3 -11   19.30    6.75
   2  -3 -11   11.69    7.64
  -2   3  11   20.92    7.63
  -2  -3  11   12.91    6.61
   2  -3 -11   35.46    7.58
  -2  -3  11   18.66    5.57
   2  -3 -11    1.33    6.15
  -2   3  11   27.41    7.51
  -2  -3  11   14.66    7.23
   2   3 -10   13.60    6.63
   2   3 -10   -2.79    6.33
  -2  -3  10   15.41    6.63
  -2   3  10    9.13    6.87
   2  -3 -10    4.24    6.61
   2  -3 -10   17.07    7.34
  -2  -3  10    5.17    4.66
   2  -3 -10   12.36    5.68
  -2   3  10    3.40    6.90
  -2  -3  10    9.02    6.73
  -2   3  10    8.10    5.35
   2   3 -10   14.79    5.87
   2   3  -9   18.61    6.19
  -2  -3   9   34.82    6.66
  -2   3   9   30.90    6.88
  -2   3   9   31.40    6.94
   2   3  -9   22.53    6.29
   2  -3  -9   27.06    7.16
   2  -3  -9   28.92    7.73
  -2  -3   9   24.99    6.47
  -2  -3   9   15.43    4.94
   2  -3  -9   29.15    5.90
   2   3  -9   17.41    6.14
  -2   3   9   30.56    5.94
  -2   3   8   -2.88    5.70
  -2  -3   8    4.92    5.41
   2  -3  -8    8.18    5.93
   2  -3  -8    0.62    4.61
   2   3  -8    5.21    5.56
  -2   3   8   10.67    4.58
   2  -3  -8    4.98    5.78
   2   3  -8   -0.44    5.38
  -2   3   8    9.48    5.76
  -2  -3   8   12.81    5.82
  -2  -3   7  156.90   14.67
   2   3  -7  142.33   14.71
   2  -3  -7  141.97   15.04
  -2   3   7  172.39   15.44
  -2   3   7  172.92   15.04
   2  -3  -7  138.75   15.12
  -2  -3   7  145.50   14.67
  -2  -3   7  155.00   13.96
   2   3  -7  146.94   14.69
   2   3  -7  138.98   14.24
   2  -3  -7  135.75   14.19
   2   3  -6  167.75   16.38
  -2   3   6  195.64   16.82
   2   3  -6  168.96   16.24
   2  -3  -6  182.53   16.64
  -2  -3   6  172.91   16.28
   2   3  -6  175.77   15.91
  -2  -3   6  178.23   15.76
  -2   3   6  137.99   16.45
  -2  -3   6  169.71   16.36
   2  -3  -6  154.92   16.75
   2  -3  -5  384.52   33.59
  -2  -3   5  369.73   33.96
  -2   3   5  383.08   34.27
   2  -3  -5  351.11   34.19
  -2   3   5  405.22   34.22
  -2   3   5  356.96   33.57
   2   3  -5  386.72   33.58
  -2  -3   5  409.97   33.52
  -2  -3   4  127.12   12.54
   2  -3  -4  126.66   13.09
  -2   3   4  133.61   13.16
  -2  -3   4  142.84   12.26
  -2  -3   4  124.66   12.25
   2   3  -4  127.57   12.65
   2  -3  -4  142.90   12.44
  -2   3   4  129.76   12.36
  -2   3   4  144.22   13.42
   2  -3  -3   34.51    4.58
  -2  -3   3   28.76    4.39
   2   3  -3   30.12    4.76
  -2   3   3   30.55    4.80
  -2  -3   3   33.11    5.20
   2   3  -3   30.93    5.53
  -2   3   2  191.32   19.88
   2  -3  -2  236.78   19.90
   2  -3  -2  230.32   19.78
  -2  -3   2  225.31   19.20
   2   3  -2  220.63   19.57
  -2  -3   2  197.86   19.67
  -2   3   2  218.60   19.50
   2  -3  -2  227.10   19.50
   2   3  -2  210.57   19.19
   2  -3  -1 1012.00   86.22
   2  -3  -1 1010.26   86.20
  -2   3   1  958.57   86.18
  -2  -3   1  986.42   85.96
  -2   3   1  966.42   86.19
   2  -3  -1  990.45   86.17
   2   3  -1 1032.25   86.21
  -2  -3   1 1031.82   86.22
  -2  -3   0   55.43    7.15
   2  -3   0   75.79    7.51
  -2   3   0   74.83    7.61
   2   3   0   69.70    7.00
  -2  -3   0   66.88    6.65
  -2   3   0   55.17    6.92
   2  -3   0   63.76    6.63
   2  -3   0   49.69    6.32
  -2   3  -1  315.71   28.44
  -2  -3  -1  320.97   28.51
   2   3   1  365.34   28.52
   2   3   1  322.01   28.41
  -2  -3  -1  297.27   28.39
   2  -3   1  335.78   28.48
   2   3   1  304.48   28.59
   2  -3   2  590.20   54.24
   2  -3   2  639.47   53.91
  -2   3  -2  644.87   53.99
  -2  -3  -2  600.15   54.01
   2   3   2  602.66   54.08
  -2  -3  -2  624.20   54.06
  -2  -3  -2  605.76   53.99
   2   3   2  636.90   54.00
  -2  -3  -3   -1.53    5.79
   2   3   3    0.44    4.68
  -2  -3  -3   -2.70    4.62
   2  -3   3   -8.00    6.16
   2  -3   3   -0.45    4.34
  -2   3  -3   -3.31    5.08
   2   3   4    0.63    5.50
  -2  -3  -4    0.56    5.15
   2  -3   4    3.70    2.28
  -2   3  -4    0.44    2.92
   2   3   5   -2.26    5.87
  -2   3  -5    1.43    6.14
   2  -3   5    7.27    6.03
  -2  -3  -5   -4.19    5.73
   2   3   5    4.58    5.16
  -2   3  -5    1.87    5.88
  -2  -3  -5    1.22    4.77
   2   3   5    0.60    5.08
   2  -3   5    2.45    2.94
  -2  -3  -5    0.37    6.34
   2  -3   5   -2.66    5.80
  -2   3  -5    4.30    3.29
  -2   3  -6   75.84   10.13
  -2  -3  -6  104.12    9.89
   2  -3   6   77.55   10.08
   2   3   6   86.60    9.77
  -2   3  -6   79.90   10.35
   2   3   6   93.73    9.69
   2  -3   6   84.56    8.40
   2  -3   6   91.20    9.65
  -2  -3  -6   75.55    9.51
  -2   3  -6   69.69    8.41
  -2  -3  -7   83.04   10.05
   2  -3   7   85.77   10.15
   2   3   7   82.73    9.41
  -2   3  -7   75.51   10.38
   2  -3   7   94.91   10.14
  -2   3  -7   61.26    9.59
   2   3   7   74.12    9.43
  -2  -3  -7   69.40    9.07
   2   3   8   29.57    6.73
  -2   3  -8   35.29    5.74
   2  -3   8   47.00    7.26
   2   3   8   38.50    7.71
  -2  -3  -8   31.44    6.95
   2  -3   8   26.89    5.18
  -2  -3  -8   22.94    6.74
  -2   3  -8   27.19    7.46
   2  -3   8   34.67    7.28
  -2   3  -8   24.81    7.25
   2   3   8   32.36    6.49
   2   3   8   16.86    6.94
   2   3   9   -7.73    6.50
  -2   3  -9    8.57    4.74
   2  -3   9    1.12    6.26
   2   3   9    3.02    6.45
  -2  -3  -9   -2.51    6.25
   2  -3   9    7.36    6.73
   2  -3   9   -1.03    4.46
  -2  -3  -9    4.80    5.90
   2   3   9   -1.12    7.01
  -2   3  -9    4.55    6.52
   2   3   9    6.98    6.26
  -2   3  -9    1.10    7.31
  -2  -3 -10   61.56    9.71
   2  -3  10   73.88   10.18
   2   3  10   76.59    9.62
  -2  -3 -10   59.43    9.23
  -2   3 -10   62.02    8.87
   2  -3  10   78.19    8.71
   2  -3  10   74.70   10.47
   2   3  10   66.76   10.09
   2   3  10   75.52    9.60
  -2   3 -10   82.15   11.02
   2  -3  10   47.84    9.77
   2   3  10   67.00   10.11
   2   3  11   36.85    7.02
  -2  -3 -11   25.68    7.83
   2  -3  11   31.49    7.83
  -2  -3 -11   23.48    7.62
   2   3  11   24.82    8.94
   2  -3  11   33.30    8.14
   2  -3  11   38.81    7.20
  -2   3 -11   29.89    6.70
   2   3  11   21.99    7.53
   2   3  11   18.40    8.07
   2  -3  11   31.28    8.33
  -2   3 -11   24.33    9.00
   2   3  12   28.34    7.72
   2  -3  12   28.43    7.64
  -2  -3 -12   40.69    9.08
  -2  -3 -12    8.61    7.08
   2  -3  12   23.59    8.34
   2  -3  12    9.62    6.29
  -2   3 -12   25.96    6.62
   2   3  12   32.81    7.33
   2  -3  12    3.99    7.60
  -2   3 -12   26.00    9.09
   2   3  13   11.97    7.36
  -2  -3 -13   14.64    8.41
   2  -3  13    9.79    7.67
   2  -3  13    8.42    6.62
   2   3  13   24.81    9.02
   2  -3  13   22.85    8.88
  -2  -3 -13   24.16    7.53
   2   3  13   13.54    7.48
  -2   3 -13   16.84    8.36
   2   3  13    4.45    8.02
  -2   3 -13    5.99    6.37
   2  -3  14   10.50    8.45
   2   3  14   10.88    8.77
   2   3  14   -0.84    7.82
   2  -3  14   13.70    8.18
   2  -3  14    7.41    6.59
  -2   3 -14    6.47    7.22
  -2   3 -14    2.32    8.45
   2  -3  14    3.21    7.57
   2  -3  15   10.13    8.87
   2   3  15   -0.88    8.33
   2  -3  15    0.61    7.19
  -2  -3 -15   10.37    9.06
  -2  -3 -15    5.93    7.96
   2   3  15    5.68    7.76
   2  -3  15    7.86    7.55
   2   3  15   11.27    7.95
   2   3  15    3.23    7.56
  -2   3 -15    4.41    6.95
  -2   4  15    7.64    8.52
  -2  -4  15    1.61    8.31
   2  -4 -15    1.56    8.25
  -2   4  15   11.64    6.20
   2   4 -15    3.96    7.50
   2  -4 -15   -1.28    7.12
   2  -4 -15   -7.66    8.23
  -2  -4  15   -2.10    6.25
  -2   4  15    6.21    7.59
  -2  -4  15   -0.72    6.98
  -2  -4  14   28.96    7.88
  -2  -4  14   28.12    6.92
   2  -4 -14   19.47    7.27
  -2  -4  14   13.55    7.77
   2   4 -14   19.62    8.17
  -2   4  14   26.36    6.72
   2  -4 -14   17.76    7.76
  -2   4  14   24.06    8.39
   2   4 -14   26.30    7.99
  -2   4  14   35.62    8.97
  -2  -4  14   12.32    7.62
   2  -4 -14   49.78    9.28
   2   4 -13   19.16    7.69
  -2   4  13   24.17    6.27
   2  -4 -13   12.10    8.14
   2  -4 -13   21.71    7.58
  -2  -4  13   17.93    6.50
  -2   4  13   35.38    8.36
   2   4 -13   19.85    7.71
  -2  -4  13    9.64    6.73
  -2   4  13   18.32    7.77
  -2  -4  13   20.89    7.77
  -2  -4  12    3.27    7.29
   2  -4 -12    2.00    7.30
  -2   4  12    7.77    5.87
   2   4 -12   11.40    7.00
  -2  -4  12    8.51    5.43
   2  -4 -12   -2.48    6.16
  -2   4  12    1.97    6.64
   2   4 -12   -0.56    5.96
  -2  -4  12   -3.59    6.69
  -2  -4  12    6.91    6.05
  -2  -4  11   56.43    9.10
  -2  -4  11   62.58    7.66
   2  -4 -11   52.60    8.45
  -2   4  11   74.67    9.70
  -2  -4  11   49.28    9.33
   2   4 -11   66.75    8.97
  -2   4  11   58.62    8.06
   2   4 -11   57.67    8.97
  -2  -4  11   49.13    8.43
  -2   4  11   57.99    9.67
   2  -4 -11   44.47    9.20
   2  -4 -11   70.53   10.14
   2   4 -10   83.27    9.62
  -2   4  10   91.55   10.57
   2  -4 -10   60.79   10.15
   2   4 -10   71.48    9.33
  -2   4  10   69.41    8.97
  -2  -4  10   77.97   10.00
   2  -4 -10   58.88    9.23
  -2  -4  10   68.44    8.66
  -2  -4  10   88.71   10.04
  -2   4  10   75.37   10.47
   2  -4 -10   78.74   10.56
   2   4  -9   49.79    6.97
   2   4  -9   24.80    7.09
  -2   4   9   34.99    8.00
   2  -4  -9   27.58    7.27
  -2  -4   9   35.21    6.71
   2   4  -9   26.67    6.63
  -2  -4   9   34.05    6.70
  -2   4   9   28.20    7.08
  -2  -4   9   30.02    5.67
  -2   4   9   32.65    5.92
   2  -4  -9   38.86    7.74
   2  -4  -9   20.61    6.06
  -2  -4   8   97.96   10.73
  -2   4   8   86.05   10.89
   2  -4  -8   90.84   11.18
   2   4  -8   90.09   10.37
  -2   4   8  104.79   11.44
   2  -4  -8   89.83   10.17
  -2   4   8  103.54   10.02
   2  -4  -8   95.67   11.21
   2   4  -8   87.26   10.80
  -2  -4   8  101.03   10.66
  -2  -4   7  155.14   14.08
   2   4  -7  145.13   14.49
   2  -4  -7  143.39   14.06
  -2   4   7  158.21   15.09
  -2  -4   7  142.20   14.37
   2   4  -7  125.81   14.47
  -2  -4   7  145.74   14.35
  -2   4   7  152.75   15.00
   2  -4  -7  156.38   14.97
  -2   4   7  146.71   14.03
  -2  -4   6    4.43    4.46
   2  -4  -6    8.25    5.36
  -2   4   6    6.90    5.75
  -2  -4   6   -1.58    4.88
  -2  -4   6    9.64    4.91
   2   4  -6    1.56    4.70
  -2   4   6   12.51    5.56
   2  -4  -6    0.41    5.90
  -2  -4   6    5.37    4.23
  -2   4   5    5.68    5.36
  -2  -4   5    5.84    4.27
  -2  -4   5   11.41    3.83
  -2   4   5    2.91    4.20
  -2   4   5    2.51    5.49
  -2  -4   5   15.11    5.00
   2  -4  -5    9.58    5.84
  -2  -4   4   93.86    9.87
  -2  -4   4   90.86    9.74
  -2   4   4   94.46   10.00
  -2   4   4  100.55   10.92
  -2  -4   4  116.37    9.80
   2  -4  -4   90.35   10.46
   2  -4  -4  115.82   11.12
   2  -4  -4  104.66   10.11
   2   4  -4  109.54   10.09
  -2  -4   3  199.18   17.02
   2   4  -3  194.46   17.16
   2   4  -3  195.82   17.48
  -2  -4   3  196.79   17.50
  -2  -4   3  178.45   16.95
   2   4  -3  197.63   17.04
   2  -4  -3  179.36   17.35
  -2   4   3  183.10   17.35
   2  -4  -2  694.21   63.49
  -2   4   2  709.80   63.42
   2  -4  -2  741.00   63.48
   2   4  -2  734.99   63.17
  -2  -4   2  733.83   63.35
   2   4  -2  747.72   63.40
  -2  -4   2  736.20   63.13
   2  -4  -2  720.89   63.34
  -2   4   2  744.09   63.36
  -2   4   2  725.02   63.54
  -2   4   1 1230.42  104.42
   2  -4  -1 1226.63  104.43
  -2  -4   1 1132.17  104.24
   2   4  -1 1121.95  104.27
   2  -4  -1 1157.63  104.42
  -2   4   1 1290.28  104.44
   2  -4  -1 1211.34  104.46
  -2   4   1 1273.04  104.55
  -2  -4   1 1269.98  104.47
   2   4  -1 1262.49  104.43
  -2   4   0  537.71   49.34
   2  -4   0  576.85   49.49
  -2   4   0  531.93   49.46
   2  -4   0  576.25   49.33
  -2   4   0  607.29   49.74
   2  -4   0  589.04   49.69
   2   4   0  637.21   49.54
  -2  -4   0  587.83   49.48
  -2  -4   0  501.40   49.60
  -2  -4  -1 4793.67  390.48
   2   4   1 4375.91  390.44
   2   4   1 4466.41  390.35
  -2  -4  -1 4436.04  390.35
  -2   4  -1 4763.32  390.42
   2  -4   1 4579.86  390.37
  -2  -4  -1 4514.92  390.52
   2   4   1 4521.50  390.52
  -2   4  -1 4389.72  390.58
  -2   4  -2   52.63    6.51
   2  -4   2   52.09    6.56
   2  -4   2   56.71    7.83
   2  -4   2   49.17    8.05
   2   4   2   52.78    6.98
  -2  -4  -2   53.83    6.83
   2   4   2   56.50    6.95
  -2  -4  -2   57.14    6.90
  -2   4  -3   -1.42    4.72
   2  -4   3   -4.21    4.45
  -2  -4  -3    1.03    5.36
  -2  -4  -4  226.07   20.10
   2   4   4  226.71   20.14
   2   4   4  223.88   19.80
  -2  -4  -4  184.55   19.79
   2   4   4  227.44   20.00
  -2  -4  -4  204.65   19.94
  -2   4  -4  211.92   20.36
  -2   4  -5   38.75    7.28
   2  -4   5   25.60    6.76
   2  -4   5   18.95    5.71
  -2   4  -5   29.13    3.96
  -2   4  -5   32.77    6.47
   2   4   5   28.38    6.21
   2   4   5   26.77    6.05
  -2  -4  -5   21.39    5.74
   2   4   5   26.95    5.97
   2   4   5   26.55    6.17
  -2  -4  -5   22.72    6.29
   2  -4   5   27.41    3.60
  -2   4  -6    8.20    6.15
   2   4   6   13.29    6.40
   2   4   6   13.60    5.78
  -2  -4  -6   11.95    5.54
  -2   4  -6    7.42    6.57
   2   4   6   14.16    5.66
   2  -4   6    3.97    3.13
  -2  -4  -6   12.58    5.96
   2  -4   6    8.80    5.25
  -2   4  -6    3.18    3.36
   2   4   6    4.74    5.12
   2  -4   6    6.78    6.21
   2   4   7  151.08   15.18
   2   4   7  154.60   14.96
   2  -4   7  144.49   14.90
  -2   4  -7  131.00   14.06
   2  -4   7  181.00   15.53
  -2   4  -7  142.42   15.45
  -2   4  -7  133.86   15.20
   2   4   7  162.37   15.52
  -2  -4  -7  146.84   14.71
   2   4   7  147.78   14.80
  -2  -4  -7  167.66   15.13
   2  -4   8    5.80    6.85
  -2   4  -8    7.86    7.56
   2   4   8    8.45    5.79
   2   4   8    8.04    5.63
  -2   4  -8    5.69    6.20
  -2  -4  -8    4.08    5.72
   2  -4   8    8.02    4.12
   2  -4   8    5.46    5.90
  -2  -4  -8    3.23    6.32
   2  -4   9  292.66   24.84
  -2  -4  -9  251.74   24.43
   2  -4   9  296.11   25.00
  -2   4  -9  251.18   24.79
   2   4   9  226.54   24.31
  -2   4  -9  269.83   25.03
  -2   4  -9  239.87   23.81
   2   4   9  308.33   24.85
   2  -4   9  259.68   23.76
  -2  -4  -9  242.29   24.52
   2   4  10   10.50    7.37
   2  -4  10   13.30    7.08
   2   4  10   10.62    6.98
  -2   4 -10    8.46    5.40
  -2   4 -10    9.21    8.28
   2   4  10    4.21    6.68
  -2  -4 -10   15.97    7.36
   2  -4  10    4.32    7.24
   2   4  10   -1.97    6.73
   2  -4  10   -2.60    4.78
  -2  -4 -10    5.46    6.26
   2   4  11  148.05   16.42
   2  -4  11  109.77   15.33
   2  -4  11  156.11   16.14
   2  -4  11  134.75   15.57
  -2  -4 -11  161.56   16.06
  -2   4 -11  162.05   16.46
   2   4  11  144.10   15.12
  -2  -4 -11  139.90   15.59
   2   4  11  151.16   15.33
   2  -4  11  152.12   14.47
  -2   4 -11  144.69   14.66
   2   4  11  114.60   15.67
   2  -4  12   73.99   10.90
   2   4  12  102.17   11.58
   2  -4  12   66.64    9.18
  -2  -4 -12   76.17   10.65
   2  -4  12   79.46   10.66
   2   4  12   79.45   10.34
  -2  -4 -12   79.62   11.21
   2  -4  12   62.60   10.45
   2   4  12   89.86   10.49
  -2   4 -12   84.39   11.57
   2   4  13   20.23    8.86
   2  -4  13   11.27    8.18
   2  -4  13   24.43    6.65
  -2  -4 -13   20.82    8.27
   2   4  13   17.62    7.67
  -2   4 -13   26.13    9.51
   2   4  13   15.50    6.83
  -2   4 -13   25.64    6.98
   2   4  13   17.86    7.86
   2  -4  13   14.94    8.20
  -2  -4 -13   19.31    8.46
   2  -4  14    1.95    7.79
  -2   4 -14    2.27    6.41
   2   4  14   -0.78    8.27
   2  -4  14    9.62    8.41
  -2   4 -14    5.52    8.99
   2  -4  14    6.36    7.98
   2   4  14   12.74    8.97
   2  -4  14   -3.87    6.33
  -2  -4 -15   60.84    9.92
   2   4  15   39.48    9.22
   2   4  15   45.61    8.86
   2   4  15   26.12    9.50
   2  -4  15   21.92    9.09
  -2  -4 -15   37.56    9.46
  -2   4 -15   34.08    7.90
   2  -4  15   45.37    8.44
   2  -4  15   22.58    9.51
   2   4  15   51.48   10.20
  -2   5  15   21.73    6.74
   2  -5 -15   14.79    7.49
  -2  -5  15   29.46    6.75
   2  -5 -15   37.19    9.37
   2   5 -15   16.80    8.29
  -2  -5  15   38.38    9.38
  -2   5  15   28.65    9.32
   2  -5 -15   11.15    8.50
  -2  -5  15    5.73    7.64
  -2   5  15   28.88    8.89
   2  -5 -14   -1.62    7.90
  -2  -5  14    9.02    8.25
   2   5 -14    1.90    6.14
   2  -5 -14    6.56    6.62
  -2  -5  14    6.04    6.12
   2  -5 -14   18.91    8.48
  -2   5  14    4.44    8.21
  -2   5  14   10.75    6.32
  -2  -5  14    3.88    6.87
   2   5 -14    0.63    7.50
  -2   5  14   10.45    7.67
   2  -5 -13   33.49    9.27
  -2  -5  13   40.00    9.29
   2   5 -13   47.55    8.66
  -2  -5  13   32.05    7.15
   2  -5 -13   50.73    8.62
   2  -5 -13   42.48    9.97
  -2   5  13   52.56    9.13
  -2  -5  13   53.28    9.10
   2   5 -13   39.32    8.71
  -2   5  13   37.36    9.06
  -2   5  13   42.28    7.45
  -2  -5  13   34.01    7.68
  -2  -5  12   29.62    7.22
   2   5 -12   28.78    7.64
   2   5 -12   21.23    7.75
  -2   5  12   26.00    6.71
   2  -5 -12   15.78    6.72
  -2  -5  12   29.97    6.35
  -2  -5  12   32.36    7.93
   2  -5 -12   26.39    8.40
  -2  -5  12   48.37    7.59
  -2   5  11    5.85    5.86
  -2  -5  11    4.75    6.43
   2   5 -11   -4.85    6.29
   2  -5 -11   20.51    7.40
  -2   5  11    2.52    7.34
   2   5 -11    2.56    6.58
   2  -5 -11    0.47    6.22
   2  -5 -11    6.06    7.66
  -2  -5  11   -3.68    5.00
  -2  -5  11    2.63    6.04
  -2  -5  11    2.17    6.57
  -2   5  11   11.98    6.78
  -2  -5  10    1.62    6.53
   2   5 -10    3.96    6.02
  -2   5  10   -7.77    5.31
   2  -5 -10   -2.96    5.86
   2   5 -10   -0.94    5.59
  -2   5  10   -5.90    7.44
   2  -5 -10    1.25    7.22
  -2  -5  10   -1.98    5.61
  -2   5  10    2.94    7.03
  -2  -5  10    1.53    4.87
   2  -5 -10    5.99    6.91
  -2  -5  10    0.96    6.30
   2  -5  -9   -3.81    5.40
  -2  -5   9   -0.44    5.65
   2   5  -9    5.58    5.75
  -2   5   9    3.84    6.25
  -2   5   9   -0.35    5.14
  -2   5   9   -1.62    6.10
  -2  -5   9   -2.67    5.43
   2  -5  -9    4.47    6.24
  -2  -5   9    1.78    4.93
   2   5  -9    1.18    5.41
   2   5  -8   22.67    5.62
  -2   5   8    6.89    6.22
  -2  -5   8   11.77    5.16
  -2   5   8   13.88    5.30
   2  -5  -8    8.50    5.20
   2  -5  -8   13.41    6.16
   2   5  -8   11.56    5.51
  -2  -5   8    8.64    5.37
  -2   5   8   10.18    6.04
  -2   5   7   24.46    5.44
  -2  -5   7   29.78    5.79
   2   5  -7   33.42    5.98
  -2   5   7   23.70    6.36
   2  -5  -7   24.06    5.45
  -2  -5   7   30.81    5.39
  -2   5   7   25.75    6.61
   2  -5  -7   28.03    6.74
  -2  -5   7   18.54    5.10
   2  -5  -7   42.03    7.01
   2  -5  -6    9.51    4.73
  -2  -5   6    9.40    4.56
  -2  -5   6   12.99    4.45
   2   5  -6   14.59    4.94
  -2   5   6   11.78    6.19
   2  -5  -6   11.75    5.99
  -2  -5   6    5.78    4.41
  -2  -5   6   18.34    4.76
  -2   5   6   17.70    4.57
  -2   5   5  572.00   47.48
   2  -5  -5  610.59   47.42
   2  -5  -5  541.88   47.49
  -2  -5   5  495.04   47.01
  -2  -5   5  548.91   46.84
  -2  -5   5  495.21   46.88
  -2  -5   5  522.40   46.79
   2  -5  -4   70.93    9.24
  -2  -5   4   75.23    8.01
   2   5  -4   79.45    8.16
  -2  -5   4   69.97    7.70
  -2   5   4   81.51    8.83
   2  -5  -4   91.43    8.93
   2   5  -4   71.75    7.84
  -2   5   3  139.20   13.78
  -2  -5   3  142.21   13.28
   2  -5  -3  142.05   13.63
   2   5  -3  148.93   13.46
  -2   5   3  123.05   14.11
  -2  -5   3  153.25   13.69
   2   5  -3  155.61   13.11
  -2  -5   3  140.36   13.01
  -2  -5   2  267.48   25.26
   2   5  -2  306.58   25.25
  -2   5   2  276.85   25.36
   2  -5  -2  285.59   25.49
  -2   5   2  245.44   25.44
   2   5  -2  281.97   25.14
  -2  -5   2  297.00   25.13
  -2   5   2  299.72   25.51
   2  -5  -2  284.90   25.43
  -2   5   1   18.51    4.54
   2  -5  -1   19.33    5.01
   2   5  -1   16.40    4.77
  -2   5   1   19.22    5.71
  -2  -5   1   20.47    4.64
   2   5  -1   17.88    4.78
  -2  -5   1   27.47    5.08
   2  -5  -1   15.33    4.83
   2  -5  -1   19.70    4.62
  -2   5   1   27.91    5.19
   2  -5   0  189.44   18.46
  -2   5   0  206.45   18.56
   2  -5   0  171.33   18.89
   2  -5   0  208.48   18.36
  -2   5   0  223.88   18.36
  -2   5   0  214.15   18.99
  -2  -5   0  215.47   18.54
   2   5   0  198.23   18.55
  -2  -5   0  204.62   18.73
   2   5   0  206.29   18.74
  -2  -5  -1  720.89   65.52
   2   5   1  741.61   65.72
  -2  -5  -1  769.26   65.71
  -2   5  -1  792.40   65.99
  -2  -5  -1  747.09   65.83
  -2   5  -1  772.50   65.64
   2  -5   1  713.44   65.55
   2   5   1  819.62   65.59
  -2  -5  -2  146.57   14.22
   2   5   2  154.53   14.33
  -2   5  -2  146.88   14.07
   2  -5   2  155.24   14.00
   2  -5   3 1099.94   90.98
   2   5   3 1086.27   91.16
  -2   5  -3  967.09   90.99
   2  -5   3 1049.61   91.29
   2   5   4  967.31   87.73
   2   5   4 1004.14   87.68
   2  -5   4  993.16   87.97
  -2   5  -4 1109.38   88.13
  -2  -5  -4  985.74   87.77
   2   5   4 1081.88   87.78
   2   5   4  982.58   87.79
  -2  -5  -4  973.37   87.71
   2  -5   5  593.66   49.51
   2   5   5  629.35   49.67
   2   5   5  541.60   49.43
   2  -5   5  520.94   48.66
   2   5   5  600.48   49.81
   2  -5   5  580.85   49.92
  -2   5  -5  562.55   49.90
  -2  -5  -5  522.52   49.56
  -2  -5  -5  545.20   49.54
  -2   5  -5  594.53   48.72
   2   5   5  544.97   49.62
  -2   5  -5  560.12   49.58
   2   5   6  849.20   74.05
   2  -5   6  842.22   73.27
   2   5   6  881.57   74.36
  -2   5  -6  873.48   74.17
  -2   5  -6  838.42   74.33
   2  -5   6  862.41   74.30
   2   5   6  817.31   73.93
   2  -5   6  888.15   74.06
  -2  -5  -6  855.61   74.12
   2   5   6  898.21   74.23
  -2   5  -6  801.37   73.30
  -2  -5  -6  857.55   74.13
   2   5   7   56.27    7.60
  -2   5  -7   57.86    6.37
  -2   5  -7   67.36    8.77
  -2   5  -7   53.50    9.01
  -2  -5  -7   60.75    7.86
   2  -5   7   52.30    8.11
   2   5   7   57.11    8.48
   2   5   7   62.20    8.39
   2  -5   7   44.61    6.12
  -2  -5  -7   49.85    8.24
   2   5   7   73.44    9.10
   2  -5   7   59.08    7.93
   2  -5   8    3.90    5.90
  -2   5  -8    6.52    7.25
   2  -5   8   10.34    6.41
   2   5   8    9.38    5.45
   2   5   8    3.41    6.10
   2   5   8   15.29    6.24
  -2   5  -8    0.52    6.31
   2   5   8   -5.62    6.48
  -2  -5  -8    6.09    6.18
  -2  -5  -8    8.55    5.68
  -2  -5  -9    5.63    6.91
   2  -5   9   -8.54    7.33
  -2  -5  -9    2.59    6.58
   2  -5   9    0.31    3.96
  -2   5  -9    4.11    7.53
   2   5   9   -4.58    6.45
  -2   5  -9    0.57    6.92
   2   5   9    8.67    7.06
   2   5   9   -3.68    5.62
  -2   5  -9   -2.82    4.34
   2  -5   9    5.41    6.50
   2   5   9   -1.15    6.56
  -2   5 -10   27.17    6.12
   2  -5  10   26.62    7.91
   2  -5  10   36.47    8.18
  -2   5 -10   45.95    9.16
  -2  -5 -10   48.48    8.45
   2  -5  10   29.02    5.80
   2   5  10   29.72    7.39
   2   5  10   39.39    7.38
  -2  -5 -10   37.08    7.80
  -2   5 -10   40.67    8.75
  -2  -5 -11    5.46    7.02
   2  -5  11   11.67    7.51
  -2   5 -11   33.04    8.43
   2  -5  11    7.21    5.15
   2   5  11    2.63    6.37
   2  -5  11    5.89    7.00
  -2  -5 -11    4.78    7.15
   2   5  11    0.59    6.88
  -2   5 -11   10.21    5.22
   2  -5  11    3.73    7.17
   2   5  12   19.21    8.25
   2  -5  12   13.95    7.41
  -2   5 -12    4.99    5.71
   2  -5  12   22.34    6.03
  -2   5 -12   30.77    9.30
   2   5  12   17.27    7.18
   2  -5  12    9.92    7.29
  -2  -5 -12   12.98    8.10
   2   5  12    9.99    7.24
  -2  -5 -12   17.98    7.78
   2  -5  12    3.06    7.60
   2  -5  13    1.47    5.58
  -2   5 -13    0.76    8.38
   2   5  13    1.18    6.89
  -2   5 -13    5.50    6.47
   2   5  13    0.81    8.29
   2   5  13   -0.75    7.76
   2  -5  13    1.91    7.54
  -2  -5 -13    6.87    8.01
   2  -5  14    3.94    8.12
   2   5  14   10.30    8.80
   2  -5  14   16.65    6.47
  -2   5 -14   24.03    8.71
   2   5  14    7.08    8.26
   2  -5  14   -2.94    7.15
  -2   5 -14    8.73    6.56
   2  -5  14    0.66    8.02
   2   5  14   23.06    7.87
  -2  -5 -14    9.43    7.54
  -2  -5 -15    9.93    8.00
   2   5  15    3.26    8.81
   2  -5  15   10.12    7.58
   2  -5  15    2.32    6.57
   2   5  15   10.29    7.84
   2   5  15    2.68    8.31
   2  -5  15    0.83    8.57
   2   5  15   20.55    8.32
  -2   5 -15    8.26    6.79
  -2  -5 -15    8.56    8.69
   2   6 -15    6.83    7.98
  -2   6  15   15.78    6.80
   2  -6 -15   20.71    7.34
  -2  -6  15    7.65    6.55
  -2   6  15    0.79    8.07
  -2  -6  15   19.10    8.55
   2  -6 -15   18.93    9.16
  -2  -6  15    4.97    7.47
  -2   6  15    1.57    7.93
   2  -6 -15   24.89    9.46
   2  -6 -14   33.84    8.90
   2   6 -14   23.71    8.20
   2   6 -14   20.40    8.13
  -2   6  14   27.71    7.21
  -2  -6  14   38.11    7.03
   2  -6 -14   10.89    7.42
  -2   6  14   31.59    8.48
  -2  -6  14   34.45    8.42
   2  -6 -14   16.26    8.70
  -2  -6  14   21.66    8.15
  -2   6  14   33.95    8.31
  -2  -6  13   16.11    6.02
   2  -6 -13   10.13    6.93
   2   6 -13   10.53    7.00
   2  -6 -13    9.97    7.02
  -2   6  13   -7.00    6.34
   2  -6 -13    1.47    7.95
   2   6 -13   -6.50    7.14
  -2  -6  13    8.35    7.26
  -2  -6  13    8.44    6.97
  -2   6  13   12.90    7.76
  -2   6  13    5.03    7.42
  -2  -6  13    2.50    6.55
   2  -6 -12    2.17    7.48
  -2   6  12    3.28    5.70
   2   6 -12    6.00    6.80
  -2  -6  12    7.08    7.02
   2  -6 -12   -1.04    6.66
  -2  -6  12    3.93    6.07
  -2  -6  12   -4.59    5.31
   2   6 -12   12.52    6.93
  -2  -6  12    8.14    7.27
  -2   6  12   -3.40    6.95
   2  -6 -11   -0.48    6.28
  -2   6  11   -3.93    5.74
  -2   6  11    3.19    6.57
  -2  -6  11   10.69    6.08
  -2  -6  11   16.96    5.62
  -2  -6  11   11.36    6.50
  -2  -6  11    8.24    7.11
   2   6 -11    7.00    6.43
   2  -6 -11   -3.29    7.54
  -2   6  11    5.78    7.40
   2   6 -11   11.07    6.49
  -2  -6  10   13.10    6.54
  -2   6  10   13.10    7.12
  -2   6  10   30.05    6.23
  -2   6  10   24.15    7.59
   2  -6 -10   10.04    6.11
  -2  -6  10   28.48    5.76
  -2  -6  10   17.57    6.47
  -2  -6  10   15.17    6.24
   2  -6 -10    8.64    6.81
   2  -6  -9   17.85    7.10
   2  -6  -9   16.26    6.04
   2  -6  -9   18.66    7.10
  -2  -6   9   16.50    6.31
  -2   6   9    8.23    6.84
  -2   6   9   23.64    5.70
  -2  -6   9   16.15    6.33
  -2  -6   9   26.58    5.82
  -2  -6   9   12.47    6.29
  -2  -6   9    5.89    5.38
  -2   6   9   24.20    6.94
   2  -6  -8   15.43    6.79
  -2  -6   8   11.12    5.63
  -2  -6   8   12.91    5.06
  -2  -6   8   23.28    5.22
  -2  -6   8   15.05    5.32
  -2  -6   8    7.09    5.27
  -2   6   8   15.63    6.38
  -2  -6   8   16.65    5.80
  -2   6   8   16.80    5.16
   2  -6  -8   19.53    6.59
   2  -6  -8   20.56    5.76
  -2  -6   7    2.09    4.84
   2  -6  -7    3.50    4.73
  -2   6   7    5.26    5.81
   2  -6  -7   -0.49    6.15
   2  -6  -7    5.17    5.78
  -2  -6   7    4.59    4.19
  -2   6   7    2.19    4.67
  -2  -6   7   -1.64    4.80
  -2  -6   6   17.11    5.01
   2  -6  -6   19.48    5.18
  -2   6   6   33.34    6.05
   2  -6  -6   20.62    6.55
   2  -6  -6   13.79    6.21
  -2   6   6   35.61    6.85
   2   6  -6   23.19    4.89
  -2  -6   6   22.40    5.45
  -2   6   6   30.43    5.34
   2   6  -5 1437.02  128.89
  -2  -6   5 1509.63  128.91
   2  -6  -5 1439.52  128.87
   2  -6  -5 1596.83  129.38
  -2  -6   5 1399.57  128.67
   2   6  -5 1434.61  128.76
   2  -6  -5 1524.06  129.21
  -2   6   5 1580.68  129.25
  -2   6   5 1581.91  128.97
  -2  -6   5 1516.78  128.80
  -2  -6   4  327.92   30.59
  -2  -6   4  341.13   30.38
   2  -6  -4  324.09   31.00
  -2   6   4  368.54   31.15
   2   6  -4  349.23   30.46
   2  -6  -4  353.62   31.30
  -2   6   4  348.06   31.29
   2   6  -4  371.69   30.77
  -2  -6   3    3.92    2.39
   2   6  -3   -0.44    2.86
  -2  -6   3    1.17    3.64
   2  -6  -3   -1.89    4.77
  -2   6   3    0.53    4.75
   2  -6  -3   -3.88    5.21
   2   6  -3   -3.67    4.28
  -2   6   3    5.93    4.93
  -2  -6   2  296.41   26.73
  -2  -6   2  309.25   26.67
   2   6  -2  294.37   26.76
   2   6  -1  793.59   68.18
  -2  -6   1  793.85   68.15
  -2  -6   1  827.18   68.26
  -2   6   1  755.01   68.15
   2  -6  -1  775.37   68.15
   2  -6  -1  788.08   68.20
  -2   6   1  767.21   68.23
  -2   6   0  300.00   23.98
   2  -6   0  244.80   23.87
  -2   6   0  279.73   23.84
  -2  -6   0  235.27   24.19
   2  -6   0  267.06   23.82
   2   6   0  281.82   24.25
  -2  -6   0  267.97   24.02
   2  -6   1   50.34    6.40
   2   6   1   52.66    6.46
  -2   6  -1   62.42    6.51
   2  -6   1   56.82    5.91
  -2   6  -1   63.52    5.94
  -2   6  -2 1576.38  135.94
   2  -6   2 1602.19  135.90
   2  -6   2 1484.70  136.26
  -2  -6  -2 1702.83  136.16
   2   6   2 1543.06  136.01
   2   6   2 1532.36  135.95
  -2   6  -3    0.95    4.31
   2   6   3    1.48    5.24
   2   6   3   -3.32    5.26
   2  -6   3    0.97    5.22
  -2  -6  -3   -2.20    5.05
   2   6   4  128.38   12.64
   2  -6   4  116.35   13.09
  -2  -6  -4  121.71   12.81
   2   6   4  136.92   12.85
   2  -6   4  121.87   13.49
   2   6   4  130.40   12.67
  -2  -6  -4  120.91   12.56
   2   6   4  120.67   12.96
   2   6   5   11.16    5.45
  -2   6  -5   11.13    5.43
   2   6   5   19.82    5.32
   2  -6   5    4.83    2.45
   2   6   5    6.31    5.44
   2  -6   5    4.58    6.47
   2  -6   5    8.27    4.82
  -2  -6  -5    6.05    5.93
   2   6   5    0.40    5.28
  -2  -6  -5    9.48    5.32
   2  -6   6  121.55   12.46
   2   6   6  125.11   14.01
  -2  -6  -6  124.37   13.94
   2   6   6  142.77   13.83
  -2   6  -6  138.22   14.05
   2   6   6  144.20   14.26
   2  -6   6  145.02   13.93
  -2   6  -6  155.03   14.96
   2  -6   6  150.85   14.46
   2   6   6  132.32   14.15
  -2   6  -6  153.69   12.62
  -2  -6  -6  134.83   14.12
   2  -6   7   63.51    7.13
   2   6   7   70.07    9.14
   2  -6   7   75.85    9.57
  -2   6  -7   60.46    9.13
  -2   6  -7   82.80   10.33
   2   6   7   75.04    9.60
   2   6   7   75.91    9.29
  -2  -6  -7   59.32    9.06
  -2   6  -7   77.59    7.40
  -2  -6  -7   80.42    9.08
   2  -6   7   56.39    8.52
   2   6   7   72.72    8.99
   2   6   8  331.73   29.26
   2   6   8  284.65   28.81
   2  -6   8  337.01   29.13
  -2   6  -8  350.31   29.74
   2  -6   8  342.99   29.29
  -2  -6  -8  305.02   28.90
   2   6   8  342.27   29.59
  -2   6  -8  293.86   29.26
  -2  -6  -8  277.25   28.90
   2   6   8  316.70   29.07
   2   6   9  704.60   57.50
  -2   6  -9  627.42   56.56
   2   6   9  607.79   57.13
  -2  -6  -9  640.20   57.44
   2  -6   9  663.58   57.47
  -2   6  -9  612.14   57.76
   2  -6   9  674.77   57.59
   2   6   9  719.06   57.96
  -2   6  -9  593.27   57.43
  -2  -6  -9  638.44   57.48
   2  -6   9  633.69   56.53
   2   6   9  683.95   57.67
  -2  -6 -10   18.53    7.63
   2   6  10   10.15    8.02
  -2   6 -10   17.77    7.58
   2   6  10   11.92    6.76
   2  -6  10    5.82    7.91
  -2   6 -10    8.44    8.31
   2  -6  10   15.21    4.96
  -2  -6 -10   15.08    6.85
   2   6  10   12.53    6.51
   2  -6  10    8.77    6.08
   2   6  10    6.94    7.13
  -2   6 -10   13.72    5.31
  -2  -6 -11   26.54    7.92
   2  -6  11   35.02    7.96
   2   6  11   32.16    8.11
   2   6  11   17.93    7.21
  -2   6 -11   31.72    9.20
   2  -6  11   32.48    8.67
   2  -6  11   21.13    5.92
  -2  -6 -11   18.77    7.87
   2   6  11   31.69    7.97
  -2   6 -11   22.68    6.08
  -2  -6 -12   -0.64    7.48
   2   6  12    9.67    7.64
   2   6  12   13.39    6.84
   2  -6  12    5.69    7.79
  -2   6 -12   15.40    8.96
  -2  -6 -12    1.99    7.39
   2  -6  12   -4.30    5.10
   2  -6  12    1.97    6.83
   2  -6  12    0.69    7.50
  -2   6 -12    7.89    5.15
  -2   6 -13   27.16    9.27
  -2   6 -13   24.26    6.52
   2  -6  13   28.04    6.78
   2  -6  13   24.82    8.59
   2   6  13   30.53    8.08
   2  -6  14    0.68    7.74
  -2  -6 -14    5.84    7.63
   2   6  14    6.29    8.19
   2  -6  14   -0.73    7.88
  -2  -6 -14   -0.74    7.83
  -2   6 -14    2.13    6.19
   2  -6  14    5.72    5.97
   2   6  14    5.01    7.79
   2   6  14    2.59    9.40
   2  -6  14    8.56    8.09
   2   6  15   34.31   10.37
   2  -6  15   23.77    8.78
   2   6  15   44.29    9.29
  -2  -6 -15   48.92    9.51
   2  -6  15   48.59    7.90
   2  -6  15   18.58    9.08
   2   6  15   26.04    9.78
  -2   6 -15   36.84    7.82
   2   6  15   40.60    8.61
  -2  -6 -15   21.77    9.02
  -2   6 -15   25.78    9.71
   2  -7 -15    0.86    7.97
  -2  -7  15    4.21    6.65
  -2   7  15   11.09    7.64
  -2  -7  15    0.79    8.35
   2  -7 -15   17.13    8.53
  -2   7  15    9.79    6.34
  -2   7  15    2.39    8.83
   2   7 -15   -4.16    7.94
  -2  -7  15   11.74    6.27
   2  -7 -15    2.63    6.94
   2  -7 -14    4.10    7.96
  -2   7  14    0.55    6.82
  -2   7  14    9.12    7.56
  -2  -7  14    5.05    6.56
   2  -7 -14   15.63    8.74
   2   7 -14    6.49    7.43
  -2   7  14   -2.29    8.20
  -2  -7  14   -3.73    5.61
   2  -7 -14    3.08    6.92
  -2  -7  13   35.23    8.32
  -2   7  13   61.60    9.60
   2  -7 -13   41.79    9.71
  -2  -7  13   40.27    7.71
  -2  -7  13   50.57    9.49
  -2   7  13   40.85    9.31
  -2  -7  13   58.57    8.61
   2  -7 -13   28.79    8.63
  -2   7  13   45.43    8.02
  -2   7  12   28.20    7.15
  -2  -7  12   17.70    6.34
  -2   7  12   20.61    7.82
  -2  -7  12   34.37    7.26
  -2  -7  12   24.31    7.41
  -2  -7  12   28.16    8.32
   2  -7 -12   36.38    7.69
  -2  -7  12   25.70    6.23
  -2   7  12   27.05    7.75
  -2  -7  11   40.96    7.64
  -2  -7  11   35.00    7.38
   2  -7 -11   32.03    7.81
  -2   7  11   35.14    7.14
  -2   7  11   32.81    8.39
  -2  -7  11   35.88    7.14
  -2  -7  11   30.35    7.90
   2  -7 -11   32.36    8.50
  -2  -7  11   37.11    7.04
  -2  -7  11   42.31    7.90
  -2  -7  10    8.10    5.58
  -2  -7  10    2.52    4.79
   2  -7 -10   -4.50    6.81
   2  -7 -10   -5.43    5.99
  -2   7  10    7.65    5.87
  -2   7  10   -1.24    7.25
  -2  -7  10    4.72    4.88
  -2  -7  10    0.53    5.96
   2  -7 -10   -8.91    7.84
  -2  -7  10    2.97    5.48
  -2  -7  10    5.61    5.88
  -2  -7   9   28.46    6.25
  -2  -7   9   30.85    6.01
   2  -7  -9   33.74    7.71
   2  -7  -9   19.68    6.01
  -2   7   9   27.12    6.18
  -2  -7   9   36.18    6.54
   2  -7  -9   20.77    7.82
  -2  -7   9   26.12    6.07
  -2  -7   9   21.63    5.84
  -2  -7   9   30.41    6.68
  -2   7   9   17.33    7.32
   2  -7  -8   13.63    6.67
  -2  -7   8   15.15    5.46
   2  -7  -8   21.01    5.68
  -2  -7   8   27.33    5.75
  -2  -7   8   25.18    5.73
  -2   7   8   21.86    5.83
  -2  -7   8   23.09    5.85
  -2  -7   8   22.41    5.48
  -2   7   8   22.55    7.49
   2  -7  -8   23.02    6.72
  -2  -7   8   21.57    5.09
  -2   7   8   23.06    6.97
  -2  -7   7   42.17    5.68
  -2  -7   7   38.40    6.64
  -2  -7   7   26.89    5.81
  -2   7   7   34.91    6.76
   2  -7  -7   38.92    7.35
  -2  -7   7   40.95    5.53
  -2   7   7   25.71    5.98
  -2   7   7   41.05    7.32
   2  -7  -7   38.96    6.35
  -2  -7   7   34.21    5.98
  -2  -7   7   31.49    6.07
  -2   7   6   57.83    7.18
   2  -7  -6   62.39    7.94
   2  -7  -6   60.70    7.11
  -2   7   6   43.13    7.51
  -2  -7   6   52.26    6.87
  -2  -7   6   44.75    6.61
   2  -7  -6   49.15    7.70
  -2   7   6   43.32    7.97
   2  -7  -5   52.71    8.12
  -2   7   5   50.58    7.47
  -2   7   5   33.78    7.55
   2  -7  -5   50.44    6.50
  -2   7   5   54.64    6.96
   2   7  -5   50.15    6.59
  -2  -7   5   46.87    6.45
  -2  -7   5   52.18    5.83
   2  -7  -5   58.36    7.90
  -2  -7   5   41.67    5.97
   2   7  -4  847.42   70.02
  -2   7   4  830.68   70.32
   2  -7  -4  839.67   70.37
   2  -7  -4  832.44   69.99
   2  -7  -4  839.87   70.23
  -2  -7   4  745.15   69.58
  -2   7   4  836.84   70.08
  -2  -7   4  774.07   69.52
  -2   7   4  801.62   70.16
   2  -7  -3   42.79    6.37
  -2   7   3   41.87    6.80
   2   7  -3   35.28    6.08
  -2   7   3   37.27    6.40
  -2   7   3   26.57    6.15
   2  -7  -3   43.03    6.07
   2  -7  -3   41.26    6.63
   2   7  -2  217.89   19.81
   2  -7  -2  213.59   19.94
   2  -7  -1   19.94    4.83
  -2   7   1   25.03    5.05
   2  -7  -1   24.29    6.08
  -2   7   1   20.13    4.67
   2  -7   0  315.17   28.95
   2  -7   0  333.97   29.55
  -2   7   0  300.73   29.01
  -2   7   0  358.75   29.01
   2  -7   0  335.54   28.96
   2   7   1  320.46   30.77
  -2  -7  -1  366.52   31.41
   2   7   1  351.82   30.90
   2  -7   1  366.33   30.96
   2   7   1  385.63   31.53
   2  -7   1  330.72   30.71
  -2   7  -1  389.77   31.74
   2  -7   1  400.45   31.68
  -2   7  -1  339.97   30.75
  -2   7  -1  362.70   31.00
  -2  -7  -2  236.13   22.00
   2   7   2  241.23   21.68
   2   7   2  235.61   21.80
  -2  -7  -2  245.54   22.10
  -2   7  -2  259.34   21.68
   2  -7   2  231.77   21.55
   2  -7   2  234.58   22.38
  -2   7  -3 1366.10  119.70
   2  -7   3 1357.33  119.60
  -2  -7  -3 1417.09  119.43
   2   7   3 1383.38  119.42
  -2  -7  -3 1446.90  119.59
   2   7   3 1317.02  119.47
  -2   7  -3 1365.39  119.25
   2   7   4   -0.65    5.12
   2   7   4    3.44    5.46
   2  -7   4   -5.84    6.62
  -2  -7  -4   -2.28    5.26
   2   7   4    0.72    5.29
   2   7   4    1.31    5.18
   2  -7   4   -3.40    5.56
   2   7   5    6.76    5.27
  -2  -7  -5    2.54    5.08
   2   7   5   -0.40    5.70
  -2  -7  -5    1.61    5.56
   2   7   5    1.91    4.77
   2   7   5    7.53    5.86
   2  -7   5    0.62    4.53
   2  -7   5    7.56    7.13
  -2   7  -5   -4.15    5.07
   2  -7   5    1.63    6.24
   2  -7   6   17.37    3.14
   2   7   6   15.43    5.31
   2  -7   6   12.97    2.89
   2  -7   6   15.33    5.16
   2  -7   6    4.25    6.32
   2   7   6   13.15    5.54
  -2  -7  -6   15.98    6.18
   2   7   6   30.46    6.53
  -2  -7  -6   25.43    5.96
  -2   7  -6   13.77    6.03
   2   7   6   13.89    6.21
   2  -7   6   14.91    5.69
   2  -7   7    4.60    2.97
  -2   7  -7   -8.31    5.99
   2   7   7    3.65    6.19
  -2   7  -7    2.18    7.46
  -2  -7  -7   -2.22    6.02
   2  -7   7    4.19    4.64
  -2   7  -7    3.65    3.19
   2   7   7   10.30    5.95
  -2  -7  -7    0.48    5.89
   2   7   7    2.50    5.50
   2   7   7    5.70    6.16
   2  -7   7   13.04    6.65
   2  -7   8  263.14   23.73
   2   7   8  231.14   23.98
  -2  -7  -8  245.63   23.70
   2   7   8  251.66   23.69
  -2   7  -8  249.50   22.67
   2  -7   8  272.18   24.40
  -2   7  -8  274.86   24.60
   2   7   8  279.28   24.22
  -2  -7  -8  227.93   23.94
  -2   7  -8  256.02   24.07
   2   7   8  257.82   24.40
   2   7   9  253.09   25.37
   2   7   9  280.16   26.14
  -2   7  -9  210.18   25.52
   2   7   9  277.77   25.88
   2  -7   9  292.12   25.71
   2   7   9  298.20   26.09
  -2  -7  -9  267.18   25.66
   2  -7   9  289.37   26.00
  -2   7  -9  258.90   26.39
  -2  -7  -9  295.24   25.84
   2   7  10   40.84    8.17
  -2   7 -10   51.54    9.77
   2   7  10   51.23    9.05
  -2   7 -10   52.58    9.13
   2  -7  10   37.24    8.49
   2   7  10   52.21    8.93
   2   7  10   33.04    8.76
   2  -7  10   48.86    8.47
  -2   7 -10   37.50    6.35
  -2  -7 -10   41.48    8.67
   2  -7  10   41.04    6.09
  -2  -7 -10   41.84    8.22
  -2   7 -11   81.77   10.60
  -2   7 -11  128.78   13.92
   2  -7  11  111.03   12.30
   2  -7  11   92.56   12.72
  -2  -7 -11   90.50   12.60
   2  -7  11   94.50   10.46
   2   7  11   86.48   11.90
  -2  -7 -11   98.43   12.55
   2   7  11  129.11   12.40
  -2   7 -12   57.23    8.13
   2  -7  12   53.04    9.99
   2  -7  12   75.92    8.33
  -2   7 -12   57.13   10.83
   2   7  12   54.88   10.31
  -2  -7 -12   52.01    9.61
   2   7  12   64.07    9.16
   2  -7  12   58.60   10.82
   2  -7  12   65.62    9.98
   2   7  12   41.87   10.12
   2   7  13   11.34    8.03
   2  -7  13   10.12    8.18
  -2   7 -13   11.91    9.01
  -2  -7 -13    7.94    8.06
   2   7  13    8.27    8.28
   2  -7  13    6.44    5.64
  -2   7 -13    1.40    5.58
   2   7  13   11.18    8.01
   2   7  14   17.59    8.21
  -2  -7 -14   18.29    8.94
   2  -7  14   23.85    8.96
   2   7  14    7.61    7.90
  -2  -7 -14   17.61    8.97
   2  -7  14   10.59    6.65
  -2   7 -14   11.28    6.43
   2  -7  14   15.27    7.98
  -2   7 -15   11.17    6.46
  -2  -7 -15   14.26    8.80
   2  -7  15    8.77    6.42
   2  -7  15    8.92    8.73
   2  -7  15    3.82    8.03
   2   7  15   19.57    8.78
   2   7  15   -1.53    8.32
   2   7  15    5.29    6.96
   2  -7  15   -6.45    8.10
  -2  -7 -15   13.96    8.18
  -2   7 -15   18.40    9.59
  -2  -8  14   -2.77    5.98
   2  -8 -14   11.90    8.48
  -2  -8  14   -5.66    7.53
  -2   8  14    2.25    6.07
  -2  -8  14   -6.68    6.00
  -2  -8  14   16.13    6.51
  -2   8  14   -7.78    7.84
  -2   8  14   12.22    8.60
   2  -8 -14   -1.89    7.29
  -2  -8  13    6.88    7.74
  -2  -8  13    8.12    6.45
  -2  -8  13    7.82    6.03
   2  -8 -13    1.56    7.29
  -2  -8  13   -4.27    6.13
   2  -8 -13    7.06    6.76
  -2   8  13    8.03    7.66
  -2  -8  13   -1.22    6.34
  -2   8  13    6.70    7.17
  -2   8  13   13.38    7.08
  -2  -8  13   -6.47    6.41
   2  -8 -13    2.28    7.73
  -2  -8  12   16.17    5.92
  -2   8  12   15.59    8.41
  -2  -8  12   10.77    7.33
  -2  -8  12   12.95    6.29
   2  -8 -12   13.70    7.08
  -2  -8  12    9.60    6.50
   2  -8 -12   22.54    8.22
   2  -8 -12   13.44    8.16
  -2  -8  12   11.16    6.49
  -2   8  12   18.14    6.70
  -2  -8  12   29.96    7.06
  -2  -8  11   43.06    7.34
  -2  -8  11   53.39    8.19
  -2  -8  11   56.90    7.73
   2  -8 -11   52.79    8.33
  -2  -8  11   49.12    7.65
  -2  -8  11   37.01    7.89
  -2  -8  11   31.23    7.54
  -2   8  11   35.98    7.59
  -2  -8  10   18.32    5.88
  -2   8  10   27.86    8.37
  -2  -8  10   22.45    6.69
  -2  -8  10   19.64    6.16
   2  -8 -10   17.67    7.94
  -2  -8  10   27.18    6.81
  -2   8  10   18.95    7.29
  -2  -8  10   24.28    6.02
   2  -8 -10   30.40    7.84
  -2   8  10   27.47    6.34
  -2  -8  10   23.92    6.41
   2  -8 -10   22.92    7.19
   2  -8  -9   41.28    7.05
  -2  -8   9   45.23    7.38
   2  -8  -9   55.58    9.18
   2  -8  -9   36.31    8.21
  -2  -8   9   39.93    7.27
  -2  -8   9   38.09    6.62
  -2  -8   9   35.65    6.92
  -2  -8   9   33.61    6.88
  -2   8   9   36.24    8.18
  -2   8   9   44.84    7.33
  -2  -8   9   49.99    6.74
  -2   8   9   59.05    8.78
  -2   8   8  112.89   12.39
  -2   8   8  136.50   12.94
   2  -8  -8  111.67   13.12
  -2  -8   8  109.98   11.83
  -2  -8   8  127.88   12.05
  -2  -8   8  104.48   12.02
  -2   8   8  137.85   13.30
  -2  -8   8  121.05   12.24
  -2  -8   8  114.83   12.22
   2  -8  -8  115.01   12.32
  -2  -8   8  103.03   12.22
  -2  -8   7   17.69    5.08
  -2  -8   7   16.77    5.19
  -2  -8   7    9.85    4.24
   2  -8  -7   19.72    6.05
  -2   8   7    7.63    5.79
  -2  -8   7   10.25    4.77
  -2   8   7   23.56    6.50
  -2   8   7   24.69    5.79
  -2  -8   7   14.27    5.06
  -2  -8   7   18.06    5.84
   2  -8  -7   11.41    6.92
   2  -8  -7   14.14    5.43
  -2  -8   6   -1.83    4.39
   2  -8  -6   -1.02    5.06
   2  -8  -6   -3.81    5.95
  -2   8   6    4.26    4.90
  -2   8   6   -1.29    5.72
  -2  -8   6   -1.87    4.46
   2  -8  -6    2.22    5.54
   2   8  -6    2.48    4.15
  -2   8   5    1.71    5.79
  -2  -8   5   -5.61    4.65
   2   8  -5   -1.71    4.25
  -2   8   5   -0.77    4.91
  -2  -8   5    0.86    3.63
  -2   8   5   -0.34    5.24
   2  -8  -5    8.83    4.99
  -2  -8   5    0.28    4.14
   2  -8  -5    0.86    6.32
   2  -8  -5    1.58    5.39
  -2  -8   5   -0.19    3.12
  -2  -8   4  118.90   12.62
   2  -8  -4  136.34   14.22
  -2  -8   4  158.45   12.85
  -2   8   4  146.16   13.86
   2  -8  -4  156.36   14.06
   2  -8  -4  133.13   13.62
   2   8  -4  145.76   13.42
  -2   8   4  154.99   14.27
  -2   8   4  128.59   13.78
  -2   8   3  345.76   28.19
  -2   8   3  297.00   27.79
   2  -8  -3  326.64   27.86
   2  -8  -3  315.52   27.98
   2  -8  -3  322.96   28.19
   2   8  -3  279.74   27.56
  -2   8   3  300.93   27.99
  -2   8   2    9.97    4.69
   2  -8  -2   18.29    5.58
  -2   8   2    9.11    5.30
   2  -8  -2    8.58    4.08
   2  -8  -2   16.97    5.36
  -2   8   1   79.99    9.31
   2  -8  -1   72.59    9.00
  -2   8   0  136.29   12.15
   2   8   0  119.28   12.56
  -2   8   0  130.43   13.30
  -2   8   0  126.13   12.11
   2  -8   0  139.31   12.07
   2   8   0  111.36   12.57
  -2  -8   0  116.63   12.41
   2   8   1   16.17    3.78
  -2   8  -1   14.28    6.58
   2  -8   1   14.33    5.78
   2  -8   1   14.00    3.75
  -2  -8  -1   18.08    5.75
  -2   8  -1   14.46    3.77
   2   8   1   18.35    5.51
   2  -8   1   10.84    3.32
   2   8   1   12.77    5.15
  -2  -8  -1   19.39    5.11
  -2   8  -1   12.37    4.06
   2   8   1   10.06    3.75
   2   8   2  131.42   12.54
  -2  -8  -2  119.23   12.53
  -2   8  -2  131.77   12.01
   2  -8   2  138.04   11.38
   2   8   2  133.70   12.07
   2  -8   2  124.14   11.84
  -2   8  -2  115.74   11.32
  -2  -8  -2  123.51   12.77
   2   8   2  109.49   12.54
   2  -8   2  118.69   13.21
  -2   8  -2  106.56   13.06
   2   8   2  125.70   12.15
  -2  -8  -3  527.66   46.18
   2  -8   3  512.59   46.29
  -2   8  -3  531.37   46.34
   2   8   3  482.36   45.96
  -2  -8  -3  555.33   46.01
   2   8   4  205.32   20.00
   2   8   4  201.39   19.58
  -2  -8  -4  227.63   19.96
   2   8   4  216.03   19.73
   2   8   4  211.74   19.69
   2  -8   4  196.93   19.90
   2  -8   5  738.37   61.29
  -2   8  -5  640.27   61.35
   2   8   5  714.78   61.73
   2   8   5  697.07   61.49
   2   8   5  740.39   61.70
   2   8   5  707.37   61.60
  -2  -8  -5  665.63   61.48
   2  -8   5  683.00   61.87
  -2  -8  -5  691.62   61.69
   2  -8   5  733.67   61.74
   2  -8   6   81.60    8.24
   2   8   6  103.04   10.72
   2   8   6   97.67   10.43
   2   8   6   90.56   10.53
   2  -8   6   86.91    8.22
   2  -8   6   83.41   10.67
   2  -8   6   82.65   11.04
   2  -8   6  102.90    9.76
  -2  -8  -6   85.38   10.45
  -2   8  -6   73.76   10.20
   2   8   6   80.65   10.19
  -2  -8  -6  100.59   10.25
  -2  -8  -7   90.65   10.61
   2   8   7   76.05   10.20
  -2   8  -7   83.49   10.21
   2   8   7   86.86   10.02
   2  -8   7  103.03   10.00
   2  -8   7   90.15   11.10
   2  -8   7   87.37    8.17
   2  -8   7   74.67    8.12
   2   8   7   81.54   10.44
  -2  -8  -7   84.49   10.25
   2   8   7   75.91   10.21
   2  -8   7   82.90   10.75
   2   8   8   35.27    8.14
   2   8   8   55.71    8.32
   2  -8   8   41.38    7.63
  -2  -8  -8   54.85    8.22
  -2   8  -8   45.25    8.36
   2  -8   8   50.87    9.30
   2  -8   8   44.33    5.68
  -2  -8  -8   50.73    8.62
   2   8   8   49.13    8.85
   2   8   8   51.56    8.50
   2  -8   8   52.41    5.59
   2   8   9   39.01    8.01
   2   8   9   53.24    8.65
   2  -8   9   37.34    8.70
   2   8   9   58.48    8.97
  -2  -8  -9   35.50    8.24
  -2   8  -9   54.89    9.80
  -2   8  -9   28.87    7.74
   2   8   9   60.76    9.08
  -2  -8  -9   42.13    8.15
   2  -8   9   50.92    8.08
   2   8  10   20.41    7.12
   2   8  10   20.13    7.77
   2  -8  10   30.66    7.78
   2   8  10   14.78    7.13
  -2   8 -10   22.77    4.98
  -2  -8 -10   18.47    7.29
  -2   8 -10   39.70    8.30
  -2   8 -10   13.05    8.24
   2   8  10   15.17    7.38
  -2  -8 -10   24.05    7.81
   2  -8  10    4.04    4.46
   2  -8  10    9.07    6.78
   2   8  11   32.32    8.16
   2  -8  11   39.60    9.43
  -2  -8 -11   34.14    8.76
   2  -8  11   23.08    5.60
  -2   8 -11   38.18    6.02
   2   8  11   24.85    7.34
  -2   8 -11   15.99    8.82
  -2   8 -11   44.85    8.90
   2  -8  11   43.79    8.33
  -2  -8 -11   33.97    8.58
   2   8  12    5.81    6.56
   2  -8  12    5.41    8.50
   2  -8  12    4.58    7.32
  -2   8 -12    6.52    5.26
   2  -8  12    5.33    7.83
   2   8  12   -3.62    7.12
  -2   8 -12   18.45    8.60
   2   8  12   -0.79    8.25
   2  -8  12   10.01    5.38
  -2  -8 -13   17.65    8.28
   2  -8  13   16.86    8.52
   2  -8  13    9.35    5.56
  -2   8 -13    0.45    5.35
   2   8  13    5.85    8.28
  -2   8 -13   14.56    9.85
   2   8  13    9.31    8.06
   2   8  13    6.05    8.03
   2  -8  14   29.62    9.24
   2   8  14   64.89   10.55
  -2  -8 -14   42.79    9.27
   2  -8  14   52.84    7.50
  -2  -8 -14   41.09    9.93
   2   8  14   47.95    9.39
   2   8  14   44.48    8.46
   2  -8  14   -1.45    8.05
  -2   8 -14   35.98    7.66
   2   8  14   23.64    9.34
  -2  -9  14    4.07    6.79
  -2  -9  14   24.87    7.63
   2  -9 -14   21.00    8.56
   2  -9 -14   14.76    7.68
   2  -9 -14    9.17    7.80
  -2  -9  14   21.03    6.67
  -2   9  14   18.99    8.73
  -2  -9  14   10.06    6.89
  -2   9  14   21.35    7.33
  -2  -9  13   60.34    9.01
  -2  -9  13   64.40   10.26
  -2  -9  13   48.80    9.00
  -2  -9  13   75.28    9.64
   2  -9 -13   62.90   10.86
   2  -9 -13   53.02   10.03
   2  -9 -13   82.18   11.43
  -2  -9  13   70.92    9.20
  -2   9  13   81.08   11.26
  -2  -9  13   80.86    9.61
  -2   9  13   45.04    8.93
  -2  -9  12    4.82    6.12
  -2  -9  12    5.63    6.84
  -2   9  12   -6.30    7.26
  -2  -9  12    7.78    6.31
  -2  -9  12    7.54    6.55
   2  -9 -12    4.46    8.58
  -2  -9  12    8.34    6.21
  -2   9  12   -3.62    7.55
  -2   9  12    6.75    6.47
   2  -9 -12   -1.13    6.67
  -2  -9  12    0.49    5.16
   2  -9 -12   -4.54    8.10
  -2  -9  11   55.33    8.12
  -2  -9  11   57.60    8.06
  -2  -9  11   21.34    6.57
  -2   9  11   52.63    7.86
  -2  -9  11   48.00    7.68
   2  -9 -11   37.16    8.10
  -2  -9  11   55.91    7.69
  -2  -9  11   52.75    7.83
   2  -9 -11   55.47    9.81
  -2  -9  10   41.58    6.96
   2  -9 -10   13.21    8.90
  -2  -9  10   54.55    7.62
  -2   9  10   60.50    9.32
   2  -9 -10   25.05    7.55
  -2  -9  10   72.58    7.53
  -2   9  10   34.75    8.01
  -2  -9  10   29.41    7.43
  -2  -9  10   36.28    6.70
  -2  -9  10   47.01    7.37
   2  -9 -10   55.27    9.18
  -2   9  10   39.53    7.79
  -2  -9   9   -1.70    5.53
  -2   9   9    2.64    5.98
   2  -9  -9    4.86    5.95
  -2   9   9    7.35    7.18
   2  -9  -9    2.46    7.52
   2  -9  -9    8.05    6.86
  -2  -9   9   10.94    5.41
  -2  -9   9   15.51    5.44
  -2  -9   9    1.36    5.78
  -2  -9   9    3.54    5.13
  -2  -9   9    5.29    4.62
  -2   9   9    3.47    6.72
   2  -9  -8  150.45   15.96
  -2  -9   8  146.29   14.68
  -2   9   8  139.66   15.32
  -2  -9   8  135.36   14.49
  -2  -9   8  145.82   14.93
   2  -9  -8  164.52   15.24
  -2   9   8  149.63   15.10
  -2   9   8  173.00   16.05
  -2  -9   8  162.42   14.88
  -2  -9   8  167.76   15.34
  -2  -9   8  138.94   14.37
   2  -9  -8  136.98   15.77
  -2  -9   7   38.35    6.17
  -2  -9   7   52.81    7.27
  -2  -9   7   45.97    6.57
  -2  -9   7   39.55    6.42
  -2   9   7   40.34    6.93
  -2  -9   7   37.74    6.00
   2  -9  -7   42.43    7.53
   2  -9  -7   48.49    7.12
   2  -9  -7   54.34    8.16
  -2   9   7   29.79    7.43
  -2  -9   7   48.23    6.42
  -2  -9   6   15.20    5.32
   2  -9  -6   33.66    7.28
   2  -9  -6   33.76    5.92
   2   9  -6   17.50    5.87
  -2   9   6   33.65    6.31
  -2   9   6   21.11    6.45
  -2  -9   6   24.95    5.01
   2  -9  -6   27.47    6.04
  -2   9   6   27.96    7.20
   2   9  -6   20.36    5.19
  -2   9   5   20.17    6.15
  -2  -9   5   22.34    5.34
   2  -9  -5   18.81    6.28
  -2   9   5    8.07    5.08
  -2  -9   5   15.37    3.77
  -2  -9   5   21.62    3.54
   2  -9  -5   23.35    5.67
   2  -9  -5   17.47    5.23
  -2  -9   5    8.42    4.59
   2   9  -5   11.05    5.45
   2   9  -5   12.68    4.76
  -2   9   5   13.51    5.93
  -2   9   4  120.65   12.56
   2  -9  -4  113.72   11.95
  -2   9   4  112.24   12.33
  -2  -9   4  123.52   10.68
   2   9  -4  108.69   11.57
  -2  -9   4  118.66   10.77
  -2   9   4  101.05   12.06
   2  -9  -4  118.99   12.60
  -2  -9   4  125.05   12.04
  -2  -9   4  112.81   11.63
   2   9  -4  117.92   12.22
   2  -9  -4  116.41   12.10
  -2   9   3  415.28   34.26
  -2  -9   3  405.23   33.97
  -2   9   3  370.71   34.18
  -2  -9   3  418.86   33.85
  -2   9   3  389.90   33.90
   2  -9  -3  416.75   34.03
   2  -9  -3  407.96   34.29
   2  -9  -3  241.30   33.78
   2   9  -3  387.54   34.01
   2   9  -3  362.11   33.76
  -2  -9   2    3.60    4.59
   2  -9  -2    4.95    4.36
  -2  -9   2   -1.15    4.72
   2  -9  -2    0.33    5.23
  -2   9   2    2.98    4.50
   2  -9  -2  -10.85    5.32
  -2   9   2   -0.95    5.17
  -2   9   2    2.10    5.66
   2   9  -2   -2.42    5.00
   2   9  -2   -6.76    4.67
   2   9  -1  131.41   13.50
   2  -9  -1  128.59   13.84
   2   9  -1  128.73   13.34
  -2  -9   1  151.36   13.62
  -2  -9   1  164.26   13.82
  -2   9   1  128.50   13.99
   2   9   0    7.83    5.14
  -2  -9   0   13.30    5.28
  -2   9   0   18.15    5.96
  -2   9   0    7.91    4.39
   2   9   0    8.48    2.53
   2  -9   0    4.41    4.21
   2   9   0    3.93    5.33
  -2  -9   0   11.00    5.42
  -2   9  -1   66.03    7.12
   2  -9   1   59.35    8.44
  -2   9  -1   61.86    8.73
   2   9   1   63.95    7.97
   2  -9   1   61.24    6.75
  -2  -9  -1   52.59    7.79
  -2   9  -1   54.39    6.70
   2   9   1   58.20    8.15
  -2  -9  -1   71.18    7.81
   2   9   1   62.77    6.72
   2   9   1   64.91    6.59
   2   9   2   90.91    8.91
   2  -9   2   76.48    9.88
   2   9   2   78.81    8.98
   2   9   2   86.05    9.57
  -2   9  -2   83.33    8.22
   2   9   2   71.95    9.62
  -2  -9  -2   93.99    9.76
  -2   9  -2   83.06    8.85
  -2   9  -2   90.29   10.34
  -2  -9  -2   82.69    9.83
   2  -9   2   90.10    8.19
   2   9   3  325.41   27.87
   2   9   3  312.25   28.03
  -2  -9  -3  350.91   28.08
  -2   9  -3  293.14   26.79
   2  -9   3  315.76   28.15
  -2   9  -3  331.61   28.45
  -2  -9  -3  327.84   28.14
   2  -9   3  299.19   26.80
   2   9   3  305.20   27.67
  -2   9  -4  556.10   50.80
   2   9   4  539.50   50.33
   2   9   4  528.45   50.41
   2  -9   4  585.46   50.73
  -2  -9  -4  641.45   50.74
   2  -9   4  596.81   50.09
   2   9   4  553.07   50.47
   2  -9   5  185.73   15.18
   2   9   5  155.82   16.68
  -2   9  -5  142.07   16.35
   2  -9   5  175.99   16.22
   2   9   5  152.74   16.65
   2   9   5  194.76   16.88
   2  -9   5  161.25   15.15
  -2  -9  -5  169.31   16.77
   2  -9   5  191.53   17.12
   2   9   5  181.11   17.07
   2  -9   5  169.72   17.63
  -2  -9  -6  167.34   18.61
   2  -9   6  201.36   19.23
   2  -9   6  228.68   18.46
   2   9   6  218.67   18.80
   2  -9   6  223.52   19.66
  -2   9  -6  182.34   18.56
   2   9   6  211.96   18.95
  -2  -9  -6  206.21   19.25
   2  -9   6  174.93   17.23
   2   9   6  230.62   19.16
   2  -9   6  196.05   17.25
   2   9   6  176.12   19.04
   2   9   7   58.55    8.70
   2  -9   7   52.76    5.79
   2   9   7   66.39    8.40
   2  -9   7   51.29    9.19
  -2  -9  -7   51.47    8.19
   2  -9   7   66.45    7.93
   2  -9   7   56.84    8.95
   2   9   7   71.59    8.67
   2   9   7   45.52    8.29
  -2   9  -7   54.02    8.30
   2  -9   7   49.39    5.90
  -2  -9  -7   70.49    9.17
   2  -9   8  331.03   30.09
   2   9   8  339.89   30.60
  -2   9  -8  323.69   30.25
   2   9   8  343.91   30.87
   2  -9   8  306.85   29.00
   2   9   8  357.43   30.66
  -2  -9  -8  356.82   30.67
   2  -9   8  349.08   31.00
  -2  -9  -8  374.63   30.42
   2  -9   8  339.12   30.58
   2  -9   8  308.98   28.94
   2   9   8  329.60   30.40
  -2  -9  -9    1.65    6.84
  -2  -9  -9    0.60    6.50
   2   9   9   -5.34    6.67
   2   9   9    3.63    6.56
   2  -9   9    4.81    7.87
   2   9   9   -2.56    6.53
   2  -9   9    6.12    6.22
   2   9   9    3.89    6.98
  -2   9  -9    0.57    6.41
   2  -9   9    0.57    6.57
  -2  -9 -10   53.33    9.52
   2  -9  10   67.00    7.10
   2  -9  10   46.52    9.82
   2   9  10   49.54    9.42
   2   9  10   67.16   10.09
  -2  -9 -10   69.30    9.99
   2  -9  10   55.84    9.15
   2   9  10   67.17   10.20
  -2   9 -10   56.16    9.74
   2   9  10   53.48    9.35
   2  -9  10   63.55    7.25
   2  -9  11  200.18   18.72
   2   9  11  207.20   18.40
  -2   9 -11  155.69   18.55
   2  -9  11  186.22   19.11
  -2  -9 -11  192.21   18.75
   2  -9  11  160.91   16.95
   2  -9  12   84.20   10.97
   2   9  12   64.49   10.21
   2   9  12   79.72   10.78
   2  -9  12   39.43    9.33
  -2   9 -12   61.13   11.67
   2   9  12   77.09   10.97
  -2  -9 -12   48.56   10.39
   2  -9  12   55.66    7.55
  -2   9 -12   64.35    8.15
   2   9  13   15.96    9.00
  -2   9 -13  -12.35    8.89
   2   9  13    4.96    7.17
  -2  -9 -13    4.95    7.87
   2   9  13    9.86    7.64
   2   9  13   -2.20    8.37
  -2  -9 -13    3.01    8.13
   2  -9  13   -3.45    5.15
   2  -9  13    3.60    6.40
  -2   9 -13   -0.87    5.24
   2   9  14   -3.53    9.30
  -2  -9 -14    7.43    7.84
  -2   9 -14    5.32    5.59
   2  -9  14    1.50    7.96
   2   9  14    3.23    7.03
   2  -9  14   -0.72    7.50
  -2  -9 -14    5.51    8.88
   2  -9  14    0.95    5.29
   2   9  14    6.12    8.21
   2   9  14  -15.82    8.65
  -2 -10  14    5.11    7.17
  -2  10  14    9.31    8.34
  -2 -10  14    5.51    6.23
  -2 -10  14   10.25    6.71
  -2  10  14    8.85    8.31
   2 -10 -14    1.68    7.76
  -2 -10  14    4.31    6.65
   2 -10 -14    0.82    8.37
  -2 -10  14    3.87    5.43
  -2  10  13   20.09    8.05
  -2 -10  13    2.01    7.23
   2 -10 -13    4.80    7.97
   2 -10 -13   10.30    7.86
  -2  10  13   10.41    8.42
  -2 -10  13   16.05    6.85
  -2 -10  13    1.18    6.27
  -2 -10  13   14.85    6.58
  -2 -10  13    3.44    6.47
  -2  10  13   21.49    7.01
   2 -10 -13    1.84    7.03
  -2 -10  13    1.04    5.96
  -2  10  12   65.75   10.64
  -2 -10  12   50.07    9.05
   2 -10 -12   79.57   10.64
   2 -10 -12   68.68   10.44
  -2 -10  12   69.07    8.95
  -2  10  12   48.83   10.06
  -2 -10  12   50.64    9.12
  -2 -10  12   63.76    8.44
  -2 -10  12   61.37    9.16
   2 -10 -12   60.67    9.80
  -2  10  12   59.36    9.01
  -2 -10  12   74.33    9.53
  -2 -10  11    6.89    5.35
  -2 -10  11    3.49    5.43
   2 -10 -11   -2.88    7.48
  -2  10  11    1.41    7.57
   2 -10 -11    4.28    7.06
  -2 -10  11    2.25    5.98
  -2 -10  11    0.51    5.89
  -2 -10  11   10.49    5.34
  -2 -10  11   -2.61    6.50
   2 -10 -11    4.84    6.92
  -2  10  11   -8.70    7.03
  -2  10  11   -4.11    6.50
   2 -10 -10   21.57    8.47
  -2 -10  10   10.58    5.58
  -2  10  10   17.00    6.99
  -2 -10  10    6.38    4.38
  -2 -10  10   17.76    6.82
   2 -10 -10   17.92    6.98
  -2 -10  10   16.64    5.31
  -2 -10  10   13.77    6.07
  -2  10  10   23.47    6.69
  -2 -10  10   17.64    5.27
  -2  10   9   13.23    7.13
  -2 -10   9    3.19    4.62
  -2 -10   9    0.89    5.29
  -2  10   9    4.70    6.28
  -2 -10   9    6.67    4.84
  -2  10   9    2.34    5.82
  -2 -10   9    1.98    5.22
  -2 -10   9   12.60    6.33
   2 -10  -9   -1.41    6.13
  -2 -10   9    2.67    5.29
   2 -10  -9   11.30    7.25
   2 -10  -8   19.64    5.88
   2 -10  -8    4.18    6.86
  -2 -10   8   16.12    5.40
  -2  10   8   26.59    6.84
  -2 -10   8   17.88    5.04
  -2 -10   8   22.31    5.58
  -2 -10   8   26.03    6.36
  -2  10   8   14.15    6.63
  -2  10   8    5.91    6.85
  -2 -10   8   11.93    4.98
   2 -10  -8   23.90    7.46
  -2 -10   8   27.32    5.31
   2  10  -7   13.33    4.87
   2 -10  -7    4.14    6.55
  -2 -10   7    8.04    4.67
  -2  10   7   11.99    5.91
  -2 -10   7   14.58    5.16
   2 -10  -7   20.59    7.10
  -2 -10   7    3.53    5.15
  -2  10   7    6.93    6.12
   2 -10  -7    7.10    5.31
  -2 -10   7   10.36    3.88
  -2  10   7    2.76    6.80
   2 -10  -6   66.01    9.28
  -2 -10   6   73.99    8.55
   2  10  -6   74.90    8.44
   2 -10  -6   64.85    9.61
  -2  10   6   80.50    9.39
   2 -10  -6   67.76    9.08
   2  10  -6   81.50    9.45
  -2 -10   6   74.75    9.07
  -2  10   6   90.45    9.80
  -2 -10   6   79.47    7.89
  -2  10   6   60.08    9.30
   2 -10  -5    1.87    5.64
  -2 -10   5    2.83    4.99
  -2  10   5   -1.88    5.77
  -2 -10   5    1.81    4.27
   2  10  -5    1.90    5.68
  -2 -10   5   -0.57    3.08
   2 -10  -5    2.23    5.26
  -2  10   5   -2.05    5.28
  -2 -10   5   -0.17    2.76
  -2  10   5    1.20    5.50
   2  10  -5   -0.31    3.99
   2 -10  -5    5.92    5.14
  -2 -10   4   30.15    3.57
  -2 -10   4   28.40    5.26
[truncated: 1,667,503 more chars]
