# Supplementary material for: Dual Circularly Polarized Luminescence from Chiral Boron‐Embedded Polycyclic Aromatic Hydrocarbons
Source: Angew Chem Int Ed Engl. 2025 Dec 21;65(10):e22746. doi: 10.1002/anie.202522746 (PMC12955512; doi:10.1002/anie.202522746)
Supplement: Supplementary file 2 — Supporting Information [file ANIE-65-e22746-s001.zip › 4.cif]

 
data_4
 
_audit_creation_method            'SHELXL-2018/1'
_shelx_SHELXL_version_number      '2018/1'
_chemical_name_systematic         ?
_chemical_name_common             ?
_chemical_melting_point           ?
_chemical_formula_moiety           'C60 H47 B N O P, C12 H10 O'
_chemical_formula_sum
 'C72 H57 B N O2 P' 
_chemical_formula_weight          1009.96

loop_
 _atom_type_symbol
 _atom_type_description
 _atom_type_scat_dispersion_real
 _atom_type_scat_dispersion_imag
 _atom_type_scat_source
 'C'  'C'  -0.0001   0.0005
 'International Tables Vol C Tables 4.2.6.8 and 6.1.1.4'
 'H'  'H'   0.0000   0.0000
 'International Tables Vol C Tables 4.2.6.8 and 6.1.1.4'
 'B'  'B'  -0.0001   0.0002
 'International Tables Vol C Tables 4.2.6.8 and 6.1.1.4'
 'N'  'N'   0.0004   0.0010
 'International Tables Vol C Tables 4.2.6.8 and 6.1.1.4'
 'O'  'O'   0.0017   0.0018
 'International Tables Vol C Tables 4.2.6.8 and 6.1.1.4'
 'P'  'P'   0.0348   0.0309
 'International Tables Vol C Tables 4.2.6.8 and 6.1.1.4'
 
_space_group_crystal_system       monoclinic
_space_group_IT_number            14
_space_group_name_H-M_alt         'P 21/c'
_space_group_name_Hall            '-P 2ybc'
 
_shelx_space_group_comment
;
The symmetry employed for this shelxl refinement is uniquely defined
by the following loop, which should always be used as a source of
symmetry information in preference to the above space-group names.
They are only intended as comments.
;
 
loop_
 _space_group_symop_operation_xyz
 'x, y, z'
 '-x, y+1/2, -z+1/2'
 '-x, -y, -z'
 'x, -y-1/2, z-1/2'
 
_cell_length_a                    18.1580(5)
_cell_length_b                    14.8691(4)
_cell_length_c                    20.4195(5)
_cell_angle_alpha                 90
_cell_angle_beta                  99.788(2)
_cell_angle_gamma                 90
_cell_volume                      5432.9(2)
_cell_formula_units_Z             4
_cell_measurement_temperature     103(2)
_cell_measurement_reflns_used   21236
_cell_measurement_theta_min     1.5450
_cell_measurement_theta_max     20.0200
 
_exptl_crystal_description        plate
_exptl_crystal_colour             yellow
_exptl_crystal_density_meas       ?
_exptl_crystal_density_method     ?
_exptl_crystal_density_diffrn     1.235          
_exptl_crystal_F_000              2128
_exptl_transmission_factor_min    ?
_exptl_transmission_factor_max    ?
_exptl_crystal_size_max           0.100
_exptl_crystal_size_mid           0.050
_exptl_crystal_size_min           0.030
_exptl_absorpt_coefficient_mu     0.039
_shelx_estimated_absorpt_T_min    0.996
_shelx_estimated_absorpt_T_max    0.999
_exptl_absorpt_correction_type     multi-scan
_exptl_absorpt_correction_T_min   0.996
_exptl_absorpt_correction_T_max   0.999
_exptl_absorpt_process_details
;
CrysAlisPro 1.171.43.90 (Rigaku Oxford Diffraction, 2023)
Empirical absorption correction using spherical harmonics,
implemented in SCALE3 ABSPACK scaling algorithm.
;
_exptl_absorpt_special_details    ?
_diffrn_ambient_temperature       103(2)
_diffrn_radiation_wavelength      0.413
_diffrn_radiation_type            Synchrotron
_diffrn_source                    'synchrotron radiation SPring-8 BL02B1'
_diffrn_measurement_device_type   'PILATUS3 X CdTe 1M'
_diffrn_measurement_method        'Oscillation Photograph' 
_diffrn_detector_area_resol_mean  ?
_diffrn_reflns_number             145286
_diffrn_reflns_av_unetI/netI      0.0820
_diffrn_reflns_av_R_equivalents   0.0964
_diffrn_reflns_limit_h_min        -29
_diffrn_reflns_limit_h_max        32
_diffrn_reflns_limit_k_min        -26
_diffrn_reflns_limit_k_max        25
_diffrn_reflns_limit_l_min        -35
_diffrn_reflns_limit_l_max        34
_diffrn_reflns_theta_min          1.544
_diffrn_reflns_theta_max          21.879
_diffrn_reflns_theta_full         14.347
_diffrn_measured_fraction_theta_max   0.825
_diffrn_measured_fraction_theta_full  0.999
_diffrn_reflns_Laue_measured_fraction_max    0.825
_diffrn_reflns_Laue_measured_fraction_full   0.999
_diffrn_reflns_point_group_measured_fraction_max   0.825
_diffrn_reflns_point_group_measured_fraction_full  0.999
_reflns_number_total              27586
_reflns_number_gt                 16891
_reflns_threshold_expression      'I > 2\s(I)'
_reflns_Friedel_coverage          0.000
_reflns_Friedel_fraction_max      .
_reflns_Friedel_fraction_full     .
 
_reflns_special_details
;
 Reflections were merged by SHELXL according to the crystal
 class for the calculation of statistics and refinement.
 
 _reflns_Friedel_fraction is defined as the number of unique
 Friedel pairs measured divided by the number that would be
 possible theoretically, ignoring centric projections and
 systematic absences.
;
 
_computing_data_collection        'SCXRD' 
_computing_cell_refinement        'CrysAlisPro 1.171.43.90 (Rigaku OD, 2023)'
_computing_data_reduction         'CrysAlisPro 1.171.43.90 (Rigaku OD, 2023)'
_computing_structure_solution     'SHELXT 2014/5 (Sheldrick, 2014)'
_computing_structure_refinement 'SHELXL-2018/1 (Sheldrick, 2018)'
_computing_molecular_graphics     'Yadokari-XG 2011 (Wakita Nemoto et al., 2011)'
_computing_publication_material   'Yadokari-XG 2011 (Wakita Nemoto et al., 2011)' 
_refine_special_details           ?
_refine_ls_structure_factor_coef  Fsqd
_refine_ls_matrix_type            full
_refine_ls_weighting_scheme       calc
_refine_ls_weighting_details
'w=1/[\s^2^(Fo^2^)+(0.0987P)^2^+2.3817P] where P=(Fo^2^+2Fc^2^)/3'
_atom_sites_solution_primary      ?
_atom_sites_solution_secondary    ?
_atom_sites_solution_hydrogens    geom
_refine_ls_hydrogen_treatment     constr
_refine_ls_extinction_method      none
_refine_ls_extinction_coef        .
_refine_ls_number_reflns          27586
_refine_ls_number_parameters      729
_refine_ls_number_restraints      0
_refine_ls_R_factor_all           0.1452
_refine_ls_R_factor_gt            0.0871
_refine_ls_wR_factor_ref          0.2322
_refine_ls_wR_factor_gt           0.2030
_refine_ls_goodness_of_fit_ref    1.028
_refine_ls_restrained_S_all       1.028
_refine_ls_shift/su_max           0.000
_refine_ls_shift/su_mean          0.000
 
loop_
 _atom_site_label
 _atom_site_type_symbol
 _atom_site_fract_x
 _atom_site_fract_y
 _atom_site_fract_z
 _atom_site_U_iso_or_equiv
 _atom_site_adp_type
 _atom_site_occupancy
 _atom_site_site_symmetry_order  
 _atom_site_calc_flag
 _atom_site_refinement_flags_posn
 _atom_site_refinement_flags_adp
 _atom_site_refinement_flags_occupancy
 _atom_site_disorder_assembly
 _atom_site_disorder_group
B1 B 0.48399(9) 0.55952(11) 0.20431(7) 0.0198(3) Uani 1 1 d . . . . .
O1 O 0.52113(6) 0.65860(7) 0.20110(5) 0.02168(19) Uani 1 1 d . . . . .
P1 P 0.59675(2) 0.65743(3) 0.17631(2) 0.02043(8) Uani 1 1 d . . . . .
C1 C 0.55008(8) 0.49463(10) 0.18619(6) 0.0208(2) Uani 1 1 d . . . . .
C2 C 0.61416(8) 0.53984(10) 0.17309(7) 0.0219(2) Uani 1 1 d . . . . .
C3 C 0.67847(9) 0.49601(12) 0.15923(8) 0.0279(3) Uani 1 1 d . . . . .
H1 H 0.720537 0.529129 0.150610 0.033 Uiso 1 1 calc R U . . .
C4 C 0.67823(10) 0.40261(13) 0.15859(8) 0.0335(4) Uani 1 1 d . . . . .
H2 H 0.720492 0.370649 0.149128 0.040 Uiso 1 1 calc R U . . .
C5 C 0.61581(11) 0.35578(12) 0.17188(8) 0.0320(3) Uani 1 1 d . . . . .
H3 H 0.616679 0.291899 0.171432 0.038 Uiso 1 1 calc R U . . .
C6 C 0.55200(9) 0.39943(11) 0.18584(7) 0.0260(3) Uani 1 1 d . . . . .
C7 C 0.48732(12) 0.34548(12) 0.20302(9) 0.0339(3) Uani 1 1 d . . . . .
H4 H 0.488943 0.284368 0.185347 0.051 Uiso 1 1 calc R U . . .
H5 H 0.440141 0.374248 0.183438 0.051 Uiso 1 1 calc R U . . .
H6 H 0.490961 0.342849 0.251423 0.051 Uiso 1 1 calc R U . . .
C8 C 0.66469(9) 0.71778(12) 0.23441(8) 0.0263(3) Uani 1 1 d . . . . .
C9 C 0.66399(10) 0.70309(14) 0.30232(8) 0.0340(4) Uani 1 1 d . . . . .
H7 H 0.629887 0.661233 0.315673 0.041 Uiso 1 1 calc R U . . .
C10 C 0.71330(12) 0.74993(18) 0.34998(10) 0.0467(5) Uani 1 1 d . . . . .
H8 H 0.713173 0.739501 0.395862 0.056 Uiso 1 1 calc R U . . .
C11 C 0.76269(13) 0.8119(2) 0.33062(12) 0.0591(7) Uani 1 1 d . . . . .
H9 H 0.794589 0.845784 0.363249 0.071 Uiso 1 1 calc R U . . .
C12 C 0.76557(13) 0.82442(19) 0.26348(12) 0.0538(6) Uani 1 1 d . . . . .
H10 H 0.800620 0.865279 0.250446 0.065 Uiso 1 1 calc R U . . .
C13 C 0.71698(11) 0.77697(15) 0.21543(10) 0.0383(4) Uani 1 1 d . . . . .
H11 H 0.719436 0.784921 0.169688 0.046 Uiso 1 1 calc R U . . .
C14 C 0.59282(8) 0.70648(11) 0.09541(7) 0.0241(3) Uani 1 1 d . . . . .
C15 C 0.59126(10) 0.64954(11) 0.04029(8) 0.0276(3) Uani 1 1 d . . . . .
H12 H 0.593377 0.586182 0.046339 0.033 Uiso 1 1 calc R U . . .
C16 C 0.58660(11) 0.68587(13) -0.02345(8) 0.0327(3) Uani 1 1 d . . . . .
H13 H 0.584740 0.647366 -0.060823 0.039 Uiso 1 1 calc R U . . .
C17 C 0.58470(12) 0.77828(13) -0.03177(9) 0.0357(4) Uani 1 1 d . . . . .
H14 H 0.582584 0.803165 -0.074900 0.043 Uiso 1 1 calc R U . . .
C18 C 0.58587(13) 0.83476(13) 0.02242(10) 0.0384(4) Uani 1 1 d . . . . .
H15 H 0.584709 0.898072 0.016096 0.046 Uiso 1 1 calc R U . . .
C19 C 0.58873(11) 0.79966(12) 0.08596(9) 0.0328(3) Uani 1 1 d . . . . .
H16 H 0.587919 0.838681 0.122663 0.039 Uiso 1 1 calc R U . . .
C20 C 0.40675(8) 0.56078(10) 0.15305(7) 0.0204(2) Uani 1 1 d . . . . .
C21 C 0.40374(8) 0.54451(11) 0.08478(7) 0.0228(3) Uani 1 1 d . . . . .
H17 H 0.449117 0.533039 0.068989 0.027 Uiso 1 1 calc R U . . .
C22 C 0.33716(9) 0.54447(11) 0.03927(7) 0.0256(3) Uani 1 1 d . . . . .
H18 H 0.337577 0.537510 -0.006916 0.031 Uiso 1 1 calc R U . . .
C23 C 0.26977(8) 0.55486(11) 0.06288(7) 0.0251(3) Uani 1 1 d . . . . .
C24 C 0.27069(8) 0.56907(12) 0.13051(7) 0.0259(3) Uani 1 1 d . . . . .
H19 H 0.224725 0.572460 0.146711 0.031 Uiso 1 1 calc R U . . .
C25 C 0.33866(8) 0.57854(11) 0.17549(7) 0.0229(3) Uani 1 1 d . . . . .
C26 C 0.33768(8) 0.60068(11) 0.24690(7) 0.0250(3) Uani 1 1 d . . . . .
C27 C 0.39902(8) 0.57306(10) 0.29661(7) 0.0206(2) Uani 1 1 d . . . . .
C28 C 0.39061(8) 0.57355(11) 0.36579(7) 0.0230(3) Uani 1 1 d . . . . .
C29 C 0.45121(9) 0.54211(11) 0.41435(7) 0.0250(3) Uani 1 1 d . . . . .
H20 H 0.446354 0.541930 0.459942 0.030 Uiso 1 1 calc R U . . .
C30 C 0.51622(9) 0.51221(12) 0.39619(7) 0.0268(3) Uani 1 1 d . . . . .
H21 H 0.555335 0.489480 0.428858 0.032 Uiso 1 1 calc R U . . .
C31 C 0.52497(9) 0.51527(12) 0.32849(7) 0.0264(3) Uani 1 1 d . . . . .
H22 H 0.570726 0.495379 0.316776 0.032 Uiso 1 1 calc R U . . .
C32 C 0.46912(8) 0.54625(10) 0.27892(7) 0.0207(2) Uani 1 1 d . . . . .
C33 C 0.27735(8) 0.64766(10) 0.26797(7) 0.0227(2) Uani 1 1 d . . . . .
C34 C 0.22520(10) 0.70195(12) 0.22410(8) 0.0296(3) Uani 1 1 d . . . . .
H23 H 0.231275 0.707971 0.179005 0.036 Uiso 1 1 calc R U . . .
C35 C 0.16682(11) 0.74542(14) 0.24532(10) 0.0370(4) Uani 1 1 d . . . . .
H24 H 0.133547 0.780993 0.214924 0.044 Uiso 1 1 calc R U . . .
C36 C 0.15569(11) 0.73766(14) 0.31253(10) 0.0374(4) Uani 1 1 d . . . . .
H25 H 0.113676 0.765167 0.326376 0.045 Uiso 1 1 calc R U . . .
C37 C 0.20597(9) 0.69033(12) 0.35690(9) 0.0295(3) Uani 1 1 d . . . . .
H26 H 0.198971 0.686402 0.401871 0.035 Uiso 1 1 calc R U . . .
C38 C 0.26909(8) 0.64642(11) 0.33714(7) 0.0239(3) Uani 1 1 d . . . . .
C39 C 0.32427(9) 0.60610(12) 0.38524(8) 0.0274(3) Uani 1 1 d . . . . .
N1 N 0.20007(8) 0.55269(11) 0.01791(7) 0.0299(3) Uani 1 1 d . . . . .
C40 C 0.18464(9) 0.48255(13) -0.02906(8) 0.0299(3) Uani 1 1 d . . . . .
C41 C 0.13715(10) 0.49687(18) -0.09006(9) 0.0433(5) Uani 1 1 d . . . . .
H27 H 0.115218 0.554275 -0.100312 0.052 Uiso 1 1 calc R U . . .
C42 C 0.12235(12) 0.4263(2) -0.13553(11) 0.0630(8) Uani 1 1 d . . . . .
H28 H 0.089281 0.436058 -0.176231 0.076 Uiso 1 1 calc R U . . .
C43 C 0.15446(13) 0.3434(2) -0.12276(15) 0.0681(9) Uani 1 1 d . . . . .
H29 H 0.143981 0.296256 -0.154370 0.082 Uiso 1 1 calc R U . . .
C44 C 0.20236(13) 0.32899(18) -0.06326(14) 0.0535(6) Uani 1 1 d . . . . .
H30 H 0.225552 0.271995 -0.054348 0.064 Uiso 1 1 calc R U . . .
C45 C 0.21673(11) 0.39793(14) -0.01629(10) 0.0363(4) Uani 1 1 d . . . . .
H31 H 0.248730 0.386931 0.024792 0.044 Uiso 1 1 calc R U . . .
C46 C 0.14496(9) 0.61754(12) 0.02668(8) 0.0289(3) Uani 1 1 d . . . . .
C47 C 0.16499(11) 0.70767(14) 0.03829(11) 0.0416(4) Uani 1 1 d . . . . .
H32 H 0.214601 0.726755 0.036788 0.050 Uiso 1 1 calc R U . . .
C48 C 0.11196(15) 0.76939(16) 0.05205(15) 0.0580(7) Uani 1 1 d . . . . .
H33 H 0.125935 0.830381 0.060647 0.070 Uiso 1 1 calc R U . . .
C49 C 0.03896(15) 0.74281(19) 0.05336(16) 0.0610(7) Uani 1 1 d . . . . .
H34 H 0.003457 0.784993 0.063917 0.073 Uiso 1 1 calc R U . . .
C50 C 0.01822(12) 0.65436(19) 0.03917(14) 0.0519(6) Uani 1 1 d . . . . .
H35 H -0.032099 0.636282 0.038400 0.062 Uiso 1 1 calc R U . . .
C51 C 0.07090(10) 0.59189(15) 0.02604(11) 0.0386(4) Uani 1 1 d . . . . .
H36 H 0.056331 0.531270 0.016557 0.046 Uiso 1 1 calc R U . . .
C52 C 0.31234(10) 0.59698(12) 0.45627(8) 0.0298(3) Uani 1 1 d . . . . .
C53 C 0.34286(10) 0.66038(13) 0.50435(9) 0.0334(3) Uani 1 1 d . . . . .
C54 C 0.33053(12) 0.64937(15) 0.57007(9) 0.0379(4) Uani 1 1 d . . . . .
H37 H 0.351174 0.692000 0.602749 0.045 Uiso 1 1 calc R U . . .
C55 C 0.28902(11) 0.57794(15) 0.58871(9) 0.0379(4) Uani 1 1 d . . . . .
C56 C 0.25944(12) 0.51572(15) 0.54061(9) 0.0386(4) Uani 1 1 d . . . . .
H38 H 0.231385 0.466372 0.552756 0.046 Uiso 1 1 calc R U . . .
C57 C 0.27020(10) 0.52432(13) 0.47432(9) 0.0334(3) Uani 1 1 d . . . . .
C58 C 0.38656(13) 0.74009(14) 0.48660(11) 0.0422(4) Uani 1 1 d . . . . .
H39 H 0.423904 0.719948 0.460349 0.063 Uiso 1 1 calc R U . . .
H40 H 0.411747 0.769262 0.527353 0.063 Uiso 1 1 calc R U . . .
H41 H 0.352499 0.782972 0.460543 0.063 Uiso 1 1 calc R U . . .
C59 C 0.27559(13) 0.56925(19) 0.65984(10) 0.0486(6) Uani 1 1 d . . . . .
H42 H 0.310931 0.607707 0.688851 0.073 Uiso 1 1 calc R U . . .
H43 H 0.282808 0.506529 0.674262 0.073 Uiso 1 1 calc R U . . .
H44 H 0.224374 0.587896 0.662317 0.073 Uiso 1 1 calc R U . . .
C60 C 0.23612(14) 0.45647(16) 0.42298(11) 0.0448(5) Uani 1 1 d . . . . .
H45 H 0.199377 0.486425 0.389307 0.067 Uiso 1 1 calc R U . . .
H46 H 0.211397 0.409057 0.444579 0.067 Uiso 1 1 calc R U . . .
H47 H 0.275472 0.429889 0.401736 0.067 Uiso 1 1 calc R U . . .
O2 O 0.96661(18) 0.9235(3) 0.15273(16) 0.1114(11) Uani 1 1 d . . . . .
C61 C 0.95883(18) 0.9166(4) 0.2179(2) 0.0857(12) Uani 1 1 d . . . . .
C62 C 0.9722(2) 0.8362(4) 0.2481(4) 0.129(2) Uani 1 1 d . . . . .
H48 H 0.986500 0.786475 0.223775 0.155 Uiso 1 1 calc R U . . .
C63 C 0.9649(3) 0.8246(10) 0.3189(8) 0.233(7) Uani 1 1 d . . . . .
H49 H 0.973762 0.769467 0.342352 0.280 Uiso 1 1 calc R U . . .
C64 C 0.9450(3) 0.8987(9) 0.3451(4) 0.192(6) Uani 1 1 d . . . . .
H50 H 0.941941 0.895651 0.391078 0.230 Uiso 1 1 calc R U . . .
C65 C 0.9278(2) 0.9805(6) 0.3153(3) 0.141(3) Uani 1 1 d . . . . .
H51 H 0.910794 1.028711 0.339414 0.170 Uiso 1 1 calc R U . . .
C66 C 0.93550(19) 0.9916(3) 0.2510(2) 0.0940(14) Uani 1 1 d . . . . .
H52 H 0.925523 1.047733 0.229165 0.113 Uiso 1 1 calc R U . . .
C67 C 1.0098(4) 0.9856(5) 0.1343(4) 0.067(2) Uani 0.488(10) 1 d G . P A 1
C68 C 1.0672(6) 1.0303(9) 0.1752(4) 0.144(8) Uani 0.488(10) 1 d G . P A 1
H53 H 1.077735 1.017039 0.221355 0.173 Uiso 0.488(10) 1 calc R U P A 1
C69 C 1.1093(5) 1.0946(8) 0.1486(6) 0.161(9) Uani 0.488(10) 1 d G . P A 1
H54 H 1.148552 1.125168 0.176550 0.193 Uiso 0.488(10) 1 calc R U P A 1
C70 C 1.0939(5) 1.1141(6) 0.0811(7) 0.135(6) Uani 0.488(10) 1 d G . P A 1
H55 H 1.122683 1.157953 0.062873 0.162 Uiso 0.488(10) 1 calc R U P A 1
C71 C 1.0365(6) 1.0693(6) 0.0402(5) 0.130(5) Uani 0.488(10) 1 d G . P A 1
H56 H 1.025998 1.082608 -0.005998 0.156 Uiso 0.488(10) 1 calc R U P A 1
C72 C 0.9944(4) 1.0051(5) 0.0668(4) 0.104(3) Uani 0.488(10) 1 d G . P A 1
H57 H 0.955180 0.974478 0.038806 0.124 Uiso 0.488(10) 1 calc R U P A 1
C73 C 1.0068(5) 1.0080(8) 0.1447(5) 0.179(9) Uani 0.512(10) 1 d G . P A 2
C74 C 0.9760(5) 1.0717(11) 0.0982(5) 0.153(7) Uani 0.512(10) 1 d G . P A 2
H58 H 0.925507 1.066068 0.076714 0.184 Uiso 0.512(10) 1 calc R U P A 2
C75 C 1.0190(8) 1.1437(10) 0.0832(6) 0.287(19) Uani 0.512(10) 1 d G . P A 2
H59 H 0.997915 1.187290 0.051409 0.344 Uiso 0.512(10) 1 calc R U P A 2
C76 C 1.0928(7) 1.1520(7) 0.1146(6) 0.279(19) Uani 0.512(10) 1 d G . P A 2
H60 H 1.122204 1.201195 0.104363 0.335 Uiso 0.512(10) 1 calc R U P A 2
C77 C 1.1236(4) 1.0882(6) 0.1611(5) 0.097(4) Uani 0.512(10) 1 d G . P A 2
H61 H 1.174087 1.093876 0.182620 0.117 Uiso 0.512(10) 1 calc R U P A 2
C78 C 1.0806(5) 1.0162(5) 0.1762(4) 0.064(2) Uani 0.512(10) 1 d G . P A 2
H62 H 1.101679 0.972653 0.207926 0.076 Uiso 0.512(10) 1 calc R U P A 2
 
loop_
 _atom_site_aniso_label
 _atom_site_aniso_U_11
 _atom_site_aniso_U_22
 _atom_site_aniso_U_33
 _atom_site_aniso_U_23
 _atom_site_aniso_U_13
 _atom_site_aniso_U_12
B1 0.0183(6) 0.0246(7) 0.0165(6) -0.0006(5) 0.0032(5) -0.0003(5)
O1 0.0195(4) 0.0246(5) 0.0215(4) -0.0023(4) 0.0053(3) 0.0002(4)
P1 0.01819(15) 0.02595(17) 0.01740(14) -0.00257(12) 0.00371(11) -0.00138(13)
C1 0.0212(6) 0.0271(6) 0.0137(5) -0.0006(4) 0.0015(4) 0.0018(5)
C2 0.0200(6) 0.0288(7) 0.0169(5) -0.0008(5) 0.0028(4) 0.0028(5)
C3 0.0228(6) 0.0401(8) 0.0212(6) -0.0035(6) 0.0048(5) 0.0059(6)
C4 0.0327(8) 0.0410(9) 0.0265(7) -0.0046(6) 0.0041(6) 0.0146(7)
C5 0.0421(9) 0.0283(7) 0.0245(7) -0.0020(6) 0.0027(6) 0.0107(7)
C6 0.0331(7) 0.0261(7) 0.0176(6) 0.0004(5) 0.0006(5) 0.0028(6)
C7 0.0449(10) 0.0276(7) 0.0286(7) 0.0025(6) 0.0048(7) -0.0049(7)
C8 0.0211(6) 0.0345(8) 0.0236(6) -0.0074(6) 0.0044(5) -0.0038(5)
C9 0.0292(8) 0.0487(10) 0.0239(7) -0.0084(7) 0.0044(6) -0.0073(7)
C10 0.0350(9) 0.0785(16) 0.0271(8) -0.0194(9) 0.0065(7) -0.0147(10)
C11 0.0414(11) 0.096(2) 0.0407(11) -0.0339(12) 0.0097(9) -0.0329(12)
C12 0.0416(11) 0.0755(17) 0.0458(11) -0.0198(11) 0.0114(9) -0.0321(11)
C13 0.0317(8) 0.0525(11) 0.0313(8) -0.0082(8) 0.0070(6) -0.0147(8)
C14 0.0229(6) 0.0301(7) 0.0196(6) -0.0013(5) 0.0050(5) -0.0010(5)
C15 0.0325(7) 0.0291(7) 0.0219(6) 0.0000(5) 0.0069(5) 0.0008(6)
C16 0.0415(9) 0.0370(8) 0.0204(6) -0.0007(6) 0.0079(6) 0.0036(7)
C17 0.0462(10) 0.0380(9) 0.0244(7) 0.0051(6) 0.0099(7) 0.0052(8)
C18 0.0552(12) 0.0303(8) 0.0304(8) 0.0037(6) 0.0090(8) 0.0021(8)
C19 0.0417(9) 0.0305(8) 0.0263(7) -0.0009(6) 0.0059(6) 0.0002(7)
C20 0.0185(5) 0.0256(6) 0.0166(5) 0.0003(4) 0.0015(4) -0.0008(5)
C21 0.0198(6) 0.0304(7) 0.0181(5) 0.0012(5) 0.0026(4) -0.0005(5)
C22 0.0240(6) 0.0345(8) 0.0173(5) -0.0003(5) 0.0005(5) 0.0002(6)
C23 0.0205(6) 0.0322(7) 0.0207(6) -0.0002(5) -0.0018(5) -0.0001(5)
C24 0.0201(6) 0.0351(8) 0.0218(6) -0.0008(5) 0.0014(5) 0.0014(5)
C25 0.0203(6) 0.0307(7) 0.0174(5) -0.0004(5) 0.0017(4) 0.0007(5)
C26 0.0209(6) 0.0349(8) 0.0188(6) -0.0006(5) 0.0019(4) 0.0026(5)
C27 0.0192(5) 0.0266(6) 0.0162(5) -0.0002(5) 0.0032(4) 0.0008(5)
C28 0.0223(6) 0.0295(7) 0.0178(5) 0.0010(5) 0.0048(4) 0.0025(5)
C29 0.0280(7) 0.0313(7) 0.0162(5) 0.0021(5) 0.0046(5) 0.0060(6)
C30 0.0268(7) 0.0358(8) 0.0174(6) 0.0022(5) 0.0027(5) 0.0082(6)
C31 0.0239(6) 0.0373(8) 0.0181(6) 0.0013(5) 0.0035(5) 0.0067(6)
C32 0.0194(5) 0.0263(6) 0.0164(5) 0.0004(5) 0.0032(4) 0.0014(5)
C33 0.0209(6) 0.0264(6) 0.0207(6) -0.0006(5) 0.0033(4) 0.0008(5)
C34 0.0291(7) 0.0330(8) 0.0259(7) 0.0021(6) 0.0023(5) 0.0057(6)
C35 0.0326(8) 0.0425(10) 0.0355(9) 0.0042(7) 0.0045(7) 0.0135(7)
C36 0.0299(8) 0.0456(10) 0.0374(9) -0.0009(8) 0.0073(7) 0.0131(7)
C37 0.0264(7) 0.0343(8) 0.0294(7) -0.0025(6) 0.0090(6) 0.0044(6)
C38 0.0215(6) 0.0285(7) 0.0225(6) -0.0003(5) 0.0058(5) 0.0022(5)
C39 0.0273(7) 0.0340(8) 0.0223(6) 0.0015(5) 0.0081(5) 0.0032(6)
N1 0.0206(6) 0.0412(8) 0.0249(6) -0.0044(5) -0.0049(4) 0.0015(5)
C40 0.0195(6) 0.0487(10) 0.0210(6) -0.0039(6) 0.0018(5) -0.0049(6)
C41 0.0244(7) 0.0799(16) 0.0235(7) -0.0064(8) -0.0017(6) 0.0024(8)
C42 0.0269(9) 0.124(3) 0.0350(10) -0.0328(13) -0.0024(7) 0.0003(12)
C43 0.0315(10) 0.105(2) 0.0681(16) -0.0594(17) 0.0092(10) -0.0106(12)
C44 0.0376(10) 0.0579(14) 0.0674(15) -0.0288(12) 0.0156(10) -0.0110(10)
C45 0.0329(8) 0.0430(10) 0.0337(8) -0.0073(7) 0.0074(7) -0.0065(7)
C46 0.0215(6) 0.0357(8) 0.0270(7) 0.0022(6) -0.0034(5) -0.0002(6)
C47 0.0309(9) 0.0357(9) 0.0523(11) 0.0080(8) -0.0098(8) -0.0026(7)
C48 0.0487(13) 0.0349(10) 0.0810(18) -0.0017(11) -0.0158(12) 0.0074(9)
C49 0.0433(12) 0.0561(15) 0.0786(18) -0.0135(13) -0.0038(12) 0.0185(11)
C50 0.0292(9) 0.0635(15) 0.0627(14) -0.0130(12) 0.0067(9) 0.0033(9)
C51 0.0245(7) 0.0440(10) 0.0472(10) -0.0082(8) 0.0058(7) -0.0049(7)
C52 0.0289(7) 0.0392(8) 0.0234(6) 0.0035(6) 0.0102(5) 0.0094(6)
C53 0.0336(8) 0.0404(9) 0.0267(7) 0.0011(6) 0.0068(6) 0.0130(7)
C54 0.0400(9) 0.0483(10) 0.0263(7) 0.0005(7) 0.0080(7) 0.0200(8)
C55 0.0374(9) 0.0562(11) 0.0224(7) 0.0065(7) 0.0114(6) 0.0192(8)
C56 0.0383(9) 0.0509(11) 0.0302(8) 0.0073(8) 0.0158(7) 0.0091(8)
C57 0.0323(8) 0.0430(9) 0.0268(7) 0.0009(7) 0.0101(6) 0.0069(7)
C58 0.0492(12) 0.0381(10) 0.0399(10) -0.0031(8) 0.0089(8) 0.0031(8)
C59 0.0487(11) 0.0756(16) 0.0247(8) 0.0091(9) 0.0155(8) 0.0242(11)
C60 0.0484(12) 0.0462(11) 0.0415(10) -0.0030(9) 0.0124(9) -0.0084(9)
O2 0.089(2) 0.158(3) 0.091(2) -0.054(2) 0.0267(16) -0.023(2)
C61 0.0458(15) 0.130(4) 0.083(2) -0.035(2) 0.0145(15) -0.0134(19)
C62 0.0383(18) 0.136(5) 0.213(7) 0.013(5) 0.022(3) 0.005(2)
C63 0.033(2) 0.330(17) 0.333(17) 0.099(12) 0.020(5) 0.004(4)
C64 0.052(3) 0.374(16) 0.130(6) 0.103(8) -0.042(3) -0.074(5)
C65 0.0472(19) 0.271(8) 0.111(4) -0.108(5) 0.027(2) -0.062(3)
C66 0.0499(17) 0.127(3) 0.108(3) -0.057(3) 0.0222(18) -0.0229(19)
C67 0.051(4) 0.081(5) 0.073(5) 0.007(4) 0.020(4) 0.006(3)
C68 0.064(7) 0.214(19) 0.166(15) -0.026(13) 0.051(8) 0.013(9)
C69 0.065(7) 0.22(2) 0.20(2) 0.010(17) 0.046(10) -0.025(10)
C70 0.107(10) 0.089(7) 0.219(19) 0.048(10) 0.055(11) 0.014(7)
C71 0.160(12) 0.088(7) 0.130(11) 0.028(7) -0.011(9) 0.019(7)
C72 0.110(7) 0.073(5) 0.122(9) 0.007(5) 0.000(6) 0.029(5)
C73 0.136(14) 0.179(18) 0.193(19) -0.020(13) -0.056(13) -0.041(13)
C74 0.121(10) 0.224(18) 0.097(8) 0.011(10) -0.029(7) -0.027(11)
C75 0.26(3) 0.38(4) 0.168(19) 0.12(2) -0.102(18) -0.17(3)
C76 0.34(4) 0.25(3) 0.21(3) 0.11(2) -0.08(2) -0.09(3)
C77 0.086(7) 0.081(7) 0.129(9) -0.029(6) 0.030(6) 0.007(5)
C78 0.044(3) 0.073(4) 0.079(5) -0.019(3) 0.023(3) 0.004(3)
 
_geom_special_details
;
 All esds (except the esd in the dihedral angle between two l.s. planes)
 are estimated using the full covariance matrix.  The cell esds are taken
 into account individually in the estimation of esds in distances, angles
 and torsion angles; correlations between esds in cell parameters are only
 used when they are defined by crystal symmetry.  An approximate (isotropic)
 treatment of cell esds is used for estimating esds involving l.s. planes.
;
 
loop_
 _geom_bond_atom_site_label_1
 _geom_bond_atom_site_label_2
 _geom_bond_distance
 _geom_bond_site_symmetry_2
 _geom_bond_publ_flag
B1 C20 1.601(2) . ?
B1 C32 1.604(2) . ?
B1 O1 1.6262(19) . ?
B1 C1 1.631(2) . ?
O1 P1 1.5422(11) . ?
P1 C2 1.7800(16) . ?
P1 C14 1.7959(15) . ?
P1 C8 1.7992(16) . ?
C1 C2 1.408(2) . ?
C1 C6 1.416(2) . ?
C2 C3 1.407(2) . ?
C3 C4 1.389(3) . ?
C3 H1 0.9500 . ?
C4 C5 1.396(3) . ?
C4 H2 0.9500 . ?
C5 C6 1.399(2) . ?
C5 H3 0.9500 . ?
C6 C7 1.512(3) . ?
C7 H4 0.9800 . ?
C7 H5 0.9800 . ?
C7 H6 0.9800 . ?
C8 C13 1.397(2) . ?
C8 C9 1.406(2) . ?
C9 C10 1.392(3) . ?
C9 H7 0.9500 . ?
C10 C11 1.389(3) . ?
C10 H8 0.9500 . ?
C11 C12 1.393(3) . ?
C11 H9 0.9500 . ?
C12 C13 1.395(3) . ?
C12 H10 0.9500 . ?
C13 H11 0.9500 . ?
C14 C19 1.399(2) . ?
C14 C15 1.405(2) . ?
C15 C16 1.399(2) . ?
C15 H12 0.9500 . ?
C16 C17 1.384(3) . ?
C16 H13 0.9500 . ?
C17 C18 1.386(3) . ?
C17 H14 0.9500 . ?
C18 C19 1.391(3) . ?
C18 H15 0.9500 . ?
C19 H16 0.9500 . ?
C20 C21 1.4066(19) . ?
C20 C25 1.415(2) . ?
C21 C22 1.394(2) . ?
C21 H17 0.9500 . ?
C22 C23 1.398(2) . ?
C22 H18 0.9500 . ?
C23 C24 1.394(2) . ?
C23 N1 1.4321(19) . ?
C24 C25 1.415(2) . ?
C24 H19 0.9500 . ?
C25 C26 1.498(2) . ?
C26 C33 1.426(2) . ?
C26 C27 1.434(2) . ?
C27 C32 1.4374(19) . ?
C27 C28 1.4464(19) . ?
C28 C39 1.416(2) . ?
C28 C29 1.429(2) . ?
C29 C30 1.370(2) . ?
C29 H20 0.9500 . ?
C30 C31 1.419(2) . ?
C30 H21 0.9500 . ?
C31 C32 1.384(2) . ?
C31 H22 0.9500 . ?
C33 C34 1.436(2) . ?
C33 C38 1.446(2) . ?
C34 C35 1.373(2) . ?
C34 H23 0.9500 . ?
C35 C36 1.426(3) . ?
C35 H24 0.9500 . ?
C36 C37 1.367(3) . ?
C36 H25 0.9500 . ?
C37 C38 1.435(2) . ?
C37 H26 0.9500 . ?
C38 C39 1.412(2) . ?
C39 C52 1.509(2) . ?
N1 C40 1.412(2) . ?
N1 C46 1.423(2) . ?
C40 C45 1.392(3) . ?
C40 C41 1.406(2) . ?
C41 C42 1.396(3) . ?
C41 H27 0.9500 . ?
C42 C43 1.370(5) . ?
C42 H28 0.9500 . ?
C43 C44 1.385(4) . ?
C43 H29 0.9500 . ?
C44 C45 1.398(3) . ?
C44 H30 0.9500 . ?
C45 H31 0.9500 . ?
C46 C51 1.396(2) . ?
C46 C47 1.398(3) . ?
C47 C48 1.393(3) . ?
C47 H32 0.9500 . ?
C48 C49 1.388(4) . ?
C48 H33 0.9500 . ?
C49 C50 1.385(4) . ?
C49 H34 0.9500 . ?
C50 C51 1.392(3) . ?
C50 H35 0.9500 . ?
C51 H36 0.9500 . ?
C52 C53 1.405(3) . ?
C52 C57 1.409(3) . ?
C53 C54 1.407(2) . ?
C53 C58 1.504(3) . ?
C54 C55 1.392(3) . ?
C54 H37 0.9500 . ?
C55 C56 1.389(3) . ?
C55 C59 1.519(2) . ?
C56 C57 1.406(2) . ?
C56 H38 0.9500 . ?
C57 C60 1.510(3) . ?
C58 H39 0.9800 . ?
C58 H40 0.9800 . ?
C58 H41 0.9800 . ?
C59 H42 0.9800 . ?
C59 H43 0.9800 . ?
C59 H44 0.9800 . ?
C60 H45 0.9800 . ?
C60 H46 0.9800 . ?
C60 H47 0.9800 . ?
O2 C67 1.308(7) . ?
O2 C61 1.366(5) . ?
O2 C73 1.476(9) . ?
C61 C62 1.349(7) . ?
C61 C66 1.405(6) . ?
C62 C63 1.484(14) . ?
C62 H48 0.9500 . ?
C63 C64 1.303(17) . ?
C63 H49 0.9500 . ?
C64 C65 1.373(11) . ?
C64 H50 0.9500 . ?
C65 C66 1.353(7) . ?
C65 H51 0.9500 . ?
C66 H52 0.9500 . ?
C67 C68 1.3900 . ?
C67 C72 1.3900 . ?
C68 C69 1.3900 . ?
C68 H53 0.9500 . ?
C69 C70 1.3900 . ?
C69 H54 0.9500 . ?
C70 C71 1.3900 . ?
C70 H55 0.9500 . ?
C71 C72 1.3900 . ?
C71 H56 0.9500 . ?
C72 H57 0.9500 . ?
C73 C74 1.3900 . ?
C73 C78 1.3900 . ?
C74 C75 1.3900 . ?
C74 H58 0.9500 . ?
C75 C76 1.3900 . ?
C75 H59 0.9500 . ?
C76 C77 1.3900 . ?
C76 H60 0.9500 . ?
C77 C78 1.3900 . ?
C77 H61 0.9500 . ?
C78 H62 0.9500 . ?
 
loop_
 _geom_angle_atom_site_label_1
 _geom_angle_atom_site_label_2
 _geom_angle_atom_site_label_3
 _geom_angle
 _geom_angle_site_symmetry_1
 _geom_angle_site_symmetry_3
 _geom_angle_publ_flag
C20 B1 C32 110.62(11) . . ?
C20 B1 O1 106.63(11) . . ?
C32 B1 O1 106.73(11) . . ?
C20 B1 C1 117.07(12) . . ?
C32 B1 C1 113.07(12) . . ?
O1 B1 C1 101.57(10) . . ?
P1 O1 B1 113.68(8) . . ?
O1 P1 C2 101.35(6) . . ?
O1 P1 C14 113.51(7) . . ?
C2 P1 C14 110.15(7) . . ?
O1 P1 C8 109.08(6) . . ?
C2 P1 C8 114.08(8) . . ?
C14 P1 C8 108.64(8) . . ?
C2 C1 C6 117.03(13) . . ?
C2 C1 B1 115.11(13) . . ?
C6 C1 B1 127.76(13) . . ?
C3 C2 C1 123.90(15) . . ?
C3 C2 P1 128.38(13) . . ?
C1 C2 P1 107.71(10) . . ?
C4 C3 C2 117.61(16) . . ?
C4 C3 H1 121.2 . . ?
C2 C3 H1 121.2 . . ?
C3 C4 C5 119.90(15) . . ?
C3 C4 H2 120.0 . . ?
C5 C4 H2 120.0 . . ?
C4 C5 C6 122.43(16) . . ?
C4 C5 H3 118.8 . . ?
C6 C5 H3 118.8 . . ?
C5 C6 C1 119.12(16) . . ?
C5 C6 C7 120.27(16) . . ?
C1 C6 C7 120.57(15) . . ?
C6 C7 H4 109.5 . . ?
C6 C7 H5 109.5 . . ?
H4 C7 H5 109.5 . . ?
C6 C7 H6 109.5 . . ?
H4 C7 H6 109.5 . . ?
H5 C7 H6 109.5 . . ?
C13 C8 C9 119.48(15) . . ?
C13 C8 P1 123.60(13) . . ?
C9 C8 P1 116.92(12) . . ?
C10 C9 C8 119.95(18) . . ?
C10 C9 H7 120.0 . . ?
C8 C9 H7 120.0 . . ?
C11 C10 C9 120.16(19) . . ?
C11 C10 H8 119.9 . . ?
C9 C10 H8 119.9 . . ?
C10 C11 C12 120.19(18) . . ?
C10 C11 H9 119.9 . . ?
C12 C11 H9 119.9 . . ?
C11 C12 C13 120.0(2) . . ?
C11 C12 H10 120.0 . . ?
C13 C12 H10 120.0 . . ?
C12 C13 C8 120.14(18) . . ?
C12 C13 H11 119.9 . . ?
C8 C13 H11 119.9 . . ?
C19 C14 C15 119.53(14) . . ?
C19 C14 P1 121.46(12) . . ?
C15 C14 P1 118.97(12) . . ?
C16 C15 C14 120.17(16) . . ?
C16 C15 H12 119.9 . . ?
C14 C15 H12 119.9 . . ?
C17 C16 C15 119.60(16) . . ?
C17 C16 H13 120.2 . . ?
C15 C16 H13 120.2 . . ?
C16 C17 C18 120.44(16) . . ?
C16 C17 H14 119.8 . . ?
C18 C17 H14 119.8 . . ?
C17 C18 C19 120.67(18) . . ?
C17 C18 H15 119.7 . . ?
C19 C18 H15 119.7 . . ?
C18 C19 C14 119.53(16) . . ?
C18 C19 H16 120.2 . . ?
C14 C19 H16 120.2 . . ?
C21 C20 C25 117.66(12) . . ?
C21 C20 B1 121.87(12) . . ?
C25 C20 B1 120.47(12) . . ?
C22 C21 C20 122.96(13) . . ?
C22 C21 H17 118.5 . . ?
C20 C21 H17 118.5 . . ?
C21 C22 C23 118.73(13) . . ?
C21 C22 H18 120.6 . . ?
C23 C22 H18 120.6 . . ?
C24 C23 C22 119.64(13) . . ?
C24 C23 N1 119.93(14) . . ?
C22 C23 N1 120.42(13) . . ?
C23 C24 C25 121.36(14) . . ?
C23 C24 H19 119.3 . . ?
C25 C24 H19 119.3 . . ?
C20 C25 C24 119.02(13) . . ?
C20 C25 C26 120.80(13) . . ?
C24 C25 C26 120.03(13) . . ?
C33 C26 C27 118.11(13) . . ?
C33 C26 C25 122.56(13) . . ?
C27 C26 C25 119.33(13) . . ?
C26 C27 C32 121.08(12) . . ?
C26 C27 C28 119.46(12) . . ?
C32 C27 C28 119.46(12) . . ?
C39 C28 C29 120.57(13) . . ?
C39 C28 C27 120.77(13) . . ?
C29 C28 C27 118.65(13) . . ?
C30 C29 C28 121.04(13) . . ?
C30 C29 H20 119.5 . . ?
C28 C29 H20 119.5 . . ?
C29 C30 C31 119.84(14) . . ?
C29 C30 H21 120.1 . . ?
C31 C30 H21 120.1 . . ?
C32 C31 C30 122.25(14) . . ?
C32 C31 H22 118.9 . . ?
C30 C31 H22 118.9 . . ?
C31 C32 C27 118.59(12) . . ?
C31 C32 B1 120.98(12) . . ?
C27 C32 B1 120.25(12) . . ?
C26 C33 C34 123.11(14) . . ?
C26 C33 C38 120.07(13) . . ?
C34 C33 C38 116.72(13) . . ?
C35 C34 C33 122.03(15) . . ?
C35 C34 H23 119.0 . . ?
C33 C34 H23 119.0 . . ?
C34 C35 C36 120.61(17) . . ?
C34 C35 H24 119.7 . . ?
C36 C35 H24 119.7 . . ?
C37 C36 C35 119.45(16) . . ?
C37 C36 H25 120.3 . . ?
C35 C36 H25 120.3 . . ?
C36 C37 C38 121.55(15) . . ?
C36 C37 H26 119.2 . . ?
C38 C37 H26 119.2 . . ?
C39 C38 C37 120.25(14) . . ?
C39 C38 C33 120.38(13) . . ?
C37 C38 C33 119.30(14) . . ?
C38 C39 C28 119.14(13) . . ?
C38 C39 C52 120.40(14) . . ?
C28 C39 C52 120.46(14) . . ?
C40 N1 C46 121.57(13) . . ?
C40 N1 C23 120.24(14) . . ?
C46 N1 C23 117.90(13) . . ?
C45 C40 C41 118.49(18) . . ?
C45 C40 N1 120.78(15) . . ?
C41 C40 N1 120.73(19) . . ?
C42 C41 C40 119.7(2) . . ?
C42 C41 H27 120.2 . . ?
C40 C41 H27 120.2 . . ?
C43 C42 C41 121.5(2) . . ?
C43 C42 H28 119.3 . . ?
C41 C42 H28 119.3 . . ?
C42 C43 C44 119.3(2) . . ?
C42 C43 H29 120.3 . . ?
C44 C43 H29 120.3 . . ?
C43 C44 C45 120.3(3) . . ?
C43 C44 H30 119.9 . . ?
C45 C44 H30 119.9 . . ?
C40 C45 C44 120.7(2) . . ?
C40 C45 H31 119.6 . . ?
C44 C45 H31 119.6 . . ?
C51 C46 C47 119.07(18) . . ?
C51 C46 N1 120.71(17) . . ?
C47 C46 N1 120.18(16) . . ?
C48 C47 C46 119.8(2) . . ?
C48 C47 H32 120.1 . . ?
C46 C47 H32 120.1 . . ?
C49 C48 C47 120.8(2) . . ?
C49 C48 H33 119.6 . . ?
C47 C48 H33 119.6 . . ?
C50 C49 C48 119.5(2) . . ?
C50 C49 H34 120.2 . . ?
C48 C49 H34 120.2 . . ?
C49 C50 C51 120.2(2) . . ?
C49 C50 H35 119.9 . . ?
C51 C50 H35 119.9 . . ?
C50 C51 C46 120.6(2) . . ?
C50 C51 H36 119.7 . . ?
C46 C51 H36 119.7 . . ?
C53 C52 C57 119.93(15) . . ?
C53 C52 C39 120.49(16) . . ?
C57 C52 C39 119.58(16) . . ?
C52 C53 C54 118.72(19) . . ?
C52 C53 C58 121.45(16) . . ?
C54 C53 C58 119.82(18) . . ?
C55 C54 C53 122.05(19) . . ?
C55 C54 H37 119.0 . . ?
C53 C54 H37 119.0 . . ?
C56 C55 C54 118.50(16) . . ?
C56 C55 C59 120.9(2) . . ?
C54 C55 C59 120.6(2) . . ?
C55 C56 C57 121.32(19) . . ?
C55 C56 H38 119.3 . . ?
C57 C56 H38 119.3 . . ?
C56 C57 C52 119.49(18) . . ?
C56 C57 C60 120.01(19) . . ?
C52 C57 C60 120.50(16) . . ?
C53 C58 H39 109.5 . . ?
C53 C58 H40 109.5 . . ?
H39 C58 H40 109.5 . . ?
C53 C58 H41 109.5 . . ?
H39 C58 H41 109.5 . . ?
H40 C58 H41 109.5 . . ?
C55 C59 H42 109.5 . . ?
C55 C59 H43 109.5 . . ?
H42 C59 H43 109.5 . . ?
C55 C59 H44 109.5 . . ?
H42 C59 H44 109.5 . . ?
H43 C59 H44 109.5 . . ?
C57 C60 H45 109.5 . . ?
C57 C60 H46 109.5 . . ?
H45 C60 H46 109.5 . . ?
C57 C60 H47 109.5 . . ?
H45 C60 H47 109.5 . . ?
H46 C60 H47 109.5 . . ?
C67 O2 C61 120.0(5) . . ?
C61 O2 C73 107.8(5) . . ?
C62 C61 O2 118.0(5) . . ?
C62 C61 C66 121.9(5) . . ?
O2 C61 C66 120.0(5) . . ?
C61 C62 C63 120.5(8) . . ?
C61 C62 H48 119.7 . . ?
C63 C62 H48 119.7 . . ?
C64 C63 C62 112.4(12) . . ?
C64 C63 H49 123.8 . . ?
C62 C63 H49 123.8 . . ?
C63 C64 C65 128.6(10) . . ?
C63 C64 H50 115.7 . . ?
C65 C64 H50 115.7 . . ?
C66 C65 C64 119.0(7) . . ?
C66 C65 H51 120.5 . . ?
C64 C65 H51 120.5 . . ?
C65 C66 C61 117.4(6) . . ?
C65 C66 H52 121.3 . . ?
C61 C66 H52 121.3 . . ?
O2 C67 C68 126.2(6) . . ?
O2 C67 C72 113.8(6) . . ?
C68 C67 C72 120.0 . . ?
C67 C68 C69 120.0 . . ?
C67 C68 H53 120.0 . . ?
C69 C68 H53 120.0 . . ?
C68 C69 C70 120.0 . . ?
C68 C69 H54 120.0 . . ?
C70 C69 H54 120.0 . . ?
C69 C70 C71 120.0 . . ?
C69 C70 H55 120.0 . . ?
C71 C70 H55 120.0 . . ?
C72 C71 C70 120.0 . . ?
C72 C71 H56 120.0 . . ?
C70 C71 H56 120.0 . . ?
C71 C72 C67 120.0 . . ?
C71 C72 H57 120.0 . . ?
C67 C72 H57 120.0 . . ?
C74 C73 C78 120.0 . . ?
C74 C73 O2 120.5(7) . . ?
C78 C73 O2 118.7(7) . . ?
C75 C74 C73 120.0 . . ?
C75 C74 H58 120.0 . . ?
C73 C74 H58 120.0 . . ?
C76 C75 C74 120.0 . . ?
C76 C75 H59 120.0 . . ?
C74 C75 H59 120.0 . . ?
C75 C76 C77 120.0 . . ?
C75 C76 H60 120.0 . . ?
C77 C76 H60 120.0 . . ?
C76 C77 C78 120.0 . . ?
C76 C77 H61 120.0 . . ?
C78 C77 H61 120.0 . . ?
C77 C78 C73 120.0 . . ?
C77 C78 H62 120.0 . . ?
C73 C78 H62 120.0 . . ?
 
loop_
 _geom_torsion_atom_site_label_1
 _geom_torsion_atom_site_label_2
 _geom_torsion_atom_site_label_3
 _geom_torsion_atom_site_label_4
 _geom_torsion
 _geom_torsion_site_symmetry_1
 _geom_torsion_site_symmetry_2
 _geom_torsion_site_symmetry_3
 _geom_torsion_site_symmetry_4
 _geom_torsion_publ_flag
C20 B1 O1 P1 -117.15(10) . . . . ?
C32 B1 O1 P1 124.58(10) . . . . ?
C1 B1 O1 P1 5.95(12) . . . . ?
B1 O1 P1 C2 -7.66(10) . . . . ?
B1 O1 P1 C14 110.41(10) . . . . ?
B1 O1 P1 C8 -128.30(10) . . . . ?
C20 B1 C1 C2 114.73(14) . . . . ?
C32 B1 C1 C2 -114.90(14) . . . . ?
O1 B1 C1 C2 -0.91(14) . . . . ?
C20 B1 C1 C6 -69.13(18) . . . . ?
C32 B1 C1 C6 61.23(18) . . . . ?
O1 B1 C1 C6 175.22(13) . . . . ?
C6 C1 C2 C3 0.7(2) . . . . ?
B1 C1 C2 C3 177.28(13) . . . . ?
C6 C1 C2 P1 179.82(10) . . . . ?
B1 C1 C2 P1 -3.61(14) . . . . ?
O1 P1 C2 C3 -174.13(13) . . . . ?
C14 P1 C2 C3 65.41(15) . . . . ?
C8 P1 C2 C3 -57.07(15) . . . . ?
O1 P1 C2 C1 6.82(11) . . . . ?
C14 P1 C2 C1 -113.64(10) . . . . ?
C8 P1 C2 C1 123.88(10) . . . . ?
C1 C2 C3 C4 -0.1(2) . . . . ?
P1 C2 C3 C4 -178.98(12) . . . . ?
C2 C3 C4 C5 -0.4(2) . . . . ?
C3 C4 C5 C6 0.3(3) . . . . ?
C4 C5 C6 C1 0.4(2) . . . . ?
C4 C5 C6 C7 -177.16(16) . . . . ?
C2 C1 C6 C5 -0.9(2) . . . . ?
B1 C1 C6 C5 -176.92(14) . . . . ?
C2 C1 C6 C7 176.70(13) . . . . ?
B1 C1 C6 C7 0.6(2) . . . . ?
O1 P1 C8 C13 -138.34(16) . . . . ?
C2 P1 C8 C13 109.16(17) . . . . ?
C14 P1 C8 C13 -14.14(19) . . . . ?
O1 P1 C8 C9 41.83(16) . . . . ?
C2 P1 C8 C9 -70.67(15) . . . . ?
C14 P1 C8 C9 166.03(14) . . . . ?
C13 C8 C9 C10 2.4(3) . . . . ?
P1 C8 C9 C10 -177.78(17) . . . . ?
C8 C9 C10 C11 0.7(4) . . . . ?
C9 C10 C11 C12 -3.0(4) . . . . ?
C10 C11 C12 C13 2.2(5) . . . . ?
C11 C12 C13 C8 0.9(4) . . . . ?
C9 C8 C13 C12 -3.2(3) . . . . ?
P1 C8 C13 C12 177.02(19) . . . . ?
O1 P1 C14 C19 74.94(15) . . . . ?
C2 P1 C14 C19 -172.22(14) . . . . ?
C8 P1 C14 C19 -46.59(16) . . . . ?
O1 P1 C14 C15 -102.88(13) . . . . ?
C2 P1 C14 C15 9.97(15) . . . . ?
C8 P1 C14 C15 135.59(13) . . . . ?
C19 C14 C15 C16 0.8(2) . . . . ?
P1 C14 C15 C16 178.65(14) . . . . ?
C14 C15 C16 C17 1.0(3) . . . . ?
C15 C16 C17 C18 -1.3(3) . . . . ?
C16 C17 C18 C19 -0.2(3) . . . . ?
C17 C18 C19 C14 2.0(3) . . . . ?
C15 C14 C19 C18 -2.3(3) . . . . ?
P1 C14 C19 C18 179.92(15) . . . . ?
C32 B1 C20 C21 -160.59(14) . . . . ?
O1 B1 C20 C21 83.73(16) . . . . ?
C1 B1 C20 C21 -29.1(2) . . . . ?
C32 B1 C20 C25 19.41(19) . . . . ?
O1 B1 C20 C25 -96.27(15) . . . . ?
C1 B1 C20 C25 150.91(14) . . . . ?
C25 C20 C21 C22 -0.6(2) . . . . ?
B1 C20 C21 C22 179.43(15) . . . . ?
C20 C21 C22 C23 -4.6(2) . . . . ?
C21 C22 C23 C24 2.9(2) . . . . ?
C21 C22 C23 N1 -178.27(15) . . . . ?
C22 C23 C24 C25 3.8(3) . . . . ?
N1 C23 C24 C25 -175.04(16) . . . . ?
C21 C20 C25 C24 7.2(2) . . . . ?
B1 C20 C25 C24 -172.84(14) . . . . ?
C21 C20 C25 C26 -177.16(14) . . . . ?
B1 C20 C25 C26 2.8(2) . . . . ?
C23 C24 C25 C20 -8.9(2) . . . . ?
C23 C24 C25 C26 175.36(15) . . . . ?
C20 C25 C26 C33 158.21(15) . . . . ?
C24 C25 C26 C33 -26.2(2) . . . . ?
C20 C25 C26 C27 -22.5(2) . . . . ?
C24 C25 C26 C27 153.10(15) . . . . ?
C33 C26 C27 C32 -164.25(14) . . . . ?
C25 C26 C27 C32 16.5(2) . . . . ?
C33 C26 C27 C28 14.8(2) . . . . ?
C25 C26 C27 C28 -164.53(14) . . . . ?
C26 C27 C28 C39 -3.9(2) . . . . ?
C32 C27 C28 C39 175.16(15) . . . . ?
C26 C27 C28 C29 177.32(15) . . . . ?
C32 C27 C28 C29 -3.7(2) . . . . ?
C39 C28 C29 C30 -178.65(16) . . . . ?
C27 C28 C29 C30 0.2(2) . . . . ?
C28 C29 C30 C31 2.3(3) . . . . ?
C29 C30 C31 C32 -1.2(3) . . . . ?
C30 C31 C32 C27 -2.3(2) . . . . ?
C30 C31 C32 B1 172.91(15) . . . . ?
C26 C27 C32 C31 -176.32(15) . . . . ?
C28 C27 C32 C31 4.7(2) . . . . ?
C26 C27 C32 B1 8.4(2) . . . . ?
C28 C27 C32 B1 -170.57(13) . . . . ?
C20 B1 C32 C31 159.59(14) . . . . ?
O1 B1 C32 C31 -84.79(17) . . . . ?
C1 B1 C32 C31 26.0(2) . . . . ?
C20 B1 C32 C27 -25.28(19) . . . . ?
O1 B1 C32 C27 90.34(15) . . . . ?
C1 B1 C32 C27 -158.82(13) . . . . ?
C27 C26 C33 C34 160.37(15) . . . . ?
C25 C26 C33 C34 -20.4(2) . . . . ?
C27 C26 C33 C38 -15.9(2) . . . . ?
C25 C26 C33 C38 163.41(15) . . . . ?
C26 C33 C34 C35 178.95(18) . . . . ?
C38 C33 C34 C35 -4.7(3) . . . . ?
C33 C34 C35 C36 -0.3(3) . . . . ?
C34 C35 C36 C37 3.4(3) . . . . ?
C35 C36 C37 C38 -1.4(3) . . . . ?
C36 C37 C38 C39 173.32(18) . . . . ?
C36 C37 C38 C33 -3.8(3) . . . . ?
C26 C33 C38 C39 6.0(2) . . . . ?
C34 C33 C38 C39 -170.47(16) . . . . ?
C26 C33 C38 C37 -176.93(15) . . . . ?
C34 C33 C38 C37 6.6(2) . . . . ?
C37 C38 C39 C28 -171.88(16) . . . . ?
C33 C38 C39 C28 5.2(2) . . . . ?
C37 C38 C39 C52 8.7(3) . . . . ?
C33 C38 C39 C52 -174.22(15) . . . . ?
C29 C28 C39 C38 172.59(15) . . . . ?
C27 C28 C39 C38 -6.2(2) . . . . ?
C29 C28 C39 C52 -8.0(2) . . . . ?
C27 C28 C39 C52 173.19(15) . . . . ?
C24 C23 N1 C40 -131.99(17) . . . . ?
C22 C23 N1 C40 49.2(2) . . . . ?
C24 C23 N1 C46 41.8(2) . . . . ?
C22 C23 N1 C46 -136.96(17) . . . . ?
C46 N1 C40 C45 -145.30(17) . . . . ?
C23 N1 C40 C45 28.3(2) . . . . ?
C46 N1 C40 C41 35.4(2) . . . . ?
C23 N1 C40 C41 -151.04(17) . . . . ?
C45 C40 C41 C42 1.1(3) . . . . ?
N1 C40 C41 C42 -179.59(19) . . . . ?
C40 C41 C42 C43 -1.5(4) . . . . ?
C41 C42 C43 C44 0.4(4) . . . . ?
C42 C43 C44 C45 1.1(4) . . . . ?
C41 C40 C45 C44 0.4(3) . . . . ?
N1 C40 C45 C44 -178.97(18) . . . . ?
C43 C44 C45 C40 -1.5(3) . . . . ?
C40 N1 C46 C51 40.7(2) . . . . ?
C23 N1 C46 C51 -133.01(18) . . . . ?
C40 N1 C46 C47 -141.39(18) . . . . ?
C23 N1 C46 C47 44.9(2) . . . . ?
C51 C46 C47 C48 3.0(3) . . . . ?
N1 C46 C47 C48 -174.9(2) . . . . ?
C46 C47 C48 C49 -1.0(4) . . . . ?
C47 C48 C49 C50 -1.6(5) . . . . ?
C48 C49 C50 C51 2.3(4) . . . . ?
C49 C50 C51 C46 -0.3(4) . . . . ?
C47 C46 C51 C50 -2.3(3) . . . . ?
N1 C46 C51 C50 175.6(2) . . . . ?
C38 C39 C52 C53 -97.2(2) . . . . ?
C28 C39 C52 C53 83.4(2) . . . . ?
C38 C39 C52 C57 82.7(2) . . . . ?
C28 C39 C52 C57 -96.7(2) . . . . ?
C57 C52 C53 C54 0.2(3) . . . . ?
C39 C52 C53 C54 -179.91(15) . . . . ?
C57 C52 C53 C58 -178.47(17) . . . . ?
C39 C52 C53 C58 1.5(3) . . . . ?
C52 C53 C54 C55 -0.2(3) . . . . ?
C58 C53 C54 C55 178.49(18) . . . . ?
C53 C54 C55 C56 0.3(3) . . . . ?
C53 C54 C55 C59 -178.79(17) . . . . ?
C54 C55 C56 C57 -0.6(3) . . . . ?
C59 C55 C56 C57 178.58(18) . . . . ?
C55 C56 C57 C52 0.6(3) . . . . ?
C55 C56 C57 C60 -178.89(19) . . . . ?
C53 C52 C57 C56 -0.4(3) . . . . ?
C39 C52 C57 C56 179.71(16) . . . . ?
C53 C52 C57 C60 179.09(18) . . . . ?
C39 C52 C57 C60 -0.8(3) . . . . ?
C67 O2 C61 C62 -126.3(5) . . . . ?
C73 O2 C61 C62 -136.3(6) . . . . ?
C67 O2 C61 C66 55.4(6) . . . . ?
C73 O2 C61 C66 45.4(6) . . . . ?
O2 C61 C62 C63 179.8(5) . . . . ?
C66 C61 C62 C63 -1.9(7) . . . . ?
C61 C62 C63 C64 0.0(9) . . . . ?
C62 C63 C64 C65 3.0(11) . . . . ?
C63 C64 C65 C66 -4.1(9) . . . . ?
C64 C65 C66 C61 1.8(5) . . . . ?
C62 C61 C66 C65 0.9(5) . . . . ?
O2 C61 C66 C65 179.1(3) . . . . ?
C61 O2 C67 C68 20.8(7) . . . . ?
C61 O2 C67 C72 -159.8(5) . . . . ?
O2 C67 C68 C69 179.4(7) . . . . ?
C72 C67 C68 C69 0.0 . . . . ?
C67 C68 C69 C70 0.0 . . . . ?
C68 C69 C70 C71 0.0 . . . . ?
C69 C70 C71 C72 0.0 . . . . ?
C70 C71 C72 C67 0.0 . . . . ?
O2 C67 C72 C71 -179.4(6) . . . . ?
C68 C67 C72 C71 0.0 . . . . ?
C61 O2 C73 C74 -124.5(6) . . . . ?
C61 O2 C73 C78 66.0(7) . . . . ?
C78 C73 C74 C75 0.0 . . . . ?
O2 C73 C74 C75 -169.4(8) . . . . ?
C73 C74 C75 C76 0.0 . . . . ?
C74 C75 C76 C77 0.0 . . . . ?
C75 C76 C77 C78 0.0 . . . . ?
C76 C77 C78 C73 0.0 . . . . ?
C74 C73 C78 C77 0.0 . . . . ?
O2 C73 C78 C77 169.6(8) . . . . ?
 
_refine_diff_density_max    1.343
_refine_diff_density_min   -0.561
_refine_diff_density_rms    0.067

_shelx_res_file
;
TITL 26_SN03_a.res
    26_SN03_a.res
    created by SHELXL-2018/1 at 14:55:52 on 11-May-2025
REM  Yadorkari-X generated
CELL 0.41300 18.1580 14.8691 20.4195 90.0000 99.7880 90.0000
ZERR 4.0 0.0005 0.0004 0.0005 0.0000 0.0020 0.0000
LATT 1
SYMM -X, 1/2+Y, 1/2-Z
REM  SPGR P21/c monoclinic
SFAC C H B N O P
DISP C -0.0001 0.0005 5.2
DISP H 0. 0. 0.6
DISP B -0.0001 0.0002 3.7
DISP N 0.0004 0.001 7.2
DISP O 0.0017 0.0018 10.2
DISP P 0.0348 0.0309 86.4
UNIT 288 228 4 4 8 4
SIZE 0.10 0.05 0.03
TEMP -170.0
L.S. 10
FMAP 2
PLAN -20
ACTA
CONF
LIST 4
BOND $H

WGHT    0.098700    2.381700
FVAR       0.24474   0.48793
B1    3    0.483987    0.559524    0.204310    11.00000    0.01834    0.02462 =
         0.01646   -0.00057    0.00323   -0.00030
O1    5    0.521131    0.658600    0.201095    11.00000    0.01953    0.02462 =
         0.02155   -0.00233    0.00533    0.00018
P1    6    0.596754    0.657431    0.176307    11.00000    0.01819    0.02595 =
         0.01740   -0.00257    0.00371   -0.00138
C1    1    0.550080    0.494628    0.186186    11.00000    0.02121    0.02707 =
         0.01367   -0.00061    0.00149    0.00178
C2    1    0.614162    0.539840    0.173093    11.00000    0.01996    0.02883 =
         0.01694   -0.00083    0.00283    0.00278
C3    1    0.678473    0.496012    0.159227    11.00000    0.02280    0.04008 =
         0.02116   -0.00349    0.00484    0.00593
AFIX  43
H1    2    0.720537    0.529129    0.150610    11.00000   -1.20000
AFIX   0
C4    1    0.678231    0.402611    0.158593    11.00000    0.03267    0.04100 =
         0.02650   -0.00459    0.00414    0.01465
AFIX  43
H2    2    0.720492    0.370649    0.149128    11.00000   -1.20000
AFIX   0
C5    1    0.615806    0.355777    0.171882    11.00000    0.04209    0.02831 =
         0.02446   -0.00199    0.00266    0.01073
AFIX  43
H3    2    0.616679    0.291899    0.171432    11.00000   -1.20000
AFIX   0
C6    1    0.551995    0.399427    0.185841    11.00000    0.03312    0.02611 =
         0.01758    0.00045    0.00063    0.00285
C7    1    0.487322    0.345478    0.203023    11.00000    0.04489    0.02764 =
         0.02865    0.00247    0.00475   -0.00492
AFIX 137
H4    2    0.488943    0.284368    0.185347    11.00000   -1.50000
H5    2    0.440141    0.374248    0.183438    11.00000   -1.50000
H6    2    0.490961    0.342849    0.251423    11.00000   -1.50000
AFIX   0
C8    1    0.664693    0.717775    0.234412    11.00000    0.02109    0.03445 =
         0.02364   -0.00736    0.00436   -0.00377
C9    1    0.663989    0.703090    0.302325    11.00000    0.02922    0.04868 =
         0.02389   -0.00837    0.00435   -0.00735
AFIX  43
H7    2    0.629887    0.661233    0.315673    11.00000   -1.20000
AFIX   0
C10   1    0.713296    0.749926    0.349980    11.00000    0.03496    0.07851 =
         0.02707   -0.01937    0.00650   -0.01469
AFIX  43
H8    2    0.713173    0.739501    0.395862    11.00000   -1.20000
AFIX   0
C11   1    0.762686    0.811875    0.330620    11.00000    0.04140    0.09607 =
         0.04070   -0.03386    0.00973   -0.03293
AFIX  43
H9    2    0.794589    0.845784    0.363249    11.00000   -1.20000
AFIX   0
C12   1    0.765571    0.824423    0.263479    11.00000    0.04159    0.07549 =
         0.04581   -0.01976    0.01140   -0.03212
AFIX  43
H10   2    0.800620    0.865279    0.250446    11.00000   -1.20000
AFIX   0
C13   1    0.716978    0.776972    0.215429    11.00000    0.03167    0.05248 =
         0.03132   -0.00818    0.00695   -0.01474
AFIX  43
H11   2    0.719436    0.784921    0.169688    11.00000   -1.20000
AFIX   0
C14   1    0.592815    0.706478    0.095412    11.00000    0.02293    0.03008 =
         0.01964   -0.00126    0.00500   -0.00095
C15   1    0.591258    0.649536    0.040295    11.00000    0.03248    0.02914 =
         0.02193   -0.00001    0.00691    0.00076
AFIX  43
H12   2    0.593377    0.586182    0.046339    11.00000   -1.20000
AFIX   0
C16   1    0.586595    0.685874   -0.023454    11.00000    0.04154    0.03699 =
         0.02042   -0.00066    0.00795    0.00361
AFIX  43
H13   2    0.584740    0.647366   -0.060823    11.00000   -1.20000
AFIX   0
C17   1    0.584701    0.778278   -0.031770    11.00000    0.04620    0.03803 =
         0.02437    0.00506    0.00992    0.00517
AFIX  43
H14   2    0.582584    0.803165   -0.074900    11.00000   -1.20000
AFIX   0
C18   1    0.585872    0.834757    0.022416    11.00000    0.05516    0.03035 =
         0.03039    0.00374    0.00898    0.00210
AFIX  43
H15   2    0.584709    0.898072    0.016096    11.00000   -1.20000
AFIX   0
C19   1    0.588732    0.799656    0.085956    11.00000    0.04166    0.03053 =
         0.02630   -0.00089    0.00588    0.00017
AFIX  43
H16   2    0.587919    0.838681    0.122663    11.00000   -1.20000
AFIX   0
C20   1    0.406748    0.560780    0.153046    11.00000    0.01851    0.02558 =
         0.01658    0.00026    0.00151   -0.00082
C21   1    0.403737    0.544512    0.084785    11.00000    0.01980    0.03038 =
         0.01808    0.00122    0.00260   -0.00047
AFIX  43
H17   2    0.449117    0.533039    0.068989    11.00000   -1.20000
AFIX   0
C22   1    0.337160    0.544467    0.039267    11.00000    0.02404    0.03446 =
         0.01730   -0.00032    0.00047    0.00018
AFIX  43
H18   2    0.337577    0.537510   -0.006916    11.00000   -1.20000
AFIX   0
C23   1    0.269768    0.554856    0.062880    11.00000    0.02055    0.03218 =
         0.02066   -0.00020   -0.00184   -0.00011
C24   1    0.270689    0.569068    0.130506    11.00000    0.02010    0.03509 =
         0.02181   -0.00082    0.00140    0.00138
AFIX  43
H19   2    0.224725    0.572460    0.146711    11.00000   -1.20000
AFIX   0
C25   1    0.338658    0.578542    0.175489    11.00000    0.02029    0.03065 =
         0.01737   -0.00040    0.00172    0.00065
C26   1    0.337679    0.600683    0.246905    11.00000    0.02088    0.03486 =
         0.01878   -0.00058    0.00192    0.00264
C27   1    0.399018    0.573063    0.296608    11.00000    0.01918    0.02658 =
         0.01623   -0.00017    0.00316    0.00075
C28   1    0.390614    0.573551    0.365789    11.00000    0.02231    0.02949 =
         0.01783    0.00097    0.00484    0.00246
C29   1    0.451214    0.542107    0.414348    11.00000    0.02798    0.03131 =
         0.01616    0.00209    0.00463    0.00601
AFIX  43
H20   2    0.446354    0.541930    0.459942    11.00000   -1.20000
AFIX   0
C30   1    0.516216    0.512207    0.396195    11.00000    0.02677    0.03576 =
         0.01737    0.00219    0.00267    0.00816
AFIX  43
H21   2    0.555335    0.489480    0.428858    11.00000   -1.20000
AFIX   0
C31   1    0.524969    0.515269    0.328487    11.00000    0.02386    0.03731 =
         0.01807    0.00134    0.00349    0.00668
AFIX  43
H22   2    0.570726    0.495379    0.316776    11.00000   -1.20000
AFIX   0
C32   1    0.469119    0.546246    0.278916    11.00000    0.01945    0.02634 =
         0.01638    0.00041    0.00319    0.00144
C33   1    0.277350    0.647663    0.267966    11.00000    0.02093    0.02635 =
         0.02074   -0.00062    0.00331    0.00084
C34   1    0.225198    0.701950    0.224097    11.00000    0.02912    0.03297 =
         0.02592    0.00213    0.00235    0.00566
AFIX  43
H23   2    0.231275    0.707971    0.179005    11.00000   -1.20000
AFIX   0
C35   1    0.166824    0.745420    0.245315    11.00000    0.03258    0.04254 =
         0.03554    0.00416    0.00449    0.01346
AFIX  43
H24   2    0.133547    0.780993    0.214924    11.00000   -1.20000
AFIX   0
C36   1    0.155692    0.737665    0.312533    11.00000    0.02992    0.04559 =
         0.03737   -0.00094    0.00734    0.01306
AFIX  43
H25   2    0.113676    0.765167    0.326376    11.00000   -1.20000
AFIX   0
C37   1    0.205971    0.690329    0.356900    11.00000    0.02639    0.03426 =
         0.02944   -0.00254    0.00904    0.00439
AFIX  43
H26   2    0.198971    0.686402    0.401871    11.00000   -1.20000
AFIX   0
C38   1    0.269086    0.646423    0.337141    11.00000    0.02151    0.02855 =
         0.02247   -0.00029    0.00584    0.00218
C39   1    0.324269    0.606096    0.385241    11.00000    0.02729    0.03403 =
         0.02232    0.00145    0.00812    0.00321
N1    4    0.200068    0.552691    0.017911    11.00000    0.02064    0.04123 =
         0.02488   -0.00444   -0.00494    0.00152
C40   1    0.184643    0.482553   -0.029059    11.00000    0.01945    0.04866 =
         0.02102   -0.00394    0.00176   -0.00487
C41   1    0.137148    0.496873   -0.090064    11.00000    0.02443    0.07985 =
         0.02348   -0.00639   -0.00166    0.00238
AFIX  43
H27   2    0.115218    0.554275   -0.100312    11.00000   -1.20000
AFIX   0
C42   1    0.122350    0.426330   -0.135531    11.00000    0.02688    0.12436 =
         0.03497   -0.03280   -0.00244    0.00028
AFIX  43
H28   2    0.089281    0.436058   -0.176231    11.00000   -1.20000
AFIX   0
C43   1    0.154459    0.343397   -0.122755    11.00000    0.03154    0.10496 =
         0.06807   -0.05944    0.00916   -0.01062
AFIX  43
H29   2    0.143981    0.296256   -0.154370    11.00000   -1.20000
AFIX   0
C44   1    0.202361    0.328987   -0.063263    11.00000    0.03756    0.05794 =
         0.06743   -0.02882    0.01557   -0.01098
AFIX  43
H30   2    0.225552    0.271995   -0.054348    11.00000   -1.20000
AFIX   0
C45   1    0.216726    0.397928   -0.016294    11.00000    0.03285    0.04299 =
         0.03374   -0.00727    0.00742   -0.00654
AFIX  43
H31   2    0.248730    0.386931    0.024792    11.00000   -1.20000
AFIX   0
C46   1    0.144963    0.617540    0.026683    11.00000    0.02148    0.03568 =
         0.02695    0.00225   -0.00344   -0.00021
C47   1    0.164985    0.707670    0.038288    11.00000    0.03085    0.03566 =
         0.05226    0.00801   -0.00975   -0.00263
AFIX  43
H32   2    0.214601    0.726755    0.036788    11.00000   -1.20000
AFIX   0
C48   1    0.111963    0.769388    0.052054    11.00000    0.04871    0.03494 =
         0.08105   -0.00172   -0.01584    0.00740
AFIX  43
H33   2    0.125935    0.830381    0.060647    11.00000   -1.20000
AFIX   0
C49   1    0.038955    0.742814    0.053363    11.00000    0.04330    0.05613 =
         0.07856   -0.01347   -0.00379    0.01853
AFIX  43
H34   2    0.003457    0.784993    0.063917    11.00000   -1.20000
AFIX   0
C50   1    0.018222    0.654359    0.039171    11.00000    0.02923    0.06347 =
         0.06270   -0.01296    0.00675    0.00328
AFIX  43
H35   2   -0.032099    0.636282    0.038400    11.00000   -1.20000
AFIX   0
C51   1    0.070904    0.591888    0.026039    11.00000    0.02452    0.04401 =
         0.04718   -0.00818    0.00582   -0.00490
AFIX  43
H36   2    0.056331    0.531270    0.016557    11.00000   -1.20000
AFIX   0
C52   1    0.312345    0.596977    0.456270    11.00000    0.02893    0.03917 =
         0.02344    0.00346    0.01018    0.00941
C53   1    0.342862    0.660376    0.504346    11.00000    0.03361    0.04041 =
         0.02674    0.00110    0.00685    0.01300
C54   1    0.330531    0.649366    0.570075    11.00000    0.03995    0.04835 =
         0.02627    0.00046    0.00797    0.02001
AFIX  43
H37   2    0.351174    0.692000    0.602749    11.00000   -1.20000
AFIX   0
C55   1    0.289023    0.577938    0.588706    11.00000    0.03739    0.05622 =
         0.02238    0.00650    0.01140    0.01925
C56   1    0.259445    0.515723    0.540613    11.00000    0.03835    0.05089 =
         0.03020    0.00729    0.01578    0.00908
AFIX  43
H38   2    0.231385    0.466372    0.552756    11.00000   -1.20000
AFIX   0
C57   1    0.270200    0.524321    0.474322    11.00000    0.03226    0.04296 =
         0.02678    0.00094    0.01006    0.00686
C58   1    0.386562    0.740087    0.486601    11.00000    0.04916    0.03810 =
         0.03990   -0.00314    0.00886    0.00306
AFIX 137
H39   2    0.423904    0.719948    0.460349    11.00000   -1.50000
H40   2    0.411747    0.769262    0.527353    11.00000   -1.50000
H41   2    0.352499    0.782972    0.460543    11.00000   -1.50000
AFIX   0
C59   1    0.275593    0.569247    0.659843    11.00000    0.04866    0.07562 =
         0.02468    0.00912    0.01553    0.02421
AFIX 137
H42   2    0.310931    0.607707    0.688851    11.00000   -1.50000
H43   2    0.282808    0.506529    0.674262    11.00000   -1.50000
H44   2    0.224374    0.587896    0.662317    11.00000   -1.50000
AFIX   0
C60   1    0.236122    0.456472    0.422983    11.00000    0.04844    0.04619 =
         0.04152   -0.00296    0.01243   -0.00840
AFIX 137
H45   2    0.199377    0.486425    0.389307    11.00000   -1.50000
H46   2    0.211397    0.409057    0.444579    11.00000   -1.50000
H47   2    0.275472    0.429889    0.401736    11.00000   -1.50000
AFIX   0
O2    5    0.966613    0.923458    0.152727    11.00000    0.08930    0.15796 =
         0.09084   -0.05394    0.02673   -0.02307
C61   1    0.958826    0.916647    0.217901    11.00000    0.04576    0.12950 =
         0.08324   -0.03457    0.01454   -0.01335
C62   1    0.972244    0.836172    0.248056    11.00000    0.03832    0.13552 =
         0.21333    0.01281    0.02203    0.00535
AFIX  43
H48   2    0.986500    0.786475    0.223775    11.00000   -1.20000
AFIX   0
C63   1    0.964920    0.824626    0.318853    11.00000    0.03316    0.32986 =
         0.33324    0.09890    0.02004    0.00408
AFIX  43
H49   2    0.973762    0.769467    0.342352    11.00000   -1.20000
AFIX   0
C64   1    0.944991    0.898694    0.345145    11.00000    0.05168    0.37395 =
         0.13002    0.10328   -0.04237   -0.07400
AFIX  43
H50   2    0.941941    0.895651    0.391078    11.00000   -1.20000
AFIX   0
C65   1    0.927815    0.980546    0.315305    11.00000    0.04718    0.27098 =
         0.11095   -0.10801    0.02733   -0.06204
AFIX  43
H51   2    0.910794    1.028711    0.339414    11.00000   -1.20000
AFIX   0
C66   1    0.935502    0.991557    0.251038    11.00000    0.04994    0.12698 =
         0.10818   -0.05674    0.02223   -0.02295
AFIX  43
H52   2    0.925523    1.047733    0.229165    11.00000   -1.20000
PART 1
AFIX  66
C67   1    1.009800    0.985591    0.134294    21.00000    0.05113    0.08133 =
         0.07326    0.00714    0.02015    0.00578
C68   1    1.067233    1.030348    0.175204    21.00000    0.06391    0.21357 =
         0.16640   -0.02603    0.05063    0.01328
AFIX  43
H53   2    1.077735    1.017039    0.221355    21.00000   -1.20000
AFIX  65
C69   1    1.109299    1.094579    0.148589    21.00000    0.06476    0.22417 =
         0.20212    0.00954    0.04554   -0.02500
AFIX  43
H54   2    1.148552    1.125168    0.176550    21.00000   -1.20000
AFIX  65
C70   1    1.093933    1.114054    0.081064    21.00000    0.10740    0.08867 =
         0.21920    0.04770    0.05526    0.01399
AFIX  43
H55   2    1.122683    1.157953    0.062873    21.00000   -1.20000
AFIX  65
C71   1    1.036500    1.069298    0.040153    21.00000    0.15995    0.08751 =
         0.12972    0.02814   -0.01080    0.01870
AFIX  43
H56   2    1.025998    1.082608   -0.005998    21.00000   -1.20000
AFIX  65
C72   1    0.994433    1.005067    0.066767    21.00000    0.10956    0.07280 =
         0.12201    0.00677    0.00008    0.02866
AFIX  43
H57   2    0.955180    0.974478    0.038806    21.00000   -1.20000
PART 2
AFIX  66
C73   1    1.006784    1.007963    0.144698   -21.00000    0.13612    0.17867 =
         0.19338   -0.01972   -0.05641   -0.04067
C74   1    0.975966    1.071712    0.098212   -21.00000    0.12140    0.22434 =
         0.09655    0.01087   -0.02889   -0.02656
AFIX  43
H58   2    0.925507    1.066068    0.076714   -21.00000   -1.20000
AFIX  65
C75   1    1.018978    1.143721    0.083181   -21.00000    0.25947    0.38385 =
         0.16796    0.12433   -0.10176   -0.16506
AFIX  43
H59   2    0.997915    1.187290    0.051409   -21.00000   -1.20000
AFIX  65
C76   1    1.092808    1.151980    0.114636   -21.00000    0.33514    0.24786 =
         0.21192    0.10907   -0.07605   -0.09244
AFIX  43
H60   2    1.122204    1.201195    0.104363   -21.00000   -1.20000
AFIX  65
C77   1    1.123627    1.088231    0.161123   -21.00000    0.08624    0.08114 =
         0.12869   -0.02924    0.03042    0.00701
AFIX  43
H61   2    1.174087    1.093876    0.182620   -21.00000   -1.20000
AFIX  65
C78   1    1.080616    1.016222    0.176154   -21.00000    0.04350    0.07302 =
         0.07899   -0.01948    0.02338    0.00414
AFIX  43
H62   2    1.101679    0.972653    0.207926   -21.00000   -1.20000
PART 0

AFIX   0
HKLF 4 1 1 0 0 0 1 0 0 0 1


REM  26_SN03_a.res
REM R1 =  0.0871 for   16891 Fo > 4sig(Fo)  and  0.1452 for all   27586 data
REM    729 parameters refined using      0 restraints

END

WGHT      0.0987      2.3819

REM Highest difference peak  1.343,  deepest hole -0.561,  1-sigma level  0.067
Q1    1   0.2878  0.4857  0.2666  11.00000  0.05    1.34
Q2    1   0.2773  0.4816  0.3398  11.00000  0.05    1.26
Q3    1   0.2913  0.5531  0.4449  11.00000  0.05    0.84
Q4    1   0.3053  0.5590  0.3747  11.00000  0.05    0.83
Q5    1   0.3226  0.6274  0.4847  11.00000  0.05    0.74
Q6    1   0.3625  0.7070  0.4668  11.00000  0.05    0.63
Q7    1   0.9606  0.8390  0.3308  11.00000  0.05    0.61
Q8    1   0.2438  0.4886  0.4654  11.00000  0.05    0.55
Q9    1   0.9616  0.9391  0.2722  11.00000  0.05    0.50
Q10   1   0.9373  0.9233  0.3537  11.00000  0.05    0.47
Q11   1   0.6081  0.5870  0.1694  11.00000  0.05    0.46
Q12   1   0.2708  0.6523  0.3015  11.00000  0.05    0.45
Q13   1   0.9701  0.7668  0.2874  11.00000  0.05    0.45
Q14   1   0.3295  0.5579  0.2557  11.00000  0.05    0.45
Q15   1   0.5825  0.5096  0.1819  11.00000  0.05    0.44
Q16   1   0.5132  0.5112  0.3597  11.00000  0.05    0.44
Q17   1   0.4131  0.5489  0.3902  11.00000  0.05    0.42
Q18   1   0.4074  0.5576  0.1177  11.00000  0.05    0.41
Q19   1   0.2668  0.5516  0.0982  11.00000  0.05    0.40
Q20   1   0.3059  0.6102  0.5590  11.00000  0.05    0.37
;
_shelx_res_checksum   81325

_shelx_hkl_file
;
   0   0  -3    0.41    1.01
   0   0  -4  108.02    9.03
   0   0  -4   99.62    8.89
   0   0  -5    0.73    1.39
   0   0  -5    0.80    1.89
   0   0   5   -0.75    0.88
   0   0  -6 2237.22  191.38
   0   0   6 2257.51  191.21
   0   0   6 2251.75  191.22
   0   0   7   -0.68    0.91
   0   0   7    0.94    0.93
   0   0   8 1092.77   92.96
   0   0   8 1080.23   93.07
   0   0   8 1087.55   92.96
   0   0  -8 1121.59   93.08
   0   0  -9    0.09    1.40
   0   0  -9    0.13    2.04
   0   0   9    0.17    1.63
   0   0   9   -0.63    1.02
   0   0   9   -0.34    0.94
   0   0 -10  324.86   26.48
   0   0  10  310.65   26.32
   0   0  10  294.91   26.31
   0   0  10  312.99   26.47
   0   0 -11    0.16    2.11
   0   0 -11   -1.48    1.64
   0   0  11   -0.21    1.46
   0   0  11   -0.77    1.01
   0   0 -12  174.87   15.71
   0   0  12  180.06   15.54
   0   0 -12  191.93   15.99
   0   0 -13    1.51    2.31
   0   0 -13   -0.75    1.81
   0   0 -13   -0.25    3.32
   0   0  14  356.19   30.61
   0   0  14  355.94   30.44
   0   0 -14  354.69   30.63
   0   0  15   -0.41    1.70
   0   0 -15   -0.43    1.58
   0   0  15    0.08    1.12
   0   0  15    0.68    1.21
   0   0 -16  162.75   14.32
   0   0  16  162.13   14.24
   0   0  16  163.20   14.04
   0   0  16  159.21   14.05
   0   0 -17    0.16    1.79
   0   0  17   -0.45    1.24
   0   0  17    1.06    1.29
   0   0  17    0.45    1.95
   0   0 -18   68.61    6.55
   0   0  18   67.60    6.50
   0   0  19   -1.18    1.39
   0   0  19    0.22    1.46
   0   0  19   -0.16    1.92
   0   0 -19    1.08    2.82
   0   0 -20   66.84    6.95
   0   0  20   68.19    6.60
   0   0  20   78.59    6.59
   0   0 -20   71.81    7.47
   0   0 -21    0.95    2.39
   0   0  21   -1.07    1.57
   0   0  21    0.43    1.38
   0   0 -21   -2.92    2.92
   0   0  21    1.40    1.94
   0   0  22   -0.54    2.17
   0   0 -22    0.79    2.34
   0   0  22    2.87    1.42
   0   0  22    3.72    1.63
   0   0  23    4.11    2.04
   0   0 -23   -0.81    2.18
   0   0  23    0.46    1.44
   0   0  23   -1.82    1.42
   0   0  24   10.97    2.40
   0   0 -24   17.12    2.92
   0   0  24   14.96    2.00
   0   0 -25   -0.64    2.26
   0   0 -25    2.36    3.00
   0   0  25    2.77    2.54
   0   0  25   -1.43    1.68
   0   0  26   18.62    2.78
   0   0  26   16.98    2.28
   0   0 -26   14.13    3.01
   0   0  26   13.96    2.33
   0   0  27    3.32    2.54
   0   0 -27    2.67    2.37
   0   0  27    2.63    1.88
   0   0  28    0.32    1.82
   0   0 -28    0.37    3.69
   0   0  28   -0.79    1.52
   0   0  28   -1.90    2.38
   0   0 -28   -2.94    2.20
   0   0  29    2.81    2.21
   0   0  29    0.81    1.61
   0   0  29    1.68    1.77
   0   0  30    3.18    1.53
   0   0  30    1.56    1.75
   0   0 -32    0.51    4.70
   0  -1   3   38.26    3.40
   0   1  -3   39.51    3.33
   0  -1   3   40.71    3.33
   0   1   3   31.74    3.29
   0  -1  -3   36.56    3.32
   0  -1   4 2245.44  199.24
   0   1  -4 2154.96  199.23
   0   1   4 2434.79  199.33
   0   1  -4 2426.77  199.30
   0  -1   4 2427.45  199.20
   0  -1   4 2365.42  199.20
   0  -1  -4 2362.43  199.21
   0   1   4 2369.00  199.21
   0  -1   5 1530.55  132.50
   0  -1  -5 1559.28  132.53
   0   1   5 1560.89  132.53
   0   1  -5 1590.96  132.57
   0   1  -5 1551.58  132.58
   0  -1  -5 1578.54  132.67
   0   1   5 1644.33  132.67
   0  -1   5 1546.75  132.51
   0  -1   5 1542.63  132.56
   0  -1   6  685.30   61.94
   0   1   6  787.56   61.93
   0  -1   6  747.33   61.89
   0  -1   6  693.69   61.88
   0  -1   7  217.97   18.95
   0   1   7  232.64   18.90
   0   1  -7  219.46   19.06
   0   1  -7  199.33   19.13
   0  -1   7  217.35   18.96
   0   1   8   60.47    5.08
   0   1  -8   66.55    5.95
   0  -1   8   54.53    5.18
   0   1  -8   51.52    5.35
   0  -1   8   55.58    5.37
   0  -1  -8   59.41    5.31
   0  -1   8   59.87    5.22
   0   1   9  348.54   28.79
   0   1   9  330.94   28.78
   0  -1   9  348.19   28.86
   0   1   9  343.32   28.94
   0   1  -9  312.82   28.96
   0  -1  -9  332.33   28.94
   0  -1  -9  336.35   29.18
   0   1  10   14.89    1.73
   0  -1 -10   15.20    2.19
   0   1  10   17.10    1.73
   0   1 -10   15.95    2.32
   0   1  10   15.39    2.15
   0   1 -10   19.64    2.69
   0  -1 -10   16.67    2.85
   0  -1  11   69.35    6.70
   0   1  11   79.98    6.87
   0  -1 -11   69.98    7.30
   0  -1 -11   80.12    6.90
   0   1 -11   77.88    6.96
   0   1  11   76.37    6.61
   0   1  12    6.64    1.17
   0  -1  12    5.56    1.41
   0   1 -12    7.72    1.87
   0  -1 -12    6.21    1.77
   0   1  12    7.36    1.78
   0   1 -12   11.34    2.51
   0  -1 -12   11.80    2.78
   0  -1  13   71.44    7.54
   0   1  13  101.33    7.80
   0  -1  13   95.94    7.80
   0   1  13   83.91    7.46
   0  -1  13   85.81    7.58
   0   1 -13   83.72    8.11
   0  -1 -13   89.38    7.83
   0   1 -13   86.23    7.80
   0   1  14    1.40    0.97
   0  -1  14    2.13    1.23
   0  -1  14    0.79    1.80
   0  -1  14    3.15    1.30
   0   1 -14    1.14    2.20
   0   1  14    2.45    1.62
   0   1 -14    6.35    1.98
   0  -1 -14    0.77    1.65
   0  -1  15   12.57    1.80
   0  -1 -15   10.39    4.03
   0   1 -15   13.38    2.35
   0  -1 -15   10.26    2.07
   0  -1  15    9.79    2.28
   0  -1  15   13.00    1.83
   0   1  15   13.43    2.23
   0   1  16   14.78    2.21
   0   1 -16    9.48    2.29
   0  -1 -16   12.56    2.28
   0  -1  16   12.81    2.29
   0   1  16   10.45    1.73
   0  -1  16   10.57    1.83
   0  -1  16   13.08    1.83
   0  -1  17    6.91    1.54
   0   1  17    6.49    1.30
   0   1 -17    6.07    2.15
   0  -1 -17    6.51    2.18
   0   1  17    3.66    1.40
   0   1  17    7.56    2.14
   0  -1  17    5.40    1.56
   0  -1 -18   12.32    3.14
   0   1  18   15.23    2.29
   0   1  18   11.45    1.76
   0  -1 -18    9.46    2.54
   0   1 -18   10.66    2.32
   0  -1  18    9.21    2.33
   0  -1  18   10.27    1.88
   0   1  19   48.84    5.09
   0  -1  19   56.04    5.17
   0  -1  19   53.29    4.78
   0   1  19   52.51    4.67
   0   1 -19   58.70    5.79
   0  -1 -19   54.25    5.94
   0  -1  19   45.56    4.78
   0   1  19   41.84    4.70
   0  -1  20    2.11    1.54
   0   1  20    2.16    1.35
   0   1  20    1.73    1.25
   0  -1  20    0.57    1.52
   0  -1 -20   -0.18    2.04
   0   1 -20    0.19    2.08
   0  -1 -20    2.92    2.99
   0   1 -20    5.65    3.16
   0   1 -21    1.68    2.94
   0   1  21    0.85    1.20
   0  -1  21    0.59    1.52
   0  -1  21    4.13    2.11
   0   1  21    1.55    2.13
   0   1  21    0.11    1.49
   0  -1 -21   -0.74    2.20
   0   1 -21    2.48    2.35
   0   1 -22   18.77    2.96
   0  -1  22   21.18    2.52
   0   1  22   17.87    2.46
   0   1 -22   22.53    3.88
   0  -1  22   15.89    3.05
   0   1  22   19.47    2.91
   0  -1 -22   21.07    3.18
   0  -1  22   19.63    2.68
   0   1  22   20.56    2.36
   0  -1  23    0.88    1.43
   0   1  23    1.03    1.23
   0   1  23   -0.12    1.52
   0   1 -23    4.86    2.62
   0  -1  23    1.84    1.78
   0  -1 -23    0.80    2.07
   0  -1  23    1.71    2.17
   0   1  23    0.18    2.09
   0   1  24   28.14    3.26
   0  -1  24   30.21    3.31
   0  -1  24   30.11    3.78
   0  -1 -24   29.54    3.83
   0   1  24   33.10    3.77
   0  -1  24   33.68    3.49
   0   1 -24   28.36    3.77
   0   1 -25    7.03    2.72
   0   1  25    9.47    1.62
   0  -1 -25    4.67    2.48
   0  -1  25    9.81    2.70
   0   1  25    8.01    2.34
   0   1  25    7.96    1.92
   0  -1  25    6.66    1.97
   0   1 -25    4.58    3.37
   0  -1 -25    4.17    3.47
   0   1 -26   -0.22    2.13
   0  -1  26    2.20    1.63
   0  -1 -26    1.96    2.27
   0   1  26   -0.69    1.64
   0  -1  26   -1.57    1.69
   0  -1  26   -2.87    2.50
   0   1  26    0.20    2.16
   0   1 -26    0.68    3.17
   0  -1 -26   -0.36    3.57
   0   1 -27    3.79    2.47
   0  -1 -27    2.22    2.36
   0   1  27    6.99    2.49
   0  -1  27    2.93    2.18
   0   1  27    6.47    1.85
   0  -1  27    4.94    1.96
   0   1  27    5.33    1.46
   0  -1  27    5.63    1.69
   0   1  28    0.71    1.41
   0  -1  28    2.56    2.00
   0   1 -28    1.82    3.41
   0  -1 -28    3.06    2.92
   0   1 -28    5.92    2.39
   0  -1 -28    2.50    2.47
   0   1  28    2.94    2.25
   0  -1  28    4.06    2.45
   0   1  28    1.94    1.71
   0   1  29    0.31    1.75
   0  -1 -29    1.85    2.29
   0   1  29    6.00    2.43
   0  -1  29    2.82    2.40
   0  -1  29    3.81    1.64
   0   1  29    2.08    1.47
   0  -1  29    3.35    2.07
   0  -1  30    3.12    2.03
   0   1 -30    4.79    4.83
   0  -1  30    5.85    1.81
   0   1  30    3.01    1.54
   0   1  30    2.07    1.78
   0  -1  31    1.53    1.69
   0  -1  31    2.66    2.03
   0   1 -31   -0.98    4.59
   0  -2   1 1711.82  145.36
   0  -2   2   80.43    6.53
   0   2  -2   72.11    6.51
   0  -2   2   68.56    6.52
   0   2  -2   79.31    6.53
   0  -2   3 1002.98   84.32
   0   2  -3  975.40   84.31
   0   2   3 1038.72   84.26
   0  -2  -3  968.19   84.26
   0   2  -3  959.44   84.31
   0   2   4 1451.97  129.70
   0  -2  -4 1553.12  129.71
   0   2  -4 1498.18  129.57
   0  -2   4 1531.04  129.58
   0  -2  -4 1478.13  129.54
   0   2   4 1529.10  129.54
   0   2  -4 1624.52  129.59
   0  -2   4 1546.64  129.59
   0  -2   5  206.56   18.47
   0  -2   5  212.87   18.44
   0   2   5  219.12   18.40
   0   2  -5  206.72   18.46
   0  -2  -5  223.20   18.40
   0  -2   6  196.60   16.49
   0   2   6  212.27   16.47
   0  -2   6  166.60   16.46
   0  -2   6  190.78   16.54
   0   2   6  200.68   16.75
   0  -2   7  256.03   20.62
   0   2  -7  228.24   20.68
   0  -2  -7  221.72   20.88
   0  -2   8   21.15    2.63
   0  -2  -8   24.46    2.50
   0  -2  -8   25.23    3.37
   0   2  -8   22.10    2.75
   0  -2  -9  276.56   22.80
   0  -2   9  239.09   22.41
   0  -2   9  294.80   22.54
   0  -2  -9  266.10   22.46
   0   2   9  252.82   22.28
   0   2   9  278.31   22.46
   0   2  10    2.64    1.43
   0   2  10    3.40    0.82
   0   2 -10    1.28    1.72
   0  -2 -10    1.72    2.48
   0  -2  10    2.99    1.17
   0  -2  10    1.23    1.55
   0  -2 -10    2.22    1.45
   0   2 -11  276.11   22.34
   0   2  11  257.61   22.04
   0  -2  11  254.70   22.19
   0   2  11  257.98   22.23
   0   2  11  257.71   22.06
   0  -2  11  294.75   22.34
   0  -2 -11  247.80   22.24
   0  -2  11  255.47   22.18
   0   2 -11  227.29   22.37
   0   2 -12   34.02    3.68
   0   2  12   33.62    3.54
   0   2  12   37.92    3.19
   0  -2  12   32.24    3.38
   0  -2  12   34.82    3.65
   0  -2 -12   30.77    3.48
   0  -2  12   39.54    3.41
   0   2  12   31.96    3.14
   0   2  13   -0.52    0.89
   0   2 -13    1.47    2.17
   0   2  13    0.90    0.82
   0  -2  13    0.73    1.35
   0   2 -13    0.80    1.61
   0  -2 -13   -1.97    1.59
   0  -2  13    1.91    1.95
   0   2  13   -0.78    1.52
   0  -2  13    0.27    1.19
   0   2  14    0.06    0.92
   0  -2  14    1.72    1.28
   0  -2  14    1.06    1.19
   0   2  14   -0.83    1.56
   0   2 -14   -2.31    2.33
   0  -2 -14    0.12    1.55
   0  -2  14   -1.49    1.78
   0   2 -14    1.85    2.03
   0  -2 -15   65.56    5.98
   0  -2  15   64.78    5.77
   0   2  15   64.96    5.60
   0  -2  15   55.98    5.78
   0   2  15   66.56    5.95
   0   2 -15   55.40    6.06
   0   2  16   23.34    2.44
   0  -2  16   27.07    2.76
   0   2 -16   27.14    3.16
   0  -2  16   20.65    2.74
   0  -2 -16   22.06    3.04
   0   2  16   27.48    3.01
   0  -2  17   -0.77    1.55
   0   2 -17    0.99    1.94
   0  -2  17    2.27    1.55
   0   2  17    2.27    1.83
   0  -2 -17    2.67    3.02
   0  -2 -17   -0.15    1.89
   0  -2 -18   11.09    2.19
   0  -2 -18   12.02    3.24
   0  -2  18    8.83    1.87
   0   2  18   12.11    1.73
   0   2  18   11.24    2.41
   0   2 -18   12.82    2.45
   0  -2 -19    1.16    3.32
   0   2 -19    0.25    2.79
   0  -2  19    3.44    1.62
   0   2  19    2.34    1.24
   0   2  19    1.25    1.73
   0  -2  19    2.27    1.64
   0   2  20    4.14    1.34
   0   2 -20    4.38    3.12
   0   2  20    4.32    1.27
   0  -2  20    2.72    1.67
   0  -2  20    3.61    1.71
   0   2 -20    5.03    2.16
   0  -2 -21   39.08    4.14
   0   2 -21   31.10    4.31
   0  -2  21   42.40    3.89
   0   2  21   38.04    3.64
   0   2  21   37.57    4.16
   0  -2  21   31.04    4.09
   0   2 -21   32.87    4.75
   0   2  21   34.11    3.48
   0  -2  21   37.48    3.79
   0  -2 -22    0.57    2.16
   0   2 -22    1.59    1.99
   0   2  22    0.26    1.21
   0  -2  22    1.06    1.60
   0   2  22    0.31    1.37
   0  -2  22   -0.57    2.28
   0   2  22    0.18    1.93
   0  -2  22    0.29    1.62
   0   2 -22   -1.41    3.07
   0  -2 -23   -1.98    2.34
   0   2 -23   -1.84    2.45
   0   2  23    3.11    2.37
   0  -2  23   -1.37    2.31
   0  -2  23   -0.81    1.60
   0   2  23    0.97    1.31
   0  -2 -24   14.51    2.67
   0   2 -24   11.12    2.70
   0  -2  24   13.74    2.15
   0   2  24    8.94    1.65
   0  -2  24   10.97    2.56
   0   2  24    9.42    2.38
   0  -2  24    8.65    2.19
   0   2  24    6.36    1.78
   0  -2 -25    8.67    2.59
   0   2 -25   11.20    2.63
   0  -2  25   10.82    2.11
   0  -2 -25   13.23    3.73
   0   2 -25    8.87    3.50
   0   2  25    3.49    2.37
   0  -2  25   13.04    2.49
   0  -2  25    7.96    2.04
   0   2  25   11.95    1.86
   0   2  26    1.23    1.56
   0  -2 -26    2.18    2.34
   0   2 -26    4.92    3.28
   0   2  26    3.38    2.16
   0  -2  26    1.87    2.40
   0   2 -26    0.88    2.26
   0   2  26    5.05    1.46
   0  -2  26    4.18    1.95
   0   2  27   10.51    1.82
   0   2  27   14.86    2.75
   0  -2  27    7.01    2.70
   0  -2  27    8.63    2.24
   0   2  27    7.86    1.61
   0   2 -27    4.28    2.57
   0  -2 -27    6.72    2.73
   0  -2  27   11.84    2.11
   0  -2  28    2.17    1.77
   0  -2  28    2.16    2.23
   0  -2  28   -1.60    2.05
   0   2 -28    1.33    4.15
   0   2  28   -0.84    1.26
   0  -2 -28    0.23    2.25
   0   2  28    1.66    2.26
   0   2  28   -0.13    1.61
   0   2 -28    0.71    3.41
   0  -2 -28    4.31    3.87
   0   2 -28   -0.46    2.09
   0   2  29    0.55    1.60
   0   2  29    0.76    1.30
   0  -2  29   -0.95    1.59
   0   2 -29   -4.11    4.37
   0  -2 -29    1.85    2.35
   0  -2  29   -0.37    2.09
   0  -2  29    0.66    2.17
   0   2  29    0.21    2.32
   0  -2  30    3.54    1.75
   0   2 -34    2.02    4.54
   0   3   0   -0.40    0.98
   0  -3   0    0.03    0.94
   0  -3   1  251.47   21.73
   0   3   1  235.26   21.69
   0   3  -1  271.29   21.70
   0  -3   1  269.02   21.70
   0  -3  -1  246.30   21.69
   0  -3  -2  177.42   14.22
   0   3   2  174.66   13.96
   0   3  -2  157.82   14.06
   0  -3   2  153.83   14.07
   0   3   2  173.45   14.21
   0  -3  -2  153.05   13.95
   0  -3  -2  164.69   13.95
   0  -3   2  151.86   14.03
   0   3  -2  177.30   14.05
   0   3   3  412.19   34.03
   0  -3   3  408.20   33.89
   0   3  -3  385.50   33.88
   0  -3   3  443.36   33.88
   0   3   3  407.38   33.79
   0  -3  -3  364.33   33.79
   0  -3   4    1.10    1.35
   0   3  -4    1.43    1.38
   0  -3  -4   -0.16    0.80
   0  -3   4    2.39    1.42
   0   3   4    1.92    2.17
   0   3  -4    0.92    1.36
   0   3   4    1.62    0.87
   0  -3   5  337.50   28.79
   0  -3   5  351.30   28.81
   0  -3  -5  332.18   28.71
   0   3   5  332.72   28.70
   0   3   6    5.33    1.13
   0   3  -7   88.53    8.35
   0  -3   7   96.98    8.40
   0   3   7  101.56    8.73
   0   3  -8  872.86   76.15
   0  -3   8 1009.09   76.23
   0  -3   8  885.36   76.12
   0  -3  -8  915.68   76.12
   0   3  -8  803.93   76.17
   0   3   9   54.88    4.87
   0  -3   9   50.22    4.90
   0   3  -9   51.44    5.00
   0  -3   9   57.54    5.04
   0  -3   9   48.65    4.88
   0  -3  -9   50.64    4.87
   0   3  -9   57.88    5.04
   0  -3  10   -1.39    1.30
   0   3  10    0.33    1.24
   0  -3 -10   -0.69    1.31
   0   3 -10   -1.42    1.61
   0  -3  10   -0.95    1.29
   0  -3  10   -0.97    1.76
   0   3  11    1.36    1.44
   0  -3 -11    4.02    1.53
   0  -3  11    4.53    1.69
   0  -3  11    4.45    1.48
   0  -3  11    4.83    1.47
   0   3 -11    3.31    1.68
   0  -3 -12   67.68    5.97
   0  -3  12   62.10    6.16
   0  -3  12   65.44    5.89
   0   3  12   60.24    5.62
   0  -3  12   76.76    5.98
   0   3  12   66.29    5.65
   0   3  12   65.66    5.96
   0   3 -13  115.44   10.03
   0   3  13  123.90    9.83
   0  -3  13   99.94    9.87
   0  -3 -13  103.11    9.77
   0  -3  13  120.98    9.78
   0   3  13  106.07    9.50
   0   3  13  113.20    9.51
   0  -3  13  106.70    9.75
   0   3  14   36.24    3.69
   0  -3  14   39.85    3.59
   0  -3 -14   26.54    3.65
   0  -3  14   37.65    3.83
   0  -3  14   33.57    3.53
   0   3 -14   38.08    4.01
   0  -3  15   99.06    9.67
   0   3  15  107.33    9.46
   0   3  15  119.16    9.78
   0  -3 -15  108.25    9.77
   0  -3  15  104.21    9.85
   0   3  15  112.69    9.44
   0  -3  15  110.49    9.70
   0  -3  16  145.72   12.66
   0   3  16  147.46   12.40
   0   3  16  151.29   12.73
   0  -3 -16  168.62   13.38
   0  -3  16  160.85   12.89
   0  -3 -16  130.86   12.71
   0   3  16  132.85   12.41
   0  -3  16  139.91   12.63
   0   3 -16  156.37   12.86
   0  -3  17   39.13    3.78
   0  -3  17   37.31    4.03
   0  -3 -17   49.90    5.06
   0   3  17   35.39    3.39
   0   3  17   31.73    3.85
   0  -3 -17   33.73    3.95
   0   3 -17   36.61    4.14
   0  -3  18    9.31    1.93
   0  -3 -18   11.70    4.28
   0  -3 -18    6.72    2.06
   0  -3 -18    8.42    3.38
   0  -3  18    8.30    2.32
   0   3  18    8.10    1.26
   0   3  18    9.59    2.18
   0   3  19    6.34    2.00
   0  -3  19    4.94    1.74
   0   3  19    3.69    1.04
   0  -3  19    2.97    1.70
   0   3 -19    4.55    2.13
   0  -3 -19   -2.11    3.51
   0   3 -19    2.34    2.79
   0  -3  20    1.27    1.59
   0  -3  20   -1.07    1.69
   0  -3  20   -0.18    1.96
   0   3 -20    0.76    2.15
   0   3 -20    4.19    2.75
   0   3 -21    6.97    2.86
   0   3  21    6.90    2.12
   0  -3  21    5.92    1.86
   0  -3  21    6.35    1.97
   0  -3 -21    5.22    2.31
   0   3  21    3.12    1.30
   0   3 -21   11.53    2.64
   0  -3 -22    2.45    2.23
   0   3  22   -1.39    2.19
   0  -3  22    2.93    1.94
   0  -3  22   -1.42    1.77
   0   3 -22   -2.62    2.07
   0  -3 -23   26.22    3.21
   0   3  23   20.86    2.48
   0   3  23   19.67    3.05
   0  -3  23   24.15    2.88
   0   3  23   21.59    2.33
   0  -3  23   24.46    2.99
   0   3 -23   21.19    3.34
   0   3 -24    1.28    2.37
   0   3  24    4.39    1.13
   0  -3  24    1.65    1.81
   0  -3  24    0.82    2.42
   0  -3 -24    4.46    2.47
   0   3  24    5.03    2.06
   0  -3 -24    5.01    3.76
   0  -3  24    1.00    1.87
   0   3  24    2.12    1.31
   0  -3 -25   11.40    3.88
   0   3  25    9.53    1.43
   0  -3  25   11.68    2.71
   0  -3 -25    5.23    2.59
   0   3  25   12.22    2.56
   0  -3  25    9.71    2.09
   0   3 -25    6.11    2.45
   0   3  25    9.30    1.70
   0  -3  26    0.71    2.02
   0   3  26    1.35    1.19
   0   3 -26    4.44    2.45
   0   3  26    0.78    2.15
   0  -3  26    1.49    2.21
   0  -3 -26    1.72    2.44
   0   3 -26   -1.62    4.33
   0   3  26    2.43    1.43
   0  -3  27    1.62    1.83
   0   3  27    4.43    1.49
   0  -3  27    4.01    1.99
   0   3  27    2.81    2.30
   0   3  27    3.85    1.21
   0  -3  27    1.29    2.30
   0  -3 -27   -1.18    3.63
   0   3 -27    5.66    3.33
   0  -3 -27    4.21    2.18
   0   3 -27    1.36    2.01
   0   3  28    4.83    1.48
   0  -3  28    4.13    1.93
   0   3  28    5.73    2.30
   0   3  28    2.88    1.22
   0  -3  28   -1.98    2.56
   0  -3 -28    4.81    3.63
   0   3 -28    2.08    2.51
   0  -3 -28    5.25    2.27
   0   3  29   23.15    3.20
   0  -3 -29   14.36    3.19
   0  -3  30   -0.20    2.02
   0  -3  31    9.97    2.35
   0  -3  31    7.82    2.10
   0   3 -32    8.10    4.99
   0  -3  32    3.60    2.04
   0  -3  32   -1.06    1.67
   0   3 -33   -0.49    4.18
   0   3 -34    2.48    4.15
   0   4   0  154.53   13.09
   0  -4   0  147.25   12.96
   0   4   0  155.80   12.95
   0   4   0  150.53   13.04
   0  -4   0  149.14   13.03
   0  -4   1  225.28   19.08
   0   4   1  230.24   19.03
   0  -4  -1  215.67   18.97
   0  -4  -1  224.20   19.03
   0  -4  -1  212.10   18.96
   0   4  -1  241.46   19.02
   0   4   2   57.07    5.55
   0   4   2   70.92    6.07
   0  -4  -2   59.31    5.57
   0  -4   2   59.02    5.73
   0  -4  -2   74.37    5.56
   0  -4   2   65.13    5.69
   0   4  -2   66.22    5.67
   0   4   3  130.65   11.15
   0  -4  -3  122.43   10.78
   0  -4  -3  130.22   10.78
   0   4   3  120.42   10.78
   0  -4  -3  129.01   11.15
   0   4   3  124.43   10.78
   0  -4   3  131.21   10.93
   0  -4   3  130.88   10.89
   0   4  -3  123.89   10.90
   0  -4   4   11.20    1.77
   0   4  -4   10.58    1.77
   0   4   4   13.38    1.21
   0  -4  -4    9.58    1.16
   0   4   4   11.18    1.25
   0  -4  -4    9.71    1.26
   0  -4  -5  186.14   15.71
   0   4   5  179.85   15.69
   0  -4   5  199.43   15.84
   0   4  -5  170.83   15.82
   0   4   6  185.40   16.97
   0   4  -6  233.25   17.13
   0   4  -6  191.78   17.10
   0   4  -7   27.44    2.71
   0  -4   7   23.32    2.71
   0  -4   7   27.32    2.81
   0   4  -7   21.71    2.87
   0  -4  -8   16.86    2.02
   0   4  -8   18.78    2.11
   0   4   8   14.45    2.98
   0  -4   8   20.44    2.44
   0  -4   8   16.83    2.21
   0   4  -8   19.85    2.46
   0  -4   8   19.11    2.14
   0   4  -8   16.85    2.46
   0   4   9  147.63   12.59
   0  -4   9  142.41   12.66
   0  -4  -9  151.28   12.61
   0  -4   9  144.97   12.78
   0  -4   9  138.79   12.64
   0   4  10    0.54    1.17
   0  -4 -10    1.26    1.26
   0   4 -10    0.57    1.72
   0  -4  10    2.89    1.54
   0   4 -10    1.91    1.56
   0  -4  10    1.09    1.24
   0   4 -10   -0.74    2.07
   0  -4  10    2.74    1.73
   0  -4  11   64.39    5.95
   0  -4  11   68.11    6.01
   0  -4  11   62.99    6.10
   0   4 -11   64.97    6.09
   0   4  11   63.76    5.89
   0   4 -12   -0.25    1.64
   0   4 -12   -0.52    1.65
   0  -4  12   -0.42    1.42
   0  -4 -12   -0.51    1.42
   0  -4  12   -0.71    1.38
   0   4  12   -0.38    1.37
   0  -4  12    1.04    1.76
   0   4 -13   -1.11    1.87
   0  -4  13   -0.82    1.78
   0  -4  13   -0.44    1.39
   0  -4 -13    0.45    1.47
   0  -4  13    3.52    1.46
   0   4  13    0.41    1.32
   0   4 -13    0.98    1.91
   0   4  14    0.43    0.58
   0  -4  14    0.45    1.51
   0   4 -14   -0.89    1.93
   0  -4  14    0.58    1.49
   0   4  14    1.06    0.64
   0  -4 -14    0.36    1.45
   0  -4  14    3.04    2.00
   0   4  14    0.22    1.55
   0   4 -14   -1.53    1.97
   0  -4 -14    4.79    2.90
   0   4  15   44.72    4.19
   0  -4 -15   42.00    4.63
   0  -4  15   54.08    4.84
   0   4 -15   48.32    4.88
   0  -4 -15   45.06    5.63
   0  -4  15   50.69    4.67
   0   4  15   48.35    4.18
   0  -4  15   48.08    4.61
   0   4  15   51.83    4.64
   0   4  16   64.77    5.59
   0  -4 -16   62.53    6.04
   0  -4  16   60.70    6.18
   0   4 -16   64.68    6.20
   0  -4 -16   63.21    6.98
   0   4  16   71.14    6.06
   0  -4  16   55.95    5.95
   0  -4  17   44.34    4.01
   0  -4 -17   40.10    4.10
   0  -4  17   32.89    4.16
   0   4  17   32.01    3.51
   0   4  17   41.69    3.50
   0   4  17   51.50    4.14
   0   4 -17   35.20    4.23
   0  -4 -17   37.68    5.02
   0   4  18   12.62    2.21
   0  -4 -18   13.54    3.64
   0   4  18   10.56    1.35
   0  -4  18   11.14    2.22
   0   4  18   11.90    1.39
   0  -4  18   10.92    2.43
   0  -4 -18   14.91    2.35
   0  -4  18   10.51    2.06
   0   4  19   10.55    2.16
   0   4 -19    4.00    2.79
   0   4  19    6.82    1.08
   0  -4  19    8.86    1.91
   0  -4 -19    9.57    2.28
   0  -4 -19   11.39    4.71
   0  -4  19    9.21    1.96
   0  -4  20   15.13    2.19
   0  -4  20   13.06    2.63
   0   4 -20    9.15    2.90
   0  -4  20   10.51    2.29
   0   4 -21    5.38    3.38
   0  -4  21   -0.15    1.88
   0  -4  21    2.32    2.28
   0   4  21    0.81    0.83
   0  -4  21   -0.15    1.78
   0   4  21    0.16    1.95
   0   4 -21    3.21    2.77
   0  -4 -21    2.13    2.04
   0   4 -22    5.32    3.78
   0   4  22    6.83    2.08
   0   4 -22    6.14    2.31
   0  -4 -22    8.68    2.19
   0  -4  22   10.74    2.53
   0  -4  22    6.58    2.05
   0  -4  22    6.04    2.03
   0   4  22    6.24    1.09
   0   4  23   15.22    2.79
   0   4 -23   17.45    2.94
   0  -4 -23   16.57    2.74
   0  -4  23   11.62    2.77
   0  -4  23   18.24    2.52
   0  -4  23   15.84    2.52
   0  -4 -24   10.03    2.51
   0  -4 -24    9.56    3.99
   0   4 -24   12.51    3.48
   0   4 -24   10.14    2.90
   0  -4  24    9.76    2.24
   0  -4  24    8.91    2.18
   0   4  24   10.18    2.53
   0  -4  25   23.92    3.57
   0  -4 -25   23.25    3.39
   0  -4 -25   21.53    4.72
   0   4 -25   19.08    3.33
   0   4  25   33.17    3.33
   0   4  25   21.16    2.55
   0  -4  25   30.04    3.27
   0   4 -26    5.38    2.49
   0   4  26    2.50    2.20
   0  -4 -26    4.28    2.22
   0  -4  26    0.65    2.50
   0   4  26    2.69    1.26
   0   4  27    8.07    1.31
   0   4  27   10.01    2.59
   0  -4 -27    5.07    2.46
   0  -4 -27   10.85    4.10
   0   4 -27    6.14    3.33
   0   4  27    5.54    1.47
   0   4  28    1.31    1.00
   0   4  28   -1.41    2.26
   0  -4 -28    2.95    2.59
   0  -4  28   -0.20    2.10
   0  -4 -28   -2.46    3.99
   0   4  28    1.07    1.26
   0   4  29    2.67    2.14
   0  -4 -29    0.23    2.50
   0  -4  29   -2.41    2.05
   0   4 -29    6.46    4.64
   0  -4  30    1.85    2.20
   0   4 -30    5.77    4.24
   0  -4  30    1.98    1.88
   0  -4  31   -0.21    2.10
   0   4 -31    6.81    4.85
   0  -4  31    6.40    1.86
   0  -4  32    8.75    2.15
   0  -4  32    8.19    2.30
   0   4 -34    0.39    3.24
   0  -5   0    2.20    1.64
   0  -5   0   -1.09    1.32
   0   5   0    0.49    0.78
   0   5   1   29.26    3.52
   0  -5   1   34.73    3.57
   0  -5   1   41.22    3.43
   0   5   1   40.38    3.88
   0   5  -1   36.14    3.58
   0   5  -1   43.34    3.46
   0  -5  -1   33.18    3.53
   0  -5  -1   38.55    3.36
   0  -5  -2  155.95   13.12
   0   5   2  145.71   13.19
   0   5  -2  153.90   13.23
   0  -5  -2  153.29   13.19
   0  -5  -2  161.77   13.14
   0  -5  -2  153.62   13.41
   0   5   2  128.09   13.39
   0  -5  -3   81.58    7.18
   0  -5   3   63.95    7.32
   0   5   3   79.14    7.21
   0   5  -3   87.78    7.30
   0   5   3   92.75    7.18
   0   5   3   78.80    7.66
   0  -5  -3   83.20    7.16
   0  -5  -4    1.66    0.80
   0   5  -4    1.29    1.54
   0   5   4    2.30    0.87
   0  -5  -4    4.77    2.31
   0  -5   4    2.68    1.50
   0   5   4    1.82    0.83
   0  -5   4    1.76    1.45
   0  -5  -4    2.73    0.70
   0   5   5   20.18    2.10
   0   5  -5   24.35    2.57
   0  -5  -5   20.99    2.13
   0   5  -5   21.50    2.51
   0  -5  -5   22.71    2.06
   0   5   5   24.02    2.18
   0   5   5   26.77    3.24
   0  -5  -5   23.67    3.22
   0   5   6   19.77    3.27
   0  -5  -6   21.32    3.46
   0   5  -6   20.99    2.58
   0   5   6   22.64    2.03
   0   5   6   21.78    2.17
   0  -5   6   20.21    2.49
   0  -5  -6   22.06    1.99
   0  -5   6   23.74    2.64
   0   5  -6   18.35    2.48
   0   5   7  195.46   16.67
   0   5  -7  171.59   16.32
   0  -5  -7  175.06   16.67
   0  -5   7  190.72   16.37
   0   5  -7  194.04   16.34
   0  -5   7  204.06   16.38
   0  -5  -8    0.86    1.05
   0   5  -8    0.40    1.50
   0  -5  -8    0.18    2.51
   0   5   8   -0.35    2.59
   0  -5   8   -1.02    1.55
   0  -5   8    0.58    1.46
   0  -5  -9   -0.15    1.12
   0   5  -9    1.09    1.67
   0  -5   9   -0.28    1.41
   0  -5   9    1.02    1.86
   0   5   9    0.65    0.98
   0  -5  -9   -0.98    2.57
   0   5  -9    0.55    1.23
   0  -5   9   -0.41    1.47
   0  -5  10   -0.64    1.45
   0  -5  10    0.84    1.65
   0  -5  10   -0.10    1.38
   0   5  10    1.25    1.11
   0  -5 -10    0.33    1.20
   0   5 -10    1.18    1.65
   0  -5 -10    2.32    2.77
   0   5 -10    0.25    1.26
   0   5  11    1.70    1.19
   0  -5  11    1.16    1.91
   0  -5 -11    2.28    1.32
   0  -5  11    0.78    1.55
   0  -5  11    0.21    1.51
   0   5 -11    0.25    1.62
   0   5 -12  218.01   20.20
   0  -5 -12  230.97   20.08
   0  -5  12  252.93   20.15
   0   5  12  238.01   20.05
   0  -5  12  223.84   20.10
   0  -5  12  225.13   20.21
   0   5 -13    3.44    1.74
   0  -5  13    3.68    1.54
   0  -5  13    2.78    1.53
   0  -5 -13    3.01    3.09
   0   5 -13    4.43    1.71
   0   5  13    3.74    1.38
   0  -5  13    3.56    1.78
   0  -5 -14   48.33    4.52
   0  -5  14   44.52    4.51
   0  -5 -14   50.09    5.42
   0  -5  14   43.55    4.51
   0  -5  14   53.80    4.86
   0   5 -14   39.70    4.61
   0   5  14   45.69    4.44
   0  -5 -15   33.73    4.52
   0  -5  15   31.33    3.67
   0  -5 -15   32.66    3.45
   0   5  15   34.12    3.37
   0  -5  15   28.38    3.45
   0  -5 -16    0.29    3.24
   0  -5 -16    1.09    1.88
   0  -5  16    2.63    1.99
   0  -5  16    1.98    1.71
   0   5  16    0.74    1.60
   0   5  17   14.01    2.05
   0  -5 -17   12.32    3.60
   0  -5 -17   10.79    2.18
   0  -5  17   16.58    2.67
   0  -5  17   10.13    2.04
   0  -5  17    9.47    2.14
   0   5  18    6.07    0.92
   0   5 -18    5.32    2.09
   0  -5  18    3.71    1.89
   0   5  18    9.28    1.99
   0  -5  18    9.88    1.93
   0   5  18    7.61    0.89
   0  -5 -18    7.60    1.90
   0   5 -19    6.92    2.50
   0  -5 -19    5.45    2.00
   0  -5  19    7.55    1.89
   0  -5  19    5.01    1.87
   0   5  19    4.29    0.76
   0   5  19    6.12    1.86
   0   5 -20    4.00    2.56
   0   5  20    0.65    0.70
   0  -5  20    1.08    1.68
   0  -5  20    1.34    2.39
   0   5  20    1.04    0.62
   0  -5  20    2.27    1.88
   0   5  21    1.40    0.68
   0  -5 -21    2.64    2.24
   0  -5  21    4.14    2.57
   0  -5  21   -0.48    1.94
   0  -5  21    0.47    1.75
   0   5  21    0.33    0.76
   0   5  22    2.93    0.82
   0   5  22    3.53    0.79
   0  -5 -22    3.68    2.30
   0  -5  22    7.52    2.61
   0  -5  22    2.68    1.92
   0   5  22    0.50    1.94
   0  -5  22    2.71    2.04
   0   5  23    2.92    0.78
   0  -5 -23    1.10    3.69
   0   5 -23   -0.26    2.70
   0  -5 -23   -1.14    2.39
   0  -5  23    5.55    2.03
   0  -5  23    1.25    2.52
   0   5  23    2.07    1.89
   0   5  23    2.15    0.85
   0   5  24   10.16    1.25
   0   5 -24    7.93    3.14
   0   5 -24   16.31    3.84
   0  -5  24    7.54    2.20
   0  -5 -24   14.69    2.74
   0  -5  24   11.51    3.10
   0   5  24   13.17    2.36
   0   5  24    9.47    1.31
   0   5  25    9.36    2.23
   0  -5 -25    8.26    2.48
   0  -5  25    6.34    2.20
   0   5 -25    3.99    4.11
   0  -5  25    8.04    2.93
   0   5  25    7.73    1.01
   0   5  25    3.19    1.04
   0   5 -26    9.83    4.32
   0   5  26   19.45    2.90
   0  -5  26   19.02    2.69
   0  -5 -26   13.68    4.80
   0   5  26   13.93    1.59
   0   5  26   15.80    1.70
   0  -5 -26   17.48    2.97
   0   5  27    1.30    0.79
   0   5  27    1.16    2.11
   0  -5  27    2.51    1.77
   0  -5  27    0.99    1.90
   0  -5 -27    1.32    2.36
   0  -5  27    0.23    2.34
   0  -5 -27   -0.82    3.50
   0  -5  28    1.10    1.85
   0   5  28    4.53    2.23
   0  -5 -28    4.06    2.58
   0  -5  28    2.74    2.38
   0  -5  29    2.30    2.28
   0  -5  29    3.90    2.00
   0  -5 -29    5.08    2.55
   0   5  29    2.62    2.20
   0   5  30    2.85    2.34
   0  -5  30    4.50    2.06
   0  -5  31    0.87    1.92
   0  -5  31    0.77    1.84
   0  -5  32    0.22    1.98
   0  -5  32    2.53    1.85
   0  -5  33   -0.23    2.11
   0   5 -33    1.51    3.20
   0  -5  33   -2.16    1.78
   0   5 -34   11.38    4.62
   0   6   0  111.59    9.26
   0  -6   0  101.79    9.28
   0   6  -1  427.74   37.78
   0   6   1  448.50   37.65
   0   6  -1  448.83   37.71
   0  -6  -1  416.74   37.67
   0   6   1  464.60   37.89
   0  -6  -1  445.15   37.75
   0  -6   1  461.77   37.71
   0  -6   2   24.92    2.35
   0  -6  -2   25.55    2.27
   0   6  -2   26.34    2.34
   0   6  -2   23.51    2.40
   0  -6  -2   21.20    2.15
   0   6  -2   21.48    2.53
   0  -6   2   22.45    2.52
   0  -6  -2   18.85    2.12
   0  -6  -3   28.30    2.61
   0  -6  -3   30.93    3.46
   0   6   3   29.31    2.75
   0   6  -3   22.33    3.01
   0  -6   3   28.55    2.95
   0   6   3   27.29    2.61
   0  -6  -3   29.33    2.66
   0  -6  -4   27.98    2.40
   0   6   4   26.49    2.44
   0   6   4   22.72    2.38
   0  -6  -4   23.89    2.39
   0  -6  -5    7.59    1.02
   0   6   5    6.80    1.16
   0   6  -5    7.63    1.60
   0   6  -5    8.77    1.81
   0   6   5    8.55    1.13
   0   6  -6    7.90    1.69
   0  -6  -6    7.79    0.96
   0  -6   6    7.66    1.70
   0   6   6    1.77    2.59
   0  -6  -6    6.51    2.54
   0  -6  -7   72.94    6.34
   0   6   7   77.36    6.36
   0  -6   7   73.93    6.67
   0   6  -7   75.76    6.69
   0   6  -7   73.45    6.66
   0  -6   7   70.94    6.67
   0  -6  -7   67.16    6.45
   0  -6  -7   75.08    7.21
   0   6   8  160.29   14.80
   0   6  -8  170.99   14.47
   0   6   8  154.78   14.24
   0  -6   8  175.21   14.46
   0   6   8  174.65   14.15
   0  -6  -8  155.96   14.13
   0  -6  -8  186.48   14.90
   0  -6   8  200.62   14.52
   0  -6  -8  162.59   14.29
   0   6   9    3.81    1.12
   0   6  -9    5.68    1.77
   0  -6  -9    5.24    1.30
   0  -6   9    7.13    1.75
   0  -6   9    6.70    1.73
   0   6   9    4.57    2.51
   0   6  -9    5.22    1.19
   0  -6  -9    4.39    2.70
   0  -6   9    3.97    1.42
   0  -6  10   82.68    7.15
   0  -6  10   81.36    7.29
   0  -6 -10   83.15    7.84
   0   6  10   78.16    6.97
   0   6 -10   71.21    6.97
   0  -6  10   80.88    7.19
   0  -6 -10   85.68    7.03
   0   6 -10   70.50    7.18
   0  -6 -11    4.72    1.37
   0   6  11    3.89    1.26
   0   6 -11    3.70    1.91
   0  -6  11    3.65    1.95
   0  -6  11    3.82    1.61
   0  -6 -11    4.73    2.77
   0  -6  11    6.41    1.74
   0  -6 -12   57.23    5.32
   0  -6 -12   58.70    6.30
   0   6 -12   56.20    5.50
   0  -6  12   57.09    5.58
   0   6  12   56.19    5.23
   0  -6  12   60.05    5.45
   0  -6  12   56.85    5.41
   0   6  13    2.18    1.31
   0  -6 -13    1.53    1.40
   0  -6  13    1.60    1.55
   0  -6  13    1.05    1.87
   0   6 -13   -0.15    1.74
   0  -6 -13    1.05    2.87
   0   6 -14  138.09   12.12
   0  -6  14  128.07   11.97
   0   6  14  134.72   11.86
   0  -6  14  144.16   12.15
   0  -6 -15   22.08    2.76
   0  -6  15   22.21    2.76
   0   6 -15   19.74    2.97
   0  -6 -15   20.70    4.08
   0   6  15   23.91    2.56
   0  -6  15   17.61    2.86
   0  -6  16    4.73    1.96
   0  -6 -16    2.58    1.72
   0  -6  16    2.37    1.72
   0   6 -16    2.58    2.17
   0  -6 -16   -2.40    3.33
   0  -6  16    2.04    2.23
   0   6  16    2.01    1.46
   0  -6  17   -0.15    1.81
   0  -6 -17    2.87    1.76
   0  -6  17   -0.18    2.17
   0   6  17    1.88    1.73
   0  -6  17    0.43    1.66
   0  -6  18   13.34    2.23
   0   6 -18    9.20    2.59
   0   6 -18   13.61    2.52
   0  -6 -18   15.46    2.48
   0  -6  18   11.67    2.33
   0   6  18   13.91    2.12
   0  -6  19    1.09    1.86
   0   6 -19    5.51    2.36
   0  -6  19    3.58    2.28
   0  -6 -19    5.57    2.05
   0   6  19    8.03    1.85
   0  -6  19    6.07    1.87
   0   6 -19    6.57    2.31
   0  -6  20   39.63    4.37
   0   6 -20   38.53    4.60
   0  -6  20   38.97    4.60
   0  -6  20   48.24    4.47
   0  -6 -20   38.77    6.86
   0   6 -21   -0.21    2.27
   0  -6  21    0.16    1.90
   0  -6 -21    3.15    2.02
   0   6  22    7.29    2.19
   0  -6 -22    7.00    3.79
   0   6 -22    3.60    2.31
   0  -6 -22    5.49    2.17
   0  -6  22    9.20    2.14
   0  -6  22    9.30    2.59
   0  -6  23    7.02    2.23
   0  -6 -23    5.33    2.24
   0  -6  23    6.79    2.56
   0   6 -23    6.51    2.29
   0  -6 -23    4.54    3.84
   0   6 -23    4.49    2.55
   0   6  23    7.07    2.17
   0   6 -24   -0.67    2.10
   0  -6 -24   -0.79    2.16
   0  -6  24    3.26    2.49
   0   6  24    2.09    1.93
   0  -6  24   -0.19    2.00
   0   6 -25    8.08    3.18
   0   6 -25    2.27    2.43
   0  -6  25    4.23    2.16
   0  -6 -25    1.22    2.35
   0  -6  25   -0.67    2.29
   0   6  25    3.22    2.15
   0  -6  25   -1.08    1.95
   0  -6 -26    1.24    3.87
   0  -6 -26   -0.63    2.37
   0   6 -26   -1.39    2.65
   0   6  26   -1.29    1.94
   0  -6  26    2.93    2.51
   0  -6  26    0.99    2.12
   0   6 -27    5.42    2.34
   0   6  27    4.54    2.08
   0  -6 -27    6.78    2.43
   0  -6  27    2.45    2.36
   0  -6  27    2.06    2.10
   0   6  28    4.07    2.17
   0  -6 -28    0.23    2.32
   0  -6  28    7.54    2.43
   0  -6  28    6.66    2.14
   0   6  29    4.16    2.26
   0  -6  29    4.30    2.17
   0  -6  29    2.71    2.09
   0  -6 -29    6.00    2.54
   0   6  30   10.82    2.52
   0  -6  30    9.51    2.58
   0   6 -30    8.74    4.40
   0  -6  31    2.71    2.32
   0   6 -31    3.01    4.31
   0  -6  31    0.60    1.91
   0  -6  32    4.59    2.29
   0  -6  32    7.04    2.24
   0   6 -32    5.03    3.25
   0  -6  33    5.62    2.21
   0  -6  33    3.27    2.12
   0  -7   0    2.17    0.94
   0   7   0   -0.08    1.34
   0   7   0    0.46    0.82
   0  -7   0   -0.98    1.39
   0   7   0   -0.84    1.68
   0  -7  -1    4.31    1.07
   0   7  -1    5.26    1.54
   0  -7   1    5.70    1.09
   0  -7   1    4.94    1.48
   0   7   1    5.32    0.91
   0  -7   2  333.46   30.10
   0  -7  -2  342.36   30.03
   0  -7   2  375.90   30.14
   0  -7   2  402.42   30.23
   0   7  -2  336.68   30.18
   0  -7  -2  350.40   30.04
   0  -7  -3  207.03   17.20
   0   7  -3  206.11   16.87
   0  -7  -3  192.54   16.83
   0   7  -3  190.39   17.01
   0  -7   3  198.58   17.01
   0  -7  -3  193.90   16.80
   0   7  -4   13.01    1.75
   0   7   4   10.83    1.27
   0  -7  -4    7.61    1.29
   0  -7   4   14.74    1.93
   0   7  -4    8.61    1.83
   0   7   4   11.42    2.36
   0   7  -5   89.04    7.23
   0   7   5   76.15    7.02
   0   7   5   87.41    7.64
   0   7   5   75.82    7.05
   0  -7   5   95.15    7.34
   0  -7  -5   77.97    7.63
   0  -7  -5   77.92    7.01
   0  -7   5   86.03    7.26
   0  -7  -6    1.41    0.72
   0  -7   6    2.35    1.62
   0   7  -6    2.10    1.45
   0   7  -6    1.06    1.51
   0   7   6    1.47    0.84
   0  -7  -7   98.83    8.29
   0   7   7  109.19    9.03
   0  -7   7  122.16    8.61
   0  -7  -7   84.68    8.19
   0   7  -7   95.11    8.49
   0   7   7   95.87    8.23
   0   7  -7   97.94    8.52
   0   7  -8   50.53    5.17
   0  -7   8   56.14    5.26
   0  -7  -8   58.06    4.95
   0   7   8   53.86    5.76
   0   7   8   51.08    4.82
   0  -7  -8   57.76    4.79
   0   7   8   53.49    4.90
   0   7  -9   30.79    2.90
   0  -7  -9   30.74    2.78
   0   7   9   31.64    2.82
   0   7   9   26.91    2.96
   0  -7  -9   31.18    3.02
   0  -7   9   39.32    3.46
   0  -7 -10   76.16    6.64
   0  -7 -10   76.23    6.90
   0  -7 -10   72.33    7.82
   0  -7  10   77.85    7.15
   0   7  10   81.86    6.66
   0  -7  10   73.49    7.04
   0   7 -10   73.71    6.79
   0   7 -10   80.89    7.15
   0   7  10   72.33    6.80
   0  -7  11   59.09    5.24
   0  -7 -11   63.76    6.04
   0   7 -11   52.91    5.11
   0   7 -11   50.55    4.74
   0   7  11   48.25    4.72
   0  -7 -11   49.91    4.82
   0  -7  11   53.52    4.97
   0  -7  12   13.98    2.25
   0  -7 -12   16.98    3.75
   0   7 -12   17.66    2.07
   0   7 -12   17.73    2.46
   0  -7 -12   16.22    2.13
   0  -7  12   18.65    2.70
   0   7  12   15.26    2.01
   0   7 -13   85.39    8.43
   0   7  13   97.22    8.17
   0  -7  13  104.10    8.45
   0  -7  13   86.91    8.43
   0  -7 -13   84.22    8.20
   0  -7  13   91.14    8.32
   0   7 -13   92.09    8.30
   0  -7  14   28.83    3.19
   0  -7  14   25.08    2.89
   0   7 -14   18.13    2.95
   0  -7  14   24.17    2.79
   0   7  14   18.79    2.54
   0  -7 -14   21.99    2.64
   0   7  15   25.85    2.61
   0  -7  15   24.05    2.85
   0   7 -15   20.33    3.04
   0  -7  15   16.77    2.74
   0  -7 -15   16.83    2.64
   0  -7  15   22.33    3.13
   0  -7  16   -1.67    1.90
   0   7 -16    0.18    2.07
   0  -7  16    1.61    1.88
   0   7 -16    2.30    1.97
   0  -7  16    0.70    2.27
   0  -7 -16    0.94    1.67
   0   7  16    0.69    1.49
   0   7 -17   30.05    3.68
   0   7  17   32.66    3.43
   0  -7  17   27.71    3.75
   0  -7  17   35.18    3.60
   0  -7 -17   30.43    3.49
   0  -7  17   32.99    3.63
   0  -7  18    1.60    1.87
   0  -7  18    0.16    1.83
   0   7 -18   -0.17    2.01
   0   7  18    2.08    1.67
   0   7 -18    1.91    2.26
   0  -7 -18   -0.15    1.92
   0   7  19   -1.10    1.61
   0   7 -19   -2.57    2.20
   0  -7  19    1.15    1.98
   0  -7 -19    0.96    1.80
   0  -7  19   -0.78    2.28
   0  -7  20    0.67    1.93
   0  -7  20   -2.59    2.37
   0   7 -20   -0.20    2.20
   0  -7 -20    2.40    4.87
   0  -7 -20    5.01    3.70
   0   7 -21    2.75    2.35
   0  -7 -21   -0.37    3.53
   0  -7  21    0.52    1.90
   0   7 -21    1.05    2.19
   0  -7  21    1.44    2.18
   0  -7 -21    1.74    2.05
   0  -7 -22    5.28    2.18
   0  -7  22    3.38    2.38
   0   7 -22    1.94    2.16
   0  -7  22    2.68    1.93
   0   7 -22    1.58    2.52
   0   7  22    8.37    2.14
   0   7 -22    1.40    3.09
   0   7  23   30.52    3.35
   0  -7 -23   35.53    3.59
   0  -7  23   30.06    3.74
   0  -7  23   17.41    3.19
   0   7 -23   25.01    3.61
   0  -7  23   25.44    3.35
   0   7 -24    2.80    2.71
   0   7  24    3.57    1.96
   0  -7 -24    0.79    2.19
   0  -7  24    4.43    2.35
   0  -7  24   -1.72    2.09
   0  -7  24    4.75    2.01
   0   7 -24    0.68    2.10
   0  -7  25    4.54    2.11
   0  -7 -25    6.94    2.31
   0   7  25    1.93    1.97
   0  -7  25    3.17    2.12
   0   7 -25    2.31    2.28
   0  -7  25    2.26    2.38
   0  -7 -25    0.41    3.87
   0   7 -26    1.65    2.60
   0   7  26   -0.54    1.85
   0  -7  26    0.23    2.16
   0  -7 -26   -0.42    1.79
   0  -7  26   -0.61    2.01
   0  -7  27   -0.97    2.13
   0   7  27    6.14    2.19
   0  -7  27   -0.93    2.26
   0  -7  27   -0.63    2.13
   0  -7 -27   -2.83    2.39
   0  -7  28   15.77    2.57
   0   7  28   14.88    2.67
   0  -7 -28   11.70    2.88
   0  -7  28   11.21    2.67
   0  -7 -29    0.92    2.31
   0   7  29    3.70    2.17
   0  -7  29   -0.80    2.06
   0  -7  29    0.66    2.30
   0   7  30    3.77    1.76
   0  -7  31    5.13    2.15
   0   7 -31    3.05    3.07
   0  -7  31    3.71    2.12
   0  -7  32   -0.24    2.26
   0  -7  32    2.91    2.19
   0  -7  33    2.40    2.22
   0  -7  33    2.53    2.07
   0  -7  34    0.24    2.20
   0  -7  34    6.85    2.27
   0  -8   0  106.46    9.82
   0  -8   0  126.59    9.95
   0   8   0  109.91    9.96
   0   8  -1   82.73    7.23
   0  -8   1   80.87    7.07
   0   8  -1   75.17    7.19
   0   8   1   85.95    7.17
   0  -8   1   79.79    7.23
   0  -8  -1   77.81    7.04
   0  -8   2    3.38    1.48
   0  -8   2    2.93    1.42
   0   8   2    0.87    1.18
   0   8  -2   -0.20    1.34
   0  -8  -2    0.62    0.83
   0  -8   3   11.71    1.55
   0  -8   3    9.57    1.97
   0   8  -3    7.67    1.82
   0  -8  -3    9.96    1.21
   0   8  -3    8.24    1.59
   0   8  -4   60.13    5.85
   0  -8   4   70.19    6.00
   0   8  -4   70.33    6.00
   0   8   4   78.22    6.33
   0   8  -4   63.66    5.71
   0  -8  -4   63.48    6.30
   0  -8   4   63.74    5.91
   0   8   4   61.82    5.69
   0  -8   5  121.43   11.00
   0  -8   5  132.10   11.09
   0   8  -5  112.87   11.03
   0   8   5  133.18   11.42
   0   8  -5  131.14   10.99
   0  -8  -6    5.39    1.01
   0  -8  -6    4.67    0.96
   0  -8   6    1.28    1.78
   0  -8  -6    4.07    2.47
   0  -8   6    1.48    1.58
   0   8  -6    7.40    1.69
   0  -8  -7  133.08   12.12
   0  -8   7  107.70   11.60
   0  -8  -7  132.29   11.41
   0   8   7  138.96   12.07
   0   8  -7  141.72   11.67
   0   8   7  135.38   11.45
   0   8  -7  119.32   11.66
   0  -8   7  149.20   11.74
   0  -8  -7  135.65   11.47
   0   8   8    1.12    0.82
   0   8   8    2.29    0.93
   0  -8  -8   -0.55    1.00
   0  -8  -8    0.55    0.67
   0   8   8   -0.84    2.70
   0   8  -8    0.35    1.55
   0  -8   8    1.92    1.72
   0  -8  -9  188.79   16.29
   0  -8   9  188.55   16.49
   0  -8   9  192.54   16.50
   0   8   9  186.11   16.25
   0   8   9  197.21   16.93
   0   8 -10    7.40    1.19
   0  -8  10    5.95    1.79
   0  -8  10    7.42    1.94
   0  -8 -10    8.33    0.95
   0   8  10    7.82    1.29
   0  -8 -10    8.58    1.48
   0  -8  10    8.09    1.97
   0   8 -10    9.04    1.97
   0   8  11   38.34    3.37
   0  -8  11   36.87    3.98
   0  -8  11   36.11    4.04
   0  -8 -11   38.58    3.69
   0  -8  11   34.94    3.88
   0   8 -11   32.07    4.01
   0   8 -11   42.11    3.53
   0  -8 -11   36.94    3.34
   0   8  11   37.38    3.57
   0   8  12    6.33    1.37
   0  -8  12    9.64    1.87
   0  -8  12   11.90    2.00
   0  -8 -12    7.73    0.88
   0  -8  12    8.90    2.19
   0  -8 -12    9.94    1.53
   0   8 -12    6.40    1.91
   0  -8  13   14.98    2.65
   0  -8  13   21.55    2.88
   0  -8 -13   20.40    2.47
   0  -8  13   23.38    2.99
   0   8  13   21.85    2.33
   0   8 -13   16.77    2.80
   0   8 -13   18.16    2.47
   0  -8 -14  141.25   11.80
   0  -8  14  150.49   12.07
   0   8 -14  145.77   12.01
   0  -8  14  131.20   11.88
   0  -8  14  150.55   11.97
   0   8 -14  118.65   11.83
   0   8  14  117.73   11.67
   0  -8 -15    2.51    1.59
   0  -8  15    0.53    2.11
   0   8 -15    2.76    2.26
   0  -8  15    2.96    1.84
   0   8  15    2.23    1.41
   0  -8  15    1.04    1.84
   0   8 -16   12.71    2.29
   0  -8  16   16.72    2.80
   0  -8 -16   15.00    2.17
   0   8  16   11.58    1.97
   0  -8  16   13.94    2.38
   0  -8  16   13.41    2.40
   0   8 -17   66.63    6.34
   0   8  17   64.90    5.88
   0  -8 -17   62.01    7.34
   0  -8  17   64.97    6.11
   0  -8 -17   58.26    5.97
   0   8 -17   60.64    5.98
   0  -8 -18    8.51    2.02
   0  -8  18    8.88    2.12
   0  -8  18    6.21    2.37
   0   8 -18    2.73    2.26
   0   8  18    3.33    1.64
   0  -8  19   15.67    2.40
   0   8  19    7.82    2.20
   0  -8 -19   11.45    3.74
   0   8 -19   13.89    2.76
   0  -8  19    8.59    2.67
   0  -8 -20    3.46    5.34
   0  -8  20   -0.17    1.90
   0   8 -20    5.19    2.17
   0   8 -20   -0.63    2.31
   0  -8  20   -1.02    2.59
   0  -8 -21   26.91    3.39
   0  -8  21   34.83    3.94
   0   8  21   25.39    3.27
   0  -8  21   27.66    3.37
   0   8 -21   28.19    3.60
   0  -8  21   24.06    3.37
   0  -8  22    0.91    2.11
   0   8 -22   -0.66    2.28
   0  -8  22    1.47    2.05
   0  -8 -22   -1.27    2.05
   0  -8  22    1.08    2.45
   0   8 -22   -0.22    2.39
   0   8  22    0.31    1.83
   0  -8  23   -0.37    2.13
   0   8 -23    0.23    2.23
   0  -8  23    0.76    2.11
   0  -8  23    0.44    2.50
   0  -8 -23    2.09    1.96
   0  -8 -23   -0.81    4.23
   0   8  23    0.16    1.98
   0  -8  24    4.37    2.16
   0  -8  24    2.54    2.17
   0   8  24    3.85    2.03
   0   8 -24    3.69    2.46
   0  -8  24    3.38    2.38
   0  -8 -24    0.20    2.29
   0  -8 -24    2.48    3.97
   0   8  25    0.17    1.90
   0  -8 -25    0.20    2.16
   0  -8  25    1.21    2.14
   0   8 -25    1.41    2.13
   0  -8  25    0.69    2.43
   0   8 -26    7.91    2.58
   0   8  26    9.11    2.23
   0  -8 -26    7.81    2.50
   0  -8  26    9.97    2.53
   0  -8  26    8.67    2.70
   0   8  27   -0.37    1.80
   0  -8  27    3.33    2.54
   0  -8  27    2.40    2.20
   0  -8  27    2.14    2.19
   0  -8 -27    0.65    2.27
   0  -8  28    6.51    2.27
   0  -8 -28    5.83    2.50
   0   8  28    6.22    2.24
   0  -8  28    2.64    2.22
   0  -8 -29    3.70    2.63
   0  -8  29    0.45    2.10
   0   8  29    2.89    2.06
   0  -8  30    5.76    2.21
   0   8  30    3.15    2.11
   0   8 -30    7.30    3.01
   0  -8  31    5.89    2.26
   0  -8  31    1.48    2.05
   0  -8  32    6.52    2.29
   0  -8  32    4.48    2.25
   0  -8  33    0.74    2.31
   0  -8  33    1.73    2.13
   0  -8  34    4.48    2.44
   0  -8  34    0.22    2.14
   0   9   0    1.09    1.47
   0   9   1  106.74    9.68
   0   9  -1   91.42    9.68
   0  -9  -1  125.82    9.71
   0  -9   1  109.40    9.72
   0   9  -1  112.43    9.56
   0  -9  -2    3.42    1.90
   0  -9   2    2.15    1.44
   0  -9   2    1.49    1.59
   0   9   2    2.30    1.88
   0   9  -2    3.46    1.46
   0   9   2    5.22    1.43
   0   9  -2    2.78    1.16
   0   9  -3   75.43    6.26
   0  -9   3   69.81    6.32
   0  -9   3   68.43    6.45
   0   9   3   61.09    6.27
   0   9  -3   62.82    6.42
   0   9   3   71.83    6.67
   0   9  -3   74.77    6.29
   0  -9  -3   72.71    6.28
   0  -9   4   54.29    4.59
   0   9   4   40.57    4.31
   0   9  -4   44.93    4.49
   0   9  -4   47.45    4.25
   0  -9   4   49.44    4.48
   0   9   4   49.87    5.00
   0  -9  -4   41.40    4.26
   0  -9  -4   46.15    4.19
   0   9  -4   50.52    4.41
   0   9  -5   23.39    2.55
   0   9  -5   22.18    2.72
   0   9   5   23.15    2.37
   0  -9   5   19.53    2.56
   0  -9   5   24.63    2.71
   0  -9  -5   21.56    2.23
   0  -9  -5   20.02    2.18
   0  -9   6   37.67    3.65
   0   9  -6   33.02    3.59
   0   9   6   34.16    3.27
   0   9  -6   31.77    3.49
   0   9   6   36.05    3.20
   0  -9   6   31.70    3.57
   0   9   6   25.80    4.02
   0  -9  -6   31.22    4.34
   0  -9  -6   34.36    3.18
   0  -9   7   12.40    2.31
   0   9  -7   11.27    2.07
   0   9  -7   13.98    2.04
   0  -9  -7    9.09    1.48
   0   9   7   14.93    1.57
   0  -9   7   11.23    1.97
   0   9   7   11.65    2.80
   0  -9  -8   57.18    5.07
   0   9   8   55.15    5.13
   0  -9   8   61.08    5.48
   0   9   8   54.59    6.08
   0  -9   8   55.43    5.50
   0  -9  -8   57.99    5.14
   0  -9  -9   56.97    5.14
   0  -9  -9   59.69    5.28
   0  -9   9   63.14    5.67
   0   9  -9   46.47    5.53
   0   9   9   61.29    5.25
   0  -9  -9   50.63    6.42
   0  -9   9   62.22    5.64
   0  -9  10    1.72    1.84
   0  -9  10    2.15    1.75
   0  -9  10   -0.13    1.57
   0  -9 -10    1.18    0.74
   0   9  10    1.61    1.02
   0   9 -10    0.41    1.77
   0   9  10   -0.21    0.86
   0  -9 -10    0.95    1.18
   0  -9 -10   -0.78    2.88
   0  -9  11    0.89    1.75
   0   9  11    0.47    1.03
   0  -9  11   -0.96    1.65
   0   9  11    1.72    0.84
   0  -9 -11    0.24    0.63
   0  -9 -11    1.05    1.29
   0  -9  11    0.91    1.97
   0  -9 -11    1.09    3.20
   0  -9  12   -1.06    1.90
   0  -9 -12   -0.44    0.67
   0  -9  12    1.29    2.26
   0  -9 -12   -0.41    1.37
   0  -9  12    2.69    1.91
   0   9  12    0.51    1.17
   0   9 -12    0.92    1.91
   0   9  12    1.29    0.75
   0  -9 -12    2.00    3.11
   0   9 -12    1.21    1.01
   0   9  13  108.13   10.09
   0  -9  13  134.85   10.55
   0  -9 -13  119.12    9.89
   0  -9  13  100.12   10.32
   0   9 -13  114.51   10.41
   0   9 -13  106.94   10.02
   0  -9 -13  115.00   11.08
   0  -9  13  116.83   10.41
   0  -9 -13  121.06   10.20
   0   9  14  118.76   10.15
   0  -9 -14  117.51   10.24
   0  -9  14  106.03   10.33
   0   9 -14  106.47   10.09
   0  -9  14  119.98   10.42
   0  -9  14  128.38   10.58
   0  -9 -15   -0.50    1.62
   0   9  15   -0.42    1.37
   0   9 -15    0.88    1.88
   0  -9  15    4.91    2.39
   0  -9  15   -0.16    1.90
   0  -9 -16    1.49    1.76
   0  -9 -16    0.67    3.59
   0  -9  16    3.85    2.01
   0   9  16    0.44    1.45
   0  -9  16    4.33    2.31
   0  -9 -17   10.67    2.34
   0  -9 -17   18.01    4.30
   0   9 -17   14.19    2.22
   0   9  17   12.30    2.02
   0   9 -17   20.25    2.90
   0  -9  17   12.80    2.32
   0  -9  18    1.40    2.27
   0   9 -18    1.58    1.81
   0  -9 -18    0.46    1.82
   0   9  18    1.64    1.50
   0   9 -18   -0.40    2.13
   0  -9  18    1.18    1.85
   0   9  19    3.59    1.61
   0  -9  19    3.20    2.21
   0  -9  19    3.48    2.04
   0   9 -19    4.50    2.28
   0  -9  19    2.87    2.26
   0  -9  20    2.68    2.23
   0   9 -20    4.17    2.08
   0  -9  20   10.17    2.38
   0   9 -20   12.64    2.73
   0  -9  20    6.94    2.75
   0  -9  21    4.59    2.15
   0  -9 -21    7.29    5.96
   0  -9 -21    6.68    2.24
   0  -9  21    6.24    2.85
   0  -9  21    8.91    2.39
   0  -9 -21    4.73    4.06
   0   9 -21    3.92    2.63
   0   9  21    7.92    1.93
   0  -9  22    3.39    2.13
   0  -9 -22    3.48    2.11
   0  -9  22   -1.98    2.63
   0  -9 -22    1.62    3.83
   0  -9  22    3.02    2.16
   0   9  22    3.54    1.92
   0   9 -22    3.34    2.25
   0  -9  23    9.30    2.32
   0   9 -23   13.43    3.30
   0  -9  23    8.98    2.81
   0  -9 -23    5.89    2.43
   0  -9 -23   12.81    4.30
   0   9  23   12.64    2.23
   0  -9  23   17.17    2.68
   0   9 -23    7.75    2.52
   0   9 -24    5.30    3.18
   0  -9  24    5.51    2.60
   0  -9 -24    5.33    2.36
   0   9  24    5.47    2.04
   0   9 -24    9.54    2.39
   0  -9  24    4.31    2.15
   0  -9  24    1.20    2.08
   0   9 -25   -3.09    3.14
   0  -9  25    0.47    2.35
   0  -9 -25   -0.21    2.24
   0   9 -25   -1.19    2.17
   0   9  25   -0.52    1.94
   0  -9  25    0.21    2.02
   0  -9  26    1.01    2.20
   0   9  26    2.31    2.08
   0   9 -26    1.19    3.48
   0  -9  26   -1.43    2.29
   0  -9 -26    0.85    2.21
   0  -9  26    0.21    2.03
   0   9 -26    2.65    2.20
   0  -9 -27    0.44    2.39
   0   9  27    1.28    1.98
   0  -9  27   -1.30    2.19
   0  -9  27   -0.82    2.17
   0  -9 -28    0.90    2.35
   0  -9  28    1.25    2.28
   0   9  28    0.94    1.90
   0   9 -28    2.53    2.81
   0   9 -28    0.99    3.37
   0  -9  28    6.47    2.23
   0  -9 -29   19.64    3.41
   0  -9  29    9.85    3.05
   0  -9  30   12.19    2.52
   0  -9  30    8.91    2.52
   0  -9  31   13.84    2.74
   0  -9  31   13.93    2.70
   0  -9  32    0.65    2.21
   0  -9  33    2.87    2.12
   0 -10   0  122.44   10.56
   0  10   0  112.60   10.53
   0  10   0  121.06   10.34
   0  10   1    5.66    2.04
   0 -10   1    4.92    1.27
   0  10   1    5.37    1.00
   0 -10  -1    3.71    2.01
   0 -10  -1    6.38    1.47
   0 -10   1    6.02    1.66
   0  10  -1    3.65    1.62
   0  10   1    5.48    1.50
   0  10  -1    5.32    1.19
   0 -10  -2    4.99    1.07
   0 -10   2    1.63    1.53
   0 -10   2    2.69    1.31
   0  10  -2    5.43    1.73
   0  10   2    4.84    1.50
   0  10  -2    5.14    1.34
   0 -10  -2    6.88    1.41
   0  10  -2    2.80    1.64
   0  10   2    6.84    1.96
   0 -10  -3    7.57    1.19
   0 -10   3    7.77    1.58
   0 -10  -3    7.73    1.39
   0  10  -3    2.93    1.68
   0  10   3    8.30    1.54
   0  10  -3    7.47    1.37
   0  10  -3    5.57    1.51
   0  10   3    4.05    2.34
   0 -10   3    9.34    1.84
   0 -10  -4    9.74    1.33
   0 -10   4    9.49    1.73
   0  10  -4    9.08    1.71
   0 -10  -4    6.88    1.54
   0  10  -4    9.74    1.50
   0 -10   4    9.05    1.98
   0  10  -4    9.74    1.93
   0  10   4    7.00    1.55
   0  10  -5  128.15   10.56
   0  10  -5  116.03   10.63
   0 -10   5  124.84   10.68
   0  10   5  115.84   10.46
   0 -10  -5  122.18   10.34
   0  10  -5  108.55   10.33
   0  10   5  118.67   10.92
   0 -10  -5  116.52   10.35
   0 -10  -5  131.15   10.44
   0  10  -6   13.14    1.90
   0 -10  -6    8.88    1.38
   0 -10   6   10.67    2.14
   0  10   6    8.05    2.81
   0  10   6    9.03    1.39
   0 -10  -6   11.32    1.41
   0  10  -6    9.54    2.06
   0  10   6    8.30    1.51
   0 -10   6    9.92    1.92
   0 -10   7    8.22    1.82
   0  10   7    4.68    1.13
   0  10  -7    6.34    1.75
   0 -10  -7    6.36    1.17
   0  10   7    3.45    1.23
   0 -10  -7    4.28    1.11
   0  10   7    4.37    2.70
   0 -10   7    1.39    1.93
   0  10   8   68.00    6.35
   0 -10   8   76.07    6.81
   0 -10   8   77.45    6.73
   0  10   8   68.46    6.36
   0 -10  -8   71.88    7.38
   0  10  -8   75.72    6.71
   0 -10  -8   72.64    6.37
   0 -10   9   31.70    3.35
   0 -10  -9   27.09    4.10
   0  10   9   28.99    2.83
   0 -10  -9   26.04    2.79
   0 -10  10    2.66    1.66
   0  10 -10    0.14    1.84
   0 -10  10    1.52    1.80
   0  10  10    1.50    1.15
   0 -10 -10    1.45    0.86
   0 -10  10    2.69    1.83
   0 -10 -10    2.48    1.21
   0 -10  11    6.94    1.93
   0  10  11    8.56    1.37
   0  10 -11    5.43    1.96
   0 -10  11   11.08    2.11
   0 -10 -11    6.82    1.08
   0 -10  11    8.00    2.24
   0 -10 -11    7.75    1.57
   0 -10  12    6.24    2.08
   0 -10  12    2.68    1.92
   0  10 -12    1.59    1.93
   0 -10 -12    3.70    0.79
   0 -10 -12    3.68    1.50
   0 -10  12    3.80    2.04
   0  10  12    4.15    1.29
   0 -10 -13  135.97   11.95
   0  10  13  134.50   12.12
   0 -10 -13  143.47   12.24
   0 -10  13  132.80   12.47
   0 -10 -13  145.89   11.97
   0 -10  13  150.58   12.52
   0  10 -13  134.54   12.00
   0 -10 -14   25.55    2.99
   0 -10 -14   27.19    2.45
   0  10 -14   23.98    2.69
   0 -10 -14   28.15    2.45
   0 -10  14   22.97    3.36
   0  10  14   26.63    2.82
   0  10 -14   24.49    3.38
   0 -10  14   20.61    3.27
   0  10  15   27.30    2.77
   0  10 -15   25.43    2.70
   0 -10  15   26.38    3.61
   0 -10  15   32.76    3.20
   0 -10 -16   14.22    2.31
   0  10  16   15.36    2.10
   0  10 -16   15.38    2.14
   0 -10  16   14.61    2.48
   0  10 -16   16.38    2.78
   0 -10 -17    3.33    1.85
   0  10  17    5.03    1.63
   0 -10  17    6.01    2.49
   0 -10  17    5.53    2.33
   0 -10  17    6.13    2.06
   0 -10  18    4.17    2.17
   0 -10  18    6.48    2.06
   0  10  18    4.34    1.55
   0 -10 -18    5.23    3.89
   0 -10  18    4.70    2.34
   0 -10  19   -1.85    2.14
   0 -10  19   -0.42    2.40
   0  10 -19    1.67    2.30
   0  10  19   -2.49    1.66
   0  10 -19    0.31    2.05
   0 -10 -19    2.30    3.81
   0 -10  19    0.72    1.87
   0 -10  20   14.15    2.76
   0 -10  20   14.47    2.91
   0 -10  20   14.02    2.49
   0 -10 -20   10.65    4.11
   0  10 -20   11.39    2.78
   0 -10 -20   13.41    2.49
   0 -10 -20   24.39    6.51
   0 -10  21    1.92    2.21
   0 -10  21    0.76    2.06
   0  10  21    1.73    1.69
   0 -10 -21    1.62    4.05
   0 -10  21    0.22    2.57
   0 -10 -21    2.47    2.01
   0 -10 -21    7.99    5.81
   0  10 -21   -0.44    2.50
   0  10 -22   -1.59    2.38
   0 -10 -22    3.88    2.14
   0 -10  22    3.15    2.60
   0 -10  22    1.55    2.08
   0 -10  22    1.17    2.26
   0  10  22    0.30    1.69
   0  10 -23    0.67    2.70
   0 -10 -23    2.87    2.16
   0 -10  23    0.69    2.34
   0 -10  23    5.96    2.28
   0 -10  23    2.58    2.18
   0  10  23    1.10    1.83
   0  10 -23    3.94    2.51
   0  10  24   11.50    2.30
   0  10 -24    9.68    2.64
   0 -10  24   12.46    2.50
   0 -10 -24    6.95    2.42
   0 -10  24   11.43    2.84
   0  10  25    8.16    2.20
   0 -10  25    3.57    2.25
   0  10 -25   10.09    2.64
   0 -10 -25    7.82    2.32
   0 -10  25    8.79    2.70
   0  10 -25    7.54    2.53
   0  10  26    1.75    1.83
   0 -10  26    0.97    2.34
   0 -10  26    2.37    2.20
   0 -10 -26    0.64    2.29
   0 -10  26    0.83    2.14
   0 -10  27    1.77    2.04
   0  10  27    0.90    1.93
   0 -10 -27   -0.22    2.34
   0 -10  27    1.90    2.08
   0  10  28    3.52    2.05
   0 -10  28    1.36    2.15
   0 -10  28    3.21    2.28
   0 -10 -28    4.97    2.41
   0  10  29    4.74    2.09
   0 -10  29    3.73    2.20
   0 -10 -29    0.70    2.30
   0 -10  30   -0.44    2.22
   0 -10  30   -1.43    2.05
   0 -10  31    5.96    2.26
   0  11   0   -0.60    1.64
   0  11   0   -0.14    1.92
   0 -11   0    1.91    1.09
   0 -11   0   -0.93    1.55
   0  11   0    0.71    0.89
   0  11   1    6.43    2.23
   0 -11  -1    4.51    1.16
   0  11  -1    3.26    1.09
   0  11   1    3.13    1.54
   0  11  -1    1.24    1.64
   0 -11   2  167.44   13.51
   0 -11  -2  172.89   13.42
   0  11  -2  147.86   13.29
   0 -11  -2  156.75   13.25
   0 -11   2  138.30   13.31
   0 -11  -2  147.81   13.22
   0  11  -2  155.41   13.46
   0  11   2  148.60   13.40
   0 -11  -3    2.60    1.44
   0  11  -3   -0.78    1.39
   0 -11   3    2.09    1.66
   0 -11   3    2.35    1.47
   0  11   3    0.54    1.43
   0  11  -3   -1.45    1.64
   0 -11  -3    1.30    1.03
   0  11  -3    1.03    1.35
   0 -11  -3   -0.33    1.07
   0  11  -4   22.54    2.54
   0  11  -4   20.00    2.62
   0  11   4   20.41    2.48
   0  11   4   18.63    3.26
   0  11  -4   22.74    2.39
   0 -11  -4   19.16    2.16
   0 -11  -4   25.64    2.27
   0 -11  -4   19.54    2.37
   0 -11   4   17.85    2.66
   0  11   5   18.86    2.35
   0  11  -5   14.93    2.66
   0 -11  -5   18.54    2.05
   0  11  -5   18.60    2.16
   0  11   5   23.15    3.43
   0  11  -5   19.49    2.43
   0 -11   5   18.59    2.74
   0 -11  -5   20.82    2.21
   0 -11  -5   22.28    2.09
   0 -11   6    2.49    1.62
   0  11   6    1.70    1.35
   0  11  -6    0.86    1.70
   0  11  -6   -0.24    1.67
   0 -11  -6    1.37    0.93
   0 -11  -6    0.99    0.97
   0 -11  -6   -0.84    1.08
   0 -11   6    2.15    1.80
   0  11   6    0.22    2.65
   0 -11  -7    1.83    1.09
   0  11  -7    3.14    1.67
   0  11   7    3.95    1.36
   0  11   7    3.36    1.09
   0 -11  -7    3.97    1.11
   0 -11   7    3.61    1.85
   0 -11   7    5.18    1.96
   0 -11   8   51.74    5.72
   0 -11  -8   59.31    5.44
   0  11  -8   67.47    5.81
   0  11   8   55.24    5.40
   0 -11  -8   68.41    5.42
   0 -11   8   65.96    5.88
   0  11   8   53.81    5.45
   0 -11  -9    1.88    1.17
   0 -11   9    8.29    2.08
   0 -11  -9    4.24    1.16
   0  11   9    4.34    1.27
   0  11   9    3.78    1.24
   0  11  -9    5.05    1.95
   0 -11   9    6.87    2.03
   0 -11  10   77.27    6.26
   0  11  10   66.46    5.77
   0  11  10   72.73    5.85
   0  11 -10   69.49    6.19
   0 -11  11    5.23    2.25
   0  11  11    5.76    1.31
   0 -11 -11    7.23    1.54
   0 -11  11    7.05    2.07
   0 -11 -12   17.26    4.26
   0  11  12   20.65    2.40
   0 -11  12   20.30    3.04
   0 -11 -12   22.86    2.17
   0 -11 -12   26.68    2.63
   0 -11  12   19.10    3.04
   0  11 -12   18.91    2.90
   0 -11  13    7.03    2.25
   0 -11 -13    9.48    1.25
   0 -11 -13    7.73    1.76
   0  11 -13    8.85    2.41
   0 -11 -13    7.93    1.13
   0  11  13    6.14    1.55
   0 -11  13   11.66    2.43
   0 -11  14   17.40    2.81
   0 -11 -14    9.82    3.85
   0 -11 -14   14.37    2.18
   0 -11  14   14.92    2.48
   0  11  14   10.95    1.86
   0 -11 -14   14.46    1.53
   0  11 -14   11.73    2.55
   0 -11 -14   16.56    1.62
   0 -11  15    1.18    1.74
   0 -11 -15   -0.13    1.65
   0 -11 -15   -1.05    3.73
   0 -11 -15    0.66    0.73
   0  11  15    0.72    1.30
   0 -11  15    0.53    2.00
   0 -11 -15   -0.04    0.73
   0 -11 -16    5.90    1.81
   0  11 -16    6.15    1.45
   0 -11  16    3.08    2.30
   0 -11 -16    8.69    4.11
   0  11  16    3.40    1.42
   0 -11  16    3.44    2.08
   0 -11  17    1.44    2.46
   0 -11  17   -1.59    1.85
   0  11 -17   -0.09    1.37
   0 -11  17    2.95    2.03
   0  11 -17    0.60    2.20
   0 -11 -17   -1.87    4.13
   0  11  17    0.81    1.34
   0 -11 -17    1.17    1.69
   0 -11 -18   11.60    2.27
   0  11  18   11.96    1.97
   0 -11  18   13.28    2.87
   0 -11  18   14.30    2.52
   0  11 -18   10.72    2.62
   0 -11  18    9.62    2.67
   0 -11  19    9.78    2.52
   0 -11  19    9.25    2.60
   0  11  19    9.13    1.83
   0  11 -19   10.23    1.98
   0 -11  19    7.42    2.42
   0  11 -19    9.15    2.69
   0  11 -20    6.34    2.43
   0 -11 -20    3.71    5.84
   0 -11  20    8.18    2.55
   0 -11  20   12.59    2.79
   0  11 -20    7.82    2.09
   0 -11  20    5.69    2.33
   0 -11 -20   12.35    2.28
   0  11 -21    9.65    2.56
   0 -11 -21   10.34    6.37
   0  11  21    4.97    1.72
   0 -11 -21    8.25    2.33
   0 -11  21    7.54    2.41
   0 -11  21    4.44    2.24
   0  11 -21    4.63    2.04
   0 -11  21    3.38    2.63
   0  11 -22    7.12    2.65
   0 -11  22    0.80    2.13
   0  11  22   -0.89    1.61
   0 -11  22    2.17    2.23
   0 -11 -22    1.67    2.07
   0 -11  22    0.23    2.50
   0  11  23    3.71    1.73
   0 -11  23    6.26    2.27
   0 -11 -23    3.10    2.21
   0 -11  23    5.60    2.52
   0 -11  24   -0.83    2.12
   0 -11 -24    1.00    2.19
   0 -11  24    1.90    2.63
   0  11  24    0.16    1.86
   0  11 -24   -1.05    2.45
   0  11  25    1.33    1.88
   0 -11  25    2.54    2.04
   0 -11  25    1.05    2.19
   0 -11 -25    2.28    2.16
   0 -11  25    2.89    2.64
   0  11  26    3.44    1.89
   0 -11 -26    3.85    2.25
   0 -11  26    0.44    2.15
   0 -11  26    0.64    2.27
   0 -11  27   -1.94    2.14
   0 -11  27    5.36    2.23
   0 -11 -27    0.44    2.32
   0  11  27    1.78    1.82
   0 -11  28   -0.23    2.02
   0 -11 -28    4.56    2.37
   0  11  28   -0.55    1.89
   0 -11 -29    7.46    2.66
   0  11  29   14.43    2.46
   0 -12   0  165.72   14.93
   0  12   0  158.59   14.86
   0 -12   0  158.33   14.61
   0  12   0  165.77   14.77
   0  12   0  181.64   14.57
   0 -12   1   63.68    6.55
   0  12  -1   78.87    6.52
   0  12  -1   72.35    6.86
   0  12   1   71.43    6.95
   0  12   1   70.31    6.76
   0  12  -1   67.11    6.75
   0 -12  -1   76.87    6.57
   0 -12  -1   76.02    6.77
   0 -12   1   74.94    6.79
   0 -12   2   42.67    5.08
   0 -12  -2   55.83    4.96
   0  12  -2   52.52    4.79
   0  12   2   49.35    5.35
   0 -12  -2   57.53    4.81
   0  12  -2   54.54    5.11
   0  12   2   50.26    4.94
   0 -12  -2   47.85    4.72
   0 -12   2   54.35    4.87
   0 -12  -2   42.68    5.42
   0 -12   3   12.75    1.98
   0 -12  -3   13.30    1.65
   0  12  -3   11.77    1.86
   0  12  -3    9.28    1.85
   0  12   3    8.74    2.54
   0  12   3    8.51    1.94
   0  12  -3   12.60    2.25
   0 -12  -3   12.72    1.59
   0 -12  -3    9.21    1.91
   0 -12  -4    0.95    1.52
   0 -12  -4    3.42    0.98
   0 -12  -4    0.60    1.07
   0  12  -4    0.27    1.01
   0  12   4    2.63    2.71
   0  12  -4    2.93    1.58
   0  12  -4    3.04    1.87
   0  12   4    1.94    1.52
   0 -12   4    3.61    1.72
   0 -12  -5   15.59    3.03
   0 -12  -5    6.15    1.32
   0  12   5   10.87    1.87
   0  12  -5   10.41    2.19
   0 -12   5    9.68    2.32
   0 -12  -5   12.22    1.44
   0 -12  -5   12.32    1.78
   0  12  -5   10.03    1.90
   0  12   5   15.06    2.98
   0 -12  -6  165.83   13.83
   0 -12   6  172.67   14.15
   0  12  -6  163.60   14.02
   0  12   6  153.41   13.92
   0 -12  -6  157.23   13.80
   0 -12   6  135.87   14.00
   0 -12  -6  164.98   13.88
   0  12   7   47.12    4.55
   0  12  -7   53.28    4.81
   0 -12   7   47.99    4.89
   0 -12  -7   45.75    4.41
   0 -12  -7   48.53    4.48
   0 -12   7   47.86    4.86
   0  12  -8    4.83    1.98
   0 -12   8    5.75    1.89
   0  12   8    5.39    1.43
   0  12   8    2.83    1.17
   0 -12   8    2.07    1.80
   0 -12   8    2.57    2.16
   0 -12  -8    3.98    1.18
   0 -12  -8    3.29    1.17
   0  12   9    0.25    1.12
   0 -12  -9    1.35    1.02
   0 -12  -9   -1.08    1.22
   0  12  -9   -0.87    1.77
   0  12   9    1.19    1.33
   0 -12   9   -0.15    1.95
   0 -12   9    2.30    1.99
   0  12  10    1.73    1.25
   0 -12 -10    0.96    1.17
   0 -12 -10    1.32    1.00
   0 -12  10    1.13    2.03
   0  12  10    2.16    1.22
   0  12 -10    5.31    1.93
   0 -12 -11    0.20    1.36
   0 -12 -11    0.90    0.98
   0  12  11    0.36    1.01
   0  12 -11    0.80    1.80
   0 -12  11    2.89    2.17
   0 -12  12    1.80    1.88
   0 -12 -12    3.05    1.13
   0  12  12    2.47    1.29
   0 -12  12    5.66    2.23
   0 -12 -12    3.73    1.28
   0 -12 -13    1.18    1.28
   0 -12  13    0.74    2.27
   0  12  13   -0.40    1.30
   0 -12  13    1.78    2.16
   0 -12  13    0.84    1.98
   0 -12  14   23.26    3.35
   0 -12  14   23.06    3.21
   0 -12  14   24.38    3.22
   0 -12 -14   20.22    2.28
   0 -12 -14   31.62    2.86
   0  12  14   23.33    2.60
   0 -12  15    4.01    1.96
   0 -12 -15    2.98    0.89
   0 -12 -15    1.59    1.54
   0 -12  15    1.48    2.32
   0  12 -15    1.89    2.21
   0 -12 -15    2.56    0.86
   0  12  15    2.10    1.40
   0 -12  16   56.15    5.26
   0 -12  16   46.16    4.87
   0 -12 -16   43.46    4.13
   0 -12 -16   48.98    4.66
   0  12 -16   40.40    4.91
   0 -12 -16   45.40    4.14
   0  12  16   48.77    4.50
   0  12 -17    0.81    2.34
   0 -12  17    1.09    1.78
   0  12  17    0.58    1.38
   0 -12  17    1.15    2.11
   0 -12  17    1.69    2.48
   0 -12 -17    0.74    1.68
   0  12 -18   -2.30    2.42
   0 -12  18   -0.37    2.22
   0  12  18   -0.24    1.38
   0 -12  18    0.19    2.41
   0 -12  18    1.95    2.16
   0 -12 -18    1.40    1.70
   0 -12  19    0.22    2.52
   0 -12  19   -0.20    2.33
   0  12  19    1.67    1.54
   0 -12  19    2.28    2.09
   0 -12 -20   -5.41    5.47
   0 -12  20    1.55    2.23
   0 -12  20    3.62    2.42
   0  12 -20    5.34    2.51
   0 -12 -20    2.25    1.96
   0 -12  20    2.26    2.48
   0 -12 -21   13.97    2.52
   0  12  21   10.53    2.09
   0 -12  21   12.47    2.43
   0  12 -21    9.83    2.14
   0  12 -21   14.14    2.82
   0 -12  21   12.63    2.76
   0 -12  21    9.92    2.83
   0 -12  22    4.44    2.18
   0  12 -22   -0.70    2.46
   0  12 -22    0.73    1.79
   0  12  22    0.88    1.58
   0 -12 -22    3.39    2.16
   0 -12  22    5.16    2.69
   0  12  23    2.14    1.66
   0  12 -23    1.43    2.22
   0 -12  23    2.06    2.15
   0 -12 -23    4.68    1.99
   0 -12  23    4.29    2.73
   0 -12  24   -1.70    2.07
   0  12  24    3.17    1.70
   0  12 -24   -2.19    2.30
   0 -12  24    1.05    2.12
   0 -12  24    5.56    2.92
   0 -12 -24    4.85    2.43
   0 -12  25   -0.49    2.78
   0 -12 -25    1.04    2.09
   0  12  25    2.46    1.79
   0 -12  25    1.73    2.19
   0 -12  25    1.08    2.34
   0 -12 -26    5.83    2.35
   0  12  26    3.92    1.91
   0 -12  26    2.43    1.76
   0 -12  26    1.52    1.85
   0 -12 -27    7.37    2.44
   0  12  27    1.40    1.86
   0 -12 -28    1.84    2.35
   0  12  28    3.06    1.96
   0 -12 -29   -0.24    2.34
   0  12  29    2.58    1.93
   0  13   0    0.84    1.70
   0  13   0    1.72    1.03
   0  13   0   -1.76    1.93
   0 -13   0   -0.54    1.62
   0 -13   0    0.59    1.24
   0 -13  -1    5.23    1.36
   0 -13  -1    5.45    1.30
   0 -13   1    1.45    1.30
   0  13  -1    5.23    1.20
   0  13  -1    1.90    1.82
   0  13   1    1.74    2.18
   0 -13  -1    3.13    1.73
   0  13  -1    2.44    1.80
   0  13   1   -0.82    1.79
   0  13   2   35.00    4.50
   0  13  -2   31.29    4.16
   0 -13  -2   42.81    3.81
   0  13   2   38.94    4.09
   0  13  -2   37.58    4.23
   0 -13  -2   46.40    4.14
   0 -13   2   46.47    4.25
   0 -13   2   20.56    3.72
   0 -13  -2   47.05    3.90
   0  13  -2   48.40    3.91
   0  13  -3  117.24   10.30
   0 -13  -3  108.41   10.21
   0 -13   3  101.09   10.42
   0 -13  -3  125.23   10.82
   0 -13  -3  126.63   10.39
   0 -13   3  122.89   10.51
   0 -13   3  107.73   10.34
   0 -13  -3  128.41   10.23
   0  13   3  117.48   10.40
   0  13  -3  105.61   10.47
   0  13   4    0.37    1.64
   0  13  -4    1.36    1.54
   0 -13  -4    1.24    1.18
   0 -13  -4    0.08    1.15
   0 -13  -4    0.70    1.55
   0 -13  -5   -0.32    1.16
   0 -13  -5    1.21    1.49
   0  13   5   -0.72    1.52
   0 -13  -5    0.70    1.14
   0  13  -5   -1.47    1.58
   0 -13   6    3.33    1.91
   0 -13  -6    2.12    1.10
   0 -13  -6    0.42    1.29
   0  13  -6    2.98    1.73
   0  13   6    2.79    1.40
   0 -13  -6    2.62    2.82
   0 -13  -6    2.51    1.16
   0 -13   6   -0.16    1.94
   0 -13  -7    5.76    1.33
   0  13  -7    6.08    1.88
   0 -13  -7    5.95    1.43
   0 -13   7    7.94    2.26
   0 -13  -7    4.54    1.23
   0  13   7    4.26    1.57
   0 -13   7    4.43    1.98
   0  13   8    0.11    1.43
   0 -13  -8    0.09    1.13
   0  13  -8    3.19    1.86
   0 -13  -8    0.29    1.15
   0 -13   8    2.46    1.90
   0 -13   9   15.63    2.66
   0 -13  -9   15.83    1.93
   0  13   9   17.81    2.04
   0  13  -9   17.42    2.55
   0 -13   9   15.89    2.74
   0  13   9   13.83    2.08
   0 -13  -9   14.87    2.02
   0 -13 -10    0.10    1.34
   0 -13 -10    1.18    1.04
   0 -13  10    0.18    2.22
   0 -13  10    3.34    2.07
   0  13  10    1.45    1.29
   0 -13  10    2.29    1.88
   0 -13 -11   16.01    1.93
   0 -13  11   21.09    2.63
   0 -13 -11   11.58    1.72
   0 -13 -11   12.54    1.93
   0 -13  11    9.83    2.58
   0  13 -11   18.72    2.56
   0 -13  11   14.71    2.70
   0  13  11   14.44    1.83
   0  13  12    0.59    1.16
   0 -13 -12    1.13    1.26
   0  13 -12   -0.17    2.08
   0 -13 -12    0.87    1.21
   0 -13  12   -0.73    2.20
   0 -13 -13   10.88    1.88
   0 -13  13   10.08    2.34
   0  13  13   12.08    1.77
   0 -13 -13    9.44    1.59
   0 -13  13   12.19    2.65
   0 -13  13    7.44    2.43
   0 -13 -14   -0.39    1.62
   0  13  14    1.95    1.47
   0 -13  14    1.24    2.07
   0 -13  14   -1.13    2.32
   0 -13  15    3.53    2.37
   0 -13 -15    3.00    1.52
   0 -13  15    4.22    2.35
   0  13  15    2.22    1.46
   0 -13 -15    1.98    0.89
   0 -13  15    6.48    2.27
   0 -13  16    0.37    1.86
   0 -13  16    1.56    2.33
   0 -13 -16    0.06    0.93
   0  13  16    0.11    1.26
   0 -13 -16   -0.73    0.85
   0 -13 -16    1.86    1.73
   0 -13  16    2.33    2.54
   0  13 -16   -1.19    2.19
   0 -13  17    4.16    2.28
   0 -13  17    2.63    2.07
   0  13 -17    3.29    2.16
   0 -13 -17    3.71    0.81
   0 -13 -17    3.60    1.85
   0  13  17    3.40    1.44
   0 -13  17    4.79    2.54
   0 -13  18    1.56    2.62
   0 -13  18    3.82    2.25
   0 -13  18    7.28    2.25
   0 -13 -18    4.74    1.92
   0  13  18    3.17    1.50
   0  13 -18    3.40    2.34
   0 -13 -19    3.77    5.92
   0 -13  19    6.61    2.25
   0 -13  19    2.04    2.51
   0  13 -19    2.41    2.37
   0 -13  19    3.46    2.42
   0  13 -19    2.31    1.09
   0 -13 -20    3.31    5.24
   0 -13  20    4.17    2.18
   0 -13  20    0.23    2.42
   0  13 -20    1.57    2.34
   0  13  21    2.37    1.72
   0 -13  21    5.65    2.74
   0 -13  21    0.20    2.05
   0 -13 -21    1.84    2.09
   0  13 -21    3.92    2.46
   0 -13 -22    3.82    2.18
   0 -13  22    6.36    2.64
   0 -13  22    7.20    2.21
   0  13 -22    7.08    2.62
   0  13  22    6.26    1.80
   0 -13  22    2.63    2.77
   0 -13  23    6.71    2.35
   0 -13  23    4.29    2.31
   0 -13 -23    7.31    2.30
   0 -13  23    7.52    2.83
   0  13  23    6.66    1.92
   0 -13  24    0.21    2.08
   0 -13  24    5.42    2.40
   0 -13 -24    0.62    2.19
   0 -13  24    1.47    2.39
   0  13  24   -0.16    1.66
   0 -13  25    0.22    2.30
   0  13  25   -0.16    1.79
   0 -13 -25   -0.42    2.11
   0  13  26    1.85    1.67
   0 -13 -26   -0.65    2.17
   0  13  27    3.29    1.87
   0 -13 -27    1.13    2.41
   0  13  28   -1.07    1.81
   0 -13 -28    4.18    2.15
   0  13  29    1.28    1.90
   0  14   0   50.72    4.40
   0 -14   0   48.12    4.51
   0  14   0   40.27    4.72
   0 -14   0   44.38    4.78
   0 -14  -1    1.45    1.33
   0 -14  -1    2.66    1.25
   0 -14   1    0.78    1.33
   0  14  -1   -1.98    1.88
   0  14   1    0.58    1.73
   0 -14  -1   -0.70    1.82
   0  14  -1    0.60    0.89
   0 -14   1   -1.62    2.21
   0  14  -2   55.04    5.55
   0 -14  -2   66.10    5.64
   0  14   2   55.37    5.79
   0 -14  -2   61.26    5.78
   0 -14  -2   64.47    5.56
   0  14  -3   -1.45    1.40
   0 -14  -3    3.27    1.70
   0  14   3   -0.83    1.65
   0 -14  -3    0.88    1.35
   0 -14  -3    0.35    1.26
   0 -14   3   -1.11    1.92
   0 -14   3    0.88    1.62
   0 -14   3    0.58    1.86
   0 -14   4   21.76    2.78
   0 -14   4   19.28    2.53
   0 -14  -4   14.35    3.26
   0  14   4   15.46    2.44
   0  14  -4   16.36    2.31
   0 -14  -4   15.68    2.16
   0 -14  -4   17.04    2.12
   0 -14  -4   21.77    2.50
   0 -14  -5    8.67    1.52
   0  14   5    8.23    1.88
   0  14  -5   10.19    1.99
   0 -14   5    6.82    2.34
   0 -14  -5    8.03    1.54
   0 -14  -5    8.94    1.81
   0 -14   6    6.27    2.13
   0 -14  -6    9.14    1.43
   0 -14  -6    9.17    1.75
   0  14   6    5.95    1.82
   0 -14  -6    7.30    1.42
   0 -14  -7   12.37    1.75
   0 -14  -7   11.70    1.86
   0 -14   7    9.70    2.21
   0  14  -7   12.23    2.14
   0 -14  -7   13.24    1.76
   0  14   7   11.27    2.03
   0 -14   7   16.71    2.44
   0 -14  -8   21.06    2.21
   0  14  -8   18.51    2.70
   0 -14  -8   22.77    2.23
   0 -14   8   12.85    2.73
   0 -14   8   20.37    2.84
   0 -14  -8   14.70    2.06
   0 -14  -8   21.32    3.91
   0 -14  -9    0.90    1.26
   0 -14  -9   -0.61    1.23
   0 -14   9    2.19    1.85
   0 -14   9    3.01    1.99
   0 -14   9    0.72    2.33
   0  14  -9   -0.47    1.90
   0 -14  10    3.12    2.11
   0  14 -10    1.95    1.99
   0 -14  10    0.69    1.68
   0 -14 -10   -1.18    1.34
   0 -14  10    0.17    1.97
   0  14  10   -0.87    1.23
   0 -14 -10   -1.67    1.28
   0 -14  11    0.36    1.81
   0 -14 -11   -0.44    1.37
   0  14  11    0.39    1.28
   0 -14  11    0.75    2.07
   0 -14 -11   -0.82    1.39
   0 -14  11   -0.17    1.83
   0  14 -11   -0.17    1.97
   0 -14 -11   -0.81    1.07
   0 -14  12    7.36    2.31
   0 -14 -12    4.54    1.49
   0  14  12    6.23    1.49
   0 -14  12    2.66    2.07
   0 -14 -12    6.93    1.55
   0 -14  12    6.04    2.20
   0 -14 -12    4.65    1.21
   0 -14 -13   35.33    3.45
   0  14  13   39.03    3.64
   0 -14 -13   35.84    3.55
   0 -14 -13   33.75    3.69
   0  14 -14    3.00    2.13
   0 -14 -14    1.74    1.26
   0 -14  14    1.47    1.88
   0 -14 -14    0.88    1.03
   0 -14 -14    1.72    1.62
   0  14  14    0.77    1.40
   0 -14  14    0.78    2.16
   0 -14  15   29.50    3.82
   0  14 -15   32.18    3.98
   0 -14 -15   34.54    3.24
   0 -14  15   31.58    4.15
   0 -14  15   40.91    4.17
   0 -14 -15   32.26    3.48
   0  14  15   30.52    3.41
   0 -14  16   -0.95    2.18
   0 -14 -16    1.92    0.95
   0 -14  16    2.40    2.51
   0 -14  16    4.63    2.39
   0  14  16    5.19    1.53
   0 -14 -16    6.14    1.85
   0  14  17   -0.12    1.48
   0 -14 -17   -0.15    1.74
   0 -14 -17    1.69    1.00
   0 -14  17   -0.96    1.97
   0 -14  17    1.56    2.50
   0 -14 -17   -0.21    0.89
   0  14  18    1.64    1.48
   0  14 -18    4.96    2.45
   0 -14  18    2.95    2.01
   0 -14 -18    0.55    0.65
   0 -14 -18    0.30    0.67
   0 -14  19    6.40    2.33
   0 -14  19    5.58    2.67
   0  14 -19    4.64    2.45
   0 -14 -19   -0.55    5.27
   0 -14  20    3.45    2.19
   0  14  20    3.21    1.46
   0  14 -20   -0.23    2.29
   0 -14  20    1.18    2.60
   0 -14 -20    0.71    2.05
   0 -14  21   10.71    2.58
   0 -14  21   15.41    2.73
   0  14  21    9.83    1.93
   0  14 -21   13.30    2.80
   0 -14  21   10.55    2.97
   0 -14 -21    9.86    2.41
   0 -14  22    3.98    2.04
   0 -14 -22    4.86    1.96
   0 -14  22    1.95    2.60
   0  14 -22   -1.19    2.29
   0  14  22    8.11    1.76
   0 -14  22    4.33    2.42
   0  14 -23    0.73    2.49
   0  14  23    2.41    1.62
   0 -14  23    1.31    2.41
   0 -14  23    1.98    2.60
   0 -14 -23    1.41    2.12
   0  14  24    0.78    1.68
   0 -14  24    5.08    2.32
   0 -14  24    8.25    2.91
   0 -14 -24    2.29    2.06
   0 -14 -25    0.86    2.28
   0  14  25    0.81    1.71
   0 -14 -26    3.98    2.21
   0  14  26    1.00    1.70
   0 -14 -27    6.84    2.37
   0  14  27    2.75    1.80
   0 -14 -28    0.94    2.38
   0  14  28    1.59    1.67
   0  14  29    0.18    1.80
   0  15   0   -0.59    1.15
   0 -15   0   -0.77    1.79
   0 -15   0    0.69    1.39
   0 -15  -1    3.92    1.38
   0 -15   1    1.69    1.39
   0  15  -1    2.75    1.29
   0 -15  -1    3.46    1.51
   0 -15   1    5.22    2.06
   0 -15  -1    2.39    1.85
   0 -15  -2   -0.47    2.45
   0 -15   2    1.39    2.10
   0 -15  -2    2.48    1.82
   0 -15   2    1.95    2.01
   0 -15  -2    5.41    1.43
   0  15  -2    3.38    1.36
   0 -15  -2    2.37    1.29
   0 -15  -3   26.97    2.98
   0 -15  -3   31.13    2.96
   0 -15  -3   31.15    3.32
   0  15  -3   28.50    3.03
   0 -15   3   26.65    3.31
   0 -15   3   19.98    3.35
   0  15  -4    0.83    1.41
   0 -15  -4    3.17    1.40
   0 -15  -4    0.95    1.68
   0 -15  -4    0.38    1.32
   0 -15   4    0.80    1.72
   0 -15   4   -0.14    1.79
   0 -15   5    3.62    2.12
   0  15  -5    1.58    1.75
   0 -15  -5    0.99    1.40
   0 -15  -5    1.96    1.55
   0 -15  -5    3.85    3.04
   0 -15  -5    3.25    1.30
   0 -15   6    0.50    1.87
   0 -15  -6    1.67    1.17
   0 -15   6   -0.18    2.09
   0 -15  -6   -0.38    1.57
   0  15  -6   -0.28    1.79
   0 -15  -6    0.93    1.20
   0 -15   6    1.38    1.92
   0 -15  -7    2.66    1.24
   0 -15   7    1.29    2.01
   0 -15   7   -0.18    2.02
   0  15  -7    4.74    1.96
   0 -15  -7    2.49    1.33
   0 -15  -7    0.85    1.52
   0 -15   7    4.23    2.10
   0 -15   8    2.07    1.95
   0 -15  -8   -0.13    1.47
   0 -15  -8   -1.28    1.36
   0 -15   8    0.56    2.25
   0 -15   8    2.51    2.00
   0 -15  -8    1.20    1.25
   0  15  -8   -0.77    1.80
   0 -15  -8   -0.36    1.24
   0 -15  -9    0.11    1.35
   0 -15  -9    2.94    1.34
   0 -15   9    7.82    2.17
   0  15  -9    1.95    1.88
   0 -15  -9    6.80    1.38
   0 -15  -9    2.10    1.56
   0 -15   9    3.33    2.17
   0 -15 -10   -1.75    1.45
   0 -15  10    1.78    2.01
   0 -15 -10    0.60    1.50
   0 -15 -10    1.35    3.39
   0  15 -10    0.67    1.57
   0 -15 -11    6.54    1.56
   0 -15  11    9.18    2.53
   0 -15 -11    8.54    1.52
   0 -15 -11    4.90    3.78
   0  15  11    5.97    1.58
   0 -15 -11   10.29    1.78
   0 -15  11   11.62    2.43
   0  15 -11    7.63    2.33
   0 -15  12    1.17    2.26
   0 -15 -12    1.15    1.15
   0  15  12    0.11    1.32
   0 -15  12   -0.92    2.02
   0 -15 -12    1.55    1.32
   0 -15 -12   -0.48    1.47
   0  15  13   -0.11    1.44
   0 -15 -13    0.53    1.36
   0 -15  13   -0.37    2.07
   0 -15 -13    2.18    1.49
   0 -15 -14   -0.82    1.64
   0  15 -14    0.76    1.95
   0 -15 -14    0.30    1.31
   0 -15  14   -0.57    2.17
   0 -15  14    0.63    2.33
   0  15  14    1.59    1.33
   0 -15 -14   -0.59    1.01
   0 -15  15   -1.09    2.43
   0  15  15   -0.59    1.37
   0 -15 -15   -1.65    1.24
   0 -15  15    1.34    1.95
   0  15 -15   -0.59    2.09
   0 -15 -15    1.30    1.53
   0 -15 -15   -0.31    0.98
   0  15  16    0.12    1.27
   0 -15 -16    1.33    1.18
   0 -15  16    1.34    2.42
   0 -15  16   -2.73    2.09
   0 -15 -16    2.26    1.80
   0  15 -16    5.70    2.35
   0  15 -17    0.84    2.17
   0 -15  17    2.76    2.13
   0 -15  17    0.46    2.65
   0 -15  17    2.94    2.53
   0  15  17    1.14    1.38
   0 -15 -17    1.75    0.97
   0 -15 -17    2.20    1.81
   0 -15  18    1.81    2.05
   0 -15  18    4.19    2.67
   0 -15  18    3.61    2.49
   0 -15 -18    0.77    0.93
   0  15 -18    2.38    2.26
   0  15  18    3.33    1.64
   0 -15 -18    0.54    5.45
   0 -15 -18    3.54    0.93
   0 -15 -19    0.34    1.74
   0 -15 -19   -0.56    5.88
   0 -15  19    2.66    2.26
   0 -15  19    3.21    2.37
   0 -15  19   -1.42    2.56
   0 -15 -20    9.24    2.18
   0 -15  20    5.80    2.31
   0 -15  20   10.60    2.65
   0 -15  20    2.89    2.61
   0  15  20    5.87    1.73
   0 -15  21    1.05    2.16
   0 -15  21    5.12    2.80
   0  15  21    0.29    1.58
   0 -15  21   -0.66    2.29
   0 -15  22    3.48    2.75
   0 -15 -22    0.39    2.01
   0 -15  22    2.65    2.33
   0  15  22    5.76    1.70
   0  15 -22    0.24    2.26
   0 -15 -23    1.43    2.11
   0 -15  23    2.26    2.52
   0  15  23   -0.30    1.51
   0 -15 -24    2.95    2.33
   0  15  24    6.37    1.71
   0 -15 -25    3.93    2.10
   0  15  25    0.80    1.66
   0 -15 -26    4.48    2.23
   0  15  26    0.83    1.83
   0 -15 -27    0.69    2.16
   0  15  27    2.38    1.66
   0 -15 -28    5.95    2.35
   0  15  28    1.40    1.91
   0  15  29    1.80    1.72
   0 -16   0   60.48    6.13
   0 -16   0   56.63    5.53
   0 -16   0   62.39    5.82
   0 -16  -1    0.83    1.49
   0  16  -1   -0.77    1.23
   0 -16  -1    0.79    1.90
   0 -16  -1   -0.73    1.30
   0 -16   1   -2.20    1.52
   0 -16  -2    1.05    1.46
   0 -16   2    0.16    1.98
   0  16  -2    2.76    1.36
   0 -16  -2    1.40    1.89
   0 -16  -2    1.62    1.29
   0 -16   2    2.03    1.70
   0 -16  -3    5.74    1.52
   0 -16  -3    6.00    1.98
   0 -16   3    2.45    2.09
   0  16  -3    5.51    1.49
   0 -16  -3    4.61    1.51
   0 -16   3    0.57    1.69
   0 -16   3    7.05    2.07
   0 -16   4    9.70    2.46
   0 -16  -4   16.30    2.14
   0 -16   4   13.03    2.33
   0 -16  -4   20.34    2.50
   0  16  -4   16.92    2.22
   0 -16  -4   18.53    2.19
   0 -16  -5    9.42    1.67
   0  16  -5    8.49    1.83
   0 -16  -5    4.81    1.62
   0 -16   5    3.79    2.16
   0 -16  -5    6.64    1.49
   0 -16  -5    3.53    1.83
   0 -16  -6    5.48    1.80
   0 -16   6    2.42    2.30
   0 -16   6    2.64    2.12
   0 -16  -6    5.17    1.73
   0 -16   6    6.07    2.17
   0 -16  -6    3.96    1.35
   0 -16  -6    5.06    1.48
   0  16  -6    3.60    1.87
   0 -16  -6    0.90    3.36
   0 -16  -7    1.55    3.31
   0 -16  -7   -0.40    1.29
   0 -16   7    2.53    1.92
   0 -16   7    0.19    2.11
   0 -16   7    0.18    1.90
   0 -16  -7    1.54    1.60
   0 -16  -7    0.66    1.50
   0 -16  -7    0.61    1.20
   0  16  -7    1.37    1.84
   0 -16   8   20.20    3.11
   0 -16  -8   18.51    2.50
   0 -16   8   23.12    3.12
   0 -16  -8   24.68    2.44
   0 -16   8   19.01    3.08
   0 -16  -8   19.31    2.74
   0 -16  -8   25.01    2.62
   0  16  -8   21.72    2.93
   0 -16  -9    3.31    1.47
   0  16  -9    4.79    2.07
   0 -16  -9    3.21    1.54
   0 -16  -9    6.15    1.35
   0 -16   9    4.58    2.02
   0 -16  -9    2.70    1.63
   0 -16   9    5.07    2.53
   0 -16   9    6.85    2.29
   0 -16 -10   -1.50    1.43
   0  16 -10    0.69    1.89
   0 -16  10    1.98    2.17
   0 -16 -10    0.53    1.57
   0 -16 -10   -0.12    1.23
   0 -16 -10    0.87    1.15
   0 -16  10    5.21    2.24
   0 -16 -11    4.75    1.28
   0 -16 -11    1.67    1.34
   0 -16  11    3.81    2.33
   0 -16  11    0.58    1.98
   0 -16 -11    2.15    1.49
   0 -16 -11    4.32    1.76
   0 -16  11    4.89    2.18
   0 -16 -12   -2.00    1.48
   0 -16 -12    0.53    1.32
   0 -16  12    2.64    2.35
   0  16 -12    0.92    1.99
   0 -16 -12    3.67    1.60
   0 -16  12    2.67    2.27
   0  16  12   -0.34    1.39
   0  16 -13    0.38    2.03
   0 -16 -13    1.59    1.52
   0  16  13    0.91    1.39
   0 -16  13    2.26    2.31
   0 -16 -13   -0.77    3.92
   0 -16  13    2.28    2.40
   0 -16 -13    1.65    1.42
   0 -16  13    1.15    2.08
   0  16 -14   30.16    3.32
   0 -16 -14   21.21    2.59
   0 -16 -14   16.57    4.70
   0 -16 -14   33.08    2.99
   0 -16  14   22.69    3.54
   0 -16 -14   20.89    2.75
   0  16  14   23.02    2.75
   0  16 -15    2.59    2.16
   0 -16  15   -0.20    2.11
   0 -16 -15   -1.04    1.37
   0  16  15    1.58    1.44
   0 -16 -15   -1.62    4.08
   0 -16  15    0.22    2.35
   0 -16 -15   -0.27    1.04
   0 -16  15    5.47    2.23
   0 -16 -15    2.67    1.76
   0 -16 -16   -1.25    3.92
   0 -16 -16   -1.48    1.14
   0 -16  16    1.84    2.58
   0 -16  16   -2.00    1.96
   0  16  16   -0.25    1.50
   0 -16 -16    0.15    1.66
   0  16 -16    0.61    2.00
   0 -16 -16   -1.35    1.25
   0 -16  16    0.43    2.35
   0  16  17   -0.39    1.40
   0 -16 -17   -0.44    1.22
   0 -16  17   -0.70    2.46
   0 -16  17    1.72    2.36
   0 -16 -17    4.26    4.01
   0  16 -17   -1.90    2.23
   0 -16 -17    3.79    5.44
   0 -16  17    2.23    2.24
   0 -16  18    1.43    2.57
   0 -16 -18    5.66    4.21
   0 -16  18    3.04    2.38
   0  16 -18    4.58    2.41
   0 -16 -18   10.52    5.98
   0 -16  18    0.61    2.19
   0 -16  19    1.69    2.67
   0 -16  19    3.50    2.27
   0  16 -19    1.35    2.24
   0 -16 -19    0.88    1.96
   0 -16  19    0.42    2.00
   0 -16 -19    2.22    4.09
   0 -16  20   11.77    3.04
   0  16  20   14.28    2.14
   0 -16 -20   13.67    2.47
   0  16 -20    8.07    2.58
   0 -16  20    9.71    2.71
   0 -16 -21    0.58    1.79
   0  16  21    0.30    1.60
   0 -16  21    2.98    2.61
   0  16 -21   -1.18    2.29
   0 -16 -22    2.01    2.23
   0 -16  22    1.51    2.52
   0  16  22    4.12    1.68
   0 -16 -23    3.54    2.19
   0 -16  23   -1.53    2.64
   0  16  23    2.97    1.75
   0  16  24    9.76    1.95
   0 -16 -24    3.23    2.16
   0  16  25    0.65    1.72
   0 -16 -25   -1.77    2.15
   0  16  26    0.67    1.68
   0 -16 -26    3.19    2.21
   0  16  27    1.37    1.66
   0 -16 -27    2.58    2.25
   0  16  28   -0.17    1.79
   0 -17   0    2.37    1.94
   0 -17   0   -0.79    1.55
   0 -17   0   -0.23    1.49
   0  17  -1   -0.60    1.32
   0 -17   1    1.55    1.93
   0 -17  -1    1.86    1.37
   0 -17   1   -1.22    2.07
   0 -17   2   16.00    2.51
   0 -17  -2   18.95    2.36
   0 -17  -2   16.11    2.30
   0  17  -2   20.14    2.29
   0 -17   2   17.21    2.72
   0 -17   2   19.15    2.98
   0 -17  -2   19.86    2.81
   0 -17   3    0.18    2.06
   0 -17  -3    0.85    1.36
   0 -17   3    1.42    2.04
   0 -17   3   -2.00    1.99
   0 -17  -3   -0.64    1.79
   0  17  -3    0.67    1.44
   0 -17   3   -1.19    1.58
   0 -17  -3    4.75    1.54
   0 -17   3    0.64    2.45
   0 -17  -4    7.02    1.92
   0 -17   4    8.07    2.25
   0  17  -4    9.31    1.71
   0 -17   4    8.54    2.21
   0 -17   4   10.61    2.56
   0 -17  -4    8.06    2.11
   0 -17  -4    7.28    1.67
   0 -17  -4    9.97    1.82
   0 -17   5    3.80    2.11
   0 -17  -5    1.89    1.75
   0 -17  -5    3.63    1.69
   0 -17   5    1.89    2.05
   0 -17  -5    3.46    1.42
   0 -17   5    2.90    2.01
   0 -17  -5    1.76    1.49
   0  17  -5    2.55    1.66
   0 -17  -6   12.18    2.14
   0 -17  -6   12.19    1.79
   0 -17   6    5.69    2.26
   0 -17  -6    9.29    1.83
   0  17  -6   10.71    2.22
   0 -17  -6    9.13    1.99
   0 -17   6   14.00    2.65
   0 -17  -7    1.00    1.65
   0 -17  -7   -0.11    1.36
   0 -17   7   -0.88    1.96
   0 -17  -7    0.11    1.33
   0  17  -7    0.47    1.74
   0 -17   7    0.37    1.80
   0 -17  -7   -0.15    1.50
   0 -17  -8   12.19    1.80
   0  17  -8    8.69    2.13
   0 -17   8   11.01    2.47
   0 -17  -8    5.05    3.88
   0 -17  -8   11.97    1.67
   0 -17   8    4.83    1.46
   0 -17  -8   13.31    2.05
   0 -17  -8    9.69    2.05
   0 -17   8   10.71    2.49
   0 -17   9   -1.49    2.12
   0  17  -9    1.19    1.87
   0 -17  -9    1.04    3.44
   0 -17   9    5.25    2.52
   0 -17  -9   -0.12    1.41
   0 -17  -9   -2.49    1.67
   0 -17  -9    2.14    1.29
   0 -17   9   -0.19    2.21
   0 -17  -9   -0.27    1.42
   0 -17  10    1.64    2.28
   0 -17 -10    2.81    1.41
   0 -17  10    1.54    1.94
   0 -17 -10    1.99    1.60
   0 -17 -10    2.06    1.33
   0 -17 -10    1.21    1.43
   0 -17 -11    3.55    1.35
   0 -17 -11   -0.13    1.52
   0 -17 -11   -0.37    1.39
   0 -17 -11    3.88    1.70
   0 -17  11    4.08    2.20
   0 -17  11    4.35    2.26
   0  17 -11   -0.18    1.93
   0 -17 -12    9.70    1.81
   0 -17  12   11.15    2.64
   0  17 -12   11.13    2.44
   0 -17 -12   13.21    1.76
   0 -17  12   11.38    2.37
   0 -17 -12    7.53    1.98
   0 -17  12   12.56    2.50
   0 -17 -12    7.02    1.73
   0 -17 -13    5.35    1.83
   0 -17  13   11.48    2.90
   0  17 -13   12.59    2.54
   0 -17  13   18.83    2.90
   0 -17  13   14.31    2.70
   0 -17 -13   10.36    2.08
   0  17  13   12.33    1.96
   0 -17 -13   10.20    1.71
   0 -17 -14   -0.76    1.37
   0  17 -14    3.96    2.04
   0 -17 -14    2.32    1.57
   0  17  14    1.59    1.51
   0 -17  14    5.13    2.42
   0 -17  14    6.21    2.31
   0 -17 -14    1.98    1.58
   0 -17  14    0.66    2.38
   0  17 -15   -1.21    2.18
   0 -17 -15   -0.91    1.65
   0 -17 -15    3.15    5.44
   0 -17 -15    0.30    1.24
   0 -17 -15    0.94    1.43
   0  17  15    3.36    1.38
   0 -17  15    2.97    2.63
   0  17  16    0.77    1.52
   0 -17  16    2.83    2.34
   0 -17 -16    1.40    1.02
   0  17 -16    3.11    2.10
   0 -17 -16    5.92    5.18
   0 -17 -16   -0.16    1.69
   0 -17  16   -0.20    2.39
   0 -17  16   -1.18    2.62
   0 -17 -16    0.44    1.39
   0 -17  17    3.10    2.74
   0 -17 -17   -3.30    5.58
   0  17 -17    4.69    2.30
   0  17  17    3.45    1.65
   0 -17  17    1.76    2.51
   0  17 -18   15.29    2.62
   0 -17  18    5.10    2.78
   0  17  19    1.97    1.53
   0  17 -19    4.02    2.19
   0 -17  19   -0.49    2.63
   0 -17 -19    0.18    1.88
   0  17  20    2.47    1.68
   0 -17 -20    2.07    1.92
   0  17 -20    0.46    2.19
   0 -17  20   -0.75    2.49
   0 -17 -21    3.54    2.15
   0  17 -21    2.13    2.22
   0  17  21    3.16    1.57
   0 -17  21   -0.25    2.60
   0 -17 -22    1.84    1.98
   0  17  22   -0.31    1.68
   0 -17  22    0.77    2.59
   0 -17 -23    8.50    2.30
   0  17  23    7.31    1.99
   0 -17 -24   -1.53    2.19
   0  17  24   -0.66    1.74
   0  17  25    0.51    1.68
   0  17  26    0.52    1.64
   0 -18   0   14.39    2.23
   0 -18   0   19.87    2.74
   0 -18   0   16.85    2.64
   0 -18   0   11.63    2.16
   0 -18   1    8.33    3.02
   0 -18  -1    8.78    1.74
   0 -18  -1    8.36    1.89
   0 -18   1    6.80    2.56
   0 -18  -1   12.75    2.41
   0 -18   1    8.46    2.41
   0 -18   1    7.61    2.19
   0 -18  -1    3.54    2.17
   0  18  -1   11.39    1.67
   0 -18  -2    2.40    1.48
   0 -18   2    0.94    2.15
   0 -18   2    1.65    2.13
   0  18  -2   -1.00    1.36
   0 -18  -2   -1.92    1.95
   0 -18  -2    4.33    1.58
   0 -18   2   -1.21    1.82
   0 -18   2    0.21    1.99
   0 -18   3    1.86    2.33
   0 -18  -3    0.34    1.85
   0 -18   3    0.95    2.12
   0 -18  -3    2.27    1.45
   0  18  -3   -1.29    1.46
   0 -18  -3    1.69    1.60
   0 -18  -4    3.78    1.64
   0 -18   4    6.76    2.25
   0 -18   4    7.91    2.44
   0 -18   4    3.57    1.95
   0  18  -4    5.22    1.67
   0 -18  -4    3.58    1.54
   0 -18   5   17.25    2.86
   0 -18   5   16.63    2.75
   0 -18  -5   17.01    2.69
   0 -18   5   19.82    3.06
   0 -18  -5   19.29    2.38
   0  18  -5   18.65    2.40
   0 -18  -5   18.10    2.31
   0  18  -6   -1.03    1.81
   0 -18  -6   -0.86    1.47
   0 -18   6    1.56    2.00
   0 -18  -6   -0.83    1.68
   0 -18   6   -0.19    2.19
   0 -18  -6    6.12    1.51
   0 -18  -6    4.56    1.85
   0 -18   6    5.19    2.50
   0 -18  -7    7.03    1.56
   0  18  -7    2.07    2.02
   0 -18  -7    2.85    1.47
   0 -18   7    4.25    2.40
   0 -18   7    6.00    2.15
   0 -18   7    1.55    2.24
   0 -18  -7    5.04    1.80
   0 -18  -7    3.43    1.69
   0 -18   8    4.31    2.46
   0 -18  -8    2.19    1.47
   0  18  -8    2.18    1.96
   0 -18   8    1.31    2.07
   0 -18  -8    1.33    1.61
   0 -18  -8    5.42    1.58
   0 -18  -8    2.72    1.92
   0 -18   8    0.78    2.00
   0 -18   9   -0.58    2.05
   0 -18  -9    6.46    3.82
   0 -18  -9    2.03    1.39
   0 -18  -9   -0.24    1.41
   0 -18  -9    0.47    1.91
   0 -18   9    1.57    2.16
   0 -18  -9    1.72    1.56
   0  18 -10    5.78    2.03
   0 -18 -10    3.81    1.37
   0 -18 -10    1.94    1.48
   0 -18 -10    2.46    1.76
   0 -18  10    2.39    2.16
   0 -18 -10    2.97    3.89
   0 -18 -10    0.13    1.47
   0 -18 -11    3.05    3.74
   0 -18 -11   -1.60    1.56
   0 -18 -11   -1.21    1.28
   0 -18  11    0.62    2.24
   0  18 -11    2.59    2.10
   0 -18  11    2.20    2.09
   0 -18 -11    0.90    1.74
   0 -18 -11   -1.82    1.61
   0 -18  12    0.20    2.23
   0 -18 -12    1.02    1.60
   0 -18 -12    0.26    1.31
   0 -18 -12    1.34    1.32
   0  18 -12   -1.33    2.12
   0 -18  12   -1.91    2.29
   0 -18 -12    0.54    1.42
   0 -18 -13    9.35    2.05
   0 -18  13   12.64    2.55
   0 -18 -13    7.29    1.76
   0 -18 -13   10.17    1.72
   0  18 -13    7.49    2.41
   0 -18 -13   11.96    1.94
   0 -18  13   10.69    2.64
   0 -18 -14   -0.60    1.64
   0  18 -14    2.83    2.21
   0 -18 -14   -0.41    1.54
   0 -18  14   -1.44    2.18
   0 -18 -14    2.09    4.74
   0 -18 -14   -0.12    1.40
   0 -18  14    2.92    2.61
   0  18 -15    5.18    2.16
   0 -18 -15    2.67    1.64
   0 -18  15    2.33    2.50
   0 -18 -15    4.81    5.03
   0  18  15    1.97    1.50
   0 -18  16    0.96    2.48
   0  18 -16    3.59    2.20
   0  18  16    2.25    1.54
   0 -18  17    4.62    2.76
   0  18 -17    8.18    2.42
   0  18 -18    1.10    2.13
   0 -18 -18    3.53    1.86
   0 -18  18    0.25    2.67
   0  18  19    0.29    1.57
   0 -18 -19    3.31    1.97
   0 -18  19   -0.50    2.45
   0 -18 -20    0.19    1.96
   0  18 -20    0.69    2.11
   0 -18  20    1.01    2.51
   0  18  20   -0.15    1.45
   0 -18 -21    8.04    2.23
   0  18  21    9.30    2.04
   0 -18  21   10.49    2.92
   0  18  22    5.02    1.69
   0  18  23    1.78    1.58
   0  18  24   -0.33    1.73
   0 -19   0   -0.38    2.05
   0 -19   0   -0.13    1.59
   0 -19   0   -1.19    1.63
   0 -19   0    2.45    2.12
   0 -19  -1   25.69    2.93
   0 -19   1   18.86    2.86
   0 -19   1   17.50    2.78
   0 -19  -1   15.85    2.80
   0 -19  -1   26.46    4.30
   0 -19   1    9.54    2.30
   0 -19  -1   11.26    2.30
   0 -19  -1   15.89    2.24
   0 -19  -2    0.36    2.00
   0 -19   2   -1.37    2.27
   0 -19   2    1.92    2.10
   0  19  -2   -0.80    1.29
   0 -19  -2    3.14    2.04
   0 -19  -2   -3.42    3.89
   0 -19  -2   -0.85    1.43
   0 -19  -2   -2.28    2.76
   0 -19   2   -1.27    1.73
   0 -19  -3   25.88    3.06
   0 -19   3   30.00    3.62
   0 -19  -3   28.09    2.95
   0 -19   3   25.63    3.25
   0 -19  -3   16.05    3.20
   0  19  -3   28.53    2.97
   0 -19  -3   24.64    3.33
   0 -19   3   26.00    3.51
   0 -19  -4    7.86    1.68
   0  19  -4   10.15    1.74
   0 -19  -4    3.14    2.07
   0 -19   4   10.82    2.56
   0 -19  -4    6.64    1.85
   0 -19  -4    4.35    2.00
   0 -19   4    7.26    2.46
   0 -19  -5   21.23    2.58
   0 -19   5   12.12    2.68
   0 -19  -5   23.04    2.87
   0 -19   5   17.11    2.99
   0 -19   5   20.33    3.12
   0 -19  -5   24.60    2.71
   0 -19   5   31.02    3.32
   0  19  -5   21.98    2.69
   0 -19   6    5.63    2.09
   0 -19   6    0.20    2.12
   0 -19  -6    1.30    1.49
   0 -19   6    9.45    2.55
   0 -19  -6    6.04    3.31
   0  19  -6   -0.44    1.66
   0 -19  -7    1.16    1.51
   0  19  -7    1.60    1.79
   0 -19  -7    2.60    1.91
   0 -19   7   -0.80    2.22
   0 -19   7    0.42    2.16
   0 -19   7    2.63    2.20
   0 -19  -7    0.24    1.38
   0 -19   8    0.07    1.24
   0 -19  -8    3.46    1.51
   0 -19  -8    2.35    1.47
   0 -19  -8    3.48    1.74
   0 -19   8    4.21    2.35
   0 -19   8    0.19    2.17
   0 -19   8   -0.61    2.17
   0 -19  -8    1.02    1.72
   0 -19   9    8.33    2.28
   0 -19  -9    4.53    2.14
   0 -19  -9    6.60    1.57
   0 -19  -9    3.08    1.68
   0  19  -9    6.22    2.19
   0 -19   9    5.55    2.63
   0 -19  -9    5.63    1.59
   0 -19 -10    2.14    1.89
   0 -19  10    2.04    2.22
   0 -19 -10    2.87    1.36
   0 -19  10   -1.94    2.32
   0 -19 -10    0.93    1.45
   0 -19 -10    2.38    4.88
   0 -19  10    1.63    2.14
   0  19 -10    2.39    2.13
   0 -19 -11    3.89    1.63
   0 -19  11    9.35    2.52
   0 -19  11    4.34    2.16
   0 -19 -11    6.47    2.00
   0 -19 -11    1.63    1.61
   0 -19 -11    5.09    1.48
   0 -19 -11    1.96    4.95
   0 -19  11    2.33    2.29
   0 -19 -12    4.22    1.47
   0 -19 -12    4.36    1.52
   0  19 -12    3.11    2.01
   0 -19  12    0.44    2.45
   0 -19 -12    2.53    5.21
   0 -19 -12    2.42    3.98
   0 -19 -12    5.69    1.96
   0 -19  12    2.70    2.27
   0 -19  12    4.82    2.29
   0 -19 -12    5.99    1.60
   0 -19  13    1.56    2.46
   0  19 -13    2.98    2.13
   0 -19 -13    1.03    1.58
   0 -19 -13    1.24    1.54
   0 -19 -13   10.36    5.36
   0 -19 -13    0.41    4.04
   0 -19  13    3.54    2.25
   0 -19 -13    3.11    1.42
   0 -19 -13    1.84    1.73
   0 -19  14   -0.46    2.47
   0 -19 -14   -1.09    1.51
   0 -19 -14    0.84    1.25
   0 -19 -14    5.07    3.90
   0  19 -14   -0.41    2.06
   0 -19 -15   -1.46    1.49
   0 -19 -15    0.87    4.44
   0  19 -15    1.05    2.15
   0 -19 -15   -0.24    1.30
   0 -19  15    0.48    2.72
   0 -19  16    1.22    2.61
   0  19 -16    0.21    2.03
   0 -19 -16    4.43    4.32
   0  19  16    0.42    1.64
   0 -19  17   -0.25    2.44
   0  19 -17    1.10    2.19
   0  19 -18    4.24    2.20
   0 -19  18    1.51    2.49
   0  19  18    0.72    1.44
   0  19 -19    3.63    2.16
   0  19  19    1.46    1.55
   0 -19  19    3.06    2.56
   0  19  20    0.30    1.62
   0  19 -20    6.01    2.25
   0 -19  20    8.80    2.73
   0 -20   0   72.37    6.96
   0 -20   0   64.51    6.53
   0 -20   0   69.28    7.18
   0 -20   0   80.00    6.98
   0 -20  -1    3.72    2.20
   0 -20   1    6.36    2.36
   0 -20  -1    6.17    2.42
   0 -20   1    7.20    2.37
   0 -20  -1    2.58    1.76
   0 -20   1    0.16    1.93
   0 -20  -1    6.45    1.69
   0 -20   1    1.51    2.40
   0 -20   1    3.57    1.70
   0 -20  -2    4.70    1.82
   0 -20   2    5.28    2.43
   0 -20  -2    1.70    2.15
   0  20  -2    3.63    1.52
   0 -20   2    0.48    2.39
   0 -20  -2    6.78    2.39
   0 -20   2    6.61    2.42
   0 -20  -2    5.59    1.62
   0 -20  -3   -2.79    2.11
   0 -20   3   -0.21    2.32
   0  20  -3    0.50    1.39
   0 -20   3    2.92    2.00
   0 -20  -3    4.99    2.17
   0 -20   3   -1.21    2.13
   0 -20  -3    0.43    1.58
   0 -20  -3    1.27    1.56
   0 -20  -3   -3.10    2.82
   0  20  -4    0.53    1.48
   0 -20   4    0.35    2.04
   0 -20  -4    0.14    1.52
   0 -20  -4    3.61    2.02
   0 -20   4    1.83    2.23
   0 -20   4   -1.25    2.46
   0 -20  -4   -3.31    2.07
   0 -20  -4   -0.63    1.44
   0 -20  -5    1.84    1.44
   0 -20  -5    2.81    1.70
   0 -20  -5   -0.19    1.92
   0 -20   5   -0.82    2.20
   0 -20   5    1.90    2.24
   0 -20   5    2.72    2.11
   0  20  -5    1.65    1.63
   0 -20  -5    1.44    1.98
   0 -20   6    2.44    2.15
   0 -20  -6    5.39    1.62
   0 -20  -6    1.36    1.48
   0 -20  -6   -0.88    1.92
   0 -20   6   -3.61    2.56
   0 -20  -6    0.43    3.83
   0 -20   6    1.03    2.10
   0 -20  -6   -0.56    1.75
   0 -20   7    4.66    2.09
   0 -20  -7   -1.52    1.58
   0 -20  -7    4.66    3.59
   0 -20   7    0.41    2.01
   0 -20  -7   -0.18    1.72
   0 -20  -7    3.54    4.02
   0 -20  -7    0.13    1.48
   0 -20   7    3.86    2.21
   0 -20   8   12.67    2.63
   0  20  -8   12.89    2.36
   0 -20  -8    7.34    1.89
   0 -20  -8    6.41    4.16
   0 -20  -8    7.01    1.94
   0 -20   8   10.62    2.74
   0 -20   9    1.84    2.21
   0 -20  -9   -0.94    1.53
   0  20  -9    0.18    1.80
   0 -20  -9    0.94    1.58
   0 -20  -9    5.68    4.55
   0 -20   9    1.68    2.08
   0 -20   9    1.31    2.46
   0 -20  -9    3.29    1.76
   0 -20 -10    2.46    2.07
   0 -20  10   -1.47    1.99
   0 -20 -10    2.32    1.55
   0 -20  10    1.10    2.24
   0  20 -10   -0.93    1.81
   0 -20  10    0.42    2.28
   0 -20 -10    1.38    1.58
   0 -20 -11   -0.87    1.84
   0 -20 -11   -0.99    1.59
   0 -20  11    2.00    2.27
   0  20 -11    1.16    2.07
   0 -20  11    1.30    2.41
   0 -20 -11    1.14    1.46
   0 -20 -11   -0.15    1.50
   0 -20 -12   10.23    1.83
   0 -20 -12    8.12    2.09
   0 -20  12    8.48    2.54
   0 -20 -12    7.54    1.63
   0 -20 -12    5.85    1.67
   0  20 -13    0.61    2.02
   0 -20  13    1.14    2.44
   0 -20 -13   -0.25    1.40
   0 -20 -13   -1.68    1.59
   0  20 -14    1.24    2.00
   0 -20  14    2.35    2.30
   0 -20  15   -0.24    2.52
   0  20 -15    1.05    2.09
   0 -20 -15    0.44    4.39
   0 -20  16    3.74    2.55
   0  20 -16    1.52    2.06
   0 -20  17    1.01    2.58
   0  20 -17   -0.66    1.94
   0 -20  18    3.33    2.82
   0  20 -18    2.03    2.18
   0 -20  19   -0.26    2.54
   0  20 -19    0.92    2.16
   0 -20  20    5.74    2.57
   0 -21   0   -3.61    1.91
   0 -21   0    0.27    1.60
   0 -21   0   -0.82    2.19
   0 -21   0    1.63    2.25
   0 -21  -1    0.20    2.22
   0 -21   1   -0.62    2.15
   0 -21   1   -0.51    1.86
   0 -21  -1    0.14    1.65
   0 -21   1    2.42    1.62
   0 -21   1    4.75    2.48
   0 -21  -1    3.61    2.25
   0 -21  -1   -2.63    2.82
   0 -21  -2    0.79    2.13
   0 -21   2   -0.63    2.35
   0 -21  -2    2.39    1.67
   0 -21  -2    0.93    1.63
   0 -21   2    5.82    2.38
   0 -21  -2    4.24    2.23
   0 -21   2   -0.17    1.83
   0 -21  -3    1.73    1.64
   0 -21   3    1.60    1.82
   0 -21   3    2.98    2.47
   0 -21  -3    1.17    2.21
   0 -21  -3    1.51    1.66
   0 -21  -3   -0.20    2.04
   0 -21   3    0.21    2.20
   0  21  -3    0.51    1.40
   0 -21  -4    5.21    1.71
   0 -21   4   -0.55    1.91
   0 -21  -4    3.84    2.23
   0 -21   4    1.08    2.47
   0 -21  -4    0.66    1.56
   0 -21   4    2.10    2.35
   0 -21  -4   -0.20    1.77
   0  21  -4    2.58    1.52
   0 -21  -5    1.52    2.15
   0 -21   5    2.64    2.09
   0 -21   5    3.60    2.15
   0 -21  -5    3.55    2.01
   0 -21   5   -0.65    2.32
   0 -21  -5    5.93    1.73
   0 -21  -5    1.15    1.59
   0 -21  -6    5.37    2.16
   0 -21   6    2.98    2.25
   0 -21  -6    3.51    1.79
   0 -21   6    2.85    2.42
   0 -21  -6    4.80    1.64
   0 -21  -6    2.09    1.56
   0  21  -7    0.64    1.75
   0 -21  -7    2.32    1.89
   0 -21   7    2.14    2.12
   0 -21  -7    4.55    2.05
   0 -21   7    3.98    2.42
   0 -21  -7    5.77    1.66
   0 -21  -7    1.72    1.62
   0 -21  -8    5.71    1.86
   0 -21  -8    1.35    1.66
   0 -21  -8    2.03    1.53
   0 -21  -8    1.16    1.64
   0 -21   8   -1.12    2.41
   0  21  -8    0.33    1.73
   0 -21   8    1.64    2.31
   0  21  -9   -0.36    1.97
   0 -21  -9    3.92    3.66
   0 -21  -9    2.27    1.93
   0 -21   9    0.45    2.52
   0  21 -10    0.94    1.97
   0 -21  10    1.30    2.21
   0 -21 -10   -0.75    1.91
   0 -21 -11    1.83    1.60
   0 -21  11    2.22    2.22
   0  21 -11    3.69    1.98
   0 -21  12   -0.23    2.41
   0  21 -12    0.80    1.92
   0 -21  13    4.46    2.35
   0  21 -13    0.82    1.92
   0 -21  14   -1.44    2.47
   0  21 -14    2.10    2.12
   0 -21  15    5.20    2.48
   0  21 -15    1.92    2.07
   0 -21  16    2.02    2.51
   0  21 -16    2.38    2.10
   0 -21  17    3.07    2.62
   0  21 -17    3.76    2.05
   0 -21  18    4.41    2.52
   0  21 -18   -1.81    2.05
   0 -21  19   -4.73    2.69
   0 -22   0   -0.88    2.82
   0 -22   0    2.06    1.67
   0 -22   0    3.29    1.63
   0 -22   0    2.13    2.24
   0 -22   0    2.32    2.28
   0 -22  -1   -1.51    1.65
   0 -22   1    3.41    2.36
   0 -22  -1    0.42    2.28
   0 -22   1   -2.79    2.32
   0 -22  -1    1.06    2.18
   0 -22   1    1.75    1.54
   0 -22  -1    0.70    1.62
   0 -22  -2    1.53    1.54
   0 -22   2   -1.29    2.27
   0 -22  -2    3.37    2.24
   0 -22   2    4.75    2.38
   0 -22  -2    1.23    2.24
   0 -22   2    1.45    1.90
   0 -22   2    0.15    1.80
   0  22  -3    1.56    1.47
   0 -22   3    2.59    1.92
   0 -22  -3   -0.84    2.19
   0 -22   3   -2.38    2.28
   0 -22  -3   -1.42    2.25
   0 -22   3    0.44    2.39
   0 -22   4    0.19    1.95
   0 -22  -4    0.62    2.06
   0 -22   4    1.74    1.83
   0 -22  -4    1.00    2.24
   0 -22   4    2.65    2.06
   0 -22  -5    3.95    2.11
   0 -22   5    6.92    2.46
   0 -22  -5   -1.24    2.06
   0 -22   5    1.52    2.30
   0 -22  -5    1.43    3.23
   0 -22   6    1.80    2.52
   0  22  -6    3.16    1.62
   0 -22  -6   -0.19    2.11
   0 -22  -6    5.35    1.90
   0  22  -7    2.52    1.63
   0 -22   7    2.06    2.19
   0 -22  -7    4.19    1.84
   0 -22  -7    1.63    1.89
   0  22  -8   -0.17    1.78
   0 -22   8    1.05    2.07
   0 -22  -8    2.44    1.97
   0 -22  -8    4.65    1.77
   0  22  -9    2.98    1.78
   0 -22   9    2.37    2.16
   0 -22  -9    4.19    1.90
   0 -22  -9    3.67    1.92
   0  22 -10    1.87    2.06
   0 -22  10    1.78    2.17
   0 -22 -10    3.54    1.93
   0 -22 -10    1.26    1.75
   0 -22 -11    1.69    3.92
   0  22 -11    0.98    1.89
   0 -22  11    4.34    2.33
   0  22 -12    0.40    2.10
   0 -22  12   -3.26    2.30
   0  22 -13    2.08    1.98
   0 -22  13    5.28    2.34
   0  22 -14   -2.77    2.05
   0 -22  14    1.48    2.27
   0 -22  15   -0.25    2.23
   0  22 -16    1.31    1.99
   0 -22  16    2.05    2.65
   0  22 -17   -1.78    2.14
   0 -22  17   -0.26    2.40
   0 -22  18   -1.05    2.40
   0 -23   0    0.65    2.21
   0 -23   0    2.87    2.28
   0 -23  -1    2.59    2.41
   0 -23   1   -0.22    2.30
   0 -23  -1   -0.44    2.15
   0 -23   1    0.66    2.20
   0 -23  -2   14.10    2.83
   0 -23   2   11.54    2.69
   0 -23  -2    4.15    2.40
   0 -23   2    5.56    2.52
   0 -23  -3    3.59    2.28
   0 -23   3    2.68    2.36
   0 -23  -3    2.84    2.08
   0 -23  -4    4.39    2.42
   0 -23   4    5.87    2.65
   0 -23  -4    7.82    2.37
   0 -23  -5    3.88    2.12
   0  23  -5    0.89    1.46
   0 -23  -5    1.03    2.00
   0 -23  -6   -1.07    1.83
   0 -23  -6   -0.38    3.34
   0  23  -6    1.38    1.53
   0 -23  -6    4.05    2.17
   0 -23  -7    1.70    1.88
   0  23  -7    2.85    1.70
   0 -23  -7    3.21    2.14
   0 -23  -8    0.63    1.79
   0 -23  -8    2.36    2.00
   0  23  -8    1.17    1.73
   0  23  -9    0.71    1.78
   0  23 -10    1.10    1.64
   0  23 -11    1.17    1.85
   0  23 -12    6.72    1.95
   0 -23  12    5.72    2.59
   0  23 -13    3.54    1.88
   0 -23  13   -0.24    2.49
   0 -23  14    3.28    2.49
   0  23 -14    3.20    2.10
   0 -23  15    3.87    2.57
   0  23 -15    1.74    1.95
   0 -23  16    4.17    2.41
   0  23 -16    4.43    2.10
   0 -23  17   -0.79    2.47
   0 -24   0    1.12    2.27
   0 -24   0    0.91    2.26
   0 -24   1    8.35    2.52
   0 -24  -1    2.23    2.32
   0 -24  -1    7.27    2.53
   0 -24  -2    4.42    2.34
   0 -24  -2   -0.45    2.08
   0 -24  -3    5.69    2.36
   0 -24  -3   -0.68    2.05
   0 -24  -4    2.80    2.32
   0 -24  -4    2.48    2.17
   0 -24  -5    8.08    2.30
   0 -24  -5    2.91    1.98
   0 -24  -6    7.62    2.10
   0 -24  -6   -0.22    1.75
   0 -24  -7    4.79    3.24
   0 -24  -7    3.54    2.24
   0 -24  -7    2.88    1.84
   0 -24  -8    9.43    3.43
   0 -25  -2    1.37    2.14
   0 -25  -3    2.10    2.16
   0 -25  -3    4.27    2.38
   0 -25  -4    1.63    2.24
   0 -25  -4    1.33    2.28
   0 -25  -5   -1.16    1.82
   0 -25  -5    3.31    2.20
   0 -25  -6    1.15    1.83
   0 -25  -6   -0.22    1.98
   0 -26  -4   -0.92    2.27
   1   0 -32   12.19    3.78
   1   0 -31    1.99    3.51
  -1   0  30    0.50    1.79
  -1   0  30    1.45    1.43
  -1   0  29    0.32    1.84
  -1   0  29   -1.50    2.43
   1   0 -29   -0.75    3.38
   1   0 -29    1.91    4.90
  -1   0  29    0.26    1.43
  -1   0  28    1.68    2.07
  -1   0  28    4.49    1.82
   1   0 -28    0.68    2.43
  -1   0  28    3.80    1.48
  -1   0  27   -3.09    2.53
  -1   0  27    0.25    1.45
   1   0 -27   -0.44    2.08
  -1   0  27    1.47    1.70
  -1   0  26    4.43    2.31
  -1   0  26    5.65    1.82
  -1   0  26    4.99    1.61
   1   0 -26    3.94    2.53
   1   0 -26    3.80    3.29
  -1   0  25   -3.32    2.42
  -1   0  25    0.58    1.38
   1   0 -25   -0.34    3.21
   1   0 -25    2.55    2.36
  -1   0  25    0.54    1.63
   1   0 -24   70.25    7.20
  -1   0  24   66.55    5.94
  -1   0  24   65.16    6.33
  -1   0  24   59.70    6.00
   1   0 -24   62.98    6.33
  -1   0  23    0.50    1.62
   1   0 -23    6.30    3.22
   1   0 -23    0.40    2.26
  -1   0  23   -1.85    2.21
  -1   0  22    0.21    1.25
   1   0 -22    3.08    2.37
  -1   0  22   -0.36    1.98
  -1   0  21    0.23    1.47
  -1   0  21    0.50    1.30
  -1   0  21    1.38    1.99
   1   0 -21    1.85    2.12
   1   0 -20    3.02    1.99
  -1   0  20    2.16    1.45
  -1   0  19    1.13    1.45
   1   0 -19   -2.66    3.11
  -1   0  19    0.96    2.06
  -1   0  18    4.28    1.95
  -1   0  18    2.20    1.40
  -1   0  18    4.39    1.34
   1   0 -18    6.08    2.84
   1   0 -18    6.34    2.16
  -1   0  17    0.36    1.21
  -1   0  17    0.41    1.19
  -1   0  17   -0.87    2.04
   1   0 -17    0.92    1.89
   1   0 -16   10.40    2.79
  -1   0  16    9.43    2.05
  -1   0  16    7.64    1.46
   1   0 -16    6.95    1.96
  -1   0  16    7.80    1.41
  -1   0  15   -0.70    1.11
   1   0 -15    0.41    1.68
  -1   0  15   -0.66    1.65
   1   0 -14   30.45    3.62
  -1   0  14   24.20    2.65
  -1   0  14   30.70    3.11
   1   0 -14   24.77    3.13
   1   0 -13   -0.72    1.60
  -1   0  13    0.46    1.55
   1   0 -13    4.08    2.33
   1   0 -12  171.36   16.23
  -1   0  12  186.25   16.21
  -1   0  12  194.19   16.05
   1   0 -11    1.10    2.33
  -1   0  11   -1.41    1.00
   1   0 -11    0.91    1.47
  -1   0  11    0.11    0.95
  -1   0  11    1.58    1.52
  -1   0  10  762.60   68.62
  -1   0  10  826.15   68.64
   1   0 -10  814.89   68.77
  -1   0  10  857.01   68.78
   1   0  -9    1.16    1.34
  -1   0   9    0.79    0.88
   1   0  -8 1097.62   96.84
   1   0  -8 1201.52   96.76
  -1   0   8 1103.01   96.74
   1   0  -7    0.86    0.91
  -1   0   7    0.07    0.83
   1   0  -6   35.55    3.55
  -1   0   6   43.33    3.54
  -1   0   5    1.06    0.74
   1   0  -5   -0.37    0.83
  -1   0   5    0.36    1.16
  -1   0   4  335.66   29.30
   1   0  -4  352.65   29.31
  -1   0   3    0.03    0.77
   1   0  -3   -1.28    0.89
   1   0   3   -1.44    1.02
  -1   0  -3   -0.10    1.07
   1   0   3    1.41    1.49
   1   0   4  336.46   26.67
  -1   0  -4  316.05   26.59
   1   0   4  332.05   26.58
   1   0   4  325.41   26.52
  -1   0  -4  276.63   26.51
  -1   0  -5   -0.40    2.08
  -1   0  -5    0.60    0.94
   1   0   5    0.03    1.00
   1   0   5    1.36    1.29
  -1   0  -5   -0.54    1.41
   1   0   6  979.75   81.64
   1   0   6  891.89   81.79
   1   0   6  955.46   81.71
  -1   0  -6  973.37   81.63
  -1   0  -7    0.74    1.43
   1   0   7   -0.23    1.11
  -1   0  -7   -0.85    0.94
   1   0   8  334.43   29.73
   1   0   8  362.85   29.83
  -1   0  -8  353.96   29.84
  -1   0  -8  349.12   29.71
  -1   0  -9   -0.68    2.00
  -1   0  -9   -0.05    0.87
   1   0   9    0.97    1.38
   1   0   9    0.52    1.01
  -1   0  -9   -2.23    1.64
   1   0  10  734.90   63.33
   1   0  10  788.20   63.53
  -1   0 -10  724.76   63.21
  -1   0 -10  752.25   63.37
  -1   0 -10  753.12   63.53
  -1   0 -11    4.46    2.29
   1   0  11    1.38    1.52
  -1   0 -11   -0.37    0.92
  -1   0 -11    0.56    1.79
  -1   0 -12   19.24    2.52
  -1   0 -12   18.08    2.87
   1   0  12   16.38    2.39
  -1   0 -13    3.66    2.60
  -1   0 -13   -0.65    1.75
   1   0  13    0.08    1.11
   1   0  13    0.25    1.58
  -1   0 -14  135.45   10.95
  -1   0 -14  121.88   10.58
   1   0  14  114.95   10.33
   1   0  14  115.11   10.30
   1   0  14  116.00   10.50
  -1   0 -15    1.04    2.02
   1   0  15   -0.84    1.74
   1   0  15    0.55    1.31
   1   0  15   -1.44    1.18
  -1   0 -16    3.60    1.91
   1   0  16    5.28    1.98
   1   0  16    2.06    1.26
   1   0  16    2.52    1.41
   1   0  17    2.24    1.37
  -1   0 -17    1.81    2.13
   1   0  17   -0.57    1.37
   1   0  18   10.57    1.83
  -1   0 -18    7.53    2.24
   1   0  19    0.34    1.52
   1   0  19   -1.01    1.84
   1   0  19   -0.94    1.38
   1   0  20    4.35    1.55
   1   0  20    4.70    1.72
  -1   0 -20    2.27    3.36
  -1   0 -20    7.21    2.33
   1   0  21    2.86    2.11
   1   0  21   -1.65    1.62
  -1   0 -21    2.37    3.09
   1   0  21   -0.46    1.43
  -1   0 -21   -0.19    2.27
  -1   0 -22   17.95    2.98
   1   0  22   13.50    2.28
   1   0  22   14.85    2.12
   1   0  22   18.48    2.86
  -1   0 -23    1.43    2.33
   1   0  23   -1.38    1.66
  -1   0 -23   -0.97    3.26
   1   0  23    1.71    2.01
   1   0  24    1.76    2.08
   1   0  24    1.59    1.78
  -1   0 -24    3.01    3.41
   1   0  24    2.89    1.58
  -1   0 -24    2.71    2.19
  -1   0 -25    1.50    2.45
   1   0  25    0.15    1.81
   1   0  25    2.32    1.57
   1   0  25   -4.20    2.54
  -1   0 -26    3.73    2.25
   1   0  26    2.82    1.85
   1   0  26    1.98    1.58
   1   0  26   -0.20    2.25
  -1   0 -27    3.14    2.53
   1   0  27    0.97    1.89
   1   0  27   -0.81    1.47
   1   0  27    3.76    2.26
  -1   0 -28    2.07    2.18
   1   0  28    2.78    2.44
   1   0  28    2.35    1.83
   1   0  29   -0.17    1.90
   1   0  29    1.52    2.49
   1   0  29    0.71    1.61
   1   0  30    0.71    1.87
   1   1 -34    1.53    4.72
   1   1 -33   14.10    5.37
   1  -1 -32    3.73    3.64
  -1  -1  31    2.90    1.95
  -1  -1  31    3.55    1.65
   1   1 -31    9.34    3.81
   1  -1 -31    3.26    3.69
   1  -1 -31    4.07    4.95
  -1   1  30    6.90    1.58
  -1  -1  30    3.34    1.68
  -1   1  30    4.32    1.82
  -1  -1  30    7.72    2.11
   1  -1 -29   -0.69    2.18
   1  -1 -29    1.15    3.51
   1   1 -29    0.37    3.23
  -1  -1  29    0.57    1.48
  -1   1  29    0.93    1.31
  -1   1  29   -2.75    2.43
  -1  -1  29    1.95    2.19
  -1  -1  29   -1.19    1.84
  -1   1  29    0.30    1.65
  -1  -1  28    0.42    2.31
   1  -1 -28    0.91    2.53
  -1  -1  28    1.63    1.76
  -1   1  28   -0.29    1.63
  -1  -1  28   -0.28    1.59
  -1   1  28   -0.23    1.35
  -1   1  28    0.83    2.37
   1   1 -28    0.68    2.41
  -1   1  27    8.15    2.67
  -1  -1  27    3.94    2.48
  -1  -1  27    5.78    1.75
  -1   1  27    5.73    1.49
  -1  -1  27    8.21    1.99
   1   1 -27    7.95    4.57
   1   1 -27    2.43    2.42
   1  -1 -27    8.45    2.59
  -1   1  27    5.63    1.80
   1   1 -26    8.05    3.34
  -1   1  26    6.02    1.78
  -1   1  26    4.70    1.47
  -1  -1  26    6.81    1.75
  -1  -1  26    8.27    1.93
  -1   1  26    5.18    2.39
  -1  -1  26    7.90    2.32
   1  -1 -26    3.88    2.17
   1   1 -26   10.66    2.46
  -1  -1  25    6.50    1.97
  -1   1  25    5.62    2.48
  -1  -1  25    0.79    2.50
   1   1 -25    6.19    3.15
   1  -1 -25    9.67    3.68
  -1   1  25    8.18    1.81
  -1   1  25    5.87    1.39
  -1  -1  25    7.39    1.77
   1  -1 -25    5.44    2.29
   1   1 -25    3.20    2.59
  -1  -1  24   16.00    2.69
  -1   1  24   20.00    2.89
   1  -1 -24   22.50    4.09
   1   1 -24   18.94    3.77
  -1   1  24   20.53    2.42
  -1   1  24   14.66    2.15
   1   1 -24   22.85    3.08
   1  -1 -24   16.02    2.93
  -1  -1  23    2.04    1.61
  -1   1  23    1.28    2.19
  -1  -1  23    2.62    2.36
  -1  -1  23    1.92    1.51
   1  -1 -23    0.33    3.38
  -1   1  23   -0.34    1.36
  -1   1  23   -0.19    1.28
   1   1 -23    0.20    2.13
   1  -1 -23    0.20    2.39
  -1  -1  22   -1.04    1.64
  -1   1  22    0.35    1.84
  -1  -1  22    0.91    2.01
  -1  -1  22    0.58    1.42
  -1   1  22    2.26    1.42
  -1   1  22    1.74    1.20
   1  -1 -22    4.73    2.34
   1   1 -22   -0.20    2.48
  -1  -1  21   -0.18    2.12
  -1   1  21    0.68    2.06
   1  -1 -21    0.73    2.22
   1   1 -21    2.27    2.18
  -1  -1  21    2.10    1.62
  -1   1  21    1.64    1.33
  -1   1  20   -0.17    1.10
   1   1 -20   -0.91    2.15
   1  -1 -20    0.17    2.00
  -1  -1  20   -0.12    1.53
  -1   1  20   -0.58    1.31
   1   1 -19    0.25    2.92
  -1  -1  19    0.62    1.36
  -1   1  19    2.24    1.19
  -1  -1  19    0.33    1.90
  -1   1  19    1.42    1.80
  -1  -1  19    0.77    1.33
  -1  -1  18    3.03    1.45
  -1   1  18    4.12    1.24
   1   1 -18    3.87    2.93
   1  -1 -18    3.45    3.14
  -1  -1  18    2.57    1.39
  -1  -1  18    1.10    2.21
  -1   1  18    6.01    2.07
   1  -1 -18    3.79    1.93
   1   1 -18    4.33    1.92
  -1  -1  17    0.69    1.38
  -1   1  17    0.56    1.20
   1  -1 -17    1.01    2.95
  -1  -1  17    2.26    1.40
  -1   1  17    3.14    1.84
  -1  -1  17   -1.05    1.77
   1   1 -17   -0.16    2.05
   1  -1 -17    0.60    1.83
  -1  -1  16    1.02    1.26
  -1   1  16    1.26    1.10
   1   1 -16    5.57    2.61
   1  -1 -16    0.99    1.87
   1   1 -16    1.50    1.91
  -1   1  16    1.49    1.61
  -1  -1  16    2.15    1.83
  -1  -1  16    1.70    1.29
  -1  -1  15    0.17    1.20
   1  -1 -15    1.35    2.49
  -1  -1  15    0.09    1.25
   1  -1 -15   -1.06    1.71
  -1   1  15    1.40    1.53
   1   1 -15    1.28    1.67
  -1   1  14   18.87    1.94
  -1  -1  14   19.96    2.08
  -1  -1  14   15.95    2.09
   1  -1 -14   17.15    2.41
   1   1 -14   17.58    3.07
  -1   1  14   14.50    2.36
   1   1 -14   25.61    2.78
  -1  -1  13   22.69    2.60
  -1   1  13   25.69    2.92
  -1   1  13   25.70    2.48
   1  -1 -13   27.04    3.57
  -1  -1  13   28.43    2.65
  -1   1  13   25.19    2.50
   1   1 -13   25.81    2.98
   1  -1 -13   26.20    2.86
  -1   1  12   16.32    1.68
   1   1 -12   16.29    2.23
   1  -1 -12   13.23    2.17
  -1   1  12   15.62    1.65
  -1   1  12   13.95    2.08
  -1  -1  12   11.72    1.84
   1   1 -12   19.32    2.85
   1  -1 -12   20.75    2.91
  -1   1  11    1.02    0.85
   1  -1 -11    1.77    1.59
  -1   1  11    0.47    0.81
   1   1 -11    1.38    1.59
  -1   1  11    0.85    1.38
  -1   1  10  698.47   58.88
  -1  -1  10  723.06   58.94
  -1   1  10  680.01   58.73
   1  -1 -10  643.67   59.09
  -1  -1  10  722.61   58.81
  -1   1  10  691.17   58.73
   1  -1 -10  675.02   58.89
   1   1 -10  672.71   58.91
  -1   1   9 1399.64  120.86
  -1   1   9 1395.13  120.99
  -1  -1   9 1441.37  121.03
   1  -1  -9 1376.72  120.99
   1  -1  -9 1428.14  121.20
   1   1  -9 1353.69  121.02
  -1   1   9 1537.30  120.86
  -1  -1   9 1354.98  120.93
  -1   1   8  114.31    9.77
   1   1  -8  122.35   10.00
  -1  -1   8  103.69    9.97
  -1  -1   8  110.79    9.87
   1   1  -8  102.43    9.88
  -1   1   8  120.49    9.77
  -1  -1   7   62.87    6.37
  -1  -1   7   63.11    5.75
   1   1  -7   67.48    5.75
  -1  -1   6  178.43   15.69
   1   1  -6  180.36   15.60
  -1  -1   6  185.15   15.60
  -1   1   6  182.59   15.65
  -1  -1   5  139.43   11.42
   1  -1  -5  120.83   11.38
  -1   1   5  129.37   11.37
  -1  -1   5  138.79   11.35
   1   1  -5  131.88   11.35
  -1  -1   4   65.68    5.62
  -1   1   4   65.27    6.15
  -1  -1   4   60.93    5.84
   1  -1  -4   64.95    5.54
  -1   1   4   59.96    5.52
   1   1  -4   61.12    5.50
  -1  -1   4   64.95    5.52
   1  -1  -3 1192.48   95.85
  -1  -1   3 1122.29   95.87
   1   1  -3 1122.09   95.87
   1   1  -3 1059.15   95.84
  -1  -1   3 1154.86   95.85
  -1   1  -2   40.97    3.77
  -1   1  -2   43.70    3.80
  -1  -1  -2   43.32    4.05
   1   1   3 1864.44  160.12
   1  -1   3 1831.56  160.02
  -1   1  -3 1933.14  160.02
  -1  -1  -3 1976.20  160.01
   1   1   3 1891.14  160.01
  -1   1  -3 1753.60  160.03
   1  -1   3 1913.00  160.04
   1  -1   4  657.46   58.53
   1   1   4  680.75   58.63
   1  -1   4  709.81   58.50
  -1   1  -4  693.25   58.49
  -1  -1  -4  667.50   58.49
   1   1   4  713.99   58.50
   1  -1   4  690.53   58.53
  -1   1  -4  675.86   58.52
   1  -1   5 1938.66  162.76
  -1   1  -5 2055.49  162.77
  -1  -1  -5 2115.61  162.87
  -1  -1  -5 1919.38  162.70
   1   1   5 1876.88  162.69
  -1   1  -5 1806.16  162.72
   1  -1   5 1975.80  162.69
  -1   1  -5 1803.11  162.68
   1   1   6  354.16   30.63
   1   1   6  329.62   30.89
   1   1   6  385.40   30.72
  -1   1  -6  376.18   30.68
   1  -1   6  357.14   30.69
  -1  -1  -6  350.19   30.61
   1   1   7  246.26   21.23
  -1   1  -7  255.26   21.39
  -1   1  -7  240.30   21.48
   1  -1   7  245.33   21.30
   1  -1   7  239.43   21.46
  -1   1  -7  239.29   21.28
  -1  -1  -7  262.04   21.23
   1   1   8  371.07   29.07
   1  -1   8  319.03   29.27
  -1   1  -8  339.23   29.21
  -1  -1  -8  311.39   29.18
  -1  -1  -8  320.86   29.04
  -1  -1  -8  355.00   29.41
  -1   1  -8  359.82   29.11
   1   1   9   24.18    2.38
  -1  -1  -9   24.74    3.35
   1   1   9   22.96    3.41
  -1   1  -9   23.14    2.99
   1  -1   9   23.15    2.81
  -1   1  -9   24.83    2.83
  -1  -1  -9   25.32    2.70
  -1  -1  -9   23.51    2.33
   1   1   9   28.41    2.75
  -1   1  -9   21.33    2.46
   1   1  10   97.83    8.81
   1   1  10   98.98    9.34
  -1   1 -10   99.25    9.07
  -1  -1 -10  104.91    9.02
  -1  -1 -10   98.22    9.35
  -1   1 -10  104.29    9.25
  -1  -1 -10   90.72    8.77
   1  -1  10  113.42    9.03
   1   1  10  122.58    9.05
   1   1  11  170.29   14.18
   1   1  11  165.88   13.97
  -1  -1 -11  175.42   14.19
  -1   1 -11  156.69   14.18
  -1  -1 -11  165.41   14.47
  -1   1 -11  170.05   14.34
   1  -1  11  182.77   14.21
   1   1  11  162.24   14.47
   1  -1  11  158.84   14.05
  -1  -1 -11  144.87   13.93
  -1   1 -12    4.34    1.76
   1  -1  12    4.32    1.31
  -1  -1 -12    4.88    1.75
   1  -1  12    7.21    1.84
   1   1  12    5.88    1.58
   1  -1  12    4.38    1.41
  -1  -1 -12    4.02    1.04
  -1  -1 -12    3.26    2.50
  -1   1 -12    9.51    2.38
   1  -1  13   34.33    3.62
  -1   1 -13   38.91    3.91
  -1  -1 -13   36.74    3.88
  -1   1 -13   37.69    4.22
   1  -1  13   38.01    3.61
   1  -1  13   39.22    3.89
  -1  -1 -13   40.85    4.41
  -1   1 -14    7.76    2.65
   1  -1  14    9.84    1.60
  -1  -1 -14    8.19    2.13
  -1   1 -14    7.78    1.97
   1  -1  14    9.07    1.65
   1  -1  14    8.35    2.02
   1  -1  15   15.44    1.96
   1   1  15   14.56    1.80
  -1   1 -15    9.97    2.87
   1   1  15   14.60    2.34
   1  -1  15   11.84    2.28
   1  -1  15   13.89    2.04
  -1  -1 -15   14.16    2.37
  -1   1 -15   19.32    2.59
   1   1  16   17.63    2.62
   1   1  16   18.23    2.21
  -1  -1 -16   15.31    2.79
   1   1  16   19.00    2.13
   1  -1  16   16.75    2.20
  -1   1 -16   25.12    2.82
   1  -1  16   18.19    2.67
   1   1  17   74.72    6.98
   1  -1  17   83.40    7.11
  -1   1 -17   75.52    8.11
  -1   1 -17   76.96    7.39
  -1  -1 -17   78.96    7.36
   1  -1  17   76.43    7.13
   1   1  17   78.15    7.03
   1  -1  17   73.00    7.31
   1   1  17   89.20    7.39
   1  -1  18    0.66    1.80
   1   1  18    1.56    1.82
   1   1  18   -0.62    1.28
  -1  -1 -18   -1.18    2.10
  -1   1 -18    0.52    1.93
   1   1  18    2.29    1.41
   1  -1  18    0.12    1.61
   1   1  19   -0.81    2.13
  -1   1 -19   -1.04    2.81
  -1  -1 -19    1.70    3.16
   1  -1  19    1.26    1.37
   1   1  19    0.09    1.27
   1  -1  19   -1.24    1.52
   1   1  19    2.31    1.51
   1  -1  20   20.63    2.72
   1   1  20   20.27    2.60
  -1   1 -20   23.76    3.97
  -1  -1 -20   17.73    3.91
  -1  -1 -20   22.14    3.06
  -1   1 -20   24.18    3.14
   1   1  20   23.09    2.52
   1  -1  20   21.71    2.61
  -1  -1 -20   26.51    5.32
   1   1  21    5.43    2.18
  -1   1 -21    3.14    3.02
  -1  -1 -21    7.80    2.59
   1   1  21    4.84    1.57
   1  -1  21    4.96    1.71
   1   1  21    4.91    1.58
   1  -1  21    5.40    1.85
  -1   1 -21    9.64    2.40
  -1  -1 -22   -2.37    2.11
   1  -1  22    0.99    1.68
   1   1  22    1.10    1.64
   1  -1  22    2.82    1.55
   1   1  22   -0.32    1.38
   1  -1  22    2.09    2.25
   1   1  22    1.45    2.17
  -1   1 -22    0.60    2.39
  -1  -1 -23   -2.01    3.42
  -1  -1 -23   -3.04    2.42
   1  -1  23    0.19    2.03
   1   1  23    1.31    2.04
   1   1  23    3.71    1.60
   1  -1  23    3.97    1.83
  -1   1 -23    2.66    2.12
   1   1  23    1.99    1.49
  -1   1 -24    2.27    3.23
  -1  -1 -24    4.14    3.58
   1   1  24    6.53    2.02
   1  -1  24    3.98    2.19
   1  -1  24    1.99    1.89
   1   1  24    3.61    1.78
   1  -1  24    3.81    1.78
   1   1  24    4.10    1.61
  -1  -1 -24    3.76    2.40
  -1   1 -24    4.85    2.63
   1   1  25    0.59    2.27
   1  -1  25   -3.05    2.53
   1  -1  25    0.64    1.86
   1   1  25    1.95    1.76
   1  -1  25    0.28    1.63
   1   1  25    0.59    1.49
  -1  -1 -25   -2.77    2.40
  -1   1 -25    1.08    2.16
   1  -1  26    0.42    2.45
   1   1  26    2.63    2.18
   1  -1  26    1.49    1.91
   1   1  26    3.32    1.78
   1   1  26    4.70    1.58
   1  -1  26    0.86    1.68
  -1   1 -26    2.44    2.57
  -1  -1 -26    2.19    2.51
   1  -1  27   -0.42    2.50
   1   1  27   -2.49    2.36
   1  -1  27    0.51    1.84
   1   1  27   -0.30    1.69
   1   1  27    0.99    1.42
   1  -1  27    0.88    1.64
  -1  -1 -27   -0.22    2.07
  -1   1 -27    1.36    2.25
   1  -1  28    0.65    2.04
   1   1  28    3.38    2.42
   1  -1  28    0.18    1.83
   1   1  28   -0.15    1.68
   1  -1  28    0.45    1.70
  -1   1 -28   -0.92    2.47
  -1  -1 -28    0.68    2.41
   1   1  29   -2.38    2.22
   1  -1  29    4.83    2.46
   1   1  29    1.43    1.44
   1  -1  29    2.22    1.98
   1   1  29   -1.44    1.79
   1  -1  30    7.67    1.96
   1  -1  30    3.62    2.06
   1   1  30    5.46    2.00
   1   1  30    7.78    1.73
   1  -1  31    2.94    2.24
  -1   1 -32    7.28    3.59
  -1   1 -33    8.24    3.62
  -1   1 -33   -0.51    4.84
   1   2 -33   -1.98    4.49
   1  -2 -32    4.23    4.95
   1   2 -32    9.18    4.83
  -1  -2  31   10.55    2.10
   1   2 -31    5.32    3.59
   1  -2 -31    7.49    4.02
   1   2 -31   14.71    4.74
  -1  -2  30    7.15    2.25
  -1  -2  30   11.44    2.02
  -1  -2  29   -0.43    2.46
   1   2 -29    0.36    3.28
   1  -2 -29    1.18    3.59
   1  -2 -29   -3.24    2.26
  -1  -2  29    3.40    1.91
  -1   2  29    1.04    2.03
  -1   2  29    0.13    1.55
  -1  -2  29   -0.77    1.71
  -1   2  29    0.10    1.22
  -1  -2  28    0.21    2.36
  -1   2  28   -1.54    1.65
   1  -2 -28    1.80    2.24
  -1  -2  28    5.05    1.84
  -1   2  28   -1.02    2.35
  -1  -2  28    0.89    1.74
  -1   2  28    0.99    1.21
   1   2 -28    5.21    2.47
  -1  -2  27   -0.63    2.37
  -1   2  27    0.37    1.52
  -1   2  27    2.81    2.12
  -1  -2  27    1.16    1.66
  -1   2  27    0.19    1.20
   1   2 -27   -1.56    2.36
  -1  -2  27    0.51    1.84
   1  -2 -27   -0.66    2.35
  -1  -2  26    2.26    2.39
   1   2 -26   -1.63    3.17
  -1   2  26    0.20    2.25
  -1   2  26    1.42    1.55
   1   2 -26    0.87    2.48
  -1  -2  26    0.57    1.58
  -1   2  26   -0.37    1.20
   1  -2 -26    0.43    2.34
  -1  -2  25    3.21    2.30
   1   2 -25    4.10    3.25
   1  -2 -25    4.98    3.85
   1  -2 -25    4.35    2.55
  -1   2  25    6.08    1.31
  -1   2  25    6.90    2.47
  -1   2  25    3.72    1.56
  -1  -2  25    5.97    1.91
   1   2 -25    5.97    2.32
  -1  -2  24    7.13    2.05
  -1   2  24    9.32    2.34
  -1   2  24    6.02    1.31
  -1  -2  24    7.25    2.41
   1  -2 -24    6.58    3.44
  -1  -2  24    6.62    1.78
  -1   2  24    3.99    1.59
   1   2 -24    0.84    2.44
   1  -2 -24    8.43    2.62
  -1  -2  23    6.71    1.85
  -1   2  23    8.86    2.54
  -1  -2  23   10.11    2.65
   1  -2 -23    6.73    3.66
   1   2 -23    5.69    2.35
  -1   2  23   10.03    1.45
  -1  -2  23    8.68    1.93
   1  -2 -23   13.75    2.57
   1   2 -23   10.47    4.41
  -1   2  23    8.34    1.73
  -1  -2  22    0.28    1.71
   1  -2 -22   -0.56    2.01
   1   2 -22    4.36    2.40
  -1   2  22    1.15    1.31
   1  -2 -22    2.60    3.30
  -1  -2  22    2.78    2.07
  -1   2  22   -1.22    2.14
  -1   2  22    1.80    1.14
  -1  -2  21   13.35    2.32
  -1   2  21   17.87    1.89
  -1   2  21   16.31    2.01
   1   2 -21   14.58    2.69
   1  -2 -21   14.22    2.58
  -1   2  21   14.67    2.51
  -1   2  20    4.23    1.26
  -1  -2  20    3.80    1.68
   1   2 -20    7.83    2.48
  -1  -2  20    2.25    1.67
  -1  -2  19    1.43    1.55
  -1   2  19    1.88    1.15
   1   2 -19    6.08    2.84
  -1   2  19    2.64    2.15
  -1  -2  19    1.14    1.53
   1  -2 -18    8.07    2.06
  -1  -2  18    7.79    1.62
   1   2 -18    8.04    2.38
  -1  -2  18    7.44    1.75
  -1   2  18    4.29    2.03
   1   2 -18    9.66    2.84
  -1   2  17  139.62   10.44
   1   2 -17  133.12   10.51
   1  -2 -17  128.21   11.06
   1   2 -17  146.52   10.89
  -1  -2  17  138.65   10.29
  -1  -2  17  134.02   10.27
   1  -2 -17  136.82   10.45
   1  -2 -16   24.89    2.98
  -1   2  16   22.33    2.79
  -1  -2  16   18.32    2.57
   1  -2 -16   26.09    4.00
   1   2 -16   24.32    3.12
  -1  -2  16   24.51    2.64
  -1  -2  15    9.69    2.05
   1  -2 -15   10.14    2.12
  -1   2  15    9.14    1.35
  -1  -2  15   10.03    1.63
   1   2 -15   10.19    2.69
  -1  -2  15   10.92    1.72
   1   2 -15   14.53    2.16
  -1   2  15   10.63    1.97
  -1   2  14   -0.23    1.64
  -1  -2  14    0.82    1.22
   1   2 -14   -2.28    2.31
   1  -2 -14    0.89    2.64
   1  -2 -14    0.85    1.53
  -1  -2  14   -0.80    1.77
   1   2 -14   -0.97    2.00
  -1  -2  14    0.54    1.28
   1   2 -13   17.77    2.75
  -1  -2  13   20.03    2.17
  -1   2  13   19.30    2.41
   1  -2 -13   19.33    2.40
  -1  -2  13   22.52    2.71
  -1  -2  13   21.62    2.25
  -1   2  13   17.18    1.85
  -1  -2  12    4.07    1.27
   1  -2 -12    1.36    1.54
  -1  -2  12    3.74    1.68
   1   2 -12    2.51    1.97
  -1   2  12    4.03    0.87
  -1  -2  12    2.19    1.30
  -1   2  12    2.22    0.71
  -1   2  12    3.62    1.44
   1  -2 -11   55.50    5.35
   1  -2 -11   45.31    4.69
  -1  -2  11   44.94    4.75
  -1   2  11   53.72    4.72
  -1   2  11   51.23    4.35
  -1  -2  11   47.18    4.56
  -1   2  11   49.58    4.37
  -1   2  10    0.58    1.32
  -1   2  10    0.72    0.67
   1  -2 -10    0.34    2.37
   1   2 -10    0.30    1.24
  -1  -2  10    1.98    1.57
   1  -2  -9  117.98   11.17
  -1   2   9  136.11   11.16
  -1  -2   9  142.88   11.25
   1  -2  -9  137.89   11.96
   1   2  -9  111.94   11.22
   1   2  -8  127.85   11.98
  -1  -2   8  141.33   11.92
   1  -2  -8  147.15   12.62
  -1  -2   8  118.72   12.22
   1  -2  -8  142.29   12.30
   1  -2  -8  142.26   11.91
  -1  -2   8  139.01   12.00
  -1  -2   7   29.41    3.01
   1   2  -7   30.95    3.11
   1  -2  -7   30.85    3.73
  -1  -2   6   49.95    4.31
  -1  -2   6   43.92    4.22
   1   2  -6   52.14    4.23
  -1   2   6   40.73    4.17
  -1   2   5   75.62    6.68
   1   2  -5   79.07    6.73
  -1  -2   5   73.69    6.72
   1   2  -5   73.56    6.79
  -1  -2   5   66.67    6.79
   1  -2  -5   86.46    6.71
   1  -2  -5   71.65    7.53
  -1   2   4   90.73    7.28
   1  -2  -4   90.34    7.29
   1   2  -4   75.15    7.39
   1   2  -4   72.86    7.33
  -1  -2   4   84.86    7.36
  -1  -2   3  330.52   26.73
   1   2  -3  279.26   26.73
  -1   2   3  328.98   26.69
   1  -2  -3  325.25   26.70
   1   2  -3  291.81   26.72
   1  -2  -2  275.58   21.61
  -1   2   2  252.07   21.61
  -1  -2   2  246.78   21.64
   1   2  -2  237.95   21.64
  -1   2   2  234.18   21.82
  -1  -2   1  156.42   13.37
   1  -2  -1  156.31   13.34
   1  -2   0    0.95    0.66
  -1  -2   0    1.51    0.69
   1   2   0    1.55    0.69
   1  -2   0    1.81    0.86
  -1   2   0    1.42    0.82
   1  -2   1 2377.29  194.88
  -1   2  -1 2177.70  194.87
   1  -2   1 2289.35  194.88
  -1  -2  -1 2387.48  194.96
   1  -2   2  129.33   12.59
  -1   2  -2  151.75   12.60
  -1   2  -2  161.94   12.62
   1  -2   2  146.72   12.61
  -1   2  -3 1444.78  120.45
  -1  -2  -3 1345.81  120.40
   1   2   3 1443.30  120.40
   1  -2   3 1477.24  120.47
   1   2   4  158.29   14.15
   1  -2   4  160.35   13.95
  -1  -2  -4  163.78   13.86
   1   2   4  169.57   13.86
   1  -2   4  156.22   13.92
  -1   2  -4  155.27   13.91
  -1  -2  -5  138.50   11.04
   1  -2   5  122.54   11.13
   1  -2   5  123.24   11.07
   1   2   5  128.45   11.04
  -1   2  -5  123.34   11.07
  -1  -2  -6   97.90    8.44
   1   2   6   95.68    8.42
  -1   2  -6   95.97    8.45
  -1   2  -7   -0.08    1.57
   1  -2   7    1.95    1.60
  -1   2  -7    2.23    1.26
   1   2   7    3.07    0.86
  -1  -2  -7    2.95    0.81
  -1   2  -8  210.17   17.98
   1  -2   8  229.00   18.02
  -1  -2  -8  212.02   17.77
  -1   2  -8  201.34   18.00
  -1  -2  -8  203.49   17.92
   1   2   8  200.57   17.79
   1   2   9   47.12    5.19
   1   2   9   44.54    4.61
  -1   2  -9   43.13    4.67
   1  -2   9   51.53    4.78
  -1  -2  -9   52.02    4.34
  -1  -2  -9   49.91    4.65
   1  -2   9   48.33    4.60
   1   2   9   49.63    4.38
   1  -2  10  107.84    9.38
  -1  -2 -10  104.90    9.21
  -1   2 -10  102.47    9.60
  -1   2 -10  118.52    9.55
   1  -2  10  105.32    9.38
   1   2  10  100.81    9.41
  -1  -2 -10  101.82    9.44
   1   2  10  102.80    9.83
   1  -2  10  120.76    9.53
   1   2  11   45.85    4.44
  -1   2 -11   41.18    5.00
  -1  -2 -11   51.06    4.72
  -1   2 -11   55.74    4.86
   1   2  11   41.92    5.23
   1   2  11   48.45    4.72
   1  -2  11   44.47    4.60
  -1  -2 -11   56.49    4.41
   1  -2  11   46.49    4.62
   1   2  12   -0.74    1.51
  -1  -2 -12    0.78    1.54
   1   2  12    0.19    2.29
  -1   2 -12    1.54    1.79
  -1  -2 -12    0.24    0.84
   1   2  12   -0.33    0.92
  -1   2 -12    1.39    1.82
   1  -2  12   -0.98    1.33
   1  -2  12    1.29    1.31
  -1   2 -13   -0.34    2.03
  -1  -2 -13   -0.48    1.50
   1  -2  13   -0.88    1.42
   1   2  13   -2.28    1.68
   1   2  13   -0.49    1.00
  -1  -2 -13    0.21    0.93
  -1   2 -13    0.81    1.69
   1  -2  13    0.38    1.24
  -1   2 -14    8.91    2.57
  -1  -2 -14    7.78    2.07
   1  -2  14    6.98    1.63
   1   2  14   13.04    1.92
  -1   2 -14    6.75    1.90
   1  -2  14    8.57    1.62
   1  -2  15   37.04    3.83
  -1   2 -15   37.64    4.11
   1  -2  15   36.39    3.78
  -1   2 -15   34.49    5.04
   1  -2  15   41.94    4.21
  -1  -2 -15   41.09    4.09
   1   2  15   40.08    4.00
   1  -2  16   -1.10    1.50
   1  -2  16    0.94    1.40
  -1  -2 -16    3.10    1.91
   1   2  16    0.41    1.67
  -1   2 -16    0.16    1.81
   1  -2  16    0.31    2.04
   1  -2  17   -0.74    1.56
   1   2  17   -0.14    1.86
   1   2  17    1.08    1.18
  -1   2 -17    0.50    2.03
  -1  -2 -17   -1.25    1.86
   1  -2  17    3.23    2.07
   1  -2  18   51.06    4.93
   1   2  18   53.12    5.10
  -1  -2 -18   49.86    5.20
   1  -2  18   49.77    5.23
   1   2  18   52.88    4.68
   1  -2  18   54.25    4.94
   1   2  18   44.96    4.74
   1  -2  19    0.37    1.63
   1   2  19    3.17    1.30
  -1  -2 -19    5.60    3.17
  -1   2 -19    3.24    2.77
   1   2  19    1.90    1.90
  -1   2 -20    4.19    2.77
   1  -2  20    6.02    2.32
   1  -2  20    0.14    1.64
   1   2  20    2.46    1.39
  -1   2 -20    2.65    2.09
   1  -2  20    1.55    1.69
   1   2  20    3.05    1.22
  -1  -2 -21    0.38    2.18
  -1   2 -21   -1.76    2.19
   1   2  21   -0.55    1.21
   1   2  21    1.37    2.13
   1  -2  21   -1.17    1.78
   1   2  21    0.62    1.30
   1  -2  21   -0.53    1.72
   1  -2  21    0.75    2.27
   1  -2  22    2.87    1.88
  -1   2 -22    0.40    2.32
   1   2  22    4.64    2.17
   1   2  22    2.29    1.48
   1  -2  22    3.68    2.41
  -1  -2 -22    2.93    2.48
  -1  -2 -23    2.24    2.16
  -1  -2 -23   -1.38    3.25
   1  -2  23    7.82    2.04
   1  -2  23    0.71    1.58
   1   2  23    0.20    1.30
   1   2  23    3.54    1.55
  -1   2 -23    1.25    2.14
   1   2  23    3.50    2.17
   1   2  24   34.96    3.95
  -1  -2 -24   25.24    5.14
   1   2  24   31.28    3.43
   1  -2  24   34.26    3.78
   1  -2  24   34.56    4.06
   1  -2  24   31.98    3.87
  -1  -2 -24   40.35    4.23
  -1   2 -24   34.82    4.21
   1   2  24   36.66    3.55
  -1  -2 -25   27.01    3.58
   1  -2  25   30.06    3.25
   1  -2  25   28.38    3.15
   1   2  25   23.21    3.54
   1  -2  25   23.33    3.46
  -1   2 -25   31.42    3.81
   1   2  25   22.92    2.88
   1   2  25   24.44    2.76
   1  -2  26    3.29    2.03
   1   2  26    2.81    1.47
   1  -2  26    4.75    1.80
   1   2  26    4.22    2.23
   1  -2  26    4.66    2.49
  -1   2 -26    5.58    2.30
  -1  -2 -26    4.37    2.43
  -1   2 -27    2.28    2.50
  -1  -2 -27    0.89    2.54
   1  -2  27    1.09    1.68
   1  -2  27    2.87    1.98
   1  -2  27    5.17    2.55
   1   2  27    4.11    2.42
   1   2  27    2.42    1.53
  -1   2 -28    2.08    2.21
  -1  -2 -28    2.96    2.35
   1  -2  28    2.05    2.21
   1   2  28    3.07    1.78
   1   2  28    2.50    1.42
   1  -2  28    2.09    1.84
   1  -2  28    4.82    2.62
   1   2  28    1.89    2.34
   1   2  29    9.13    1.75
   1   2  29    9.63    2.70
   1   2  29    8.68    2.01
  -1  -2 -29    9.95    2.50
   1  -2  31    3.50    2.13
  -1   2 -31    7.22    4.71
  -1   2 -32    1.98    3.26
  -1   2 -32   -9.37    4.74
  -1  -3  32    2.60    1.74
  -1  -3  32    3.26    1.87
  -1  -3  31    0.59    2.06
   1   3 -31   -1.11    3.27
  -1  -3  31    0.17    1.75
   1   3 -30   10.39    4.76
  -1  -3  30    7.74    2.37
  -1   3  29   18.86    3.02
   1   3 -29   22.09    5.18
  -1  -3  29   19.36    3.11
   1  -3 -29   21.13    3.27
   1  -3 -29   18.13    4.80
   1   3 -29   14.56    3.71
   1  -3 -28    8.50    2.58
   1   3 -28   17.57    4.76
  -1   3  28    9.42    1.46
   1  -3 -28    9.47    4.02
   1   3 -28    6.42    2.63
  -1  -3  28    6.07    1.91
  -1   3  28   11.85    2.60
  -1  -3  28    8.43    2.66
  -1   3  28    8.97    1.65
  -1  -3  27   12.80    2.66
   1   3 -27   16.18    2.88
  -1   3  27   18.75    2.89
  -1   3  27   15.94    1.89
  -1  -3  27   17.67    2.46
   1  -3 -27   17.44    3.04
   1   3 -26    2.42    2.39
  -1   3  26    2.10    1.39
  -1  -3  26    3.26    1.83
   1   3 -26    1.89    3.17
  -1   3  26    1.35    2.06
  -1   3  26    4.25    1.11
  -1  -3  26    1.07    1.71
   1  -3 -26    4.03    2.20
   1   3 -25    6.44    2.61
   1  -3 -25   10.97    3.83
   1  -3 -25    7.60    2.31
  -1  -3  25    7.47    2.16
  -1   3  25    8.44    2.46
  -1   3  25    4.59    1.15
  -1   3  25    4.28    1.36
   1   3 -24   -0.21    2.35
  -1  -3  24    0.73    1.69
  -1   3  24   -0.37    2.20
   1  -3 -24    0.59    2.10
  -1  -3  24    2.55    1.88
  -1   3  24    0.35    0.98
  -1   3  24    1.36    1.23
  -1   3  23   22.69    2.83
  -1   3  23   16.92    2.16
  -1  -3  23   21.83    3.04
   1  -3 -23   15.20    2.91
   1  -3 -23   19.73    4.11
  -1  -3  23   21.40    2.61
  -1  -3  23   15.34    2.58
   1   3 -23   17.77    2.99
  -1   3  22    7.70    2.07
  -1   3  22    4.48    1.24
   1  -3 -22    3.12    2.12
   1  -3 -22    9.41    3.65
   1   3 -22    0.20    2.44
  -1  -3  22    3.80    2.17
  -1  -3  22    2.77    1.80
   1  -3 -21    0.88    1.99
  -1   3  21    1.98    2.10
  -1  -3  21   -0.42    1.68
   1  -3 -21    5.52    3.37
  -1  -3  21   -2.60    2.21
   1   3 -21   -0.97    2.03
  -1  -3  20    8.91    1.89
  -1  -3  20    7.54    2.52
  -1   3  20    5.71    1.11
   1   3 -20    8.94    2.59
  -1  -3  20   11.42    1.96
   1   3 -19   13.14    3.72
  -1   3  19   11.52    2.30
  -1  -3  19   11.70    2.09
  -1   3  19   11.43    1.40
  -1  -3  19   12.07    2.01
   1   3 -19   12.73    2.98
  -1  -3  18   -0.60    1.42
  -1   3  18    2.89    1.96
  -1   3  18    1.89    1.00
  -1   3  18    1.55    0.85
  -1  -3  18    1.70    1.57
  -1  -3  18    2.49    1.96
   1  -3 -18    4.27    2.00
   1   3 -17   83.26    7.98
  -1   3  17   78.49    7.19
  -1  -3  17   86.35    7.74
   1  -3 -17   75.84    7.64
   1   3 -17   96.00    8.51
  -1   3  17   87.17    7.24
  -1   3  17   86.84    7.62
  -1  -3  17   91.07    7.54
  -1  -3  17   75.05    7.47
   1  -3 -16  101.64   10.86
  -1   3  16  119.19    9.90
  -1  -3  16  123.64   10.43
   1   3 -16  119.06   10.99
  -1   3  16  107.90    9.94
  -1  -3  16  121.44   10.21
   1  -3 -16  107.75   10.28
  -1  -3  16  108.14   10.17
  -1   3  16  124.81   10.31
  -1   3  15  105.24    8.94
   1  -3 -15   98.41    9.85
   1   3 -15  101.56    9.57
  -1  -3  15  110.50    9.43
  -1   3  15  104.22    9.30
  -1  -3  15  104.04    9.23
   1   3 -15  107.32    9.93
  -1   3  15  106.50    8.98
  -1  -3  15   98.58    9.22
   1   3 -15   91.36    9.37
   1  -3 -15  102.01    9.32
   1   3 -14   -0.71    1.86
  -1   3  14   -0.04    0.75
  -1  -3  14    0.41    1.74
   1  -3 -14    3.12    1.62
  -1   3  14    1.00    0.64
  -1  -3  14    0.41    1.41
   1   3 -14    0.85    2.71
  -1   3  14    1.47    1.49
  -1  -3  14    2.45    1.30
  -1   3  13   80.22    6.76
  -1  -3  13   75.98    7.06
  -1  -3  13   71.72    7.20
  -1  -3  13   72.03    7.02
   1   3 -13   70.85    7.20
   1  -3 -13   83.22    7.16
  -1   3  13   79.98    7.12
   1   3 -13   79.86    7.30
  -1   3  13   79.49    6.78
   1  -3 -12    1.12    3.58
  -1  -3  12   -0.26    1.09
  -1  -3  12    1.44    1.73
  -1   3  12    0.58    1.33
  -1  -3  12   -0.46    1.33
   1   3 -12    2.92    1.93
   1  -3 -12    2.29    2.48
  -1   3  11  130.49   12.30
  -1  -3  11  154.94   12.34
  -1  -3  11  156.48   12.46
   1   3 -11  145.21   12.47
   1  -3 -11  128.05   12.32
   1  -3 -11  141.77   13.20
   1  -3 -10  149.42   13.24
  -1   3  10  153.05   13.22
  -1  -3  10  153.33   13.24
   1   3 -10  145.40   13.25
  -1  -3  10  169.56   13.37
   1   3 -10  153.26   13.35
   1  -3 -10  156.41   13.72
   1   3 -10  141.13   13.48
   1  -3  -9  139.49   12.16
   1  -3  -9  145.55   12.61
   1   3  -9  140.10   12.41
  -1   3   9  142.76   12.14
   1   3  -9  147.89   12.27
  -1  -3   9  141.13   12.25
  -1  -3   9  143.92   12.19
   1   3  -9  125.65   12.16
   1   3  -8  111.05    9.40
  -1   3   8  101.26    9.32
  -1  -3   8  123.08    9.49
   1  -3  -8  100.28    9.34
   1   3  -8  107.57    9.47
   1   3  -7  149.20   12.94
   1   3  -7  148.20   12.89
  -1   3   6   88.07    7.66
   1   3  -6   93.77    7.83
  -1  -3   6   86.47    7.87
   1  -3  -6   77.12    8.11
   1  -3  -5  127.08   10.81
  -1  -3   5  113.66   10.87
  -1  -3   5  125.78   10.91
   1   3  -5  128.96   10.91
  -1   3   5  129.27   10.80
  -1  -3   4   28.64    2.99
   1   3  -4   30.78    2.93
   1  -3  -4   35.76    3.54
  -1  -3   4   30.48    2.91
   1  -3  -4   25.27    2.75
  -1   3   4   31.97    2.74
   1  -3  -3    7.49    1.22
  -1   3   3   12.46    1.28
   1   3  -3    8.98    1.45
  -1  -3   3    8.81    1.47
  -1  -3   3   13.02    1.55
   1   3  -3   11.54    1.57
   1  -3  -2   25.64    2.27
   1   3  -2   17.98    2.30
   1  -3  -2   22.82    3.16
   1  -3  -2   23.26    2.26
   1   3  -2   27.12    2.47
  -1  -3   2   24.67    2.47
   1  -3  -2   26.31    2.26
  -1   3   2   25.19    2.27
   1  -3  -1  216.53   19.20
   1  -3  -1  254.95   19.25
   1  -3  -1  212.16   19.22
   1   3  -1  215.11   19.26
  -1  -3   1  238.22   19.26
   1  -3   0 2163.40  189.93
   1  -3   0 2103.88  189.91
  -1   3   0 2248.01  189.90
   1   3   0 2292.50  189.99
  -1  -3   0 2367.23  189.92
   1   3   0 2281.66  189.92
   1  -3   1   30.78    2.83
  -1  -3  -1   29.35    2.65
   1   3   1   27.29    2.67
  -1   3  -1   31.92    2.73
   1  -3   1   29.33    2.77
  -1   3  -1   24.60    2.81
  -1   3  -2    5.59    1.34
   1  -3   2    4.00    1.35
   1   3   2    4.92    0.89
  -1  -3  -2    6.85    0.86
   1  -3   3 1452.37  127.63
   1  -3   3 1481.82  127.64
  -1   3  -3 1529.21  127.65
   1   3   3 1524.48  127.55
  -1  -3  -3 1444.06  127.55
  -1   3  -3 1511.43  127.63
  -1  -3  -3 1544.32  127.55
   1   3   3 1527.35  127.77
  -1   3  -4  592.52   52.67
  -1  -3  -4  609.12   52.58
   1   3   4  636.14   52.57
   1  -3   4  625.37   52.68
  -1  -3  -5    7.08    1.11
   1  -3   5    6.31    1.53
   1   3   5    4.16    1.10
   1   3   6   37.16    3.32
  -1   3  -6   34.73    3.50
  -1   3  -6   32.30    3.36
  -1  -3  -6   40.43    4.27
  -1   3  -7  135.71   12.64
   1  -3   7  152.60   12.65
   1   3   7  139.91   12.49
   1  -3   7  148.69   12.57
   1   3   7  153.00   12.94
  -1   3  -8   88.09    7.30
   1  -3   8   81.84    7.37
   1   3   8   90.68    7.80
  -1   3  -8   73.00    7.34
  -1  -3  -8   90.16    7.22
   1  -3   8   75.03    7.25
   1  -3   8   74.17    7.22
   1  -3   9  249.60   22.15
  -1   3  -9  209.03   22.21
   1  -3   9  250.93   22.17
  -1  -3  -9  261.15   21.97
   1  -3   9  288.84   22.28
   1   3   9  255.92   22.54
  -1  -3  -9  248.49   22.14
   1   3   9  270.05   21.98
   1   3   9  252.04   22.14
  -1  -3 -10   23.38    2.30
   1  -3  10   24.17    2.69
   1  -3  10   29.25    2.67
   1  -3  10   24.67    2.89
  -1  -3 -10   21.29    2.74
   1   3  10   27.99    2.68
   1   3  10   24.24    2.32
   1   3  10   28.07    3.65
   1  -3  11   72.22    7.07
  -1  -3 -11   75.31    6.82
   1  -3  11   81.62    7.08
   1  -3  11   84.52    7.25
   1   3  11   78.67    7.07
  -1   3 -11   70.70    7.20
   1   3  11   85.70    6.85
  -1  -3 -11   75.98    7.10
  -1  -3 -12    5.60    1.72
   1  -3  12    7.56    1.66
   1  -3  12    8.47    1.67
  -1  -3 -12    8.06    1.02
   1   3  12    7.21    1.63
   1   3  12    7.08    1.12
   1  -3  12    8.99    2.01
   1   3  12    7.02    2.69
  -1   3 -12    6.49    2.11
  -1  -3 -13   -0.12    1.44
   1   3  13    0.55    1.54
  -1   3 -13    0.70    1.74
  -1  -3 -13    0.04    0.75
   1  -3  13    0.11    1.47
   1  -3  13    1.05    1.40
   1   3  13   -0.51    0.92
   1  -3  13    0.27    1.72
  -1   3 -13    0.78    1.99
   1  -3  14    0.33    1.51
  -1   3 -14    0.29    1.84
   1  -3  14    1.12    1.55
  -1  -3 -14    1.15    0.80
   1   3  14   -1.06    1.57
  -1   3 -14    1.35    1.96
   1  -3  14    1.59    2.05
  -1  -3 -14    0.38    1.60
  -1   3 -15    0.62    2.02
  -1  -3 -15   -0.54    1.68
   1  -3  15    0.80    1.49
   1   3  15    2.02    1.66
   1  -3  15    1.65    1.56
   1   3  15    0.12    1.06
   1  -3  15    0.45    1.93
   1   3  16    7.44    1.29
  -1  -3 -16    6.73    2.06
   1  -3  16   11.43    1.97
   1  -3  16    9.97    2.40
   1   3  16    9.38    1.97
  -1  -3 -17   33.81    3.57
  -1   3 -17   32.81    3.77
   1  -3  17   31.05    3.36
   1   3  17   29.45    2.92
   1   3  17   28.72    3.50
   1  -3  17   30.17    3.40
   1  -3  18    0.55    1.75
   1  -3  18    1.16    1.62
  -1  -3 -18   -0.80    2.10
  -1  -3 -18   -3.24    3.06
   1   3  18    1.79    1.89
   1  -3  19    6.44    2.01
   1   3  19    7.03    2.03
  -1   3 -19    5.94    2.86
   1   3  19    4.75    1.30
  -1   3 -19    5.19    2.26
   1  -3  19    5.22    1.92
   1  -3  20    1.64    1.82
  -1   3 -20    4.26    2.63
   1  -3  20    1.94    1.70
  -1   3 -20   -0.96    2.05
   1   3  20    0.51    1.20
   1   3  21    1.17    1.29
   1  -3  21    1.57    1.76
   1   3  21    0.63    1.08
  -1  -3 -21   -0.93    2.01
   1   3  21    0.17    1.90
   1  -3  21    0.38    2.26
  -1  -3 -21   -5.31    5.25
  -1   3 -21   -1.39    2.21
   1  -3  21   -1.24    1.89
  -1  -3 -22    6.36    2.35
  -1   3 -22    9.42    2.69
   1   3  22    8.48    2.41
   1  -3  22   11.70    2.64
   1   3  22    9.09    1.58
  -1  -3 -22    3.79    3.74
  -1   3 -22    8.38    3.09
  -1   3 -23    5.25    3.21
  -1  -3 -23    6.40    3.90
   1   3  23    6.14    1.39
   1  -3  23    6.95    2.01
  -1   3 -23    6.69    2.59
   1   3  23    5.11    2.35
   1  -3  23    8.13    2.21
  -1  -3 -23    4.61    2.45
   1   3  23    5.59    1.52
   1  -3  23    1.63    2.52
   1   3  24   23.15    2.97
   1  -3  24   16.98    2.65
  -1  -3 -24   21.11    3.19
  -1   3 -24   17.39    2.95
   1  -3  24   19.99    2.61
   1   3  24   16.98    2.09
   1   3  24   13.54    2.21
   1  -3  25   26.40    3.38
  -1  -3 -25   24.86    3.73
  -1   3 -25   25.95    3.71
   1  -3  25   31.41    3.42
   1   3  25   29.34    2.87
   1   3  25   30.62    3.68
   1   3  25   25.18    3.01
  -1  -3 -26    2.40    2.45
   1  -3  26   -0.18    2.03
   1   3  26    0.99    2.16
   1  -3  26   -0.43    2.41
   1  -3  26   -1.30    1.80
   1   3  26    1.60    1.40
   1   3  27    3.46    2.49
   1  -3  27    1.32    2.30
  -1  -3 -27    2.02    2.31
   1   3  27    1.25    1.38
   1  -3  27    0.17    1.74
   1   3  28    5.11    1.39
  -1  -3 -28    5.70    2.36
   1   3  28    4.57    2.30
   1  -3  28    3.79    2.40
  -1  -3 -29    3.24    2.51
  -1   3 -29   -1.78    4.38
   1   3  29    2.95    2.40
   1  -3  29    3.39    2.38
   1  -3  30    2.26    2.27
   1  -3  30    2.12    1.92
  -1   3 -30    6.43    4.31
   1  -3  31   10.54    2.48
  -1   3 -31    6.83    3.32
   1  -3  31    7.18    2.18
   1  -3  32    4.38    2.14
  -1   3 -32    8.53    3.47
  -1   3 -35    1.53    4.45
   1   4 -34   -2.41    4.46
  -1  -4  32    3.12    1.92
  -1  -4  32    1.27    1.96
  -1  -4  31    0.90    1.82
  -1  -4  31    2.49    2.00
  -1  -4  30    3.00    1.97
  -1  -4  30    5.47    2.26
  -1   4  29   10.67    2.35
   1  -4 -29    9.36    2.72
  -1  -4  29    9.84    2.30
   1   4 -29    4.05    3.10
   1   4 -28   11.07    2.60
   1   4 -28    3.27    3.29
   1  -4 -28   14.53    4.11
  -1   4  28   12.02    2.58
  -1  -4  28    6.37    2.40
  -1  -4  28   11.46    2.40
   1  -4 -28    9.14    2.61
  -1   4  28    7.02    1.47
  -1   4  27    1.16    2.19
   1   4 -27    2.82    3.86
   1   4 -27    2.04    2.53
  -1  -4  27   -0.86    2.72
   1  -4 -27    4.55    2.42
  -1   4  27    0.57    1.16
  -1   4  26    2.08    1.99
   1  -4 -26    4.64    2.46
  -1  -4  26   -2.12    2.46
   1   4 -26    0.89    2.11
   1  -4 -25    4.45    2.45
   1   4 -25   -4.12    3.85
  -1  -4  25    2.29    2.29
  -1  -4  25    1.03    1.90
  -1   4  25    1.84    1.99
  -1  -4  25    0.80    1.89
  -1  -4  24    7.30    1.79
  -1   4  24    3.60    0.95
   1  -4 -24   10.61    3.76
   1   4 -24    2.82    2.81
   1  -4 -24    5.49    2.38
  -1  -4  24    3.27    2.13
  -1  -4  24    4.48    1.93
   1   4 -24    5.06    3.86
  -1   4  24    8.55    2.23
  -1  -4  23   27.56    3.33
   1   4 -23   30.45    4.97
  -1  -4  23   27.27    3.63
   1   4 -23   31.21    4.00
   1  -4 -23   25.33    4.74
   1  -4 -23   23.47    3.62
  -1   4  23   28.62    3.53
  -1   4  23   29.68    2.70
  -1  -4  23   30.19    3.44
  -1   4  22    1.11    0.79
  -1   4  22   -0.68    0.98
   1   4 -22    0.33    3.46
   1  -4 -22    0.73    2.10
  -1  -4  22   -0.61    1.78
  -1   4  22   -2.01    2.07
   1  -4 -22    4.50    3.55
  -1   4  21    1.61    0.92
   1  -4 -21    4.70    3.64
  -1   4  21    1.29    0.77
  -1  -4  21    3.96    1.92
  -1   4  21    1.29    1.85
   1   4 -21    2.74    1.96
  -1  -4  21    2.14    1.64
   1  -4 -21    2.09    1.99
  -1   4  20    4.86    1.05
  -1  -4  20   10.47    2.45
  -1   4  20    5.23    0.89
  -1  -4  20    6.77    1.87
  -1  -4  20    7.63    1.91
   1   4 -20    3.02    2.20
   1   4 -19   13.41    2.64
  -1   4  19    9.31    1.12
  -1  -4  19   11.07    2.01
  -1   4  19   11.34    2.17
  -1   4  19    7.78    1.24
  -1  -4  19   12.75    2.03
   1   4 -19   12.43    2.74
  -1   4  18    3.50    0.92
   1  -4 -18    6.34    2.10
  -1  -4  18    6.83    2.09
  -1   4  18    4.62    0.78
  -1  -4  18    5.30    1.74
  -1   4  18    3.08    1.90
  -1  -4  18    4.14    1.67
  -1   4  17   54.01    4.43
  -1   4  17   44.21    4.47
  -1   4  17   54.17    4.95
   1   4 -17   51.06    5.15
  -1  -4  17   47.48    4.90
  -1  -4  17   50.96    4.91
  -1  -4  17   60.81    5.22
   1  -4 -17   46.46    5.00
   1   4 -17   54.05    5.41
  -1  -4  16    1.88    1.59
  -1   4  16    3.17    0.63
  -1   4  16    0.25    1.59
  -1  -4  16    6.26    1.65
   1   4 -16    2.50    2.17
   1  -4 -16    3.38    1.73
  -1  -4  16    3.28    1.90
   1   4 -16    3.06    1.92
   1  -4 -15   53.09    5.17
  -1  -4  15   57.15    5.17
   1   4 -15   49.45    5.28
  -1   4  15   46.73    5.13
  -1  -4  15   59.68    5.35
   1   4 -15   55.98    5.50
   1  -4 -15   69.76    6.15
  -1  -4  15   53.55    5.09
   1   4 -15   49.86    5.75
   1  -4 -14   66.84    6.80
  -1  -4  14   66.93    6.87
   1   4 -14   80.30    7.42
   1  -4 -14   83.50    8.08
   1   4 -14   75.12    6.92
   1   4 -14   75.33    6.93
   1  -4 -14   77.45    7.58
  -1  -4  14   84.20    6.82
  -1  -4  14   69.23    6.71
  -1   4  14   75.34    6.75
  -1  -4  13    7.03    1.52
  -1  -4  13    5.04    1.87
   1  -4 -13    6.91    1.67
   1  -4 -13    5.98    3.78
   1   4 -13    6.42    2.66
   1  -4 -13    7.53    2.78
   1   4 -13    7.60    2.10
  -1   4  13    9.15    1.67
   1   4 -13    6.97    1.92
  -1  -4  13    6.30    1.53
   1  -4 -12   36.32    3.25
  -1  -4  12   30.21    3.40
  -1   4  12   31.43    3.16
  -1  -4  12   32.55    3.20
   1  -4 -11    8.00    1.50
   1   4 -11    6.21    1.76
  -1  -4  11    5.02    1.82
  -1  -4  11    7.19    1.64
   1   4 -11    5.67    1.71
  -1   4  11    4.72    1.44
   1   4 -10   -0.99    1.57
  -1  -4  10    0.87    1.47
  -1  -4  10    0.37    1.46
  -1   4  10   -0.30    1.15
   1   4 -10   -0.28    1.43
   1  -4 -10    2.64    1.30
  -1  -4   9   66.03    6.57
  -1   4   9   77.78    6.37
   1   4  -9   68.52    6.58
   1  -4  -9   67.45    6.39
   1   4  -9   74.67    6.47
  -1  -4   9   70.35    6.45
   1  -4  -8    0.66    1.15
   1   4  -8    1.29    1.60
  -1  -4   8    0.33    1.31
   1   4  -8    1.33    1.32
  -1   4   8    1.32    1.10
  -1  -4   8    0.55    1.45
   1  -4  -7    1.09    1.06
   1  -4  -7    0.75    2.77
   1   4  -7    0.55    1.34
  -1  -4   7    0.67    1.48
  -1  -4   7    0.23    1.32
   1   4  -7    2.00    1.52
   1   4  -7    1.64    1.45
   1   4  -6   39.39    3.64
   1  -4  -6   36.11    4.19
  -1   4   6   36.67    3.42
   1  -4  -5    0.74    0.95
   1  -4  -5    1.46    2.29
   1   4  -5   -1.21    1.38
  -1   4   5    0.64    0.89
  -1  -4   5    0.13    1.45
   1  -4  -4   16.14    1.61
  -1  -4   4   16.70    1.90
   1  -4  -4   14.64    1.54
   1  -4  -4   16.44    1.54
   1   4  -4    9.87    1.90
  -1   4   4   15.81    1.64
   1  -4  -3   29.19    2.46
   1  -4  -3   23.76    3.20
   1  -4  -3   26.90    2.42
   1  -4  -3   23.09    2.42
   1   4  -3   25.82    2.66
  -1   4   3   26.18    2.48
   1   4  -2   44.86    4.51
  -1  -4   2   55.31    4.52
   1  -4  -2   58.33    4.48
   1  -4  -2   45.90    4.47
   1  -4  -2   48.20    4.44
   1  -4  -2   47.31    4.81
  -1   4   2   51.06    4.45
   1  -4  -1 1552.11  131.51
  -1  -4   1 1667.01  131.49
   1  -4  -1 1515.18  131.43
  -1  -4   1 1446.54  131.39
   1  -4  -1 1646.08  131.40
  -1   4   1 1653.91  131.40
   1   4  -1 1401.63  131.39
   1   4  -1 1510.95  131.45
  -1  -4   1 1653.25  131.46
   1  -4  -1 1523.45  131.44
   1  -4   0   84.16    6.25
   1   4   0   67.07    6.16
  -1  -4   0   72.86    6.17
  -1   4   0   75.97    6.10
   1  -4   0   61.62    6.11
   1  -4   0   74.50    6.20
   1   4   0   71.41    6.40
   1  -4   0   60.69    6.22
   1  -4   0   60.12    6.37
   1  -4   1   17.96    2.00
  -1   4  -1   21.29    1.98
  -1  -4  -1   18.21    1.91
   1   4   1   15.78    1.95
   1  -4   1   17.86    2.13
   1  -4   1   21.13    2.20
  -1  -4  -2  669.94   52.48
   1  -4   2  586.74   52.56
   1   4   2  620.76   52.71
   1  -4   2  612.17   52.54
  -1   4  -2  645.79   52.55
   1   4   2  569.81   52.48
  -1   4  -3  310.30   26.09
   1  -4   3  331.56   26.12
  -1  -4  -3  310.96   25.97
  -1  -4  -3  313.96   25.96
   1   4   3  292.67   25.95
   1   4   3  291.49   25.97
   1  -4   3  303.65   26.09
   1   4   4  111.53    9.30
   1   4   4  107.35    9.31
   1  -4   4  103.78    9.51
  -1  -4  -4  107.30    9.32
   1   4   5    5.86    1.02
  -1  -4  -5    7.01    0.80
  -1   4  -5    4.04    1.54
  -1  -4  -5    6.54    1.03
   1   4   5    6.25    0.84
  -1  -4  -6    1.74    0.68
   1   4   6    1.47    0.91
   1  -4   6    0.71    1.43
  -1  -4  -6    0.73    0.98
   1  -4   6    2.69    1.83
   1   4   6    1.42    0.56
   1  -4   6    1.91    1.36
   1  -4   7   90.20    8.19
   1   4   7   93.86    8.05
  -1  -4  -7   96.85    8.71
  -1   4  -7   87.02    8.06
   1  -4   7  104.48    8.28
   1  -4   7   91.89    8.20
  -1   4  -7   87.64    8.22
  -1  -4  -8  451.51   37.52
   1  -4   8  458.78   37.59
   1  -4   8  480.89   37.67
   1  -4   8  461.76   37.59
   1   4   8  485.71   37.92
  -1   4  -8  449.86   37.62
   1  -4   9  111.64   10.59
   1   4   9  126.78   10.53
  -1   4  -9  116.42   10.65
   1  -4   9  124.46   10.70
  -1  -4  -9  125.26   10.53
   1  -4   9  116.40   10.58
   1   4  10   18.06    2.20
  -1   4 -10   21.73    2.56
   1  -4  10   23.18    2.66
  -1  -4 -10   18.80    1.87
  -1   4 -10   18.24    2.41
   1   4  10   21.77    3.52
  -1  -4 -10   20.78    2.39
   1  -4  10   20.20    2.50
   1  -4  10   21.41    2.43
  -1  -4 -11   15.72    1.61
   1   4  11   18.48    1.62
   1  -4  11   16.43    2.21
   1  -4  11   14.53    2.23
   1  -4  11   18.68    2.47
  -1  -4 -11   14.20    2.06
   1   4  11   16.37    2.12
  -1   4 -11   13.75    2.33
  -1  -4 -12    2.36    0.70
   1  -4  12   -0.43    1.50
  -1   4 -12    2.56    1.68
   1   4  12    3.93    2.71
   1  -4  12    3.17    1.58
  -1  -4 -12    2.31    1.51
   1   4  12    1.52    0.71
   1  -4  12    3.39    1.83
   1   4  12    2.46    1.40
  -1   4 -12    0.94    1.71
  -1  -4 -13  190.18   16.14
   1  -4  13  183.87   16.42
   1  -4  13  211.35   16.57
   1   4  13  177.10   16.15
  -1  -4 -13  202.88   16.45
   1   4  13  176.19   16.87
   1   4  13  201.12   16.43
   1  -4  13  186.86   16.44
  -1   4 -13  195.85   16.58
   1  -4  14   18.35    2.35
   1  -4  14   12.26    2.03
  -1  -4 -14   12.28    2.11
   1   4  14   11.14    1.42
  -1   4 -14   14.63    2.34
   1   4  14   13.03    1.99
   1  -4  14   15.15    2.13
  -1  -4 -14   13.93    1.42
   1   4  15   66.67    6.26
  -1  -4 -15   72.59    6.65
   1  -4  15   78.11    6.84
   1   4  15   83.88    6.68
   1  -4  15   69.02    6.63
   1  -4  16  278.84   23.40
  -1  -4 -16  266.38   23.99
   1   4  16  249.10   23.09
  -1  -4 -16  279.05   23.43
   1  -4  16  279.73   23.52
   1  -4  16  292.94   23.41
   1   4  16  286.50   23.40
   1  -4  17  102.71    8.92
  -1  -4 -17  103.62    9.71
  -1   4 -17   95.46    9.10
   1   4  17   95.89    8.52
   1  -4  17  103.50    8.88
   1   4  17   97.43    8.53
  -1  -4 -17   89.30    8.96
   1  -4  17  105.65    9.12
   1   4  17   98.74    8.88
  -1   4 -18    0.21    2.48
  -1  -4 -18    0.79    2.10
   1   4  18    1.76    1.71
   1  -4  18   -0.28    1.72
   1   4  18   -0.28    0.86
   1  -4  18    1.58    1.86
   1  -4  18   -0.88    2.19
  -1   4 -19    1.13    2.47
   1  -4  19   -1.00    1.78
   1   4  19    0.92    1.80
  -1  -4 -19   -0.33    2.02
   1  -4  19   -0.90    1.80
   1   4  20    0.82    0.94
   1  -4  20    1.03    1.70
   1  -4  20   -0.19    2.27
   1  -4  20   -0.78    1.90
  -1  -4 -21   -0.55    2.17
   1  -4  21   -1.18    2.26
   1  -4  21    4.09    1.80
   1  -4  21   -2.44    1.96
  -1   4 -21   -1.79    2.62
  -1  -4 -22    0.36    3.36
  -1   4 -22    6.70    3.17
  -1  -4 -22    0.47    4.72
   1   4  22   -1.91    2.13
   1  -4  22    1.01    2.09
   1  -4  22    0.67    2.05
  -1  -4 -22    1.33    2.18
   1  -4  23    3.83    2.05
   1   4  23    0.49    1.13
  -1  -4 -23    0.73    3.57
  -1   4 -23    4.04    2.57
   1   4  23    3.78    2.00
   1  -4  23    2.71    2.00
  -1  -4 -23    5.34    2.11
   1  -4  24    1.63    1.80
   1   4  24    1.48    1.11
  -1   4 -24    1.09    2.32
   1   4  24    5.02    2.33
   1   4  24    1.03    1.12
  -1  -4 -24    4.71    2.31
   1  -4  25   10.20    2.17
   1   4  25   10.30    2.47
  -1   4 -25   11.37    2.57
  -1  -4 -25    7.42    2.67
   1   4  25    5.82    1.46
  -1   4 -26    1.59    2.53
   1   4  26    5.68    2.22
  -1  -4 -26    9.17    2.62
  -1  -4 -27   -0.23    2.42
   1  -4  27    5.85    2.71
  -1   4 -27   -1.39    2.55
  -1   4 -27    2.86    4.18
   1   4  27   -0.80    2.18
   1   4  27    1.11    1.12
   1  -4  27    0.58    1.85
  -1  -4 -28    1.14    2.42
   1  -4  28   -2.50    2.72
   1  -4  28    2.80    1.94
   1   4  28   -1.23    2.27
   1  -4  28   -0.18    1.86
   1   4  28    0.33    1.06
   1   4  29   -1.25    2.31
   1  -4  29    2.26    2.08
  -1  -4 -29    2.32    2.51
  -1   4 -30    6.14    3.25
   1  -4  30    7.04    2.08
   1  -4  30    9.73    2.44
  -1   4 -31    2.22    3.19
   1  -4  31    0.22    2.13
   1  -4  31   -1.51    2.04
   1  -4  32    5.82    2.35
  -1   4 -32    2.80    3.93
  -1   4 -33    5.27    4.39
  -1   4 -34    0.98    4.33
  -1  -5  33    2.14    1.96
  -1  -5  33    3.81    2.18
  -1  -5  32    0.58    1.87
  -1  -5  32    2.20    2.21
  -1  -5  31    1.88    1.93
  -1  -5  31    0.86    2.08
  -1   5  30   12.90    2.60
   1   5 -30    3.77    3.39
  -1  -5  30   11.80    2.24
   1   5 -30    7.69    4.57
  -1  -5  30   14.43    2.57
   1  -5 -29    1.83    2.44
  -1  -5  29   -1.45    1.77
  -1   5  29    1.78    1.98
  -1  -5  29    1.84    2.11
   1  -5 -28   -0.22    2.19
  -1  -5  28   -0.22    2.48
  -1  -5  28    2.67    1.89
  -1   5  28    2.90    2.13
   1   5 -28   -1.90    3.06
   1  -5 -28    2.89    3.86
  -1  -5  28    4.97    2.34
   1  -5 -27    3.64    3.80
  -1   5  27    2.66    2.28
  -1   5  27    3.71    0.90
   1  -5 -27    6.45    2.40
  -1  -5  27    3.31    2.26
  -1  -5  27    2.87    1.97
  -1  -5  27    4.37    1.94
   1   5 -27    3.20    2.45
  -1   5  27    4.59    0.86
  -1  -5  26    6.52    2.49
   1  -5 -26    5.83    2.19
  -1   5  26    1.33    0.78
   1   5 -26    0.67    2.16
  -1   5  26    2.78    2.03
  -1  -5  26    2.59    2.00
  -1   5  26    1.49    0.71
  -1   5  25   -0.18    2.00
  -1  -5  25   -2.14    2.63
  -1   5  25    0.04    0.65
   1   5 -25   -0.28    2.87
  -1   5  25    0.44    0.76
   1   5 -25    0.88    2.33
   1  -5 -25    2.22    2.08
  -1  -5  24    1.47    2.46
   1  -5 -24    2.93    2.19
  -1   5  24    5.23    1.92
   1   5 -24    2.59    2.18
   1   5 -24    2.17    2.96
  -1   5  24    1.59    0.77
  -1   5  24    3.40    0.73
  -1  -5  24    5.25    1.85
  -1  -5  23    9.47    1.96
   1   5 -23    4.00    2.29
  -1   5  23    5.25    0.81
   1  -5 -23    6.95    3.85
   1   5 -23    9.89    2.98
  -1   5  23    3.16    0.91
   1  -5 -23   11.11    2.30
  -1   5  23    9.44    2.20
  -1  -5  23    8.42    2.15
   1   5 -22    1.84    2.52
  -1  -5  22    2.99    2.22
   1  -5 -22    4.88    2.14
  -1   5  22    4.63    0.70
  -1   5  22    6.82    1.97
   1  -5 -22    6.78    3.98
  -1  -5  22    4.46    2.00
  -1   5  22    3.60    0.79
   1  -5 -21    5.53    3.59
  -1   5  21    0.66    0.57
   1   5 -21    0.80    2.36
  -1   5  21    2.65    1.76
  -1  -5  21    1.36    2.18
   1  -5 -21    1.04    2.16
  -1  -5  21    2.46    1.87
  -1  -5  21    3.50    1.92
   1   5 -20   -0.58    2.05
  -1  -5  20    0.75    2.22
   1  -5 -20   -0.34    3.44
  -1  -5  20    0.15    1.70
  -1  -5  20    0.89    1.72
   1  -5 -19   23.31    4.64
   1   5 -19   20.40    3.55
   1   5 -19   25.01    3.40
  -1   5  19   28.76    3.14
  -1  -5  19   24.07    3.14
  -1  -5  19   28.83    3.13
  -1   5  18   52.09    4.86
  -1  -5  18   53.73    4.81
   1  -5 -18   42.85    4.85
  -1  -5  18   50.27    5.04
  -1  -5  18   42.95    4.73
  -1  -5  17   -0.33    1.90
   1  -5 -17    0.71    1.79
  -1  -5  17   -0.13    1.59
   1   5 -17    1.99    2.12
  -1   5  17    0.64    1.54
  -1  -5  17    1.83    1.60
   1   5 -17   -0.69    2.01
  -1  -5  16   12.81    2.33
   1  -5 -16   13.33    2.23
   1   5 -16   13.84    2.49
  -1  -5  16    9.88    1.98
  -1   5  16    7.62    2.00
  -1  -5  16   10.41    1.93
   1   5 -16   12.54    2.40
   1  -5 -15   45.01    5.73
   1   5 -15   34.04    3.76
  -1  -5  15   33.70    3.51
  -1   5  15   35.61    3.46
   1   5 -15   27.99    3.71
  -1  -5  15   31.56    3.50
  -1  -5  15   33.29    3.73
  -1  -5  14   52.95    5.14
   1  -5 -14   50.19    5.01
  -1   5  14   47.73    4.88
  -1  -5  14   51.64    4.92
   1   5 -14   47.98    5.45
   1  -5 -14   50.50    6.95
   1   5 -14   53.57    5.18
  -1  -5  14   56.84    5.07
   1   5 -14   56.35    5.14
  -1   5  13   13.84    1.80
   1  -5 -13    9.68    1.90
  -1  -5  13   11.89    1.99
   1  -5 -13    9.92    3.17
   1   5 -13   13.39    2.26
  -1  -5  13   10.62    2.33
  -1  -5  12   42.87    4.15
  -1   5  12   41.02    3.96
   1  -5 -12   40.68    4.07
   1   5 -12   41.08    4.25
  -1  -5  12   44.38    4.30
   1  -5 -11    2.87    2.78
   1   5 -11    2.59    1.61
  -1  -5  11    5.47    1.73
  -1   5  11    1.61    1.29
  -1  -5  11    4.65    1.78
   1   5 -11   -0.11    1.68
   1  -5 -11    5.10    1.37
   1  -5 -10   28.51    3.99
  -1  -5  10   27.00    3.18
  -1   5  10   28.58    2.79
   1  -5 -10   31.06    2.89
   1   5 -10   27.78    3.10
  -1  -5  10   27.22    3.05
   1   5 -10   26.91    3.03
  -1  -5  10   21.35    3.12
   1   5 -10   26.59    3.20
   1   5  -9    5.03    1.58
  -1  -5   9    5.85    1.52
   1  -5  -9    4.20    1.24
  -1   5   9    4.53    1.21
  -1  -5   9    4.90    1.83
  -1  -5   8   69.17    6.33
   1   5  -8   61.38    6.31
  -1   5   8   74.20    6.17
   1  -5  -8   72.87    6.21
   1   5  -8   67.02    6.35
  -1  -5   8   66.77    6.39
  -1  -5   7   63.97    5.92
  -1  -5   7   70.84    5.85
   1   5  -7   74.12    5.91
  -1  -5   7   56.02    5.78
   1   5  -7   57.73    5.84
   1  -5  -7   63.04    5.70
   1  -5  -6   26.89    2.48
   1  -5  -6   24.75    3.64
  -1  -5   6   26.21    2.89
   1  -5  -6   29.44    2.50
   1   5  -6   27.21    2.91
   1  -5  -5   39.19    4.18
   1  -5  -5   41.19    3.34
   1   5  -5   31.76    3.61
  -1   5   5   34.05    3.40
   1  -5  -4   12.80    1.41
  -1  -5   4    8.09    1.74
   1   5  -4   13.34    1.82
   1  -5  -4   12.66    1.33
   1  -5  -4   10.42    1.30
   1   5  -4    9.54    1.68
  -1   5   4   13.29    1.43
   1   5  -3  117.95   10.34
  -1   5   3  125.28   10.27
  -1  -5   3  112.37   10.33
   1  -5  -3  117.09   10.27
   1  -5  -3  114.66   10.26
   1  -5  -3  125.83   10.28
   1   5  -2    2.01    1.09
   1  -5  -2    2.39    0.95
   1  -5  -2    3.82    0.80
   1  -5  -2    2.92    0.94
  -1  -5   2    2.94    1.13
   1  -5  -2    2.63    0.84
  -1   5   1    3.86    0.90
   1  -5  -1    4.27    1.12
  -1  -5   1    1.36    0.95
   1  -5  -1    3.88    0.88
  -1  -5   1    2.71    1.25
   1  -5  -1    3.15    1.88
   1  -5  -1    4.19    1.24
   1   5  -1    4.74    0.92
   1  -5   0  979.64   84.14
   1   5   0 1016.48   84.22
   1  -5   0  942.29   84.08
   1   5   0 1041.24   84.03
  -1   5   0  949.40   84.07
  -1  -5   0  966.46   84.12
  -1  -5   0  999.30   84.04
   1  -5   1   27.40    3.58
  -1  -5  -1   41.23    3.38
  -1   5  -1   37.34    3.59
   1  -5   1   38.15    3.68
   1  -5   1   36.86    3.57
  -1  -5  -1   39.56    3.54
  -1  -5  -1   39.25    3.38
   1   5   2  476.33   40.64
   1  -5   2  456.10   40.68
  -1  -5  -2  470.84   40.63
   1   5   2  485.54   40.58
  -1   5  -2  515.27   40.70
   1   5   2  445.74   40.85
  -1  -5  -2  473.60   40.57
  -1  -5  -3   32.54    2.84
   1   5   3   33.91    2.85
   1  -5   3   30.36    3.16
   1   5   3   29.76    2.94
  -1  -5  -3   29.59    2.90
   1  -5   3   30.40    3.21
  -1  -5  -4   75.65    5.78
   1  -5   4   62.83    6.02
   1   5   4   63.01    5.76
   1  -5   4   68.97    6.01
   1   5   4   59.87    5.78
  -1  -5  -4   67.42    5.76
   1   5   5   17.75    1.79
  -1   5  -5   20.92    2.30
   1   5   5   18.71    1.86
  -1  -5  -5   18.98    1.84
   1   5   6   84.41    7.21
   1  -5   6   81.31    7.41
   1  -5   6   91.95    7.50
   1   5   6   76.38    7.13
   1   5   6   88.82    7.94
  -1  -5  -6   83.28    7.14
   1  -5   6   85.64    7.43
   1   5   7   22.87    2.13
   1  -5   7   23.87    2.74
   1  -5   7   19.75    2.64
  -1  -5  -7   25.21    2.16
  -1   5  -7   20.39    2.69
   1   5   7   28.83    3.51
   1  -5   7   21.57    2.66
  -1   5  -8    1.68    1.56
  -1   5  -8    4.41    1.43
   1  -5   8    1.15    1.43
  -1  -5  -8    1.91    0.70
  -1  -5  -8    2.62    1.08
   1  -5   8    1.61    1.76
   1  -5   8    2.70    1.65
   1  -5   9    1.50    1.66
  -1  -5  -9    2.73    0.72
   1   5   9    1.72    1.06
   1   5   9    2.78    0.57
  -1  -5  -9    2.43    2.68
  -1   5  -9    1.63    1.32
   1  -5   9    3.83    1.42
   1  -5   9    2.09    1.55
  -1   5  -9    2.38    1.53
  -1  -5  -9    2.40    1.13
  -1   5 -10   15.04    2.21
   1   5  10   11.67    1.67
   1  -5  10   12.69    1.97
   1   5  10   14.21    3.16
  -1  -5 -10    8.63    2.95
   1  -5  10   12.14    2.25
   1  -5  10   15.08    2.08
   1  -5  11   53.97    5.47
  -1  -5 -11   67.63    5.43
  -1   5 -11   49.28    5.57
   1   5  11   65.32    5.38
   1  -5  11   55.51    5.64
   1  -5  11   53.01    5.50
   1  -5  12    2.50    1.56
   1  -5  12    0.81    1.57
  -1  -5 -12    0.73    2.79
   1   5  12    2.07    2.87
   1   5  12    0.93    1.27
  -1  -5 -12    1.57    0.60
  -1  -5 -12    2.89    1.42
   1  -5  12   -0.14    1.85
  -1   5 -12    1.53    1.68
   1  -5  13    4.62    2.04
   1   5  13    5.29    1.72
  -1  -5 -13    5.87    2.89
   1   5  13   11.82    2.98
  -1  -5 -13    6.28    1.64
   1  -5  13    6.20    1.65
   1   5  13    5.96    0.82
  -1  -5 -13    6.56    0.85
  -1   5 -13    5.61    2.08
  -1   5 -14   50.58    5.12
   1  -5  14   54.92    5.01
  -1  -5 -14   50.62    4.96
  -1  -5 -14   53.48    4.47
   1  -5  14   47.31    4.93
   1   5  14   48.65    4.47
   1   5  14   51.89    4.91
  -1  -5 -14   43.16    5.79
   1  -5  14   56.56    5.20
   1  -5  15  168.12   14.51
   1  -5  15  175.63   14.52
   1  -5  15  178.32   14.66
   1   5  15  161.68   14.13
  -1  -5 -15  164.15   14.51
   1   5  15  152.02   14.44
  -1   5 -15  148.99   14.60
  -1  -5 -15  172.39   14.14
  -1  -5 -15  134.15   15.02
   1   5  16   31.93    3.54
   1   5  16   31.56    2.97
  -1  -5 -16   34.97    3.57
   1  -5  16   41.61    3.91
   1  -5  16   33.60    3.58
  -1   5 -16   30.83    3.82
   1  -5  16   33.11    3.57
  -1   5 -16   32.26    3.86
  -1  -5 -16   29.88    4.79
  -1   5 -17   -0.93    2.18
   1  -5  17   -1.23    2.16
   1   5  17    0.54    1.59
   1   5  17   -0.16    0.74
   1  -5  17   -1.28    1.84
  -1  -5 -17    1.03    1.80
   1  -5  17    2.73    1.79
   1  -5  18    3.52    1.82
   1   5  18    0.27    0.81
   1   5  18    0.57    0.76
  -1  -5 -18    0.16    1.96
   1   5  18   -0.14    1.73
   1  -5  18    1.35    1.84
   1   5  19   -0.32    0.82
  -1  -5 -19    3.11    2.08
   1  -5  19   -0.16    1.86
   1   5  19   -0.90    1.78
  -1   5 -19   -0.58    2.07
   1   5  19   -0.14    0.81
   1  -5  19    2.82    2.14
   1  -5  19   -0.61    1.85
   1  -5  20    0.81    1.84
  -1   5 -20    1.00    2.08
   1   5  20    2.88    0.93
   1  -5  20    7.55    2.39
   1  -5  20    2.02    1.85
   1   5  20    0.73    0.84
  -1   5 -20    4.14    2.68
  -1  -5 -21   -1.78    3.35
   1  -5  21   -1.80    2.55
   1   5  21    1.28    0.88
   1   5  21    0.10    0.85
   1  -5  21    1.18    2.04
  -1  -5 -21    4.14    2.07
   1   5  22   -1.02    2.07
   1  -5  22   -0.16    1.90
   1   5  22    1.06    0.87
  -1  -5 -22    4.02    3.65
   1  -5  22    0.18    2.00
   1   5  22    0.34    0.87
  -1  -5 -22    2.83    2.23
   1  -5  22   -0.82    2.48
   1  -5  23    3.69    1.99
   1   5  23    0.11    0.87
   1  -5  23   -0.63    2.67
   1   5  23   -2.64    1.95
  -1  -5 -23    0.98    2.33
  -1  -5 -23    4.51    5.17
  -1   5 -23    3.01    3.64
   1   5  24   21.57    2.25
   1   5  24   27.78    3.14
   1  -5  24   24.50    3.74
  -1  -5 -24   17.69    3.27
  -1   5 -24   31.57    4.65
  -1   5 -25    0.23    2.67
   1  -5  25    3.08    2.09
   1   5  25    0.19    2.11
   1  -5  25    2.66    2.69
   1   5  25    0.76    0.89
  -1  -5 -25    2.10    2.38
  -1   5 -26   23.60    3.45
   1  -5  26   25.43    3.47
   1   5  26   29.11    3.56
   1  -5  26   27.70    3.93
  -1  -5 -26   25.99    3.55
   1  -5  26   25.85    3.42
   1  -5  27    3.10    1.98
   1   5  27    1.57    2.04
   1  -5  27   -1.02    2.12
  -1  -5 -27   -3.13    2.46
  -1   5 -27   -0.47    2.37
   1   5  28    3.62    2.09
   1  -5  28   -2.08    2.09
   1  -5  28    4.65    2.10
  -1  -5 -28    0.23    2.40
  -1  -5 -29    0.70    2.46
   1  -5  29   -0.21    2.15
  -1   5 -29    5.12    3.29
   1   5  29   -0.41    2.20
   1  -5  30    3.48    1.97
   1   5  30    1.45    2.12
  -1   5 -30   -0.43    4.35
   1  -5  30    2.39    2.26
  -1   5 -30    3.51    2.97
   1  -5  31   -0.78    1.96
  -1   5 -31    5.33    4.02
   1  -5  31    3.56    2.35
  -1   5 -32    7.31    4.05
   1  -5  32    4.34    2.36
   1  -5  33   -1.17    1.88
   1  -5  33    4.62    2.05
  -1  -6  33    2.03    1.85
  -1  -6  33    3.01    2.27
  -1  -6  32   20.38    3.02
  -1  -6  31   -0.59    2.07
  -1  -6  31    2.43    2.17
  -1  -6  30    0.96    1.98
  -1  -6  30    0.43    2.20
  -1   6  30    0.40    2.08
  -1   6  29    3.90    2.24
   1  -6 -29    3.88    2.42
  -1  -6  29    3.79    2.09
   1   6 -29    0.32    3.06
  -1   6  28    2.10    1.93
  -1  -6  28    1.37    2.60
  -1  -6  28   -0.19    1.97
  -1  -6  28    4.27    2.06
   1  -6 -28    0.88    2.24
   1  -6 -27    7.03    3.73
  -1   6  27    8.93    2.30
  -1  -6  27    2.03    2.58
   1   6 -27    2.32    2.24
  -1  -6  27    3.94    2.14
  -1  -6  27    5.49    2.08
   1  -6 -27    5.14    2.31
   1  -6 -26    9.37    2.42
   1   6 -26    5.46    2.51
   1  -6 -26    2.43    4.10
  -1  -6  26    9.16    2.38
  -1  -6  26    6.90    2.60
  -1   6  26    3.98    2.22
  -1  -6  25    7.20    2.33
  -1  -6  25    9.70    2.31
  -1   6  25    4.39    2.21
   1  -6 -25    6.46    2.29
  -1   6  24    5.13    2.15
   1  -6 -24    6.63    2.32
  -1  -6  24    4.06    2.43
  -1  -6  24    0.35    1.86
   1   6 -24    2.85    2.62
   1  -6 -23    4.31    2.27
  -1  -6  23    2.72    2.44
  -1   6  23    2.96    2.05
   1   6 -23    1.98    2.55
  -1  -6  22    8.16    2.59
   1  -6 -22    0.90    2.01
  -1   6  22    1.74    1.90
   1  -6 -22    3.29    3.95
  -1   6  21    3.80    1.76
   1  -6 -21    3.92    3.95
   1  -6 -21    3.98    2.05
  -1  -6  21    5.54    2.48
  -1  -6  21    2.73    1.84
  -1  -6  20   19.42    2.74
   1   6 -20   24.32    3.30
   1  -6 -20   21.07    4.13
  -1  -6  20   22.82    3.24
  -1  -6  20   16.70    2.79
  -1  -6  19    1.22    1.90
   1   6 -19   -1.14    2.29
  -1   6  19    2.08    1.63
   1   6 -19    2.94    2.43
   1  -6 -19    1.67    3.21
  -1  -6  19    1.19    1.57
  -1  -6  19    1.30    2.34
  -1   6  18    7.08    1.74
  -1  -6  18    5.61    1.88
   1  -6 -18   11.14    2.06
  -1  -6  18    5.92    1.99
   1   6 -18    2.74    2.32
   1  -6 -18    5.49    3.77
   1   6 -17   -0.34    2.00
  -1  -6  17    2.59    1.89
  -1  -6  17    0.69    1.68
  -1   6  17    1.24    1.66
   1  -6 -17    1.85    1.74
  -1  -6  17   -0.17    2.14
   1  -6 -16    5.63    1.81
  -1  -6  16    6.93    2.14
   1   6 -16    3.41    2.01
  -1  -6  16    2.92    1.77
  -1   6  16    1.63    1.57
  -1  -6  16    2.80    1.66
   1  -6 -15   68.55    6.37
   1   6 -15   55.01    6.41
  -1  -6  15   69.89    6.43
  -1  -6  15   73.20    6.58
  -1   6  15   75.90    6.31
  -1  -6  15   63.22    6.37
  -1  -6  14    4.86    1.82
  -1   6  14    9.86    1.64
  -1  -6  14    6.25    1.90
   1  -6 -14    9.38    1.72
  -1  -6  14    4.23    2.10
   1   6 -14    8.19    1.91
   1   6 -13   -0.72    1.87
   1  -6 -13    0.22    1.36
  -1   6  13   -2.36    1.28
  -1  -6  13   -0.63    1.58
  -1  -6  13   -0.43    1.91
   1   6 -12   11.84    2.10
  -1   6  12   10.90    1.64
   1  -6 -12    7.68    1.67
  -1  -6  12   11.94    2.27
  -1  -6  12   10.69    2.06
   1   6 -11   -0.97    1.69
  -1  -6  11    1.99    1.60
   1   6 -11    0.13    1.62
   1   6 -11   -1.54    1.56
   1  -6 -11   -0.65    1.33
  -1  -6  11    1.68    1.78
  -1   6  11    0.88    1.12
   1   6 -10    4.87    1.64
  -1  -6  10    2.69    1.58
  -1  -6  10    5.32    1.86
   1  -6 -10    8.57    2.98
  -1   6  10    4.09    1.17
   1  -6 -10    5.80    1.30
   1   6 -10    5.36    1.86
   1   6 -10    6.87    1.60
  -1   6   9    5.17    1.08
  -1  -6   9    6.44    1.61
   1   6  -9    4.19    1.61
   1   6  -9    3.89    1.59
   1  -6  -9    1.85    2.68
   1  -6  -9    7.29    1.29
  -1  -6   9    5.76    1.69
  -1  -6   8   -1.16    1.67
   1  -6  -8    2.15    1.08
   1   6  -8    3.15    1.62
   1  -6  -8    1.92    0.64
   1  -6  -8    2.88    2.63
  -1   6   8    2.53    0.94
   1   6  -8    2.27    1.39
  -1  -6   8    2.35    1.62
   1   6  -7   49.16    4.88
  -1  -6   7   57.24    4.91
   1  -6  -7   53.46    5.47
   1  -6  -7   50.97    4.67
   1  -6  -7   53.29    4.49
  -1  -6   7   52.57    4.87
   1   6  -7   50.11    4.87
   1  -6  -7   48.84    4.52
  -1  -6   6   84.44    7.85
   1  -6  -6   80.99    8.26
   1   6  -6   87.65    7.87
   1  -6  -6   88.40    7.62
   1  -6  -6   89.67    7.64
   1  -6  -6   90.02    7.71
   1  -6  -5   15.18    2.82
  -1  -6   5   14.10    2.07
   1   6  -5   14.60    1.96
   1   6  -5   14.80    1.94
   1  -6  -5   14.63    1.59
  -1  -6   4    2.86    1.33
  -1   6   4    3.56    0.96
  -1  -6   4    3.88    1.47
   1  -6  -4    2.39    0.92
   1   6  -4    4.40    1.15
   1   6  -3  135.08   11.75
  -1   6   3  134.33   11.69
   1   6  -3  123.24   11.82
   1  -6  -3  137.13   11.70
  -1  -6   3  146.97   11.77
   1  -6  -2  295.77   27.49
   1  -6  -2  321.34   27.44
   1  -6  -2  331.79   27.44
   1   6  -2  331.94   27.48
  -1  -6   2  298.64   27.54
  -1  -6   2  346.29   27.57
   1   6  -1 1111.60   81.48
  -1   6   1  946.52   81.45
   1  -6  -1  951.78   81.53
   1   6  -1  979.45   81.55
  -1  -6   1  873.24   81.46
   1  -6  -1  909.57   81.46
  -1   6   0  343.24   27.92
   1   6   0  356.33   27.87
   1  -6   0  317.14   28.04
  -1  -6   0  291.76   27.88
   1  -6   0  339.68   27.94
   1   6   0  298.19   27.97
  -1  -6  -1   52.79    4.49
   1  -6   1   52.92    4.63
   1  -6   1   48.74    4.73
   1  -6   1   47.14    4.67
  -1  -6  -2  283.96   23.83
   1  -6   2  284.51   24.00
  -1  -6  -2  268.58   23.91
   1  -6   2  254.45   23.92
   1  -6   2  298.04   23.97
  -1  -6  -2  283.45   23.83
  -1  -6  -3    3.78    1.02
  -1  -6  -3    5.96    0.80
  -1  -6  -3    4.12    2.34
   1   6   3    3.20    0.77
   1  -6   3    4.53    1.51
   1   6   4    8.62    1.25
   1  -6   4   12.13    1.89
  -1   6  -4    7.76    1.75
   1  -6   4    9.15    1.76
  -1  -6  -4    8.55    1.16
   1   6   4   11.04    1.19
  -1  -6  -4    9.50    1.13
  -1  -6  -5    1.76    0.79
   1   6   5    1.69    0.88
   1  -6   5    4.04    1.56
   1   6   5    2.56    0.82
   1  -6   5    3.84    1.50
   1  -6   5    1.81    1.57
  -1  -6  -5    2.25    0.74
  -1   6  -5    2.53    1.58
   1  -6   6  334.68   27.11
   1   6   6  330.47   26.91
   1   6   6  298.55   26.88
  -1   6  -6  302.11   27.09
   1   6   6  334.62   27.38
   1  -6   7   95.68    8.19
   1   6   7   85.28    7.88
  -1   6  -7  101.03    8.21
  -1  -6  -7   89.61    7.88
   1  -6   7  107.34    8.31
   1  -6   7   97.84    8.18
  -1  -6  -8  512.95   44.08
   1  -6   8  489.60   44.20
   1   6   8  548.35   44.56
   1   6   8  540.13   43.97
  -1  -6  -8  543.33   44.58
  -1  -6  -8  492.69   43.97
   1  -6   8  556.14   44.24
  -1   6  -8  489.64   44.21
  -1   6  -9   34.66    4.28
   1   6   9   44.51    3.97
   1  -6   9   41.32    4.34
   1   6   9   43.06    3.76
  -1  -6  -9   44.87    4.04
   1  -6   9   41.68    4.21
  -1  -6  -9   43.60    3.80
  -1   6 -10  128.50   11.53
   1   6  10  129.41   11.14
   1  -6  10  131.05   11.48
  -1  -6 -10  128.71   11.36
   1   6  10  130.93   11.31
   1  -6  10  149.19   11.62
   1   6  10  130.64   12.01
  -1  -6 -10  128.51   11.17
  -1   6 -11    5.63    1.53
   1  -6  11    6.82    1.97
  -1  -6 -11    6.61    0.94
   1  -6  11    4.52    1.75
   1   6  11    7.25    1.45
   1   6  11    8.12    0.84
  -1   6 -11    9.86    2.02
  -1  -6 -11    8.07    1.60
  -1   6 -11    7.03    1.88
  -1   6 -12   14.77    2.56
   1   6  12   17.81    3.57
   1   6  12   20.31    2.18
   1  -6  12   14.76    2.69
  -1  -6 -12   20.68    2.35
   1  -6  12   20.59    2.59
   1  -6  12   19.15    2.48
  -1   6 -13   -0.30    1.76
   1   6  13    0.25    2.86
   1   6  13   -1.54    1.31
   1  -6  13    0.47    1.99
  -1  -6 -13    1.56    1.50
   1  -6  13   -1.20    1.67
   1  -6  13    1.04    1.68
   1  -6  14  188.69   17.00
   1  -6  14  189.28   17.10
  -1   6 -14  176.43   16.97
  -1  -6 -14  196.51   16.95
   1  -6  14  207.13   17.03
   1   6  14  207.21   16.90
  -1   6 -14  188.30   17.10
   1   6  15    1.13    1.48
  -1   6 -15   -0.51    2.16
   1  -6  15    1.18    2.01
  -1   6 -15    0.29    1.95
   1  -6  15   -0.71    1.78
   1  -6  15    0.28    1.72
  -1  -6 -15   -1.03    1.65
   1   6  16   19.10    2.28
  -1   6 -16   15.48    2.77
   1  -6  16   11.33    2.85
   1  -6  16   19.94    2.59
   1  -6  16   10.32    2.35
  -1  -6 -16   18.19    2.46
  -1  -6 -17    5.66    1.96
   1  -6  17    5.59    2.24
   1  -6  17    5.80    2.34
   1  -6  17    8.30    2.12
   1   6  17    9.57    1.84
   1   6  18    8.21    1.94
  -1   6 -18   13.11    2.62
   1  -6  18    5.90    2.02
   1   6  18    8.09    0.86
   1   6  18    5.60    0.90
  -1  -6 -18   10.30    2.19
   1  -6  18    4.08    1.91
  -1   6 -18    4.18    2.31
   1   6  19    3.02    0.65
   1   6  19    2.04    0.69
   1  -6  19    3.83    1.97
  -1  -6 -19    3.25    1.93
   1  -6  19    2.12    2.45
  -1   6 -19    1.58    2.34
   1   6  19    4.20    1.83
   1  -6  19   -0.49    2.00
   1   6  20    5.40    0.79
   1   6  20    4.85    0.83
  -1  -6 -20    5.68    3.93
   1  -6  20    4.17    2.27
  -1   6 -20    7.73    2.45
   1  -6  20    6.09    2.00
  -1   6 -21   -0.63    2.23
   1  -6  21    0.17    1.90
   1   6  21   -0.07    0.63
  -1  -6 -21    2.14    2.25
   1  -6  21   -3.06    2.31
  -1  -6 -21    1.10    3.97
   1   6  21   -0.26    0.58
   1   6  22    6.80    0.87
   1   6  22    2.79    0.81
   1  -6  22    7.13    2.41
  -1  -6 -22    6.31    2.26
  -1   6 -22    4.95    2.32
   1   6  22    8.61    2.20
  -1  -6 -23    6.69    5.07
   1   6  23    7.90    2.17
  -1   6 -23    3.31    2.42
   1   6  23    5.09    0.78
   1  -6  23    7.52    2.49
  -1  -6 -23    1.94    2.19
   1   6  23    2.62    0.79
   1  -6  23    4.52    2.23
   1  -6  24    3.49    2.33
   1  -6  24    3.22    2.14
   1   6  24    1.41    2.04
  -1   6 -24    3.39    2.51
   1   6  24    2.39    0.74
   1  -6  24    3.96    2.50
   1   6  24    1.74    0.74
  -1  -6 -24    3.84    2.39
  -1   6 -25   -0.35    3.36
   1  -6  25    2.59    2.19
   1  -6  25    2.01    2.03
   1   6  25    2.19    2.19
  -1   6 -25    0.46    2.60
   1   6  25    0.26    0.66
   1  -6  25   -2.02    2.55
   1   6  25    1.39    0.72
  -1  -6 -25   -0.63    2.24
  -1   6 -26   13.12    4.33
   1  -6  26    5.73    2.41
   1   6  26    5.44    2.22
  -1   6 -26    6.10    2.75
   1   6  26    3.08    0.74
   1  -6  26    5.27    2.59
  -1  -6 -26    6.70    2.47
   1  -6  26    5.94    2.24
   1   6  26    1.38    0.74
  -1   6 -27    2.64    3.70
  -1   6 -27    2.62    2.49
   1  -6  27   10.05    2.36
   1   6  27    5.97    2.20
   1  -6  27    4.43    2.66
  -1  -6 -27    2.89    2.25
   1  -6  28   15.92    2.87
   1  -6  28   18.18    2.78
   1   6  28   14.59    2.96
  -1   6 -28   19.83    3.99
  -1  -6 -28   20.38    3.20
   1  -6  29    3.52    2.26
  -1  -6 -29    3.06    2.49
   1   6  29   -0.40    2.14
   1  -6  30    5.60    2.04
   1  -6  30    6.50    2.24
   1   6  30    4.28    2.22
   1  -6  31   -1.22    1.98
   1  -6  31    6.42    2.17
   1  -6  32    1.64    2.08
   1  -6  33    8.39    2.26
   1  -6  33    0.21    1.97
  -1  -7  34   -1.06    1.88
  -1  -7  34    0.48    2.23
  -1  -7  33    2.72    2.03
  -1  -7  32    1.45    2.00
  -1  -7  32    1.62    2.14
  -1  -7  31    1.22    2.17
  -1  -7  31    0.45    2.20
  -1  -7  30    5.79    2.28
  -1  -7  30    3.99    2.27
   1  -7 -29   17.72    3.03
  -1  -7  29   21.58    2.93
  -1   7  29   16.24    2.86
  -1  -7  29   18.17    3.04
   1  -7 -28    1.54    1.81
  -1  -7  28    0.21    2.10
  -1   7  28    0.57    2.00
  -1  -7  28    0.19    1.95
   1   7 -27    7.79    2.56
   1  -7 -27    9.46    2.54
  -1  -7  27    6.66    2.23
   1   7 -27    2.00    2.81
  -1  -7  27    6.68    2.81
  -1  -7  27    8.88    2.37
  -1   7  27    9.58    2.28
  -1  -7  26    6.26    2.36
   1   7 -26    7.43    2.79
   1  -7 -26   10.85    2.53
   1   7 -26    9.01    3.17
   1  -7 -26    6.63    4.13
  -1   7  26   14.69    2.37
   1  -7 -25   11.31    2.70
  -1  -7  25    4.93    2.17
  -1   7  25    9.39    2.31
   1   7 -25    3.87    2.52
  -1  -7  25    7.91    2.28
   1  -7 -25    4.87    4.13
  -1  -7  24   -0.22    2.28
   1  -7 -24    3.31    2.21
  -1  -7  24   -2.39    2.05
  -1   7  24    2.52    1.84
   1   7 -24    4.68    2.29
  -1  -7  24    3.97    1.99
   1   7 -24    2.98    2.70
   1  -7 -23   14.05    2.49
  -1  -7  23    8.34    2.64
  -1  -7  23   10.81    2.27
  -1   7  23    9.90    2.28
   1   7 -23   13.73    2.69
  -1  -7  23   14.31    2.32
   1   7 -23    5.43    2.72
  -1  -7  22    3.10    1.98
   1   7 -22   -2.13    2.49
  -1  -7  22    5.62    2.46
   1  -7 -22    2.71    2.10
   1   7 -22    5.61    2.67
  -1   7  22    2.97    1.93
   1   7 -21   21.71    3.42
   1  -7 -21   19.76    4.37
   1  -7 -21   23.03    3.13
  -1  -7  21   19.63    3.14
  -1   7  21   21.63    2.80
   1  -7 -20   -0.36    3.64
   1   7 -20    4.22    2.34
  -1  -7  20    3.79    1.98
  -1  -7  20    3.53    2.28
  -1  -7  19   -2.09    2.25
  -1  -7  19   -1.41    1.70
  -1   7  19   -2.44    1.78
   1   7 -19   -0.58    2.23
  -1  -7  19    3.22    1.92
   1  -7 -19    3.45    3.44
   1  -7 -18    2.71    1.87
  -1  -7  18    1.50    1.82
  -1   7  18    3.74    1.59
   1   7 -18    2.63    2.23
  -1  -7  18    2.66    1.93
   1  -7 -18    4.00    3.54
   1   7 -18    4.43    2.19
  -1  -7  17    0.44    1.64
  -1   7  17    4.02    1.61
  -1  -7  17    2.29    1.85
  -1  -7  17    3.54    2.12
   1  -7 -17    3.70    1.86
   1  -7 -16   49.80    5.18
  -1   7  16   52.33    5.07
  -1  -7  16   57.49    5.33
  -1  -7  16   58.50    5.50
   1   7 -16   57.04    5.51
  -1  -7  16   47.63    5.13
   1   7 -16   58.04    5.58
   1  -7 -15    5.35    1.74
   1   7 -15    9.61    2.32
  -1  -7  15    7.55    1.88
  -1   7  15    6.02    1.62
  -1  -7  15    7.22    2.25
  -1  -7  15    5.74    1.87
   1   7 -15    6.47    1.86
  -1  -7  14  149.08   12.52
  -1  -7  14  132.84   12.41
   1   7 -14  134.41   12.35
  -1  -7  14  154.14   12.58
  -1   7  14  137.76   12.32
   1  -7 -14  150.70   12.43
   1   7 -14  131.09   12.54
   1  -7 -13   67.25    6.00
  -1  -7  13   62.63    6.28
   1   7 -13   62.22    6.18
  -1   7  13   66.83    5.93
  -1  -7  13   63.92    6.14
   1   7 -12    1.72    1.80
   1  -7 -12    5.18    1.52
   1   7 -12    6.78    1.95
  -1  -7  12    7.18    1.90
  -1   7  12    4.89    1.30
   1   7 -12    4.57    1.79
  -1  -7  12    1.00    1.83
   1   7 -11    5.99    1.71
  -1   7  11    4.19    1.27
  -1  -7  11    6.68    1.78
  -1  -7  11    5.14    1.97
   1  -7 -11    7.27    1.41
   1   7 -11    3.46    1.83
   1   7 -10   16.53    2.20
  -1  -7  10   12.02    2.14
  -1   7  10   16.74    1.82
   1  -7 -10   13.48    1.85
  -1  -7  10   17.52    2.40
   1   7 -10   12.24    2.25
  -1  -7   9   10.98    1.98
   1  -7  -9   10.38    1.11
   1  -7  -9   10.79    1.17
  -1   7   9   12.31    1.47
   1   7  -9   10.06    1.94
   1  -7  -9    9.85    1.56
   1   7  -9    8.11    1.91
  -1  -7   8  228.81   18.71
   1   7  -8  204.74   18.70
   1   7  -8  232.60   18.69
   1  -7  -8  222.60   18.53
  -1   7   8  194.18   18.49
   1  -7  -8  209.36   18.40
  -1  -7   8  245.55   18.73
   1  -7  -8  221.30   18.43
  -1   7   7   82.51    7.42
   1   7  -7   86.73    7.63
   1  -7  -7   89.39    7.42
   1  -7  -7   82.84    7.32
   1  -7  -7   83.96    7.35
  -1  -7   7   80.62    7.61
   1   7  -7   89.35    7.64
   1   7  -6   58.87    6.09
   1  -7  -6   73.09    5.87
  -1  -7   6   61.70    6.10
   1  -7  -6   64.00    5.85
  -1  -7   6   72.99    6.18
   1  -7  -6   66.36    5.90
   1  -7  -5   84.81    7.53
   1   7  -5   87.28    7.69
   1  -7  -5   80.58    7.51
  -1  -7   5  102.69    7.78
   1  -7  -4    3.86    0.98
   1   7  -4    2.15    1.65
   1   7  -3   17.11    2.31
   1  -7  -3   19.12    1.89
  -1  -7   3   19.78    2.30
  -1  -7   2  558.08   48.40
  -1  -7   2  622.53   48.41
   1   7  -2  563.20   48.41
   1   7  -2  566.27   48.32
   1  -7  -2  556.77   48.27
  -1  -7   2  555.38   48.31
  -1  -7   1  305.58   24.14
  -1  -7   1  275.76   24.01
   1   7  -1  279.56   24.13
   1  -7  -1  260.53   24.01
   1   7  -1  292.12   24.01
   1  -7   0  207.54   16.87
   1   7   0  192.84   16.90
  -1  -7   0  208.81   16.77
  -1  -7   0  177.25   16.65
   1   7   0  201.26   16.63
   1   7   0  180.39   16.76
   1  -7   0  207.05   16.83
   1   7   1  219.50   18.11
   1  -7   1  225.13   18.19
  -1  -7  -1  200.67   17.99
   1  -7   2    1.91    1.46
   1  -7   2    1.43    1.38
  -1  -7  -2    2.76    0.69
  -1   7  -2    1.86    1.33
  -1  -7  -2    2.56    0.73
   1   7   2    1.24    1.15
  -1  -7  -2    2.62    2.19
   1  -7   3  407.38   34.84
  -1   7  -3  377.01   34.79
   1   7   3  395.82   35.02
   1  -7   3  430.83   34.90
  -1  -7  -3  415.00   34.66
   1  -7   4   13.70    1.97
  -1  -7  -4   13.41    1.43
   1   7   4   12.65    1.44
   1  -7   4   17.17    2.16
  -1  -7  -4   12.44    1.51
   1  -7   4   14.99    2.05
  -1   7  -4   13.28    1.96
   1  -7   5  135.06   12.17
  -1   7  -5  145.24   12.14
   1  -7   5  143.12   12.22
  -1  -7  -5  135.88   11.95
  -1  -7  -5  131.55   11.94
   1   7   5  148.97   11.95
   1  -7   5  133.15   12.16
   1  -7   6   43.71    4.14
   1   7   6   42.03    3.73
   1  -7   6   42.28    4.11
   1   7   6   36.35    4.66
   1   7   6   39.79    3.72
   1  -7   6   45.02    4.18
  -1  -7  -6   39.75    3.70
  -1   7  -6   47.51    4.08
   1   7   7  233.05   21.23
  -1  -7  -7  253.92   21.27
  -1   7  -7  268.02   21.50
   1  -7   7  263.95   21.50
  -1  -7  -8    3.18    0.74
   1  -7   8    2.52    1.65
   1  -7   8    8.39    1.89
  -1   7  -8    5.96    1.75
   1   7   8    6.34    2.87
   1  -7   8    5.64    1.60
   1   7   8    4.08    0.83
  -1  -7  -8    4.50    1.10
   1   7   9   -2.17    2.89
  -1  -7  -9    2.31    2.93
  -1  -7  -9   -0.67    1.07
   1  -7   9   -1.14    1.70
  -1  -7  -9    0.98    0.70
   1   7   9    0.22    0.61
   1  -7   9   -0.12    1.59
   1   7   9   -1.20    0.80
   1  -7   9   -0.71    1.51
  -1  -7 -10   12.47    3.40
   1   7  10   10.52    3.27
   1   7  10   13.73    1.41
  -1   7 -10   11.64    2.22
   1  -7  10   13.12    2.10
   1  -7  10   18.69    2.31
  -1  -7 -10   14.08    1.84
   1  -7  10   16.89    2.44
   1   7  10   12.78    1.69
  -1  -7 -10   14.70    1.47
   1   7  11   -0.08    1.05
  -1  -7 -11    3.09    3.14
   1   7  11    0.47    0.58
   1  -7  11    4.85    1.75
  -1   7 -11    3.22    1.98
   1  -7  11    0.27    1.81
   1  -7  11   -0.86    1.76
  -1  -7 -11    0.09    1.20
  -1  -7 -11    0.15    0.74
  -1  -7 -12   74.74    7.43
  -1  -7 -12   67.13    6.23
   1  -7  12   70.33    6.40
   1   7  12   67.09    6.14
   1   7  12   74.12    7.21
  -1   7 -12   72.57    6.51
   1  -7  12   80.73    6.56
   1   7  12   65.89    5.88
   1  -7  12   69.42    6.45
  -1   7 -13   11.07    2.24
   1  -7  13   10.29    2.04
  -1   7 -13   14.24    2.28
   1   7  13   13.58    1.84
   1  -7  13   10.23    2.21
   1  -7  13   12.53    2.59
   1  -7  14  140.09   13.02
   1   7  14  157.23   12.89
  -1   7 -14  134.33   13.11
   1  -7  14  139.79   13.15
  -1  -7 -14  152.31   12.96
   1  -7  14  150.04   13.06
   1   7  15   35.40    3.38
   1  -7  15   36.32    3.77
   1  -7  15   35.25    3.98
   1  -7  15   25.49    3.55
  -1   7 -15   26.10    3.79
  -1  -7 -15   31.29    3.44
   1   7  16   12.95    2.03
   1  -7  16   12.41    2.30
   1  -7  16    9.63    2.46
  -1  -7 -16   11.44    2.13
   1  -7  16    8.84    2.27
   1   7  17    3.11    1.63
   1  -7  17    3.51    1.96
  -1   7 -17    3.13    2.79
  -1  -7 -17    3.66    3.34
   1  -7  17    4.89    1.87
  -1  -7 -17    3.75    1.88
  -1  -7 -18    0.15    1.92
   1  -7  18    2.51    2.23
  -1   7 -18    0.58    2.14
  -1   7 -18   -0.21    2.40
  -1  -7 -18    2.41    3.49
   1   7  18    3.96    1.69
   1  -7  18    1.14    1.82
   1  -7  18    2.94    1.91
  -1   7 -19   31.43    4.27
   1   7  19   39.41    3.92
  -1  -7 -19   46.88    5.59
  -1   7 -19   31.70    4.64
  -1  -7 -19   35.41    4.03
   1  -7  19   38.01    4.31
  -1   7 -20    7.72    3.22
  -1   7 -20   10.41    2.65
   1  -7  20    9.17    2.89
  -1  -7 -21   12.25    2.66
   1  -7  21   16.73    2.99
  -1   7 -21   13.58    3.47
   1  -7  21   15.39    2.68
  -1   7 -21   11.35    2.80
  -1   7 -22    2.42    2.19
   1  -7  22    5.06    2.14
   1   7  22    2.57    1.81
   1  -7  22    6.42    2.41
  -1  -7 -22    5.19    2.29
   1  -7  22    5.00    2.22
  -1  -7 -23   14.76    6.18
   1   7  23   17.35    2.56
   1  -7  23    9.67    2.32
   1  -7  23   12.57    2.47
   1  -7  23   16.21    3.04
  -1  -7 -23   18.65    2.72
  -1   7 -23   13.28    2.79
   1   7  24    6.57    2.08
   1  -7  24    3.20    2.20
   1  -7  24    4.27    2.14
   1  -7  24    5.82    2.47
  -1  -7 -24    8.22    2.02
  -1   7 -24    3.45    2.38
   1   7  25    7.68    2.21
   1  -7  25   12.30    2.41
   1  -7  25    4.80    2.50
  -1  -7 -25   10.43    2.50
  -1   7 -25   10.09    2.74
   1   7  26    0.18    2.15
   1  -7  26    1.73    1.96
   1  -7  26   -3.37    2.24
  -1  -7 -26   -1.08    2.24
   1  -7  26    0.23    2.39
  -1   7 -26    3.42    2.94
  -1   7 -26    1.19    2.54
   1  -7  27    6.08    2.33
  -1   7 -27    6.23    3.33
  -1  -7 -27    9.11    2.68
   1  -7  27    8.29    2.71
   1  -7  27    2.16    2.22
   1   7  27    8.63    2.41
   1  -7  28    1.80    2.29
  -1  -7 -28    1.14    2.39
   1   7  28    1.15    1.79
  -1  -7 -29    5.16    2.70
   1   7  29    9.83    2.37
   1  -7  29    9.72    2.58
   1  -7  30    1.24    2.01
   1  -7  30    8.78    2.25
   1   7  30    1.20    2.15
  -1   7 -30   -0.40    3.80
  -1   7 -31    8.36    4.21
   1  -7  31    3.76    2.22
   1  -7  31    2.51    2.19
   1  -7  32    0.72    2.03
   1  -7  33    2.92    2.07
   1  -7  33    2.35    2.11
   1  -7  34    1.73    2.01
  -1  -8  34    5.01    2.26
  -1  -8  34    0.99    2.16
  -1  -8  33    3.23    2.04
  -1  -8  33    1.20    2.14
  -1  -8  32    1.49    2.02
  -1  -8  32    5.43    2.42
  -1  -8  31    3.36    2.03
  -1  -8  31    0.46    2.14
  -1  -8  30    8.86    2.51
  -1  -8  30   11.08    2.60
  -1  -8  29    1.32    2.09
  -1  -8  29    3.85    2.28
   1  -8 -29    4.54    2.48
  -1   8  29   -0.58    2.08
  -1  -8  28    8.68    2.43
  -1   8  28    8.62    2.33
   1  -8 -28   11.53    2.78
  -1  -8  28   14.40    2.58
   1   8 -27    5.55    2.93
  -1  -8  27    1.18    2.05
  -1   8  27    6.57    2.20
   1  -8 -27    3.88    2.36
  -1  -8  27    7.61    2.26
  -1  -8  26    9.46    2.97
   1  -8 -26   10.25    2.53
  -1  -8  26    7.79    2.43
  -1   8  26   10.48    2.32
   1   8 -26    4.72    2.77
   1   8 -26   10.87    2.76
   1  -8 -25    1.41    2.15
  -1  -8  25    7.27    2.85
  -1  -8  25    6.98    2.17
  -1  -8  25    6.30    2.35
   1   8 -25    5.34    2.40
   1  -8 -25    1.24    3.89
   1   8 -25    9.22    2.94
  -1   8  25    9.28    2.15
   1   8 -24    9.78    2.71
  -1  -8  24    7.13    2.37
  -1  -8  24   10.36    2.49
  -1   8  24   14.30    2.38
   1  -8 -24   12.99    4.41
  -1  -8  24   12.04    2.91
   1  -8 -24   11.50    2.63
   1   8 -23    1.11    2.06
  -1  -8  23   -0.92    2.06
  -1  -8  23   -1.47    1.91
  -1   8  23   -0.32    1.91
   1  -8 -23    1.32    2.17
  -1  -8  23   -3.92    2.35
   1   8 -23    1.56    2.46
   1   8 -22    0.21    2.18
   1   8 -22    1.96    2.30
  -1  -8  22    0.90    2.20
  -1   8  22    0.46    1.92
  -1  -8  22    1.06    2.25
   1  -8 -22   -1.27    2.02
   1   8 -22    1.02    2.74
  -1  -8  22    3.21    2.05
   1   8 -21    9.95    2.71
   1   8 -21    8.46    2.40
  -1   8  21   11.52    2.11
   1   8 -21    6.66    3.12
  -1  -8  21   14.30    2.48
  -1  -8  21    8.90    2.61
   1  -8 -21   14.12    2.42
  -1  -8  20    3.34    1.87
  -1  -8  20    1.81    2.38
   1  -8 -20    3.18    2.05
   1   8 -20    3.91    2.11
  -1   8  19   21.33    2.56
  -1  -8  19   18.50    3.18
   1   8 -19   16.74    2.99
  -1   8  18   56.50    5.68
   1   8 -18   55.49    6.07
   1   8 -18   51.97    5.77
  -1  -8  18   65.95    5.95
   1  -8 -18   68.45    5.84
  -1  -8  17   15.37    2.62
   1  -8 -17   13.25    2.50
   1  -8 -17   19.00    4.39
   1   8 -17   20.09    2.74
  -1  -8  17   18.62    2.83
  -1   8  17   21.42    2.47
  -1   8  16   -0.79    1.40
   1   8 -16    0.18    1.93
  -1  -8  16    1.91    1.77
  -1  -8  16    1.06    2.11
  -1  -8  16    1.25    1.82
   1  -8 -16    0.67    1.79
  -1  -8  15    1.52    1.75
  -1   8  15    2.32    1.46
   1   8 -15    4.78    2.27
  -1  -8  15    1.85    1.67
   1   8 -15    0.70    1.58
  -1  -8  15    3.06    2.09
   1  -8 -15    1.00    1.59
  -1  -8  14    3.11    2.02
  -1   8  14    7.62    1.50
   1   8 -14    8.81    2.19
  -1  -8  14    8.35    1.87
  -1  -8  14    4.57    2.30
   1  -8 -14    5.54    1.74
   1  -8 -14   12.19    3.18
  -1  -8  13   20.97    3.18
   1   8 -13   28.93    3.29
  -1  -8  13   24.79    3.13
  -1   8  13   23.28    2.66
   1  -8 -13   28.09    2.86
   1  -8 -13   31.30    4.30
   1  -8 -12   29.59    4.12
  -1  -8  12   23.13    2.94
   1   8 -12   21.22    2.95
  -1  -8  12   21.96    3.00
   1  -8 -12   21.38    2.59
  -1   8  12   25.63    2.51
   1   8 -12   21.05    2.98
   1  -8 -11    9.36    1.59
   1  -8 -11    7.26    0.88
   1  -8 -11    7.61    0.97
  -1  -8  11   10.07    2.14
   1   8 -11    5.47    1.91
   1   8 -11   10.62    1.95
  -1  -8  11    8.64    1.66
  -1   8  11    9.18    1.39
  -1  -8  11    7.56    1.98
   1  -8 -11   10.59    3.41
   1   8 -10    1.84    1.62
   1  -8 -10    1.03    1.25
  -1  -8  10    1.35    1.89
  -1  -8  10    3.14    1.91
   1  -8 -10    0.84    0.69
  -1   8  10    0.22    1.02
   1   8 -10    5.00    1.81
   1  -8 -10    1.88    0.60
   1   8  -9   20.86    2.95
  -1  -8   9   23.08    3.01
   1   8  -9   26.87    3.06
   1  -8  -9   25.64    2.42
   1  -8  -9   31.75    2.71
   1  -8  -9   27.03    2.48
  -1  -8   9   24.41    3.05
  -1   8   9   26.63    2.63
   1  -8  -8   62.43    5.50
  -1   8   8   61.60    5.61
   1  -8  -8   64.60    5.63
   1   8  -8   64.02    5.83
   1   8  -8   60.79    5.86
   1  -8  -8   63.01    5.55
  -1  -8   8   62.86    5.86
   1  -8  -7   67.09    5.44
  -1  -8   7   71.13    5.83
   1  -8  -7   53.17    5.45
   1  -8  -7   63.84    5.51
   1   8  -7   56.69    5.77
  -1   8   7   64.69    5.51
   1   8  -7   61.38    5.71
  -1  -8   7   56.10    5.72
   1  -8  -7   54.11    6.35
  -1  -8   6  173.99   15.14
   1  -8  -6  180.32   15.53
   1  -8  -6  175.40   14.98
  -1  -8   6  189.73   15.23
   1  -8  -6  175.14   14.99
  -1   8   6  175.66   15.00
   1   8  -6  154.75   15.09
   1   8  -5  378.83   33.45
  -1  -8   5  405.19   33.54
  -1  -8   5  396.42   33.47
   1  -8  -5  388.70   33.74
   1  -8  -5  404.14   33.35
   1   8  -5  359.88   33.49
   1   8  -4   90.03    7.94
   1  -8  -4   77.29    8.39
   1  -8  -4   93.07    7.89
   1   8  -3   41.14    3.87
   1  -8  -3   40.15    4.22
   1   8  -3   38.97    4.01
   1  -8  -3   40.33    3.70
  -1  -8   3   40.98    4.00
   1   8  -2   29.87    3.32
   1  -8  -2   37.69    3.32
  -1  -8   2   32.11    3.20
   1   8  -1   10.26    1.33
   1  -8  -1   13.91    1.65
   1   8  -1    8.64    1.75
  -1  -8   1    7.53    1.81
   1   8  -1   10.66    1.90
  -1  -8   1    9.35    1.38
   1   8   0  172.05   14.88
  -1   8   0  167.73   14.92
  -1  -8   0  172.05   14.92
   1   8   0  183.10   15.05
  -1  -8   0  182.01   15.05
  -1  -8  -1  282.80   23.28
  -1   8  -1  268.23   23.22
  -1  -8  -1  264.93   23.16
   1  -8   1  274.27   23.35
   1  -8   2  111.29   10.22
  -1  -8  -2  110.03   10.56
   1   8   2  116.06   10.57
  -1  -8  -2  115.08   10.07
  -1   8  -2  121.85   10.22
   1  -8   2  117.01   10.28
   1  -8   2  124.81   10.35
   1   8   2  108.53   10.20
  -1  -8  -2  127.80   10.21
  -1  -8  -2  115.77   10.06
   1  -8   3  109.71    9.35
   1   8   3  109.07    9.19
  -1  -8  -3  106.67    9.06
   1  -8   3   96.56    9.18
  -1   8  -3  106.18    9.25
  -1  -8  -3   98.46    9.16
  -1  -8  -3  104.39    9.04
   1  -8   3  110.34    9.32
   1  -8   4   11.04    1.96
  -1   8  -4   15.25    1.79
  -1  -8  -4   12.65    1.34
   1  -8   4   12.32    1.92
   1  -8   4   10.67    1.91
   1   8   4   11.75    1.60
   1   8   4   10.77    1.37
   1   8   5   56.46    4.98
   1  -8   5   60.40    5.38
   1  -8   5   50.90    5.29
   1   8   5   62.23    5.74
   1  -8   5   54.11    5.29
  -1   8  -5   57.33    5.25
   1  -8   6   -1.10    1.57
  -1   8  -6    0.64    1.47
   1  -8   6    1.79    1.66
   1  -8   6   -2.05    1.81
   1   8   7   21.79    3.49
   1  -8   7   22.57    2.62
  -1  -8  -7   21.84    2.08
  -1   8  -7   22.85    2.71
   1  -8   7   22.24    2.60
  -1  -8  -7   18.94    2.11
   1  -8   7   20.98    2.79
  -1  -8  -8    2.29    0.81
   1   8   8    3.53    0.94
   1   8   8    4.41    0.96
  -1  -8  -8    4.22    1.02
   1  -8   8    2.91    1.75
   1  -8   9  191.43   16.77
   1   8   9  192.11   17.22
   1  -8   9  186.19   16.79
   1   8   9  191.14   16.49
  -1  -8  -9  190.35   16.59
  -1   8  -9  185.55   16.79
   1   8   9  208.98   16.56
  -1  -8  -9  187.74   16.48
   1  -8  10    3.39    1.70
   1   8  10    6.23    2.80
  -1   8 -10    5.92    1.88
  -1  -8 -10    7.46    1.44
   1   8  10    4.86    1.09
  -1  -8 -10    5.17    0.90
   1  -8  10    7.05    1.95
   1  -8  10    2.98    1.87
  -1  -8 -11   11.67    1.36
   1   8  11   13.69    1.58
   1  -8  11   16.04    2.58
   1  -8  11   13.12    2.18
   1  -8  11    7.12    2.12
  -1  -8 -11   12.06    1.83
   1   8  12    2.30    0.71
   1  -8  12    7.19    2.09
  -1   8 -12    3.53    1.07
   1  -8  12    6.72    1.90
  -1  -8 -12    8.70    1.59
   1   8  12    5.49    3.23
  -1  -8 -12    7.84    0.96
   1  -8  12    5.54    2.26
   1   8  12    8.20    1.29
  -1   8 -12    6.89    1.93
  -1   8 -12    2.01    1.22
  -1  -8 -13   47.97    4.67
  -1  -8 -13   52.37    4.33
   1  -8  13   45.27    4.85
   1   8  13   51.02    4.59
   1  -8  13   51.46    5.10
   1   8  13   46.97    4.27
   1  -8  13   54.37    4.93
   1   8  13   46.32    5.64
  -1  -8 -13   49.66    6.04
  -1   8 -13   39.51    4.91
   1   8  14   89.84    8.01
   1  -8  14   93.20    8.29
  -1  -8 -14   89.95    9.18
   1  -8  14   84.64    8.42
   1  -8  14   89.55    8.25
   1  -8  15   45.23    4.27
  -1   8 -15   36.20    4.18
   1  -8  15   42.65    4.26
  -1  -8 -15   37.40    3.90
   1   8  15   37.30    3.78
   1  -8  15   32.55    4.00
  -1  -8 -16   23.46    2.87
   1  -8  16   20.84    2.90
  -1  -8 -16   27.56    4.45
   1   8  16   22.90    2.67
   1  -8  16   20.89    2.98
   1  -8  16   26.84    3.34
   1   8  17    1.58    1.49
  -1  -8 -17    1.88    1.69
  -1   8 -17    3.80    2.34
   1   8  18    3.62    1.78
  -1   8 -18    8.86    2.58
   1  -8  18    5.54    2.61
  -1  -8 -18    7.95    2.05
   1  -8  19    2.44    1.97
   1  -8  19    2.86    2.17
   1   8  19    1.91    1.78
  -1  -8 -19    1.28    1.75
  -1   8 -19    4.07    2.16
   1  -8  20    8.39    2.55
  -1   8 -20    2.93    2.47
   1  -8  20    6.06    2.23
   1  -8  20    6.48    2.02
  -1  -8 -21   68.74    6.58
   1  -8  21   69.38    6.97
  -1   8 -21   63.99    6.83
   1  -8  21   63.42    6.60
   1  -8  21   74.69    6.69
   1  -8  22    2.41    2.52
  -1  -8 -22    1.66    2.04
   1  -8  22    3.46    2.07
  -1   8 -22    0.22    2.16
   1   8  22    3.46    1.77
   1  -8  22    3.71    2.16
  -1  -8 -23   13.08    2.57
  -1   8 -23    7.26    2.49
   1  -8  23    7.36    2.36
  -1   8 -23    7.00    2.80
   1  -8  23   10.49    2.74
   1   8  23    8.66    2.21
   1  -8  23   14.06    2.44
   1  -8  24    8.17    2.37
  -1  -8 -24    9.97    2.48
  -1   8 -24    5.33    2.44
   1  -8  24    8.07    2.33
  -1   8 -24    6.90    2.77
   1   8  24    4.74    2.08
   1  -8  24    5.93    2.55
  -1  -8 -24    2.21    5.92
   1  -8  25    1.05    2.15
   1  -8  25    5.58    2.44
   1   8  25   -0.35    1.47
  -1   8 -25   -0.71    2.13
  -1  -8 -25    0.41    2.33
   1  -8  25    0.58    2.10
   1  -8  26    1.30    2.18
   1  -8  26    0.24    2.30
  -1   8 -26   -1.92    2.34
   1  -8  26    1.99    2.17
  -1  -8 -26    1.51    2.47
   1   8  26    0.18    1.95
   1  -8  27    3.43    2.03
   1  -8  27    1.33    2.15
  -1  -8 -27   -0.44    2.36
   1   8  27    1.67    2.15
  -1  -8 -28   -0.23    2.44
   1  -8  28    2.71    2.31
   1   8  28    4.57    2.07
   1  -8  28    2.67    2.12
  -1  -8 -29    5.86    2.70
   1   8  29   18.70    2.75
   1  -8  30    7.32    2.58
   1   8  30    7.12    2.33
   1  -8  30    5.93    2.36
   1  -8  31   -0.96    2.16
   1  -8  31    2.57    2.26
   1  -8  32    3.66    2.49
   1  -8  33    2.98    2.24
   1  -8  33   -0.22    2.17
   1  -8  34    5.96    2.14
  -1  -9  33   -0.66    2.25
  -1  -9  32   -2.16    2.01
  -1  -9  32    0.22    2.21
  -1  -9  31    3.52    2.18
  -1  -9  31    8.83    2.39
  -1  -9  30    4.57    2.30
  -1  -9  30    1.69    2.18
   1  -9 -29   49.20    5.54
  -1  -9  29   58.74    5.57
  -1  -9  29   46.98    5.47
  -1   9  29   55.98    5.47
   1  -9 -28    6.24    2.57
  -1  -9  28    5.56    2.43
  -1   9  28    7.06    2.19
  -1  -9  28    5.63    2.42
  -1  -9  27   15.43    2.58
   1  -9 -27    7.58    2.43
  -1  -9  27   10.02    2.86
  -1  -9  27    9.49    2.38
  -1   9  27    9.24    2.24
  -1   9  26   -0.18    1.87
   1  -9 -26    1.68    2.36
  -1  -9  26   -0.94    2.73
  -1  -9  26    2.85    2.28
   1   9 -26    0.25    2.53
   1   9 -26    2.89    2.39
  -1   9  25    6.48    2.03
  -1  -9  25    6.48    2.75
   1  -9 -25    8.32    2.42
  -1  -9  25    9.10    2.36
   1   9 -25    4.97    2.38
  -1  -9  24    4.66    2.24
  -1   9  24    4.46    2.00
   1  -9 -24    5.81    4.33
   1   9 -24    1.12    2.33
   1  -9 -24    5.50    2.33
  -1  -9  24    3.63    2.62
  -1  -9  24    9.45    2.23
   1   9 -24    5.11    2.52
  -1  -9  23   -0.38    2.24
  -1   9  23    0.79    1.84
   1  -9 -23    4.06    3.88
   1  -9 -23   -0.57    2.12
  -1  -9  23    0.89    2.42
  -1  -9  23   -0.56    1.93
   1   9 -23    5.01    2.29
  -1  -9  22   14.98    2.67
  -1  -9  22   11.50    3.02
   1  -9 -22   15.54    2.59
   1   9 -22   12.67    2.80
  -1  -9  22   14.11    2.47
  -1   9  22   12.34    2.29
   1   9 -21   10.43    2.91
  -1  -9  21    9.93    2.66
   1  -9 -21    4.22    1.94
   1   9 -21    8.51    2.40
  -1   9  21   10.91    2.04
  -1  -9  21    9.45    2.32
   1   9 -21   10.19    2.57
   1   9 -20   -0.17    2.03
  -1  -9  20   -0.17    1.99
   1   9 -20    0.84    2.50
  -1  -9  20    5.96    2.52
   1  -9 -20   -1.01    1.86
  -1   9  19   17.80    2.53
  -1  -9  19   19.35    2.72
   1   9 -19   18.25    3.18
  -1  -9  19   21.22    3.42
  -1   9  18    6.50    1.75
   1   9 -18    4.12    2.23
   1  -9 -18    3.49    1.81
  -1  -9  18    5.72    1.96
  -1  -9  18    7.01    2.37
   1   9 -18    5.03    2.39
  -1   9  17   15.95    2.23
   1  -9 -17   16.50    5.31
   1  -9 -17   17.17    4.10
   1   9 -17   17.31    2.46
   1  -9 -17   13.67    2.41
   1   9 -17   16.29    2.89
  -1   9  16    0.11    1.33
   1  -9 -16    2.55    1.62
  -1  -9  16   -1.65    1.95
  -1  -9  16    1.82    2.24
  -1  -9  15   92.42    7.82
  -1  -9  15   73.07    7.47
  -1   9  15   82.81    7.31
   1   9 -15   78.82    7.67
   1  -9 -15   79.13    7.44
  -1  -9  15   83.97    7.60
   1  -9 -14   21.03    2.59
   1   9 -14   28.18    3.19
  -1   9  14   20.08    2.47
  -1  -9  14   21.05    3.08
   1  -9 -14   19.13    4.13
  -1  -9  14   19.73    2.76
  -1  -9  14   25.06    3.03
  -1  -9  13   27.40    3.57
   1  -9 -13   32.26    4.48
  -1  -9  13   23.79    3.25
  -1   9  13   29.04    2.96
   1   9 -13   25.74    3.38
   1  -9 -13   32.15    3.17
  -1   9  12   23.80    2.67
   1  -9 -12   23.93    2.81
   1  -9 -12   24.66    2.37
   1  -9 -12   29.29    2.44
   1  -9 -12   30.86    4.17
  -1  -9  12   29.14    3.27
  -1  -9  12   27.45    3.17
   1  -9 -11   22.49    2.32
  -1  -9  11   18.17    2.63
   1   9 -11   16.28    2.68
  -1  -9  11   15.46    2.19
   1   9 -11   15.43    2.51
   1  -9 -11   21.30    1.92
  -1  -9  11   20.77    2.86
   1  -9 -11   25.92    3.93
  -1   9  11   18.01    2.11
   1   9 -10    7.88    1.99
   1  -9 -10    6.10    1.10
  -1   9  10    7.92    1.31
   1  -9 -10    5.61    0.98
   1  -9 -10    6.55    1.43
   1  -9 -10    8.98    3.06
   1   9 -10    8.41    2.08
  -1  -9  10    8.91    2.02
  -1  -9  10   10.49    2.04
  -1  -9   9   59.65    5.62
  -1  -9   9   60.20    5.56
   1  -9  -9   62.45    5.12
  -1   9   9   64.40    5.22
   1   9  -9   45.90    5.50
   1  -9  -9   52.79    6.21
   1  -9  -9   54.89    5.06
  -1  -9   9   49.01    5.11
   1  -9  -9   61.08    5.24
   1  -9  -8    8.69    1.43
   1   9  -8   10.09    1.96
   1   9  -8   13.40    2.22
   1  -9  -8   10.79    2.97
  -1  -9   8   12.53    2.07
  -1  -9   8   10.91    2.15
   1  -9  -8   10.31    1.28
  -1   9   8   10.59    1.50
   1   9  -7   -0.13    1.64
  -1   9   7    0.89    0.99
   1  -9  -7    1.73    2.64
  -1  -9   7    0.23    1.55
   1  -9  -7    1.06    0.91
  -1  -9   7    1.78    1.64
   1   9  -6    4.86    1.61
   1   9  -6   -0.12    1.65
  -1   9   6    1.70    1.05
   1  -9  -6    2.41    2.57
   1  -9  -6    1.70    1.03
  -1  -9   6    1.90    1.49
   1  -9  -6    2.32    0.94
  -1  -9   6    0.61    1.63
   1   9  -5   16.09    2.15
   1   9  -5   11.81    2.36
  -1   9   5   17.85    1.91
   1  -9  -5   12.34    2.81
   1  -9  -5   18.49    1.81
  -1  -9   5   17.25    2.31
   1  -9  -4   14.13    1.89
  -1  -9   4   19.30    2.24
   1  -9  -4   22.51    2.01
  -1  -9   4   21.24    2.45
   1   9  -4   18.06    2.17
   1   9  -3   59.69    5.61
  -1  -9   3   63.06    5.79
   1  -9  -3   57.89    5.63
   1  -9  -3   66.14    5.54
   1  -9  -2   22.78    2.32
   1  -9  -2   25.29    2.57
   1   9  -2   18.47    2.58
   1   9  -1    5.74    1.48
  -1  -9   1    2.60    1.05
   1  -9  -1    1.34    1.44
  -1  -9   1    1.86    1.53
  -1   9   1    3.08    0.94
   1   9   0   -0.48    1.23
   1  -9   0    0.50    1.34
  -1   9   0    1.73    0.99
  -1  -9   0    1.76    1.31
  -1  -9   0    0.24    0.97
   1  -9   0    1.39    1.02
   1   9   1  114.32   11.10
  -1  -9  -1  125.64   10.74
  -1   9  -1  136.46   10.82
   1  -9   1  145.31   10.99
   1   9   1  112.51   10.87
   1  -9   1  108.70   10.81
  -1  -9  -1  124.43   10.86
  -1   9  -2   42.91    3.80
  -1  -9  -2   39.22    3.65
   1   9   2   44.88    3.89
   1  -9   2   36.35    3.94
   1  -9   2   38.96    3.86
  -1  -9  -2   38.43    3.87
  -1  -9  -3    5.45    0.93
   1  -9   3    8.03    1.76
   1   9   3    3.66    1.24
   1  -9   3    5.87    1.54
   1  -9   3    3.54    1.36
  -1  -9  -3    5.18    2.25
  -1  -9  -3    5.19    1.24
  -1  -9  -4  285.18   23.80
   1   9   4  306.08   24.24
   1  -9   4  314.00   24.01
  -1   9  -4  274.39   23.88
   1  -9   4  251.63   23.88
   1  -9   4  267.59   23.72
  -1  -9  -4  278.01   23.69
   1  -9   4  271.88   23.91
  -1   9  -5   40.01    4.02
   1  -9   5   45.74    4.18
   1   9   5   35.24    3.82
   1  -9   5   45.63    4.12
   1   9   5   44.38    4.63
  -1  -9  -5   54.40    4.81
   1  -9   5   45.03    4.15
  -1  -9  -5   38.26    3.75
   1  -9   6   68.52    6.68
   1  -9   6   79.38    6.73
  -1   9  -6   86.81    6.70
  -1  -9  -6   70.06    6.39
   1   9   6   68.60    6.46
   1  -9   6   70.82    6.75
   1  -9   7    0.63    1.50
   1   9   7    0.99    0.96
   1  -9   7    0.54    1.74
   1   9   7    2.58    2.51
  -1   9  -7    1.91    1.57
   1  -9   7   -0.25    1.54
  -1  -9  -7   -0.62    0.92
   1  -9   8   21.39    2.54
   1  -9   8   15.97    2.49
   1  -9   8   19.99    2.58
  -1  -9  -8   15.36    1.85
  -1   9  -8   18.74    2.42
   1   9   8   14.85    1.83
   1  -9   9    0.72    1.79
  -1  -9  -9   -0.48    0.81
   1   9   9    0.13    0.98
   1  -9   9    1.48    1.63
  -1  -9  -9   -0.61    1.05
   1   9   9    4.77    3.11
   1  -9   9    0.84    1.93
   1   9  10    3.09    1.08
   1  -9  10    2.80    1.83
  -1   9 -10    0.43    1.93
  -1  -9 -10    1.98    0.81
   1   9  10   -0.75    2.90
   1  -9  10    2.36    1.72
   1  -9  10    4.86    1.77
  -1  -9 -10    5.46    1.25
   1  -9  11    6.05    2.04
   1   9  11    4.50    0.97
   1   9  11    5.80    1.23
  -1  -9 -11    6.23    0.97
   1  -9  11    6.02    1.94
  -1   9 -11    8.10    2.08
   1  -9  11    5.30    2.11
  -1  -9 -11    3.92    1.36
   1   9  12   -2.72    3.17
   1  -9  12   -1.62    1.90
  -1  -9 -12    0.10    1.37
  -1   9 -12   -0.79    1.87
   1  -9  12   -0.47    2.05
   1   9  12    0.80    0.74
   1   9  12    0.41    1.11
   1  -9  12   -0.16    2.20
  -1  -9 -12    0.56    0.76
   1   9  13   39.23    3.79
   1  -9  13   41.80    4.41
  -1  -9 -13   38.31    3.87
  -1   9 -13   35.15    3.69
   1   9  13   40.75    3.52
   1  -9  13   46.08    4.25
   1   9  13   39.23    5.00
  -1  -9 -13   39.46    3.56
   1  -9  13   33.84    4.09
  -1   9 -14   17.09    2.68
   1  -9  14   13.47    2.42
   1   9  14   16.96    2.06
   1  -9  14   14.09    2.74
   1  -9  14   18.94    2.63
  -1  -9 -14   11.74    2.20
  -1   9 -14   10.49    2.19
  -1  -9 -14   17.01    1.64
  -1   9 -15    7.28    1.87
   1   9  15    4.62    1.43
   1  -9  15    6.77    2.34
   1   9  16    1.46    1.47
  -1  -9 -16    1.09    1.64
   1   9  17    2.99    1.57
   1  -9  17    0.20    2.38
   1  -9  17    2.56    2.07
  -1  -9 -17    2.03    1.65
  -1  -9 -18    4.74    1.83
   1  -9  18    1.78    2.12
   1   9  18    2.80    1.63
   1  -9  18    8.21    2.71
   1  -9  18    6.46    2.11
  -1   9 -18    6.85    2.05
  -1   9 -19   -0.42    2.11
   1  -9  19    4.60    2.35
  -1  -9 -19    1.77    1.94
   1  -9  19    3.77    2.04
   1  -9  19    2.00    2.20
   1   9  19    1.47    1.68
   1  -9  20    5.35    2.17
   1  -9  20    1.11    2.13
  -1   9 -20    0.64    2.34
   1  -9  20    3.01    2.38
   1  -9  21    5.28    2.93
  -1  -9 -21    5.30    2.17
   1  -9  21    3.42    2.21
  -1   9 -21    4.83    2.54
   1  -9  21    5.08    2.09
   1   9  22    0.15    1.79
  -1  -9 -22    0.55    2.15
   1  -9  22   -0.67    2.58
   1  -9  22    2.16    2.34
   1  -9  22   -1.53    2.14
  -1   9 -22    2.93    2.30
  -1   9 -23    3.45    2.41
   1  -9  23    3.65    2.37
   1  -9  23    6.63    2.27
   1  -9  23   10.10    2.48
   1   9  23    3.06    1.84
  -1  -9 -23    4.82    2.20
   1  -9  24   -1.46    2.10
   1  -9  24   -0.70    2.44
   1   9  24   -0.17    1.80
  -1  -9 -24    4.00    2.30
  -1   9 -24    2.11    2.21
   1  -9  24   -0.20    2.04
   1  -9  25   -3.07    2.48
  -1  -9 -25    0.62    2.27
   1  -9  25    1.40    2.21
  -1   9 -25    1.19    2.32
   1   9  25    0.52    1.99
   1  -9  25    2.35    2.25
   1  -9  26    4.91    2.24
  -1  -9 -26    5.58    2.39
   1  -9  26    0.72    2.34
   1   9  26    5.16    2.13
   1  -9  26    1.54    2.27
   1  -9  27    1.04    2.20
  -1  -9 -27   -0.22    2.25
   1   9  27   -0.18    2.17
   1  -9  27   -0.90    2.29
  -1   9 -27    0.81    2.67
  -1  -9 -28    6.87    2.59
   1   9  28    6.58    2.22
   1  -9  28   10.58    2.66
  -1   9 -28    5.70    2.96
  -1  -9 -29    2.59    2.31
   1   9  29    0.19    1.97
   1  -9  29   -0.47    2.39
   1   9  30    0.98    1.96
   1  -9  30    2.38    2.21
   1  -9  31    5.87    2.45
   1  -9  31    0.22    2.17
  -1 -10  31    1.10    2.21
  -1 -10  30    2.16    2.14
  -1 -10  30   -1.61    2.10
  -1 -10  29   -0.43    2.09
  -1 -10  29    0.22    2.00
  -1  10  29   -1.13    2.06
   1 -10 -29   -1.38    2.36
  -1 -10  28    6.13    2.28
  -1 -10  28    2.11    2.21
  -1  10  28    1.84    1.99
   1 -10 -28    2.24    2.32
   1 -10 -27   -0.44    2.20
  -1 -10  27   -0.83    2.09
  -1  10  27    0.36    1.98
  -1 -10  27   -0.21    2.00
  -1 -10  26    6.70    2.53
   1 -10 -26    4.22    2.31
  -1 -10  26    3.74    2.19
  -1  10  26    2.08    1.95
  -1 -10  26    3.91    2.21
   1  10 -25   -1.67    2.26
  -1 -10  25   -0.71    2.30
   1 -10 -25    1.02    2.23
  -1 -10  25    0.20    1.98
  -1  10  25    3.02    1.93
   1 -10 -25   -0.44    4.15
   1  10 -24   20.40    3.44
  -1 -10  24   22.53    3.39
  -1 -10  24   27.81    3.46
   1  10 -24   14.33    3.50
  -1 -10  24   33.94    3.75
   1 -10 -24   23.00    3.49
  -1  10  24   29.67    3.20
   1  10 -23    1.38    2.35
  -1 -10  23    6.56    2.19
  -1 -10  23    7.49    2.35
   1  10 -23    3.17    2.39
   1 -10 -23    8.98    2.36
  -1 -10  23    9.95    2.73
  -1  10  23    6.38    1.98
   1  10 -22   16.91    3.21
   1 -10 -22   18.28    2.83
  -1 -10  22   17.91    3.08
   1 -10 -22   24.80    4.60
   1  10 -22   12.70    2.64
  -1 -10  22   18.28    2.70
   1  10 -22   12.36    2.85
  -1  10  22   12.13    2.21
  -1 -10  22   18.59    2.95
   1 -10 -21   -0.18    1.97
  -1 -10  21    3.02    2.56
   1 -10 -21    4.76    3.95
  -1 -10  21   -0.73    1.95
   1  10 -21   -2.40    2.51
  -1  10  21    0.14    1.61
  -1 -10  21   -0.19    2.15
  -1 -10  20   24.47    3.35
   1  10 -20   18.84    2.83
   1 -10 -20   15.48    4.79
  -1 -10  20   18.94    2.90
   1  10 -20   23.77    3.26
   1  10 -19    2.06    2.22
   1  10 -19   -0.14    1.83
  -1 -10  19    3.13    1.98
  -1 -10  19   -3.30    2.47
  -1  10  19    4.79    1.68
  -1 -10  18   22.67    3.26
  -1  10  18   23.11    2.73
   1 -10 -18   22.48    2.86
   1  10 -18   16.18    3.21
  -1 -10  18   23.89    2.97
  -1 -10  17    6.16    2.27
   1  10 -17    2.12    2.28
  -1 -10  17    9.41    2.01
   1 -10 -17    2.45    1.50
  -1  10  17    3.61    1.52
   1 -10 -17    7.55    5.21
  -1 -10  16   60.22    6.37
   1 -10 -16   73.02    6.36
  -1  10  16   67.44    6.18
   1 -10 -16   75.27    8.73
  -1 -10  15    6.76    2.32
   1 -10 -15    8.19    1.92
  -1  10  15    7.53    1.59
  -1  10  14   24.48    2.51
  -1 -10  14   26.42    3.23
  -1 -10  14   23.91    3.00
   1 -10 -14   20.83    2.70
   1  10 -14   19.87    2.42
   1 -10 -13   29.49    2.42
   1 -10 -13   22.35    2.34
   1  10 -13   29.28    3.29
  -1  10  13   24.82    2.78
   1 -10 -13   26.77    2.91
  -1 -10  13   31.02    3.39
  -1 -10  13   26.24    3.29
   1  10 -13   24.36    2.61
   1 -10 -12   15.13    1.93
  -1 -10  12   13.82    2.39
   1 -10 -12   13.78    1.40
   1  10 -12   12.68    2.41
   1 -10 -12   11.94    1.50
  -1 -10  12   10.46    2.55
  -1  10  12   12.01    1.75
  -1 -10  11    4.49    2.17
  -1 -10  11    9.24    1.47
   1 -10 -11   10.39    1.16
   1  10 -11    8.83    2.03
   1 -10 -11    9.41    1.63
  -1  10  11    8.33    1.57
   1 -10 -11   13.78    3.74
  -1 -10  11    8.57    2.13
   1 -10 -11    8.04    1.30
   1 -10 -10   -0.36    0.81
  -1 -10  10    2.18    1.95
  -1 -10  10   -0.89    1.64
   1  10 -10    1.39    1.79
   1  10 -10   -0.59    1.71
   1 -10 -10   -0.46    1.25
  -1  10  10    0.25    1.17
   1 -10  -9   27.89    2.47
  -1 -10   9   22.10    2.94
  -1  10   9   19.55    2.41
   1  10  -9   19.36    2.86
   1  10  -9   24.40    2.91
  -1  10   8   43.86    4.10
  -1 -10   8   50.49    4.44
   1 -10  -8   45.67    4.06
   1  10  -8   38.85    4.40
  -1 -10   8   42.95    4.54
   1 -10  -8   41.42    4.08
   1 -10  -7   48.17    4.51
   1 -10  -7   50.68    4.51
   1 -10  -7   53.75    4.55
  -1  10   7   52.71    4.53
   1  10  -7   36.26    4.41
   1  10  -7   56.66    4.81
  -1 -10   7   57.06    4.85
   1  10  -6  151.23   13.02
   1 -10  -6  137.28   12.89
  -1  10   6  150.68   12.89
   1  10  -6  140.33   12.85
   1 -10  -6  158.42   12.90
   1  10  -6  142.98   13.09
  -1 -10   6  155.56   13.06
   1 -10  -6  155.04   12.93
   1  10  -5   47.91    4.47
   1 -10  -5   47.61    4.23
   1 -10  -5   41.83    5.06
   1 -10  -5   50.04    4.33
  -1 -10   5   46.35    4.58
   1  10  -5   40.10    4.60
   1 -10  -5   50.32    4.29
  -1 -10   5   37.30    4.42
   1  10  -4   66.60    5.84
  -1 -10   4   68.70    5.91
   1  10  -4   62.04    5.99
   1 -10  -4   70.08    5.80
  -1 -10   4   61.51    6.00
   1 -10  -4   75.52    6.43
   1  10  -4   54.04    5.83
   1 -10  -4   66.84    5.71
  -1 -10   4   49.27    5.77
   1 -10  -4   64.86    5.68
   1 -10  -3    8.37    1.29
   1 -10  -3    7.76    1.37
   1  10  -3    8.47    1.96
   1 -10  -3   10.36    1.59
   1 -10  -3    8.54    2.14
   1  10  -3    7.52    1.45
  -1 -10   3    9.61    1.46
  -1 -10   2   29.43    2.86
   1 -10  -2   29.63    2.82
   1 -10  -2   25.83    2.55
   1  10  -2   23.43    2.57
   1 -10  -2   21.03    2.56
   1  10  -1   18.53    1.80
   1 -10  -1   13.63    1.85
   1 -10  -1   18.44    2.18
  -1 -10   1   18.37    2.11
   1  10  -1   13.67    2.10
  -1  10   1   13.31    1.75
   1 -10   0  124.10   11.14
  -1 -10   0  120.37   11.23
   1 -10   0  132.70   11.39
   1  10   0  123.62   11.26
   1 -10   0  139.48   11.30
  -1  10   0  129.84   11.10
   1 -10   1   52.97    5.00
  -1 -10  -1   51.56    4.99
  -1  10  -1   54.54    4.82
  -1 -10  -1   50.22    5.26
   1 -10   1   49.96    4.88
   1 -10   1   56.22    5.04
   1  10   1   53.03    4.96
   1 -10   2    1.60    1.54
   1 -10   2    3.75    1.74
  -1 -10  -2    0.06    0.96
  -1  10  -2    1.93    1.22
  -1 -10  -2    0.65    1.26
   1  10   2    0.39    1.33
   1 -10   2    1.85    1.19
  -1 -10  -3  152.64   11.82
  -1 -10  -3  130.88   11.64
  -1  10  -3  142.96   11.84
   1  10   3  141.00   12.24
   1  10   3  125.58   11.78
   1 -10   3  133.46   11.94
  -1 -10  -3  148.50   12.32
   1 -10   3  132.55   11.83
   1 -10   3  121.45   11.85
   1 -10   3  137.12   11.94
  -1  10  -4  228.83   19.07
   1 -10   4  213.07   19.08
   1  10   4  226.07   19.38
   1 -10   4  207.64   18.91
  -1 -10  -4  240.60   19.00
   1  10   4  211.87   19.01
   1 -10   4  218.84   19.15
  -1 -10  -5   56.80    5.08
  -1 -10  -5   60.29    5.19
   1  10   5   55.42    5.20
   1 -10   5   51.05    5.43
  -1  10  -5   60.48    5.43
   1 -10   5   58.11    5.44
   1  10   6   -0.65    1.12
  -1 -10  -6    0.91    0.89
   1 -10   6    2.86    1.91
  -1  10  -6   -1.08    1.50
   1  10   6    3.63    2.45
  -1 -10  -6   -1.16    2.64
  -1 -10  -6   -1.18    0.99
  -1  10  -7    3.38    1.72
  -1 -10  -7    2.17    1.01
   1 -10   7    3.23    1.71
   1  10   7    1.92    0.93
   1 -10   7    4.21    1.83
   1  10   7    3.18    1.15
   1 -10   7    2.73    2.01
  -1  10  -8    8.06    1.99
  -1 -10  -8    9.86    1.40
   1 -10   8   13.54    2.20
   1  10   8    9.90    1.43
   1 -10   8   14.94    2.36
   1  10   8    9.82    1.45
   1  10   8    9.95    2.78
   1 -10   8    9.80    2.21
  -1 -10  -9   18.04    2.12
  -1  10  -9   23.09    2.67
   1 -10   9   15.14    2.72
   1  10   9   18.34    2.07
   1  10   9   20.61    2.11
   1  10   9   19.16    3.57
   1 -10  10   12.17    2.15
   1 -10  10    8.89    2.23
   1  10  10    9.58    1.43
  -1 -10 -10    9.25    1.49
  -1 -10 -11    1.72    1.36
   1  10  11    0.54    2.90
  -1 -10 -11    0.82    0.81
   1  10  11    4.21    1.17
   1 -10  11    1.20    2.00
   1 -10  11    5.01    2.15
  -1 -10 -12   15.35    1.66
   1  10  12   13.70    1.86
   1  10  12   15.18    3.51
   1 -10  12   15.47    2.40
  -1  10 -12   13.47    2.63
  -1 -10 -12   16.09    1.98
   1 -10  12   16.08    2.66
  -1 -10 -13    8.38    1.67
   1 -10  13    6.53    2.49
  -1 -10 -13    8.26    1.17
   1  10  13    6.26    1.44
  -1  10 -13    9.31    2.36
   1  10  13    6.80    1.10
   1 -10  14    8.88    2.57
  -1 -10 -14   11.45    1.29
  -1  10 -14   11.15    2.42
  -1 -10 -14    7.95    1.85
   1  10  14    9.78    1.21
   1  10  14    7.97    1.64
   1 -10  15    0.33    1.87
  -1 -10 -15    1.79    1.66
   1  10  15    0.87    0.71
   1  10  15    0.72    1.34
  -1 -10 -15    1.34    0.79
   1 -10  15    2.34    2.20
   1 -10  16    0.53    1.95
  -1  10 -16    3.45    2.30
   1 -10  16    0.17    1.92
   1  10  16    1.21    1.42
   1 -10  17    1.41    1.83
   1 -10  17   -0.91    2.16
  -1 -10 -17    1.17    1.70
  -1  10 -17    1.19    2.37
   1 -10  17    2.46    2.43
  -1  10 -17   -0.12    1.70
   1  10  17    1.29    1.51
  -1  10 -18    8.19    2.47
   1  10  18    6.34    1.77
  -1 -10 -18    9.56    2.17
   1 -10  18   10.11    2.78
   1 -10  18    9.76    2.35
   1 -10  18   12.74    2.35
   1 -10  19    0.19    1.99
  -1  10 -19   -1.27    2.51
   1  10  19    0.66    1.59
  -1  10 -19    0.57    1.71
  -1 -10 -19   -0.49    1.92
   1 -10  19    1.51    2.45
   1 -10  19   -0.19    2.16
  -1  10 -19    1.23    2.19
   1 -10  20    1.91    2.24
  -1  10 -20    1.72    1.90
   1 -10  20    2.85    2.46
   1 -10  20    4.19    2.27
  -1  10 -20    0.65    2.29
  -1  10 -21    1.11    2.56
   1  10  21    1.17    1.67
   1 -10  21   -0.67    2.62
   1 -10  21    2.35    2.13
  -1 -10 -21   -0.35    1.93
   1 -10  21   -2.53    2.23
  -1  10 -21    2.06    1.95
   1  10  22   22.16    2.72
   1 -10  22   19.23    3.32
  -1 -10 -22   21.66    3.01
   1 -10  22   17.12    2.99
   1 -10  22   22.91    3.18
  -1  10 -22   12.84    3.00
   1  10  23    3.66    1.86
   1 -10  23   -0.21    2.19
   1 -10  23   -1.63    2.54
  -1 -10 -23    0.39    2.02
   1 -10  23    0.40    2.16
  -1  10 -23    3.02    2.22
  -1 -10 -24    1.00    2.15
   1  10  24    2.81    1.88
   1 -10  24    2.11    2.25
   1 -10  24    3.45    2.30
   1 -10  24    1.42    2.56
  -1  10 -24    1.72    2.30
  -1 -10 -24    1.72    5.75
   1 -10  25    3.47    2.27
   1 -10  25    1.65    2.18
  -1  10 -25    2.75    2.48
  -1 -10 -25    1.46    2.15
   1 -10  25    4.79    2.78
   1  10  25   -0.17    1.77
   1  10  26    1.59    1.96
   1 -10  26    2.94    2.20
   1 -10  26   -2.67    2.15
   1 -10  26    1.70    2.80
  -1 -10 -26   -1.29    2.12
   1 -10  27   -0.21    2.18
   1 -10  27   -1.83    2.21
   1  10  27    1.46    1.91
  -1 -10 -27    1.11    2.27
   1 -10  28    4.44    2.33
  -1 -10 -28    4.37    2.49
   1  10  28   10.66    2.22
   1 -10  29    4.15    2.36
   1 -10  29    3.81    2.43
   1  10  29    5.94    1.99
  -1 -10 -29    5.67    2.68
   1 -10  30   -2.87    2.13
   1  10  30   -0.20    2.07
   1 -10  31    3.57    2.13
   1 -11 -29    6.04    2.54
  -1 -11  29    8.95    2.48
  -1  11  29   10.19    2.19
   1 -11 -28   10.84    2.65
  -1 -11  28    7.12    2.32
  -1 -11  28    7.33    2.44
  -1  11  28    9.96    2.26
   1 -11 -27   24.58    3.38
  -1 -11  27   19.08    3.14
  -1 -11  27   25.17    3.42
  -1  11  27   22.04    2.99
  -1 -11  26    7.28    2.69
   1 -11 -26    8.51    2.63
  -1  11  26   15.93    2.36
  -1 -11  26    6.98    2.43
  -1 -11  26   11.60    2.69
  -1  11  25    7.75    2.03
  -1 -11  25    8.26    2.33
   1  11 -25    7.75    2.71
   1 -11 -25    3.31    2.29
  -1 -11  25    8.13    2.61
  -1 -11  24   -0.70    2.45
   1 -11 -24    1.60    2.16
  -1 -11  24    0.81    2.10
  -1  11  24    0.96    1.79
   1 -11 -24    0.44    3.93
   1  11 -24   -1.67    2.28
   1  11 -23    5.14    2.45
   1 -11 -23    3.02    4.36
  -1  11  23    2.30    1.86
  -1 -11  23    5.73    2.33
  -1 -11  23    3.92    2.51
   1 -11 -23    7.73    2.25
  -1 -11  23   -0.41    2.45
  -1 -11  22    5.22    2.27
   1 -11 -22    4.86    2.38
  -1 -11  22    4.96    2.62
   1  11 -22    7.53    2.17
   1  11 -22    7.97    2.74
  -1  11  22    7.08    1.85
  -1 -11  22    3.00    2.28
  -1 -11  21    5.28    2.17
   1  11 -21    1.56    2.43
  -1 -11  21    3.10    2.25
  -1  11  21    3.67    1.72
  -1 -11  21    2.55    2.30
   1  11 -20    5.37    1.92
  -1 -11  20    5.52    2.16
   1  11 -20    5.85    2.38
   1 -11 -20    4.79    1.94
  -1 -11  20    8.00    2.69
  -1 -11  20    7.73    2.42
  -1 -11  19    3.41    2.10
  -1 -11  19    1.91    2.54
  -1 -11  19    5.14    2.20
   1 -11 -19   -1.55    3.98
   1 -11 -18   -1.13    3.73
  -1 -11  18    0.35    1.92
   1 -11 -18   -0.77    1.84
  -1 -11  18   -1.44    2.48
  -1  11  18    0.61    1.28
   1 -11 -17   -2.56    4.05
  -1 -11  17    4.19    2.47
  -1 -11  17    0.68    1.84
   1 -11 -17    2.92    1.79
   1  11 -17    0.79    2.36
  -1  11  17    1.29    1.54
  -1  11  16    5.88    1.56
   1 -11 -16    0.94    4.79
   1  11 -16    5.88    2.34
  -1 -11  16    6.34    2.06
   1 -11 -16    4.32    1.69
  -1  11  15   28.31    3.06
   1 -11 -15   30.03    2.66
  -1 -11  15   26.95    3.43
   1 -11 -15   31.76    3.28
  -1 -11  15   26.47    3.69
  -1  11  14   31.44    3.41
   1  11 -14   39.87    4.06
   1 -11 -14   38.69    3.16
  -1 -11  14   35.76    4.15
   1 -11 -14   38.89    3.65
   1  11 -14   29.88    3.24
   1 -11 -14   31.87    3.06
  -1 -11  14   34.86    3.75
   1 -11 -13    7.02    1.78
  -1 -11  13   10.40    2.54
   1 -11 -13   14.21    1.54
  -1  11  13   13.68    1.88
   1 -11 -13   16.48    1.42
   1  11 -13    7.98    1.50
  -1  11  12  161.88   14.48
  -1 -11  12  165.85   14.79
   1  11 -12  164.76   14.75
  -1 -11  12  156.10   14.78
   1 -11 -12  175.81   14.34
   1 -11 -12  160.00   14.53
  -1 -11  11    3.97    2.19
   1 -11 -11    1.93    1.30
  -1  11  11    2.92    1.28
   1  11 -11   -0.15    1.99
   1  11 -10   -0.63    1.91
  -1 -11  10   -0.75    1.95
   1 -11 -10    0.67    1.18
   1  11 -10    0.58    1.70
  -1  11  10    0.70    1.20
   1 -11 -10    0.90    1.16
   1  11  -9    5.19    2.17
   1  11  -9    7.32    1.92
   1 -11  -9    9.39    1.32
  -1  11   9    8.73    1.43
   1 -11  -9    9.33    1.47
   1 -11  -9    6.41    1.45
  -1 -11   9    9.85    2.14
   1 -11  -8   70.35    6.77
  -1  11   8   62.61    5.76
   1  11  -8   62.52    6.01
   1 -11  -8   63.78    5.71
   1 -11  -8   59.52    5.76
  -1 -11   8   66.77    6.07
   1 -11  -8   67.45    5.81
   1  11  -7   10.30    2.23
  -1  11   7   11.15    1.74
   1  11  -7   11.72    2.10
  -1 -11   7   14.97    2.21
   1 -11  -7   18.26    3.27
   1 -11  -7   14.64    1.75
   1 -11  -7   11.68    1.80
   1 -11  -7   12.24    1.67
  -1 -11   7   15.41    2.36
   1 -11  -6   26.68    2.57
  -1 -11   6   23.77    2.90
   1 -11  -6   28.41    2.68
  -1 -11   6   24.81    3.08
   1 -11  -6   23.75    2.56
   1 -11  -6   25.78    2.67
   1  11  -6   25.14    2.85
   1  11  -6   22.72    3.01
   1 -11  -5   18.01    2.06
   1 -11  -5   19.64    2.12
  -1 -11   5   18.60    2.64
   1 -11  -5   20.76    2.21
   1  11  -5   17.56    2.59
  -1 -11   5   20.68    2.49
   1 -11  -5   19.95    2.24
   1  11  -5   14.79    2.39
   1  11  -4   54.96    5.31
   1 -11  -4   60.67    5.20
   1  11  -4   47.64    5.29
   1 -11  -4   64.31    5.85
   1 -11  -4   62.54    5.32
  -1 -11   4   54.70    5.53
   1  11  -4   54.97    5.55
   1 -11  -4   57.81    5.30
   1 -11  -4   57.77    5.17
   1 -11  -3   18.91    2.61
   1 -11  -3   24.45    2.44
   1  11  -3   23.90    2.84
   1 -11  -3   25.37    2.46
   1  11  -3   21.42    2.74
   1  11  -3   24.70    2.59
   1  11  -2   30.19    3.32
  -1 -11   2   23.69    3.00
   1 -11  -2   31.16    2.94
  -1 -11   2   30.95    3.30
   1 -11  -2   33.43    3.26
   1 -11  -2   29.17    3.01
   1  11  -2   31.86    3.00
  -1 -11   1    2.58    1.56
   1 -11  -1   -0.23    1.58
   1 -11  -1   -1.34    1.31
  -1  11   1    0.26    0.96
   1  11  -1    1.98    1.00
   1 -11   0   26.98    2.72
   1 -11   0   28.10    2.97
   1  11   0   25.55    2.46
  -1  11   0   27.07    2.53
   1 -11   0   16.20    2.87
  -1 -11   0   23.99    2.82
  -1 -11  -1   15.35    1.77
   1 -11   1   14.03    1.98
  -1 -11  -1   22.63    2.24
   1 -11   1   12.80    2.28
   1  11   1   16.56    2.14
   1  11   1   13.92    2.53
   1 -11   1   14.92    2.17
  -1  11  -1   13.87    1.80
  -1  11  -2   61.67    5.48
   1 -11   2   59.22    5.69
   1  11   2   57.40    5.57
   1 -11   2   52.03    5.71
  -1 -11  -2   60.60    5.58
   1 -11   2   61.21    5.54
   1  11   2   59.10    5.93
  -1 -11  -2   61.93    5.34
  -1  11  -3   16.30    2.01
   1  11   3   14.76    2.01
   1 -11   3   17.29    2.50
   1 -11   3   14.82    2.12
   1 -11   3   14.52    2.27
  -1 -11  -3   16.19    2.05
  -1 -11  -3   14.16    1.67
   1 -11   3   10.75    2.23
   1 -11   4   41.66    4.05
  -1  11  -4   40.62    4.02
   1 -11   4   40.99    3.81
  -1 -11  -4   44.27    4.61
  -1 -11  -4   40.97    3.86
  -1 -11  -4   38.30    3.69
   1 -11   4   42.98    4.16
   1 -11   4   41.87    4.19
   1  11   4   35.16    3.89
   1 -11   5    2.59    2.00
   1 -11   5    0.14    1.57
   1  11   5   -1.06    2.42
   1  11   5    1.94    1.39
  -1 -11  -5    0.71    1.10
   1 -11   5   -0.87    1.64
   1 -11   5    0.50    1.02
  -1 -11  -5    1.40    0.98
  -1  11  -5    1.63    1.65
  -1 -11  -6   47.27    4.42
   1 -11   6   52.60    4.95
   1  11   6   45.11    4.58
   1 -11   6   46.27    4.89
  -1 -11  -6   51.22    4.53
  -1  11  -6   53.47    4.80
   1 -11   7    3.17    1.76
  -1 -11  -7    0.08    1.09
   1  11   7    0.80    1.27
   1 -11   7    3.05    1.91
  -1  11  -7    0.93    1.78
   1 -11   7    2.57    1.68
   1  11   7   -2.36    2.83
  -1 -11  -7    2.03    1.05
   1  11   7    0.73    0.96
  -1 -11  -7    3.86    2.94
   1  11   8   28.91    2.79
   1  11   8   29.85    2.90
   1 -11   8   37.85    3.49
  -1 -11  -8   24.35    4.24
   1 -11   8   28.83    3.39
  -1 -11  -8   23.89    2.77
   1  11   8   30.45    4.02
  -1 -11  -8   28.68    2.80
  -1  11  -8   25.22    3.24
   1 -11   8   29.67    3.43
  -1 -11  -9   13.03    1.52
   1  11   9   10.12    1.67
   1 -11   9   17.78    2.55
   1 -11   9   12.44    2.30
   1  11   9   10.03    1.56
   1 -11   9   12.49    2.26
  -1 -11  -9   10.28    1.53
  -1  11  -9   13.74    2.37
   1 -11  10   36.44    4.15
   1  11  10   42.93    3.58
   1  11  10   34.59    3.49
  -1 -11 -10   35.79    3.56
  -1  11 -10   36.26    3.99
   1  11  11    3.36    3.15
  -1  11 -11    2.23    2.05
  -1 -11 -11    1.95    1.27
   1 -11  11    1.51    1.96
   1  11  11    2.14    1.07
   1  11  11    2.22    1.13
   1 -11  11    2.83    2.16
   1 -11  12    7.01    2.44
  -1 -11 -12   11.67    1.69
   1  11  12   14.52    3.48
   1  11  12    7.73    1.45
   1 -11  13    3.64    2.42
   1 -11  13   -0.50    1.85
  -1  11 -13    0.52    2.07
  -1 -11 -13    3.50    0.92
  -1 -11 -13    2.02    1.37
   1  11  13    3.50    1.22
   1  11  14   17.82    1.88
  -1 -11 -14   16.80    2.35
   1 -11  14   18.80    3.02
  -1 -11 -14   17.76    1.89
   1 -11  14   19.61    2.96
   1  11  14   18.12    2.18
   1 -11  14   17.62    2.80
  -1 -11 -15   19.13    2.35
  -1  11 -15   13.71    2.83
   1 -11  15   18.08    2.72
   1  11  15   14.82    2.13
   1 -11  15   15.42    2.84
   1  11  15   19.12    1.78
  -1 -11 -15   16.18    1.80
   1 -11  16   17.83    2.75
   1  11  16   19.16    2.20
  -1 -11 -16   17.71    1.76
   1 -11  16   15.85    3.13
  -1 -11 -16   17.78    2.47
   1 -11  16   17.37    2.94
  -1  11 -16   13.50    1.95
  -1  11 -16   13.84    2.84
   1 -11  17   -0.75    2.18
   1 -11  17    0.55    1.86
   1 -11  17    1.06    2.38
   1  11  17    1.61    1.48
  -1  11 -17    0.20    2.27
  -1 -11 -18   10.11    2.16
   1 -11  18    9.73    2.71
   1  11  18    8.42    1.80
   1 -11  18    6.69    2.34
   1 -11  18    8.58    2.29
   1 -11  19    3.32    2.43
   1  11  19    2.06    1.58
   1 -11  19   -0.78    2.13
   1 -11  19    2.10    2.15
  -1  11 -20    1.99    2.23
   1 -11  20    2.69    2.71
   1 -11  20    1.38    2.28
   1 -11  20    2.14    2.15
   1 -11  21    2.99    2.08
  -1  11 -21    3.00    2.25
  -1 -11 -21    4.28    2.06
  -1  11 -21    2.94    2.43
   1 -11  21    5.27    2.72
   1 -11  21    3.60    2.24
   1  11  21    4.87    1.76
   1  11  22    1.34    1.68
  -1 -11 -22    6.51    2.28
  -1  11 -22   -0.23    2.44
   1 -11  22    0.70    2.44
   1 -11  22    2.04    2.14
   1 -11  22    2.23    2.23
  -1 -11 -23    1.71    6.09
   1 -11  23    0.42    2.11
   1 -11  23    3.69    2.25
  -1  11 -23    0.47    2.20
   1  11  23    2.03    1.84
   1 -11  23    2.85    2.66
  -1 -11 -23    2.33    2.14
   1 -11  24    2.58    2.23
  -1 -11 -24    4.44    2.28
   1 -11  24   -0.72    2.68
   1 -11  24    2.50    2.17
   1  11  24   -0.16    1.77
  -1  11 -24    5.31    2.56
   1 -11  25    3.09    2.23
   1 -11  25    3.39    2.30
   1  11  25    1.01    1.84
  -1 -11 -25    2.72    2.26
   1 -11  25    1.22    2.74
   1  11  26    0.35    1.96
   1 -11  26    4.98    2.32
  -1 -11 -26    2.81    2.31
   1 -11  26    1.72    2.16
   1  11  27    2.87    2.03
   1 -11  27    1.39    2.19
  -1 -11 -27    3.56    2.25
   1  11  28   13.28    2.26
   1 -11  28    4.98    2.41
   1 -11  28    7.92    2.52
  -1 -11 -28    6.90    2.48
   1  11  29   -0.19    1.81
   1 -11  29    3.33    2.21
  -1 -11 -29    3.09    2.44
  -1  12  29    0.18    1.86
  -1 -12  28    2.85    2.22
   1 -12 -28    0.91    2.34
  -1  12  28    0.54    1.88
  -1 -12  27    0.87    2.26
   1 -12 -27    6.65    2.35
  -1  12  27   -0.17    1.84
  -1 -12  26    1.51    1.93
  -1 -12  26   -0.43    1.80
   1 -12 -26    0.86    2.23
  -1  12  26    4.22    1.87
  -1 -12  25   10.64    2.55
  -1 -12  25    6.90    2.29
  -1  12  25    7.04    2.06
   1 -12 -25   13.61    2.56
  -1 -12  25    5.34    2.82
  -1 -12  24    4.94    2.18
  -1  12  24    4.10    1.88
  -1 -12  24    6.21    2.82
   1 -12 -24    5.68    2.38
   1  12 -23    0.71    2.40
   1 -12 -23    3.52    4.30
  -1  12  23    0.45    1.64
  -1 -12  23   -1.82    2.11
  -1 -12  23   -1.87    2.62
   1 -12 -23   -0.39    2.14
   1  12 -22    3.70    2.52
  -1 -12  22    6.57    2.45
  -1 -12  22    4.91    2.12
   1 -12 -22    0.86    3.87
  -1  12  22    5.27    1.80
   1 -12 -22    6.41    2.37
  -1 -12  22    5.99    2.61
   1  12 -21   12.44    2.66
  -1 -12  21    8.51    2.50
  -1  12  21   15.73    2.11
   1 -12 -21   11.40    4.38
   1 -12 -21   10.15    2.41
  -1 -12  21   12.21    2.84
  -1 -12  21    7.69    2.62
   1 -12 -20    0.17    1.80
  -1 -12  20    1.20    2.25
   1  12 -20   -0.22    2.53
  -1 -12  20    1.89    1.99
  -1  12  20    0.67    1.52
  -1 -12  20   -0.22    2.34
   1  12 -19   -1.28    2.11
  -1 -12  19    2.35    2.11
  -1 -12  19    1.11    1.96
  -1 -12  19    2.39    2.43
  -1 -12  18    3.37    2.62
  -1 -12  18   -0.97    2.13
  -1  12  18    2.20    1.52
   1  12 -18    1.87    2.21
  -1 -12  18   -0.36    1.77
   1  12 -17   -0.41    1.24
  -1  12  17    2.91    1.54
  -1 -12  17   -0.35    1.90
  -1 -12  17    1.71    2.23
  -1 -12  17    1.03    2.38
   1  12 -17    3.61    2.44
   1 -12 -17   -0.45    1.70
  -1  12  16   16.10    1.93
  -1 -12  16   15.56    2.33
  -1 -12  16   16.45    2.83
   1 -12 -16   10.54    1.24
   1 -12 -16   20.43    2.33
   1 -12 -16   10.56    1.27
   1 -12 -16   19.77    5.33
   1 -12 -15    7.55    1.08
   1 -12 -15    4.84    0.95
  -1  12  15    9.42    1.62
   1 -12 -15    8.55    1.97
   1 -12 -15    8.87    5.28
  -1 -12  15    8.43    2.18
  -1 -12  14   14.78    2.98
  -1  12  14   20.38    2.48
   1 -12 -14   21.71    2.10
  -1 -12  14   24.56    3.29
   1 -12 -14   26.53    2.69
   1 -12 -14   19.82    2.21
  -1 -12  13   16.91    2.53
  -1 -12  13   16.33    2.71
   1  12 -13    8.19    2.41
   1 -12 -13   13.57    2.01
   1 -12 -13   21.13    4.05
  -1  12  13   13.06    1.93
   1 -12 -13   13.37    1.54
   1  12 -12    2.29    1.89
  -1  12  12   -0.10    1.24
   1 -12 -12    1.80    1.10
  -1 -12  12    0.70    2.03
   1 -12 -12    0.11    1.37
  -1  12  11    1.52    1.35
   1 -12 -11    0.81    1.23
  -1 -12  11    1.99    2.05
   1 -12 -11    4.33    1.46
   1 -12 -10   23.84    2.39
   1 -12 -10   19.19    2.48
   1 -12 -10   24.73    2.53
  -1  12  10   20.70    2.53
   1  12 -10   28.51    3.12
  -1 -12  10   23.55    3.09
   1 -12  -9    1.93    1.26
  -1 -12   9   -0.90    1.82
   1 -12  -9    4.01    1.14
   1 -12  -9   -0.19    1.11
  -1 -12   9    3.89    2.19
  -1  12   9    3.34    1.29
   1  12  -9    5.17    1.84
   1  12  -8    6.30    2.14
  -1 -12   8    6.80    2.04
   1 -12  -8    6.30    1.52
   1 -12  -8    7.64    1.32
   1 -12  -8    4.21    1.14
  -1  12   8    3.84    1.37
   1  12  -7  123.80   10.90
   1 -12  -7   90.36   10.47
   1  12  -7  124.30   10.77
   1 -12  -7  125.70   10.67
   1  12  -7  118.51   10.53
   1 -12  -7  146.78   11.49
  -1 -12   7  127.45   10.82
  -1 -12   7  135.33   10.94
   1 -12  -7  142.09   10.65
   1 -12  -7  125.95   10.58
   1 -12  -6  321.00   27.06
  -1 -12   6  318.85   27.22
   1  12  -6  324.68   27.21
   1  12  -6  278.43   27.03
   1 -12  -6  322.21   27.14
   1 -12  -6  331.34   27.12
  -1 -12   6  330.52   27.32
   1 -12  -6  325.24   27.04
   1  12  -6  289.18   27.25
  -1 -12   5    4.50    1.70
   1 -12  -5    9.55    1.41
   1  12  -5    4.95    1.64
   1 -12  -5    3.60    1.44
   1 -12  -5    7.84    1.49
   1  12  -5    4.83    1.79
   1  12  -5    3.12    1.46
   1 -12  -5    3.24    1.24
   1 -12  -4   -0.34    1.23
   1 -12  -4    0.64    1.15
   1  12  -4    1.00    1.90
   1 -12  -4    0.98    1.06
   1  12  -4    1.33    1.34
   1 -12  -3   40.43    3.97
  -1 -12   3   36.03    4.10
   1  12  -3   35.70    4.10
   1 -12  -3   41.80    3.96
   1 -12  -3   38.51    3.74
   1  12  -3   46.59    3.85
   1 -12  -3   35.19    3.77
  -1 -12   2    0.26    1.61
  -1 -12   2   -4.82    1.38
   1 -12  -2   -0.72    1.32
   1 -12  -2    1.67    1.62
   1  12  -2    0.39    1.08
   1  12  -2    1.89    1.67
   1 -12  -2   -0.58    1.20
  -1 -12   1   88.12    8.51
   1 -12  -1   87.58    8.69
   1  12  -1  101.64    8.46
  -1  12   1   94.25    8.46
   1 -12  -1  107.38    8.57
   1  12  -1   99.06    8.81
   1  12  -1   88.07    8.67
   1 -12  -1   96.80    8.75
  -1 -12   1  102.17    8.77
  -1 -12   0    2.21    1.54
   1 -12   0   -0.69    1.19
  -1 -12   0    1.24    1.13
   1  12   0    0.32    1.96
   1 -12   0   -2.34    1.82
   1 -12   0    2.22    2.04
   1  12   0   -0.64    1.64
  -1  12   0    0.93    1.10
   1 -12   0   -2.66    1.77
   1  12   0    1.50    0.94
   1 -12   1    6.75    1.88
   1 -12   1    7.80    1.96
  -1 -12  -1    6.99    1.84
  -1 -12  -1    6.75    1.27
   1  12   1    8.01    2.23
   1  12   1    8.53    1.74
  -1  12  -1    8.85    1.43
  -1 -12  -1    6.16    1.18
   1 -12   1    6.45    1.58
   1 -12   2   27.49    3.06
  -1 -12  -2   24.88    3.84
  -1 -12  -2   24.10    2.69
   1 -12   2   33.31    3.32
  -1 -12  -2   32.45    3.11
   1 -12   2   27.20    3.32
  -1  12  -2   32.42    3.00
   1  12   3   52.95    5.54
  -1 -12  -3   53.14    5.01
  -1 -12  -3   52.31    4.78
   1 -12   3   58.17    5.19
  -1  12  -3   51.01    4.98
   1 -12   3   50.85    5.22
  -1 -12  -4    1.66    1.47
   1 -12   4   -1.97    1.81
  -1 -12  -4   -0.07    1.03
   1 -12   4    1.43    1.40
  -1  12  -4   -0.23    1.44
   1 -12   4   -2.08    1.91
   1 -12   4   -2.47    1.76
  -1 -12  -4    1.06    0.99
   1 -12   5    5.65    2.01
  -1 -12  -5    5.76    1.64
   1 -12   5   11.38    2.11
  -1 -12  -5    8.79    1.28
  -1 -12  -5    8.05    3.12
  -1  12  -5    8.13    1.80
   1  12   5    8.90    2.78
  -1 -12  -5    9.13    1.32
   1  12   6   25.77    3.85
  -1  12  -6   24.05    3.08
  -1 -12  -6   25.30    2.62
  -1 -12  -6   27.77    2.80
  -1 -12  -6   28.54    2.60
   1 -12   6   21.03    3.08
   1 -12   6   28.68    3.26
   1 -12   7   17.19    2.87
   1 -12   7   20.26    2.81
   1  12   7   15.75    3.48
  -1  12  -7   23.73    2.76
  -1 -12  -7   21.52    2.29
   1  12   7   17.81    2.15
   1 -12   7   17.66    2.70
  -1 -12  -7   20.37    2.18
  -1  12  -8   45.39    4.45
   1 -12   8   42.60    4.44
   1 -12   8   40.27    4.43
   1  12   8   42.66    3.96
  -1 -12  -8   43.71    3.99
   1 -12   8   37.87    4.36
  -1 -12  -9    0.64    1.02
   1  12   9    1.87    3.03
   1 -12   9   -0.34    2.02
  -1 -12  -9   -0.08    1.05
   1  12   9   -0.78    0.96
   1 -12   9    0.48    1.94
  -1  12  -9    1.35    1.87
  -1 -12  -9   -2.36    3.37
  -1 -12 -10   -2.13    1.11
   1  12  10   -0.28    2.98
   1 -12  10    0.17    2.23
  -1  12 -10   -0.78    1.97
  -1 -12 -10    0.31    3.49
  -1 -12 -10   -0.74    1.14
   1  12  10    1.14    1.15
   1  12  11   39.07    3.41
  -1  12 -11   37.84    3.90
   1  12  11   32.94    4.88
   1 -12  11   37.00    3.98
   1  12  11   29.57    3.34
  -1 -12 -11   31.55    3.41
  -1 -12 -11   34.62    3.29
   1  12  12    9.03    1.43
  -1 -12 -12   10.68    1.73
  -1  12 -12    5.12    2.23
   1 -12  12    9.64    2.27
   1 -12  12    9.60    2.49
   1  12  12    8.83    1.59
   1 -12  12    8.45    2.33
   1 -12  13   17.28    2.75
   1 -12  13   17.28    3.00
   1  12  13   17.54    2.05
   1  12  13   16.98    2.12
  -1 -12 -13   18.47    2.35
   1  12  14    3.31    1.22
   1 -12  14    1.41    2.26
  -1 -12 -14    2.70    1.47
  -1 -12 -14   -0.19    0.89
   1 -12  14   -0.37    2.16
  -1  12 -15    2.88    2.10
  -1 -12 -15    3.48    1.01
   1 -12  15    3.60    2.05
  -1 -12 -15    4.16    1.63
   1 -12  15    2.26    2.22
   1  12  15    3.89    1.32
  -1  12 -16   15.09    2.85
  -1 -12 -16   15.16    1.77
   1 -12  16   18.37    2.84
   1 -12  16   14.00    2.62
  -1 -12 -16   16.44    1.73
  -1 -12 -16   15.14    2.37
   1  12  16   19.51    2.20
   1 -12  16   15.29    2.87
  -1 -12 -17   12.54    1.51
   1 -12  17   15.93    2.93
   1 -12  17   19.18    2.79
  -1  12 -17   15.59    2.93
  -1 -12 -17   18.40    2.44
   1 -12  17   19.49    3.15
   1  12  17   14.82    2.09
   1 -12  18    2.17    2.30
   1 -12  18   -1.92    2.22
  -1  12 -18    2.11    2.29
  -1 -12 -18    2.04    1.91
   1 -12  18   -0.22    2.40
   1  12  18    1.45    1.46
   1 -12  19   -0.40    2.19
  -1  12 -19    1.74    2.28
   1 -12  19    2.15    2.12
   1 -12  19    1.36    2.56
   1  12  19    6.49    1.63
   1 -12  20   -1.59    1.96
   1 -12  20    0.46    2.40
  -1  12 -20    2.91    2.46
   1 -12  20    3.03    2.31
  -1 -12 -21    1.81    1.91
   1 -12  21    2.05    2.19
   1 -12  21    0.20    2.11
   1  12  21    2.95    1.62
  -1  12 -21    0.23    2.38
   1 -12  21    0.23    2.51
   1 -12  22   -1.88    2.17
   1 -12  22    6.25    2.61
   1 -12  22    4.53    2.73
  -1 -12 -22   -0.19    2.01
   1  12  22   -0.15    1.76
   1 -12  23    1.07    2.19
  -1 -12 -23    6.38    5.64
  -1 -12 -23    0.39    2.03
   1  12  23    3.38    1.70
   1 -12  23    1.26    2.32
   1 -12  23   -0.48    2.61
   1 -12  24   -0.22    2.24
   1 -12  24    7.27    2.43
   1  12  24    1.28    1.66
   1 -12  24    0.49    2.66
  -1 -12 -24    1.83    2.04
   1 -12  25    0.74    2.45
   1 -12  25    0.22    2.12
   1 -12  25    2.45    2.18
  -1 -12 -25    1.69    2.31
   1  12  25    1.49    1.80
   1 -12  26    0.46    1.80
   1  12  26    0.34    1.76
  -1 -12 -26    3.27    2.16
   1  12  27   -3.18    1.85
  -1 -12 -27    4.50    2.30
   1  12  28    1.27    1.87
  -1 -12 -28    7.15    2.48
   1  12  29    0.19    1.80
  -1 -12 -29    1.44    2.20
  -1  13  29    2.72    1.89
  -1  13  28    0.71    1.87
   1 -13 -28   -0.23    2.40
  -1  13  27   -0.86    1.72
   1 -13 -27    1.57    2.27
  -1  13  26    1.34    1.71
   1 -13 -26    3.94    2.19
  -1  13  25    2.27    1.79
   1 -13 -25    5.51    2.36
  -1 -13  25    2.47    2.60
  -1 -13  25    3.18    2.15
  -1 -13  25    1.74    2.32
  -1 -13  24    8.37    2.52
  -1 -13  24    9.38    2.46
  -1 -13  24    9.48    2.95
   1 -13 -24   10.10    2.44
  -1  13  24    6.74    1.98
   1  13 -24    9.32    2.70
  -1 -13  23   -3.49    2.10
  -1 -13  23   -0.72    2.56
   1 -13 -23    1.39    2.21
  -1  13  23    0.30    1.61
   1  13 -23    0.48    2.38
  -1 -13  22    2.42    2.12
  -1 -13  22    1.65    2.53
  -1  13  22    0.15    1.69
   1  13 -22   -0.71    2.35
   1  13 -21   17.24    2.92
   1 -13 -21    3.86    2.14
  -1 -13  21    9.49    2.49
  -1  13  21    9.12    1.92
  -1 -13  21   11.81    2.89
  -1 -13  20   11.03    2.46
  -1 -13  20   12.28    2.91
   1 -13 -20   12.26    2.58
  -1 -13  20   20.50    3.06
  -1  13  20   12.38    2.10
   1 -13 -19   -0.67    1.89
  -1 -13  19    0.95    1.88
  -1 -13  19   -0.20    2.24
  -1 -13  19   -0.89    2.45
   1 -13 -19   -1.24    4.15
  -1 -13  18    1.49    1.90
  -1 -13  18   -1.20    2.21
   1 -13 -18    1.61    3.76
  -1  13  18   -0.50    1.42
  -1 -13  18   -0.43    2.32
   1  13 -18   -1.47    2.09
   1 -13 -17    0.15    1.74
  -1  13  17    1.34    1.39
  -1 -13  17   -2.92    1.96
   1  13 -17    0.20    2.07
   1 -13 -17    1.96    3.70
  -1 -13  17    2.75    2.59
  -1 -13  17    7.45    2.72
  -1  13  16    2.97    1.40
   1 -13 -16   -1.47    1.72
   1  13 -16    1.37    2.05
  -1 -13  16    2.32    2.01
  -1 -13  16    1.45    2.34
   1 -13 -16    3.81    4.07
  -1 -13  16    0.19    2.26
   1 -13 -16   -0.27    0.79
   1 -13 -16    0.96    0.92
   1 -13 -16    6.92    5.41
  -1 -13  15    0.35    1.95
   1 -13 -15    2.50    1.71
   1  13 -15   -0.76    2.04
  -1 -13  15    2.66    2.20
   1 -13 -15   -1.48    4.03
  -1  13  15    0.23    1.38
   1 -13 -15   -0.52    0.77
   1 -13 -15    0.64    1.05
   1 -13 -15    2.40    4.85
   1 -13 -14   13.36    2.12
  -1 -13  14   13.91    2.35
   1 -13 -14   14.32    4.28
  -1  13  14   11.91    1.87
  -1 -13  14    8.61    2.68
  -1 -13  14    8.98    2.48
  -1 -13  13    1.84    2.06
  -1 -13  13    5.03    2.01
  -1  13  13    2.02    1.40
   1 -13 -13    1.96    1.49
   1 -13 -13    7.27    3.66
  -1 -13  13    3.60    2.30
   1 -13 -13    1.37    1.20
   1 -13 -12    4.51    1.50
   1 -13 -12    5.67    3.48
   1 -13 -12    2.98    1.36
   1  13 -12    4.01    2.08
  -1  13  12    4.82    1.47
   1 -13 -12    4.31    1.10
  -1 -13  12    3.95    2.10
  -1  13  11    1.99    1.36
  -1 -13  11    3.25    2.15
   1 -13 -11    4.48    1.19
   1 -13 -11    1.98    1.27
  -1 -13  11    0.18    1.93
   1  13 -11    2.71    2.01
   1 -13 -11    4.22    1.36
   1 -13 -10    6.14    1.53
  -1  13  10    5.15    1.35
   1 -13 -10    4.84    1.21
  -1 -13  10    3.30    2.20
  -1 -13  10    6.54    2.10
   1 -13 -10    2.84    1.32
   1  13 -10    6.36    2.10
  -1  13   9    6.26    1.38
   1 -13  -9    8.96    1.55
   1 -13  -9   11.67    1.52
   1 -13  -9    8.17    1.65
   1  13  -9    4.88    2.10
  -1 -13   9    8.10    2.16
   1 -13  -8    4.05    1.30
   1  13  -8    4.85    1.86
   1 -13  -8    1.62    1.09
   1 -13  -8    0.54    1.42
   1 -13  -8    4.63    1.28
   1  13  -8    4.84    1.16
   1 -13  -7    2.56    1.30
  -1 -13   7    5.20    2.09
   1 -13  -7    4.36    1.32
   1  13  -7    1.46    1.87
   1 -13  -7    1.97    1.12
   1 -13  -7    1.58    1.46
   1  13  -7    1.79    1.23
  -1 -13   7    1.27    1.87
   1 -13  -6    5.84    1.29
   1 -13  -6    5.46    1.56
   1 -13  -6    1.08    1.42
   1  13  -6    4.39    1.49
   1 -13  -6    3.11    1.16
  -1 -13   6    1.61    1.35
   1  13  -6    2.06    1.93
   1  13  -6    4.20    1.61
  -1 -13   5   95.72    9.43
   1 -13  -5  114.24    9.40
   1  13  -5   91.65    9.32
   1  13  -5  106.30    9.41
   1  13  -5   89.79    9.47
   1 -13  -5  109.29    9.27
   1 -13  -5  120.84    9.30
   1 -13  -5  100.63    9.36
   1 -13  -4    7.72    1.61
  -1 -13   4    4.05    1.89
   1 -13  -4    1.96    1.27
   1  13  -4    2.24    1.45
   1  13  -4    3.64    1.98
   1 -13  -4    0.37    1.46
   1 -13  -4    1.93    1.29
   1 -13  -3   -0.86    2.38
   1  13  -3    0.15    1.82
   1 -13  -3   -0.76    1.25
   1  13  -3   -0.76    1.22
   1 -13  -3   -0.35    1.26
  -1 -13   3   -2.47    1.84
   1 -13  -3   -0.89    1.54
   1 -13  -2   33.65    3.32
   1  13  -2   31.76    2.96
   1  13  -2   31.87    3.46
  -1 -13   2   27.38    3.08
   1 -13  -2   31.45    3.08
   1 -13  -2   30.91    3.32
  -1 -13   2   37.55    3.46
  -1 -13   1    5.24    1.66
   1 -13  -1   10.97    2.01
   1 -13  -1   13.40    2.57
   1  13  -1    9.88    2.19
  -1 -13   1   10.43    2.11
   1 -13  -1    8.85    1.64
   1  13  -1   13.83    1.50
   1  13   0   17.73    2.42
   1 -13   0   15.06    2.36
  -1  13   0   17.05    1.97
   1  13   0   14.62    1.75
   1 -13   0   14.67    2.27
  -1 -13   0   13.65    2.68
   1 -13   0   13.98    1.98
  -1 -13   0   12.89    2.33
  -1 -13   0   15.47    1.97
  -1 -13  -1    6.62    1.36
   1  13   1    6.03    1.92
  -1  13  -1    5.42    1.39
   1 -13   1   11.08    1.92
   1 -13   1    6.73    1.54
  -1 -13  -1    6.34    1.41
   1  13   1    7.35    2.45
   1 -13   1    4.61    2.01
  -1 -13  -1   10.77    1.98
   1  13   2    6.51    1.77
  -1 -13  -2    4.80    1.77
  -1 -13  -2    8.94    1.48
  -1 -13  -2    6.48    1.33
  -1  13  -2    7.12    1.53
   1 -13   2    7.60    1.64
   1 -13   2    3.59    1.98
   1 -13   2    8.02    2.10
  -1 -13  -3  237.26   19.93
  -1 -13  -3  215.55   20.09
   1  13   3  225.52   20.12
   1 -13   3  241.67   20.25
  -1 -13  -3  232.46   19.96
  -1  13  -3  255.55   20.09
   1 -13   3  210.17   20.15
   1 -13   4   15.32    2.43
  -1 -13  -4   16.73    2.21
   1  13   4   12.52    2.20
   1 -13   4   16.34    2.23
   1  13   4   17.22    3.31
  -1 -13  -4   16.25    1.85
   1 -13   4   11.29    2.41
   1 -13   4   17.12    2.66
  -1 -13  -4   14.32    1.86
  -1  13  -4   18.63    2.27
  -1 -13  -5    3.21    1.17
  -1 -13  -5    2.32    3.00
   1 -13   5    7.33    1.90
   1 -13   5    4.67    2.00
   1  13   5    3.03    2.76
   1 -13   5    9.51    1.97
   1  13   5    3.68    1.62
  -1 -13  -5    3.07    1.51
  -1 -13  -5    6.53    1.18
  -1  13  -5    3.34    1.78
   1  13   6   11.26    2.10
  -1 -13  -6   14.53    3.58
   1 -13   6   12.20    2.46
  -1  13  -6   12.12    2.21
  -1 -13  -6   16.63    2.02
  -1 -13  -6   13.73    1.77
   1  13   6   12.97    3.37
  -1 -13  -6   14.48    1.78
   1 -13   7   37.47    4.99
   1  13   7   44.92    4.71
  -1 -13  -7   48.69    4.54
  -1 -13  -7   53.39    4.51
  -1 -13  -7   53.84    4.67
   1 -13   7   46.70    4.92
  -1  13  -7   49.97    4.97
   1  13   8    3.46    3.00
  -1 -13  -8    1.77    1.18
  -1 -13  -8    1.99    1.18
   1  13   8    0.75    1.37
   1 -13   8    3.66    2.05
  -1  13  -8    2.12    1.97
  -1  13  -9   13.66    2.40
   1  13   9   10.14    1.78
   1  13   9   12.19    3.32
  -1 -13  -9   11.91    1.67
   1 -13   9    9.15    2.39
   1 -13   9    8.98    2.32
  -1 -13  -9   12.20    1.60
   1  13   9    9.97    1.56
  -1  13 -10    5.01    1.99
   1 -13  10    5.36    2.17
  -1 -13 -10    0.57    1.15
  -1 -13 -10    2.00    1.06
   1 -13  10   -1.79    2.07
   1  13  10    4.02    3.35
   1  13  10    1.72    1.20
   1 -13  10    2.54    1.97
   1  13  10   -1.47    1.29
   1 -13  11   21.61    2.91
   1  13  11   16.21    2.09
   1 -13  11   19.54    2.89
  -1 -13 -11   18.37    2.14
   1  13  11   16.20    2.08
  -1  13 -12    1.56    1.98
   1  13  12    2.11    1.15
  -1 -13 -12    6.53    3.80
  -1 -13 -12   -1.48    1.00
   1  13  12    0.84    1.08
  -1 -13 -12    0.11    1.31
   1 -13  12    3.73    2.46
   1 -13  13   27.75    3.40
   1  13  13   21.87    2.46
   1  13  13   21.55    2.37
  -1 -13 -13   22.12    2.55
   1 -13  13   18.46    3.00
  -1 -13 -13   22.44    2.27
  -1  13 -14    1.50    2.11
   1  13  14    1.39    1.12
  -1 -13 -14    0.88    1.49
   1 -13  14    1.92    2.48
   1  13  14    1.34    1.32
   1 -13  14    2.38    2.14
   1 -13  15    2.98    2.07
   1  13  15    4.25    1.52
   1 -13  15    6.03    2.31
   1 -13  15    0.42    2.38
  -1 -13 -15    5.83    1.64
  -1  13 -15    5.25    2.14
   1 -13  16    0.65    2.59
   1 -13  16    2.17    2.24
  -1 -13 -16    1.36    0.98
  -1 -13 -16    1.41    1.74
   1 -13  16    0.57    1.90
   1  13  16    2.31    1.43
   1 -13  17    7.12    2.69
  -1 -13 -17   12.60    2.11
   1 -13  17   11.00    2.58
   1  13  17   10.04    1.65
  -1 -13 -17    8.16    1.20
   1 -13  17    9.28    2.44
  -1 -13 -17    6.58    1.20
   1 -13  18   15.22    2.88
   1 -13  18   13.14    2.68
   1 -13  18   12.95    2.75
  -1  13 -18   10.72    2.47
  -1 -13 -18    9.83    1.10
  -1 -13 -18    9.19    1.16
   1  13  18    8.97    1.78
   1 -13  19   -0.23    2.56
  -1  13 -19   -0.88    2.27
   1 -13  19    1.20    2.13
   1 -13  19    0.61    2.22
   1  13  19    1.40    1.46
  -1 -13 -20   10.35    2.32
  -1  13 -20    7.93    2.88
   1 -13  20    9.58    2.45
   1 -13  20   10.99    2.73
   1 -13  20    9.91    2.82
  -1 -13 -21    4.20    2.21
  -1  13 -21    7.19    2.46
   1 -13  21    8.81    3.18
   1 -13  21    6.45    2.37
   1 -13  21   14.52    2.55
   1  13  21   13.81    2.00
  -1 -13 -22    7.81    2.39
  -1 -13 -22    1.79    4.38
  -1  13 -22    6.90    2.75
   1 -13  22    7.02    2.71
   1 -13  22    8.00    2.95
   1  13  22    6.55    1.76
   1 -13  22    6.38    2.34
  -1  13 -23    4.12    2.25
   1 -13  23    4.93    2.43
   1 -13  23    3.45    2.39
   1  13  23    5.31    1.81
   1 -13  23    5.39    2.39
  -1 -13 -23    8.87    2.36
   1 -13  24    2.18    2.41
  -1 -13 -24   -2.25    2.12
   1 -13  24    3.99    2.70
   1  13  24    0.31    1.77
   1 -13  24    1.10    2.24
   1  13  25    0.16    1.63
  -1 -13 -25    0.64    2.08
  -1 -13 -26    5.06    2.24
   1  13  26    3.54    1.91
  -1 -13 -27    1.36    2.16
   1  13  27    3.30    1.82
  -1 -13 -28    3.03    2.35
   1  13  28    2.33    1.89
  -1 -13 -29    8.17    2.62
   1  13  29    5.87    2.00
  -1  14  29    2.35    1.77
  -1  14  28   -0.18    1.69
   1 -14 -28    1.64    2.19
  -1  14  27    4.11    1.90
   1 -14 -27    9.57    2.41
  -1  14  26   -1.50    1.75
   1 -14 -26    1.33    2.17
  -1  14  25    0.65    1.62
   1 -14 -25    3.88    2.28
  -1 -14  24    0.22    2.36
  -1  14  24    0.47    1.67
  -1 -14  24    2.71    2.67
   1 -14 -24   -1.46    2.15
  -1 -14  23    2.68    2.54
   1 -14 -23    0.20    2.23
  -1 -14  23    0.21    2.04
  -1  14  23    2.99    1.67
   1  14 -23    2.18    2.33
  -1 -14  23    2.17    2.21
  -1 -14  22    0.62    2.13
  -1  14  22    0.44    1.55
  -1 -14  22    1.72    2.41
  -1 -14  22   -1.20    2.43
   1 -14 -22   -1.17    2.00
   1  14 -22    0.24    2.39
  -1 -14  21    3.63    2.15
  -1 -14  21    1.18    2.44
   1 -14 -21    3.17    2.13
   1  14 -21    2.78    2.51
  -1  14  21    1.69    1.67
  -1  14  20    3.30    1.71
   1 -14 -20    1.24    2.04
   1  14 -20    1.58    2.27
  -1 -14  20    4.41    2.69
  -1 -14  20    4.94    2.10
   1 -14 -19   14.80    2.58
  -1 -14  19   14.96    3.23
  -1 -14  19   13.60    2.55
   1  14 -19    9.87    2.70
   1  14 -18   -1.06    2.22
  -1 -14  18   -1.44    2.33
  -1 -14  18   -1.78    2.16
  -1 -14  17    2.02    2.29
  -1 -14  17    3.20    2.13
  -1  14  17    3.43    1.56
   1 -14 -17    3.93    0.88
   1  14 -17    2.07    2.30
   1 -14 -17    2.46    0.94
  -1 -14  17    0.22    1.84
   1 -14 -17    2.52    1.96
  -1 -14  16    2.03    2.00
  -1 -14  16    1.60    2.13
  -1  14  16    2.33    1.61
   1  14 -16    1.20    2.29
  -1 -14  16    1.70    2.14
   1 -14 -16    3.30    1.74
   1 -14 -16    0.17    0.84
  -1  14  15    8.84    1.85
   1 -14 -15   15.22    5.68
   1 -14 -15   10.43    2.07
  -1 -14  15    9.33    2.68
  -1 -14  15   12.34    2.39
  -1 -14  15   15.36    2.76
   1 -14 -14    4.32    1.07
   1 -14 -14   -1.21    1.63
   1 -14 -14    3.32    1.28
  -1  14  14    0.79    1.46
  -1 -14  14    4.07    2.21
  -1 -14  14    6.76    2.15
   1  14 -14    2.96    1.98
   1 -14 -14    3.81    4.99
   1 -14 -13   14.74    5.60
   1 -14 -13   20.25    2.54
  -1  14  13   21.16    2.43
   1 -14 -13   22.83    2.20
   1 -14 -13   15.15    2.33
  -1 -14  13   21.97    3.20
  -1 -14  12    8.64    2.35
   1 -14 -12    3.85    1.46
  -1  14  12    7.91    1.67
   1 -14 -12    8.03    1.60
   1  14 -12    6.80    2.18
  -1 -14  12    7.20    2.18
  -1 -14  12    2.41    2.40
   1 -14 -12    5.39    1.31
  -1  14  11    4.86    1.47
  -1 -14  11    6.20    2.24
   1 -14 -11    3.40    1.50
   1 -14 -11    4.41    1.29
  -1 -14  11    4.62    2.17
   1 -14 -11    2.41    1.46
   1  14 -11    4.56    2.00
  -1 -14  10    6.30    2.17
  -1 -14  10    3.99    2.15
   1 -14 -10    2.77    1.40
   1 -14 -10    2.69    1.40
  -1  14  10    1.75    1.38
   1 -14 -10    1.21    1.33
   1  14 -10    2.50    1.94
  -1 -14   9    3.02    2.41
   1 -14  -9    2.82    1.27
   1 -14  -9    7.15    1.31
   1  14  -9    4.67    1.84
   1 -14  -9    4.39    1.53
   1 -14  -8   16.89    2.01
   1 -14  -8   16.28    2.06
   1  14  -8   13.65    2.50
   1  14  -8   16.04    1.91
   1 -14  -8   19.12    2.34
  -1 -14   8   13.41    2.51
   1  14  -8   16.96    2.49
   1 -14  -8   18.38    2.12
   1 -14  -7   29.68    3.02
   1  14  -7   28.92    3.37
   1  14  -7   24.51    3.51
   1 -14  -7   32.48    3.07
  -1 -14   7   22.92    3.42
   1 -14  -7   28.82    3.26
   1 -14  -7   34.59    3.16
   1 -14  -6   13.69    1.74
   1 -14  -6   10.21    1.88
  -1 -14   6    7.91    2.21
   1  14  -6   11.10    2.07
   1 -14  -6   13.05    1.68
   1 -14  -6   10.33    1.89
   1 -14  -5   32.96    3.18
  -1 -14   5   31.23    3.44
   1 -14  -5   30.72    2.95
  -1 -14   5   28.61    3.32
   1 -14  -5   28.11    3.12
   1 -14  -5   30.89    3.03
  -1 -14   4   30.23    3.14
   1 -14  -4   20.25    2.55
   1  14  -4   21.91    2.59
   1 -14  -4   23.36    2.74
   1 -14  -4   24.18    2.70
   1 -14  -4   20.98    3.33
   1 -14  -4   21.51    2.54
   1  14  -3   15.11    2.60
   1 -14  -3   15.61    2.30
   1  14  -3   12.41    2.39
  -1 -14   3   13.98    2.11
  -1 -14   3   15.71    2.59
   1 -14  -3   15.00    2.34
   1  14  -3   18.31    2.05
   1 -14  -3   15.04    2.08
   1 -14  -3   13.15    2.00
   1  14  -2   24.84    2.54
   1 -14  -2   24.13    2.84
   1 -14  -2   21.32    2.59
   1  14  -2   19.56    2.95
  -1 -14   2   21.50    3.04
  -1 -14   2   16.98    2.62
   1 -14  -2   29.88    2.75
  -1 -14   2   28.06    3.07
   1  14  -1   60.56    5.12
   1 -14  -1   55.94    5.45
   1 -14  -1   57.26    5.49
  -1 -14   1   57.70    5.47
   1  14  -1   53.97    5.45
   1 -14  -1   54.25    5.23
   1 -14  -1   54.48    5.26
  -1 -14   1   51.71    5.22
   1 -14   0   19.57    2.38
  -1 -14   0   17.09    2.63
  -1 -14   0   18.47    2.26
  -1  14   0   14.94    2.08
   1  14   0   22.01    2.10
   1 -14   0   19.78    2.61
   1  14   0   18.56    2.58
   1 -14   1  109.47    9.79
   1  14   1  103.78    9.73
  -1 -14  -1  126.25    9.78
  -1 -14  -1  101.87    9.52
   1 -14   1  102.61    9.61
  -1  14  -1  108.05    9.53
   1 -14   1  105.15   10.07
   1  14   1  108.83   10.04
  -1 -14  -1  109.40    9.50
   1  14   2    2.07    2.35
  -1  14  -2    5.07    1.53
   1 -14   2    6.74    1.68
   1 -14   2    8.90    2.18
   1 -14   2    4.88    2.12
  -1 -14  -2    4.58    1.39
   1  14   2    8.98    1.88
   1 -14   2    3.25    2.11
  -1 -14  -2    8.29    1.32
  -1 -14  -2    3.45    1.85
   1 -14   3    7.59    2.31
  -1 -14  -3   10.14    1.53
  -1  14  -3    9.31    1.76
  -1 -14  -3    9.59    2.66
   1  14   3   15.13    2.87
   1 -14   3   12.19    2.22
   1  14   3    6.70    1.97
  -1 -14  -3   10.67    1.96
   1 -14   4    7.23    1.90
   1  14   4    6.52    1.83
   1 -14   4    7.78    2.00
  -1 -14  -4    8.67    1.78
  -1 -14  -4    4.49    1.24
   1  14   4    3.24    2.83
  -1 -14  -4    3.53    1.28
  -1  14  -4    7.66    1.80
  -1 -14  -5    2.38    1.08
   1  14   5   -0.65    1.62
  -1  14  -5    1.73    1.70
  -1 -14  -5    0.32    1.18
   1 -14   5    1.01    2.01
  -1 -14  -5    4.19    1.68
   1 -14   5    1.46    1.89
  -1 -14  -6    2.01    1.11
  -1 -14  -6    2.24    1.10
   1  14   6    2.51    1.64
   1  14   6    4.56    2.77
  -1 -14  -6    3.91    1.41
  -1  14  -6    5.40    1.94
   1  14   7    0.53    2.93
   1 -14   7   -0.16    1.80
  -1 -14  -7    1.33    1.36
  -1  14  -7   -0.30    1.74
  -1 -14  -7    0.46    1.07
   1  14   7    1.70    1.53
   1 -14   7   -0.67    1.94
  -1 -14  -7    1.47    3.11
  -1 -14  -7    1.78    1.11
   1 -14   8   -1.36    1.93
  -1  14  -8   -0.31    1.86
   1 -14   8    0.33    2.02
   1 -14   8    1.26    2.28
  -1 -14  -8    0.61    1.06
  -1 -14  -8    2.22    1.21
   1  14   8    5.23    3.19
   1  14   8   -0.59    1.57
  -1 -14  -8   -1.27    1.28
  -1 -14  -9   -0.10    1.20
   1 -14   9    0.69    2.00
   1 -14   9   -0.55    2.22
   1  14   9   -0.98    1.27
   1 -14   9   -1.73    2.12
   1  14   9   -0.68    1.45
   1  14   9   -0.86    3.05
  -1 -14  -9   -0.19    1.09
  -1  14  -9   -1.79    2.02
  -1  14 -10    3.70    1.89
   1 -14  10    0.90    2.17
   1  14  10    1.96    1.40
   1  14  10    1.35    1.16
  -1 -14 -10   -1.82    1.25
   1 -14  10    0.35    2.22
  -1 -14 -10   -0.20    1.15
   1 -14  10    3.36    2.37
  -1  14 -11    0.17    2.05
   1  14  11    1.49    1.19
  -1 -14 -11   -0.86    1.25
  -1 -14 -11   -1.48    1.26
   1 -14  11   -1.62    2.08
   1  14  11    1.04    1.31
   1 -14  11    3.03    2.20
   1  14  12    0.49    1.25
   1 -14  12    2.93    2.19
   1 -14  12    0.77    2.20
  -1 -14 -12    0.80    1.06
  -1 -14 -12   -2.05    1.34
   1 -14  12    3.08    2.39
   1  14  12    1.09    1.25
   1  14  13    4.42    1.36
  -1  14 -13    4.23    2.15
  -1 -14 -13    1.91    1.11
   1  14  13    5.78    1.32
  -1 -14 -13    5.60    1.64
  -1 -14 -14   12.84    4.48
   1 -14  14    8.70    2.35
   1  14  14    6.16    1.60
  -1 -14 -14    6.32    1.82
   1 -14  14    7.62    2.51
   1 -14  14    5.92    2.49
  -1 -14 -14    9.43    1.32
  -1  14 -14    3.41    2.23
  -1 -14 -15    5.44    4.13
  -1 -14 -15   12.50    2.04
   1  14  15   11.73    1.87
   1 -14  15   11.28    2.64
   1 -14  15    4.22    2.54
  -1 -14 -15   11.75    1.65
   1 -14  15   11.61    2.65
  -1  14 -15   12.24    2.59
   1 -14  16    4.68    2.07
   1  14  16    5.31    1.49
   1 -14  16    7.76    2.66
  -1 -14 -16    7.02    1.81
   1 -14  16    4.66    2.27
  -1 -14 -16    3.59    3.83
  -1  14 -16    7.74    2.45
  -1  14 -17   -2.31    2.16
   1  14  17   -0.24    1.38
   1 -14  17   -1.03    2.34
   1 -14  17    5.26    2.78
   1 -14  17    1.39    2.16
  -1 -14 -17    1.08    0.95
  -1 -14 -17    1.06    1.75
  -1 -14 -17   -1.23    3.85
   1 -14  18   -0.21    2.51
   1 -14  18    2.81    2.43
  -1 -14 -18   -0.60    0.86
   1  14  18    0.12    1.38
  -1 -14 -18    1.19    0.91
  -1 -14 -18    0.81    1.78
   1 -14  18    0.70    2.50
  -1 -14 -18   -0.42    3.96
  -1 -14 -19   -1.29    3.89
   1 -14  19    0.21    2.14
   1 -14  19    0.20    2.15
   1  14  19   -0.76    1.48
   1 -14  19    2.60    2.62
  -1 -14 -20    6.41    2.33
   1 -14  20   12.77    2.77
   1 -14  20   13.10    2.53
   1 -14  20    4.33    2.91
  -1 -14 -20   10.95    4.11
  -1  14 -21    1.17    2.33
   1 -14  21    7.11    2.61
  -1 -14 -21   -1.34    4.32
   1 -14  21   -1.22    2.51
   1  14  21    2.92    1.56
  -1 -14 -21    2.22    2.09
   1 -14  21    3.39    2.20
  -1 -14 -22   -0.39    2.02
   1 -14  22    6.52    2.43
  -1 -14 -22    2.92    5.88
   1 -14  22    0.25    2.50
   1  14  22    0.72    1.61
  -1  14 -22   -5.98    2.67
   1 -14  22   -1.51    2.29
   1  14  23    3.31    1.71
  -1 -14 -23    3.00    2.21
  -1  14 -23    1.47    2.33
   1 -14  23   -1.00    2.72
   1  14  24    1.57    1.82
  -1 -14 -24    3.94    2.19
   1  14  25    6.16    1.83
  -1 -14 -25    6.44    2.33
   1  14  26    3.01    1.78
  -1 -14 -26    0.22    2.18
   1  14  27    4.83    1.77
  -1 -14 -27    7.11    2.43
   1  14  28    3.72    2.03
  -1 -14 -28    9.44    2.48
   1  14  29    2.54    1.80
  -1 -14 -29    0.24    2.31
  -1  15  28    0.17    1.80
   1 -15 -28    2.37    2.42
  -1  15  27    2.54    1.72
   1 -15 -27    5.55    2.26
  -1  15  26    2.65    1.62
   1 -15 -26   -0.68    2.15
  -1  15  25    2.74    1.74
   1 -15 -25    1.75    2.09
  -1  15  24    6.60    1.86
  -1 -15  24    8.02    2.81
   1 -15 -24    4.47    2.35
  -1  15  23    9.84    2.03
  -1 -15  23    5.20    2.64
   1 -15 -23    4.72    2.18
  -1  15  22   -0.30    1.64
   1  15 -22    3.36    2.43
  -1 -15  22    0.73    2.64
   1 -15 -22    1.98    2.04
  -1 -15  22    0.66    2.28
  -1 -15  21   -0.21    1.96
   1 -15 -21    1.89    2.05
  -1 -15  21    0.87    2.30
   1  15 -21   -0.70    2.40
  -1 -15  21    0.24    2.59
  -1  15  21    1.61    1.69
  -1 -15  20    0.60    2.09
   1 -15 -20   -1.63    2.03
  -1 -15  20    1.50    2.54
  -1 -15  20    0.95    2.60
  -1  15  20    1.00    1.60
   1  15 -20    0.23    2.31
   1  15 -19    1.33    2.16
  -1 -15  19    6.35    2.30
  -1 -15  19    3.47    2.50
  -1  15  19    4.78    1.64
   1 -15 -19    2.44    1.98
  -1 -15  18   23.47    3.20
   1 -15 -18   13.76    1.68
  -1 -15  18   23.75    2.92
   1 -15 -18   15.33    1.63
  -1 -15  17   -0.77    1.89
   1 -15 -17   -0.06    0.88
  -1 -15  17    2.46    2.52
  -1  15  17    0.91    1.52
  -1 -15  16   -1.52    1.89
  -1  15  16    0.62    1.53
   1 -15 -16    3.55    1.75
  -1 -15  16    3.28    2.45
   1  15 -16    2.22    1.81
  -1 -15  15    7.85    2.22
  -1  15  15    6.30    1.60
   1 -15 -15    0.65    1.29
   1  15 -15   -3.11    1.80
   1 -15 -15    2.20    1.67
   1 -15 -15    2.37    1.03
  -1 -15  15    2.56    2.42
   1 -15 -14    5.13    1.56
  -1 -15  14    7.38    2.28
   1 -15 -14    9.12    1.86
  -1  15  14   12.84    1.76
   1  15 -14    9.52    2.46
  -1  15  13   12.18    1.89
   1 -15 -13   12.82    1.71
   1 -15 -13   10.20    1.83
  -1 -15  13   11.42    2.34
   1 -15 -13   13.71    5.29
   1 -15 -13   12.14    1.90
   1 -15 -12    6.65    1.62
   1 -15 -12    4.57    5.11
  -1 -15  12    6.12    2.31
  -1 -15  12    7.64    2.39
   1 -15 -12    5.10    1.35
   1 -15 -12    3.62    1.45
  -1  15  12    6.34    1.63
   1 -15 -11    2.94    1.28
   1  15 -11    1.34    2.04
   1 -15 -11    0.71    1.47
  -1 -15  11    3.33    2.11
   1 -15 -11    0.72    1.38
  -1  15  11    2.43    1.50
  -1 -15  11    1.28    2.21
   1  15 -10    4.56    2.04
   1 -15 -10    3.57    1.59
   1 -15 -10   -0.12    1.35
   1 -15 -10    3.00    1.36
   1 -15 -10    0.67    1.18
  -1 -15  10    1.58    1.99
   1  15  -9    3.14    1.94
   1 -15  -9    3.31    1.65
   1 -15  -9    4.87    1.36
   1 -15  -9    5.97    1.50
   1 -15  -9    7.14    1.34
  -1 -15   9    5.20    2.12
   1  15  -8    3.12    1.87
  -1 -15   8    0.16    1.91
   1 -15  -8    6.24    1.43
   1 -15  -8    2.67    1.25
   1 -15  -8    2.75    1.73
  -1 -15   8    2.54    2.35
   1 -15  -8    3.30    1.40
   1 -15  -7    1.85    1.33
   1 -15  -7    0.57    1.24
  -1 -15   7    0.53    2.06
   1 -15  -7   -1.97    1.60
  -1 -15   7    0.31    1.89
   1  15  -7    2.55    1.73
   1  15  -7    2.60    1.28
   1 -15  -7   -0.67    1.63
   1  15  -7   -1.95    1.98
   1 -15  -6    7.90    1.58
   1 -15  -6    7.60    1.86
   1  15  -6    5.58    2.17
  -1 -15   6    8.31    2.11
   1 -15  -6    6.18    3.04
   1 -15  -6    8.37    1.53
   1  15  -6   12.68    2.09
  -1 -15   6    2.09    2.17
   1 -15  -6    5.66    1.72
   1  15  -6    4.78    1.66
   1 -15  -5    5.23    1.79
  -1 -15   5    2.27    1.71
   1 -15  -5    6.95    1.68
   1  15  -5    3.96    2.14
  -1 -15   5    6.56    1.92
   1 -15  -5    6.36    1.50
   1 -15  -5    8.50    1.60
   1  15  -5    6.74    1.82
   1  15  -4   -1.18    2.05
   1  15  -4   -0.79    1.44
   1 -15  -4    0.11    1.45
   1  15  -4   -1.64    1.70
   1 -15  -4   -0.15    1.69
   1 -15  -4    0.71    1.35
   1 -15  -4    3.32    1.65
   1 -15  -3   28.91    2.91
   1 -15  -3   24.38    3.08
   1 -15  -3   30.64    3.29
  -1 -15   3   26.23    3.30
   1 -15  -3   20.84    3.81
  -1 -15   3   25.77    3.08
   1  15  -3   27.42    2.90
   1  15  -3   26.27    3.19
   1 -15  -2    4.37    1.56
   1  15  -2    2.80    2.05
   1 -15  -2    1.02    1.35
  -1 -15   2    3.19    2.00
   1 -15  -2   -0.89    1.88
   1  15  -2    1.16    1.16
  -1 -15   2   -0.12    1.58
   1 -15  -2    1.51    1.89
   1 -15  -2    1.82    2.10
  -1 -15   2   -0.37    2.11
   1 -15  -1    0.92    1.78
   1  15  -1    2.86    1.20
  -1 -15   1    1.09    1.96
   1 -15  -1    1.28    1.45
   1 -15  -1    5.96    3.22
   1  15  -1   -0.54    2.15
   1  15  -1    2.40    2.03
  -1 -15   1    0.80    2.23
   1 -15  -1    1.56    1.51
  -1  15   0    5.52    1.35
   1 -15   0    5.02    2.11
   1 -15   0    1.19    2.91
  -1 -15   0    2.28    1.82
   1 -15   0    2.20    1.47
   1  15   0    3.45    2.31
  -1 -15   0   -0.75    1.45
   1  15   0    5.49    2.00
   1 -15   0    2.69    1.86
   1 -15   0    3.19    2.28
   1 -15   1   10.23    2.14
  -1 -15  -1    9.25    2.02
   1 -15   1    8.75    1.73
  -1 -15  -1   11.14    2.65
   1  15   1    4.91    2.38
   1 -15   1    6.54    2.03
  -1  15  -1    9.17    1.57
  -1 -15  -1    7.16    1.46
  -1 -15  -1    7.87    1.59
   1  15   1    3.68    1.82
  -1  15  -2    0.31    1.41
  -1 -15  -2    0.17    1.23
  -1 -15  -2   -2.00    1.74
   1 -15   2   -0.40    1.42
   1  15   2   -1.50    1.86
  -1 -15  -2    0.50    1.32
  -1 -15  -3   32.07    3.52
   1  15   3   29.96    3.55
  -1 -15  -3   35.04    3.19
   1 -15   3   25.33    3.56
  -1  15  -3   31.02    3.31
  -1 -15  -3   31.55    3.17
   1 -15   3   28.49    3.48
   1 -15   4    2.78    1.80
   1 -15   4    3.37    2.07
  -1 -15  -4    2.05    1.19
  -1 -15  -4    2.96    1.75
   1  15   4    5.02    1.81
  -1  15  -4   -0.12    1.59
  -1 -15  -4    1.51    1.26
  -1 -15  -4    2.98    2.99
   1  15   4    2.64    2.73
  -1 -15  -5   23.35    2.40
   1  15   5   27.18    3.83
  -1 -15  -5   21.82    2.62
   1 -15   5   24.15    2.98
   1 -15   5   24.94    3.03
   1  15   5   19.57    2.62
  -1 -15  -5   22.57    2.34
  -1 -15  -6    0.78    1.18
   1  15   6   -0.26    2.88
   1 -15   6    2.08    1.90
  -1 -15  -6   -0.09    1.15
  -1  15  -6   -1.61    1.70
  -1 -15  -6    1.00    1.48
   1 -15   6    0.18    2.17
   1  15   6   -1.36    1.64
   1 -15   7   24.45    3.24
   1 -15   7   23.95    3.48
   1  15   7   27.63    4.33
   1  15   7   23.94    3.07
  -1  15  -7   29.80    3.32
  -1 -15  -7   30.45    2.96
  -1 -15  -7   25.46    2.76
  -1 -15  -7   26.29    2.72
   1 -15   7   26.54    3.58
   1 -15   8    2.25    2.21
  -1 -15  -8   -0.12    1.26
  -1 -15  -8    1.41    1.14
  -1  15  -8    1.76    1.83
   1  15   8   -0.26    1.59
   1 -15   8    2.93    2.10
   1 -15   8   -0.18    1.88
  -1 -15  -8   -0.28    1.26
   1 -15   9   12.01    2.55
   1  15   9   10.93    1.88
  -1  15  -9    9.29    2.22
   1 -15   9    3.79    2.27
  -1 -15  -9   11.42    1.62
  -1 -15  -9    9.37    1.57
  -1 -15  -9    9.95    1.52
   1 -15   9    3.40    2.31
  -1 -15 -10    1.03    1.17
  -1 -15 -10   -0.96    1.28
   1 -15  10    0.19    2.15
   1 -15  10    0.74    1.95
   1  15  10   -0.72    1.60
  -1  15 -10    0.52    1.95
   1 -15  10   -1.93    2.24
  -1 -15 -11   14.94    1.78
   1 -15  11   12.10    2.69
   1  15  11   12.42    1.78
  -1 -15 -11    6.92    1.71
   1  15  11   10.37    1.92
   1 -15  11   13.95    2.82
   1  15  12   -1.32    1.39
   1  15  12    0.70    1.34
  -1 -15 -12    0.10    1.14
  -1 -15 -12    1.77    1.35
   1 -15  12    0.95    2.03
   1 -15  12   -0.80    2.43
  -1  15 -12    0.55    1.96
   1 -15  13    5.55    2.61
  -1 -15 -13    1.25    1.47
   1 -15  13    6.25    2.54
  -1  15 -13    0.94    2.05
   1  15  13   -1.26    1.27
   1 -15  13    2.68    2.38
  -1 -15 -13   -0.93    1.07
  -1 -15 -14    1.98    1.31
   1 -15  14   -1.56    1.98
   1 -15  14   -1.63    2.40
  -1 -15 -14   -0.13    1.54
   1 -15  14   -0.21    2.35
   1  15  14   -0.22    1.34
  -1 -15 -14    1.42    1.09
  -1  15 -15    1.60    2.14
   1 -15  15    1.39    2.16
  -1 -15 -15   -0.84    1.30
   1 -15  15    0.21    2.30
   1  15  15    0.11    1.33
  -1 -15 -15    1.53    1.63
  -1 -15 -15    1.09    1.14
   1 -15  15   -1.75    2.41
  -1 -15 -16   -0.63    1.09
  -1  15 -16    3.49    2.21
   1 -15  16    0.68    2.25
   1 -15  16    1.67    2.10
   1  15  16    0.36    1.43
  -1 -15 -16    0.09    1.19
   1 -15  16   -0.60    2.06
  -1 -15 -16    1.76    1.64
  -1  15 -17    2.76    2.37
   1 -15  17    0.23    2.09
   1 -15  17    0.63    2.22
   1  15  17    1.26    1.47
  -1 -15 -17    1.91    1.11
   1 -15  17    3.86    2.00
  -1 -15 -17    1.85    1.79
   1 -15  18    0.41    2.15
  -1  15 -18    0.22    2.27
   1 -15  18    0.47    2.12
  -1 -15 -18    2.12    0.98
   1 -15  18    0.85    2.40
   1  15  18    1.29    1.33
  -1 -15 -18    2.95    1.90
   1 -15  19   16.67    2.97
   1 -15  19   18.98    3.09
  -1  15 -19   11.64    2.90
   1 -15  19   12.79    3.03
  -1  15 -20    5.29    2.41
   1 -15  20   -0.98    2.61
   1 -15  20    2.12    2.11
   1 -15  20    1.31    2.28
  -1 -15 -20   -1.81    1.88
   1  15  21    2.24    1.57
   1 -15  21    2.48    2.58
   1 -15  21    1.98    2.46
  -1 -15 -21    6.04    2.21
   1 -15  22   -1.75    2.54
  -1 -15 -22    0.78    2.03
   1  15  22   -0.14    1.55
  -1 -15 -23   -1.42    2.11
   1  15  23    1.04    1.58
   1 -15  23    2.03    2.54
   1  15  24    0.16    1.67
  -1 -15 -24    3.15    2.26
   1  15  25   -0.97    1.50
  -1 -15 -25    3.04    2.19
   1  15  26    1.50    1.77
  -1 -15 -26    0.90    2.03
  -1 -15 -27    0.93    2.12
   1  15  27    0.51    1.63
  -1 -15 -28    3.11    2.46
   1  15  28    4.22    1.88
   1  15  29    5.61    1.90
  -1  16  28    0.53    1.79
   1 -16 -28   -2.65    2.23
  -1  16  27   -0.17    1.61
   1 -16 -27   -0.47    2.54
  -1  16  26    0.51    1.60
   1 -16 -26    0.69    2.30
  -1  16  25   -0.50    1.71
   1 -16 -25    4.25    2.42
  -1  16  24    2.92    1.77
   1 -16 -24    2.17    2.11
  -1  16  23    7.94    1.88
  -1 -16  23    4.03    2.68
  -1  16  22    3.26    1.72
  -1 -16  22   -2.49    2.60
   1 -16 -22    1.21    2.02
  -1  16  21    3.66    1.68
   1 -16 -21    5.02    2.02
  -1 -16  21    5.16    2.85
  -1 -16  20   -0.44    2.32
  -1  16  20    0.29    1.51
  -1 -16  20    1.21    2.49
   1 -16 -20   -3.89    1.90
  -1 -16  19    3.86    2.07
   1 -16 -19    1.42    2.04
  -1  16  19   -1.27    1.61
   1  16 -19   -0.67    2.24
  -1 -16  19    3.68    2.30
  -1 -16  19   -2.13    2.64
  -1 -16  18    3.98    2.51
  -1 -16  18    4.61    2.20
   1 -16 -18    3.97    1.95
   1  16 -18    6.05    2.38
  -1 -16  18    5.58    2.42
  -1  16  17   22.13    2.29
  -1 -16  17   28.89    3.20
   1  16 -17   19.54    2.87
  -1 -16  17   10.99    2.98
  -1 -16  17   14.81    2.70
  -1 -16  16    0.22    2.47
  -1  16  16    1.42    1.48
  -1 -16  16    6.31    2.51
   1 -16 -16    1.07    1.31
   1 -16 -16    0.39    0.97
   1 -16 -16    3.17    1.87
   1  16 -16    2.63    2.20
  -1 -16  16    2.74    2.18
  -1 -16  15   -4.16    2.49
  -1 -16  15    0.19    1.94
  -1  16  15   -1.13    1.51
   1 -16 -15   -1.66    1.72
   1 -16 -15    3.07    1.42
   1 -16 -15    0.17    1.03
  -1 -16  15    2.19    2.50
   1  16 -15    1.17    2.03
  -1  16  14   -0.85    1.37
   1 -16 -14    0.14    1.55
   1 -16 -14   -1.02    1.47
  -1 -16  14    3.21    2.64
   1  16 -14    3.23    2.13
  -1 -16  13    4.33    2.27
  -1 -16  13    2.03    2.55
   1 -16 -13    0.12    1.54
   1  16 -13    0.55    1.97
   1 -16 -13   -1.49    1.63
  -1  16  13    1.20    1.47
   1 -16 -13    0.10    1.25
   1 -16 -12    2.84    1.46
  -1  16  12    6.99    1.69
   1 -16 -12   10.79    4.75
   1 -16 -12    3.52    1.60
  -1 -16  12   10.55    2.28
   1 -16 -12    2.62    1.65
  -1 -16  12   13.23    2.64
   1 -16 -11   20.01    2.21
  -1 -16  11   16.26    2.94
   1  16 -11   15.12    2.74
   1 -16 -11   17.69    5.29
   1 -16 -11   13.45    2.11
   1 -16 -11   20.22    2.19
  -1 -16  11   11.27    2.78
   1 -16 -11   20.06    2.43
  -1 -16  11   18.00    2.96
   1 -16 -10    0.83    1.30
  -1 -16  10    0.36    2.09
   1  16 -10    1.51    2.02
   1 -16 -10    5.25    4.79
  -1 -16  10   -0.19    2.12
   1 -16 -10    0.62    1.16
  -1 -16  10    0.54    1.89
   1 -16 -10   -0.24    1.49
   1 -16 -10   -2.69    1.75
   1 -16  -9    5.12    1.74
  -1 -16   9    1.59    1.97
   1 -16  -9    3.10    1.45
  -1 -16   9    2.61    2.23
   1  16  -9    3.04    1.99
  -1 -16   9    7.48    2.35
   1 -16  -9    4.16    1.42
   1 -16  -9    2.04    1.34
   1 -16  -8    3.23    4.22
  -1 -16   8    1.17    2.01
   1  16  -8    2.46    1.79
   1 -16  -8    1.01    1.22
   1 -16  -8    1.42    1.54
   1 -16  -8    2.89    1.39
  -1 -16   8    2.83    2.33
   1 -16  -8    0.39    1.57
   1 -16  -7    1.40    1.30
   1 -16  -7    0.88    1.57
   1 -16  -7    0.95    1.29
  -1 -16   7    0.81    1.90
   1  16  -7    2.80    1.89
   1 -16  -7    0.13    1.35
  -1 -16   7    2.04    2.13
  -1 -16   6   12.36    2.64
   1 -16  -6   14.97    2.27
   1 -16  -6   16.78    2.03
  -1 -16   6   11.96    2.39
   1 -16  -6   13.39    2.27
   1  16  -6   14.66    2.32
   1 -16  -6   18.10    2.13
   1  16  -5    0.54    1.91
   1 -16  -5   -0.70    3.45
  -1 -16   5   -1.64    1.76
   1 -16  -5    1.98    1.54
  -1 -16   5    0.54    2.05
   1 -16  -5   -1.15    1.73
   1 -16  -5    0.11    1.27
  -1 -16   5    1.47    1.91
   1 -16  -5   -0.35    1.36
   1  16  -5    1.28    1.62
   1 -16  -4    1.66    3.31
   1 -16  -4    0.47    1.79
   1 -16  -4    4.04    1.70
   1  16  -4    0.91    1.43
  -1 -16   4    4.03    2.02
   1 -16  -4   -0.15    1.74
   1 -16  -4    0.80    2.63
   1  16  -4    3.01    1.86
   1 -16  -4    2.16    1.47
  -1 -16   4    1.12    1.78
   1  16  -4    0.53    1.96
   1  16  -3   18.98    2.05
   1  16  -3   11.23    2.61
   1  16  -3   11.87    2.43
   1 -16  -3   15.84    2.10
   1 -16  -3   12.43    2.05
  -1 -16   3   14.81    2.73
   1 -16  -3   14.65    2.48
   1 -16  -3   13.77    2.43
   1 -16  -3   12.51    3.98
  -1 -16   3   12.93    2.31
   1  16  -2    1.37    2.02
   1  16  -2    5.19    2.28
   1 -16  -2    5.80    2.07
   1 -16  -2    5.66    1.99
   1  16  -2    5.02    1.39
  -1 -16   2    1.41    1.48
   1 -16  -2    4.25    1.51
   1 -16  -2    1.17    3.42
   1 -16  -2    6.85    1.69
   1  16  -1    2.99    2.30
   1 -16  -1    5.41    1.99
   1  16  -1    7.49    1.38
   1 -16  -1    7.45    2.08
   1 -16  -1    7.93    1.65
   1 -16  -1    4.07    1.59
  -1 -16   1    1.96    1.46
  -1 -16   0   27.34    3.38
   1 -16   0   32.58    3.48
   1  16   0   31.82    4.06
  -1 -16   0   40.57    3.85
  -1 -16   0   34.07    3.37
  -1  16  -1   -0.10    1.33
  -1 -16  -1    0.57    1.25
   1 -16   1    0.41    1.57
  -1 -16  -1    4.51    1.51
   1  16   1    1.63    1.84
   1  16   1   -1.28    2.27
  -1 -16  -1    2.34    1.99
   1  16   2   37.61    5.17
   1  16   2   51.38    4.93
  -1 -16  -2   49.37    4.84
  -1 -16  -2   49.49    4.63
   1 -16   2   53.18    4.79
  -1 -16  -2   45.84    4.51
  -1  16  -2   49.82    4.59
   1 -16   2   44.13    4.93
  -1 -16  -3    3.68    1.32
   1  16   3    0.71    2.66
   1 -16   3    3.99    1.83
  -1  16  -3    7.05    1.69
   1  16   3    2.35    1.80
   1 -16   3    4.35    2.10
  -1 -16  -3    4.83    1.49
   1 -16   3    4.65    2.21
  -1 -16  -3    3.41    1.82
  -1 -16  -4   14.23    2.05
   1  16   4   17.44    3.51
   1 -16   4   13.89    2.50
  -1 -16  -4   15.77    2.02
  -1  16  -4   15.18    2.23
   1 -16   4   10.48    2.45
   1  16   4   17.30    2.44
  -1 -16  -4   22.06    2.53
   1 -16   4   13.76    2.67
   1 -16   5   18.14    2.55
  -1 -16  -5   14.16    1.92
  -1 -16  -5   22.48    2.52
   1  16   5   16.32    2.56
  -1 -16  -5   15.87    2.09
  -1  16  -5   13.78    2.41
   1 -16   5   11.25    2.72
  -1  16  -6    4.50    1.92
  -1 -16  -6    3.48    1.39
  -1 -16  -6    3.11    1.66
  -1 -16  -6    3.97    1.29
   1  16   6    2.19    1.72
   1 -16   6    2.64    2.26
   1 -16   6    0.91    2.04
  -1 -16  -7    0.28    1.16
   1 -16   7   -0.17    2.01
  -1 -16  -7    3.03    1.62
   1 -16   7    1.73    2.04
  -1 -16  -7    1.33    1.34
   1 -16   7    0.73    1.99
   1  16   7   -0.14    1.77
  -1  16  -7   -0.32    1.96
  -1 -16  -8   30.90    3.18
   1 -16   8   33.09    3.78
   1 -16   8   34.30    3.92
   1  16   8   29.95    3.41
   1 -16   8   37.02    3.93
  -1 -16  -8   33.23    3.12
  -1 -16  -8   23.18    3.22
  -1 -16  -9    1.89    1.19
   1  16   9    3.23    1.67
  -1  16  -9    4.62    2.00
  -1 -16  -9    1.03    3.57
   1 -16   9    0.19    2.20
   1 -16   9   -1.32    2.03
  -1 -16  -9    2.07    1.36
  -1 -16  -9    0.21    1.33
   1 -16   9    4.94    2.36
   1 -16  10    2.48    2.18
  -1 -16 -10    1.27    1.20
  -1 -16 -10   -2.28    1.37
   1 -16  10    4.81    2.54
  -1 -16 -10    0.35    1.33
   1 -16  10    1.34    2.28
   1  16  10    0.91    1.49
  -1 -16 -10    0.71    3.72
  -1 -16 -11   -1.48    1.40
  -1 -16 -11    1.03    1.28
  -1 -16 -11    0.73    3.72
   1 -16  11   -2.23    2.35
  -1  16 -11    0.92    2.10
   1 -16  11   -1.35    2.13
   1  16  12    1.07    1.32
  -1 -16 -12    0.73    1.25
   1 -16  12    0.82    2.52
  -1  16 -12    1.89    2.13
   1 -16  12    3.06    2.45
   1 -16  12   -1.95    2.29
   1  16  13    0.87    1.41
  -1 -16 -13    3.12    1.49
   1 -16  13    3.80    2.51
  -1 -16 -13    3.36    1.43
  -1  16 -13    1.94    2.27
  -1 -16 -13   -0.10    1.24
   1 -16  13    3.57    2.29
   1 -16  13    4.16    2.51
  -1 -16 -14   39.44    3.47
   1  16  14   34.72    3.59
  -1 -16 -14   34.82    3.62
  -1 -16 -14   34.67    3.71
  -1  16 -14   31.99    4.07
   1 -16  14   29.63    4.29
  -1  16 -15    2.02    2.24
  -1 -16 -15    1.79    1.36
   1 -16  15    0.81    2.10
   1 -16  15    8.50    2.72
  -1 -16 -15    4.76    1.28
   1  16  15    3.86    1.39
  -1 -16 -15    5.87    1.70
   1 -16  15    1.91    2.44
   1 -16  16    9.22    2.53
  -1 -16 -16   14.46    1.78
   1 -16  16   16.07    2.74
  -1 -16 -16   12.44    2.17
   1  16  16   10.42    1.94
  -1 -16 -16   10.22    1.62
   1 -16  16    6.26    3.04
   1  16  17   13.59    1.94
   1 -16  17    9.55    2.91
  -1 -16 -17   14.66    2.19
  -1  16 -17   10.89    2.30
  -1 -16 -17    3.49    1.52
   1 -16  17   10.17    2.39
  -1 -16 -17    9.06    1.49
   1 -16  17    8.65    2.61
   1  16  18    4.59    1.62
   1 -16  18    8.94    2.69
   1 -16  18    6.31    2.71
  -1  16 -18    2.19    2.09
   1 -16  18    4.63    2.17
  -1  16 -19    2.92    2.10
   1 -16  19    6.15    2.82
   1  16  20    1.13    1.67
  -1  16 -20    2.77    2.21
  -1 -16 -20    0.92    1.95
   1 -16  20    5.24    2.77
   1  16  21    6.27    1.77
  -1  16 -21    2.84    2.39
  -1 -16 -21    8.05    2.13
   1 -16  21    1.27    2.63
  -1 -16 -22    9.56    2.39
   1 -16  22   12.20    3.10
   1  16  22    8.26    1.85
   1  16  23    2.62    1.54
  -1 -16 -23    3.51    2.20
   1  16  24    1.26    1.51
  -1 -16 -24    1.92    2.00
   1  16  25   -0.32    1.71
  -1 -16 -25   -0.22    2.12
   1  16  26    0.17    1.72
   1  16  27    1.69    1.68
   1  16  28    2.95    1.77
  -1  17  28    8.33    2.13
  -1  17  27    2.85    1.80
  -1  17  26    6.96    1.99
   1 -17 -25    0.68    2.05
  -1  17  25    0.86    1.83
   1 -17 -24    2.87    2.27
  -1  17  24    0.67    1.83
  -1  17  23    3.41    1.88
   1 -17 -22    1.03    2.13
  -1 -17  22   -0.25    2.55
   1  17 -22    1.20    2.14
  -1  17  22    2.04    1.61
  -1 -17  21   -0.25    2.43
   1 -17 -21    0.79    2.02
   1  17 -21    0.24    2.37
  -1  17  21    0.91    1.56
   1  17 -20    5.05    2.32
   1 -17 -20    7.20    2.18
  -1  17  20    9.31    1.89
  -1 -17  20   12.04    3.00
   1  17 -19    3.58    2.25
   1 -17 -19   -0.18    1.98
  -1  17  19    0.29    1.43
  -1 -17  19   -0.24    2.49
   1  17 -18    2.38    2.28
  -1 -17  18    1.67    2.61
  -1 -17  18    1.53    2.54
   1 -17 -18    3.01    2.07
  -1 -17  17   17.03    2.81
   1  17 -17   22.07    3.03
  -1 -17  17   19.74    3.28
  -1 -17  16    0.92    2.57
  -1 -17  16   -1.80    1.97
  -1 -17  16    0.86    2.42
   1 -17 -16    1.08    1.06
   1 -17 -16    0.22    1.39
   1  17 -16    3.68    2.10
  -1  17  16    1.06    1.57
   1 -17 -15    3.71    1.65
   1 -17 -15    4.99    1.80
  -1  17  15    6.59    1.59
  -1 -17  15    6.29    2.66
   1 -17 -15    4.20    1.34
   1  17 -15    7.14    2.19
   1  17 -14   -1.16    2.07
   1 -17 -14    1.62    1.69
   1 -17 -14   -0.76    1.62
  -1  17  14    0.77    1.56
  -1 -17  14    1.69    2.35
   1 -17 -14   -0.21    1.20
  -1 -17  14   -0.98    2.02
  -1 -17  14    0.22    2.25
  -1 -17  13    0.77    2.00
   1 -17 -13   -0.44    1.43
   1 -17 -13    0.66    1.60
  -1 -17  13    1.67    2.42
  -1 -17  13   -0.63    2.29
   1  17 -13    2.07    2.05
   1 -17 -13   -0.56    1.42
   1 -17 -12    1.75    1.29
   1  17 -12    1.84    2.10
   1 -17 -12    1.51    1.59
   1 -17 -12    0.76    3.45
   1 -17 -12   -1.08    1.61
   1 -17 -12    2.08    1.40
  -1 -17  12    4.03    2.20
  -1 -17  12    1.65    2.66
   1 -17 -11    5.19    1.53
  -1 -17  11   10.73    2.60
   1 -17 -11    5.10    1.85
   1 -17 -11    4.78    3.77
   1 -17 -11    5.52    1.70
   1 -17 -11    6.71    1.53
  -1 -17  11    7.38    2.12
  -1 -17  10    0.56    2.20
   1 -17 -10    0.51    1.42
  -1 -17  10    2.25    2.07
   1  17 -10    3.24    1.91
   1 -17 -10    3.80    1.85
   1 -17 -10    1.93    1.42
   1 -17 -10    2.07    1.43
   1 -17 -10    1.42    3.52
  -1 -17  10    2.21    2.37
   1 -17  -9    0.36    1.40
  -1 -17   9    0.74    1.85
  -1 -17   9    1.98    2.13
   1 -17  -9   -1.35    1.76
   1 -17  -9    0.13    1.33
   1 -17  -9    1.73    1.36
   1  17  -9    1.15    1.97
  -1 -17   9   -1.59    2.28
   1  17  -8    7.31    1.95
   1 -17  -8    5.21    1.92
   1 -17  -8    4.22    1.54
  -1 -17   8    5.25    2.15
   1 -17  -8    5.84    1.67
  -1 -17   8    5.22    2.21
  -1 -17   8    7.03    2.49
   1 -17  -8    7.68    1.63
   1 -17  -7    3.20    1.47
   1 -17  -7    1.60    3.65
   1 -17  -7    2.73    1.72
  -1 -17   7    1.54    2.20
   1 -17  -7    6.36    1.52
  -1 -17   7    2.52    2.10
   1  17  -7    3.76    1.90
   1 -17  -7    2.04    1.67
   1 -17  -6    3.44    3.32
  -1 -17   6    0.38    2.12
   1 -17  -6    1.18    1.64
   1 -17  -6    3.38    1.49
   1 -17  -6    1.59    1.61
   1  17  -6    5.24    1.85
   1 -17  -6    0.80    1.79
  -1 -17   6    3.40    1.86
  -1 -17   5    3.08    1.90
   1 -17  -5   -0.25    1.49
   1  17  -5    1.02    1.48
  -1 -17   5    3.00    2.33
   1 -17  -5    0.15    1.80
   1 -17  -5   -4.10    2.91
   1 -17  -5    1.84    1.47
  -1 -17   5   -1.90    1.72
   1 -17  -5    0.97    1.57
   1  17  -4    5.39    1.67
   1 -17  -4    2.64    1.97
   1 -17  -4    6.32    1.53
  -1 -17   4    4.41    2.22
   1 -17  -4    4.12    1.91
  -1 -17   4    3.25    1.78
  -1 -17   3   -2.56    1.79
   1  17  -3    0.55    2.01
   1  17  -3    0.74    1.28
   1 -17  -3    2.57    1.51
   1 -17  -3    0.65    1.98
  -1 -17   3   -1.81    2.25
   1 -17  -3    0.34    1.47
   1  17  -2   45.06    4.00
   1 -17  -2   39.09    4.12
  -1 -17   2   33.64    4.11
   1 -17  -2   43.72    4.42
  -1 -17   2   43.98    4.43
   1 -17  -2   41.94    4.09
   1  17  -2   35.71    4.32
  -1 -17   1   -2.98    1.61
   1 -17  -1    0.71    1.31
   1  17  -1    2.40    1.25
   1 -17  -1   -1.22    1.41
   1  17  -1    1.06    1.99
  -1 -17   1    3.12    2.12
   1  17   0    9.39    2.27
  -1 -17   0    7.82    1.80
   1 -17   0   12.45    1.97
   1 -17   0   10.00    2.29
  -1 -17   0    9.74    1.83
   1 -17   1    1.24    2.15
   1 -17   1   -0.29    1.52
  -1 -17  -1    0.83    1.53
   1  17   1   -0.69    1.90
  -1 -17  -1    3.12    1.34
  -1  17  -1    0.96    1.22
  -1 -17  -2   -0.10    1.28
   1 -17   2    1.99    2.12
  -1 -17  -2   -0.16    1.98
  -1  17  -2    0.68    1.35
  -1 -17  -2    1.60    1.36
  -1 -17  -2   -0.54    2.63
  -1 -17  -3    3.62    2.00
   1 -17   3    5.29    2.10
   1 -17   3    5.46    1.93
  -1  17  -3    2.86    1.56
  -1 -17  -3    8.02    1.62
   1 -17   3    5.97    2.38
  -1 -17  -3    5.94    1.45
   1 -17   3    8.22    2.39
  -1 -17  -4   17.04    2.18
   1 -17   4   16.90    3.07
  -1 -17  -4   17.19    2.24
   1 -17   4   15.14    2.77
  -1 -17  -4   22.09    2.73
  -1  17  -4   20.35    2.47
   1  17   4   17.08    2.65
   1  17   5    3.99    1.89
   1 -17   5    4.06    2.27
   1 -17   5    1.31    2.00
   1 -17   5    5.36    2.21
  -1  17  -5    5.14    1.75
  -1 -17  -5    4.96    1.96
  -1 -17  -5    3.52    1.33
  -1 -17  -5    6.78    1.56
  -1 -17  -6   19.48    2.18
   1  17   6   13.06    2.44
   1 -17   6   14.52    2.90
   1 -17   6   17.87    3.08
   1 -17   6   16.36    2.33
  -1 -17  -6   16.96    2.13
  -1  17  -6   22.59    2.54
  -1 -17  -6   15.11    2.41
   1 -17   6    8.48    2.55
   1 -17   7   -3.93    2.18
  -1 -17  -7    0.92    1.31
  -1  17  -7    1.94    1.88
   1 -17   7    0.57    2.11
  -1 -17  -7    1.92    1.30
   1  17   7    0.30    1.82
  -1 -17  -7    1.56    1.55
  -1 -17  -8    0.27    1.52
  -1 -17  -8    2.94    1.33
  -1 -17  -8    3.76    1.37
   1  17   8    3.26    1.74
   1 -17   8   -1.12    2.15
   1 -17   8    4.25    2.23
  -1  17  -8    2.37    1.96
   1 -17   9    1.36    2.10
  -1 -17  -9    2.91    1.47
  -1 -17  -9   -1.31    1.40
   1 -17   9    1.54    2.23
  -1 -17  -9    1.24    1.21
  -1 -17 -10    2.91    1.33
   1 -17  10    4.94    2.10
  -1 -17 -10    2.55    1.35
  -1  17 -10    0.18    2.05
  -1 -17 -10   -1.25    1.39
  -1 -17 -11   -0.37    1.35
  -1 -17 -11   -0.36    1.33
  -1  17 -11    0.93    2.03
  -1 -17 -11    3.01    4.00
   1 -17  11    1.00    2.18
  -1 -17 -11    0.54    1.60
  -1 -17 -11    0.59    1.18
  -1 -17 -12    9.34    1.85
  -1 -17 -12    9.08    1.53
  -1 -17 -12    3.49    3.99
   1 -17  12    9.49    2.46
  -1 -17 -12    6.19    1.63
  -1  17 -12    5.59    2.27
   1 -17  12    7.35    2.52
  -1 -17 -13    3.96    4.01
  -1 -17 -13    2.41    1.47
   1 -17  13   -0.22    2.41
  -1  17 -13    0.99    2.15
  -1 -17 -13    2.68    1.63
   1 -17  13    2.65    1.92
   1  17  13    2.42    1.40
  -1 -17 -13   -0.47    1.38
  -1 -17 -14    2.44    4.16
   1 -17  14    0.44    2.51
   1 -17  14    0.41    2.31
  -1 -17 -14    0.86    1.53
  -1  17 -14   -2.23    2.21
   1  17  14   -0.12    1.37
  -1 -17 -14    1.55    1.55
  -1 -17 -14    0.11    1.19
  -1 -17 -15   -0.84    4.28
   1 -17  15   -2.52    2.57
  -1 -17 -15    1.76    1.44
  -1  17 -15    3.52    2.22
   1  17  15    0.24    1.35
  -1 -17 -15    5.33    1.74
  -1 -17 -15    2.28    1.22
   1  17  16    1.75    1.48
   1 -17  16    7.28    2.72
   1 -17  16    0.42    2.05
  -1  17 -16   -0.42    2.10
  -1 -17 -16    2.78    1.66
  -1  17 -17   -0.86    2.05
   1 -17  17   -4.14    2.76
   1  17  17    1.55    1.55
  -1 -17 -17    0.81    1.58
   1  17  18    2.40    1.53
   1 -17  18    0.25    2.48
  -1 -17 -19    0.18    1.79
  -1  17 -19    4.74    2.21
   1 -17  19   -0.50    2.68
   1  17  20    4.88    1.64
  -1  17 -20    4.39    2.24
   1 -17  20    2.54    2.71
  -1  17 -21   -1.89    2.29
   1 -17  21    2.31    2.64
   1  17  21   -0.15    1.64
  -1 -17 -21    1.17    2.02
   1  17  22    1.40    1.73
  -1 -17 -22    3.65    2.35
   1  17  23   -0.95    1.66
   1  17  24    2.28    1.80
   1  17  25    3.33    1.86
  -1  18  25    0.34    1.80
  -1  18  24    1.35    1.64
  -1  18  23    2.45    1.76
  -1  18  22    2.70    1.64
   1 -18 -22    0.63    1.87
  -1 -18  22   -2.31    2.56
   1 -18 -21    0.20    2.05
  -1  18  21    7.91    1.88
   1  18 -21    2.81    2.18
  -1 -18  21   10.66    2.82
   1 -18 -20    0.19    1.89
  -1  18  20    2.42    1.45
   1  18 -20    2.28    2.18
  -1 -18  20    1.25    2.61
   1 -18 -19   -0.38    1.77
  -1  18  19    0.89    1.62
   1  18 -19   -0.45    2.14
  -1 -18  19    2.96    2.49
   1 -18 -18    1.09    1.84
   1  18 -18    2.83    2.14
  -1  18  18    4.29    1.66
  -1 -18  18    0.49    2.49
   1 -18 -17    9.65    2.14
   1 -18 -17    1.33    4.26
  -1 -18  17    6.92    2.95
   1  18 -17   15.69    2.56
  -1 -18  16    0.94    2.56
   1 -18 -16   -1.73    4.34
   1  18 -16    6.21    2.14
  -1 -18  15   -1.15    2.55
  -1  18  15    1.09    1.51
  -1 -18  15   -0.22    2.14
   1 -18 -15   -2.11    3.71
   1  18 -15    2.63    2.26
   1 -18 -14   -2.60    1.75
   1 -18 -14    1.19    1.29
   1  18 -14    1.19    2.11
   1 -18 -14    2.06    4.05
  -1 -18  14    4.51    2.48
   1 -18 -14    0.70    1.59
  -1 -18  14   -1.08    2.19
  -1 -18  14   -0.20    2.35
   1 -18 -13    1.61    1.66
   1  18 -13    5.60    2.26
   1 -18 -13    2.31    1.68
  -1 -18  13    9.71    2.59
   1 -18 -13    0.49    1.44
   1 -18 -13    4.45    1.42
  -1 -18  13    4.79    2.16
  -1 -18  13    2.35    2.21
   1 -18 -12   -0.51    1.54
  -1 -18  12   -2.33    2.27
   1  18 -12    0.19    2.04
   1 -18 -12   -0.90    1.77
  -1 -18  12   -1.46    2.22
   1 -18 -12    0.12    1.30
  -1 -18  12   -0.20    2.16
   1 -18 -12   -1.83    1.72
   1 -18 -11    8.07    1.68
  -1 -18  11    5.23    2.39
   1 -18 -11    2.78    1.47
   1 -18 -11    3.83    1.92
   1  18 -11    6.31    2.13
   1 -18 -11    2.75    1.64
  -1 -18  11    3.92    2.16
  -1 -18  10    0.39    2.19
  -1 -18  10    3.09    2.07
   1 -18 -10    2.99    1.79
   1 -18 -10    2.07    1.38
  -1 -18  10    1.24    2.35
   1 -18 -10   -0.92    1.36
   1 -18 -10    0.70    1.43
   1  18  -9   -0.85    1.84
   1 -18  -9    1.74    1.54
  -1 -18   9    2.46    2.22
  -1 -18   9    0.19    1.93
   1 -18  -9    1.45    1.93
   1 -18  -9    1.28    1.52
   1 -18  -9    0.47    1.35
  -1 -18   9    3.17    2.27
   1  18  -8   12.50    2.08
   1 -18  -8    6.29    1.84
  -1 -18   8   10.45    2.42
   1 -18  -8    6.42    1.76
  -1 -18   8    6.43    2.30
   1 -18  -8    8.23    1.73
   1 -18  -8    7.90    2.07
  -1 -18   8   10.31    2.63
   1 -18  -7    3.13    1.56
  -1 -18   7    3.00    2.19
   1 -18  -7   -1.08    1.74
  -1 -18   7   -0.20    2.45
   1 -18  -7   -1.34    1.62
  -1 -18   7    4.89    1.98
   1  18  -7   -0.31    1.86
   1 -18  -7   -0.77    1.55
   1  18  -6    4.41    1.61
   1 -18  -6   -0.13    1.56
   1 -18  -6    2.90    1.80
  -1 -18   6    2.95    2.19
  -1 -18   6    2.57    2.21
   1 -18  -6    3.00    1.74
  -1 -18   6    2.02    2.15
   1 -18  -6    3.42    1.54
  -1 -18   5    2.15    2.39
   1 -18  -5    4.07    1.98
   1  18  -5    1.42    1.64
  -1 -18   5    1.62    1.88
   1 -18  -5    2.81    1.56
   1 -18  -5    3.28    1.49
   1 -18  -4    0.24    1.49
  -1 -18   4    4.02    1.89
   1  18  -4    1.06    1.47
   1 -18  -4    4.44    1.63
  -1 -18   4    1.92    2.16
  -1 -18   3    1.19    1.79
   1  18  -3    7.27    1.52
   1 -18  -3    6.06    2.16
  -1 -18   3    8.31    2.38
   1 -18  -3    6.80    1.67
   1 -18  -3    4.01    1.69
   1 -18  -2    5.50    1.71
  -1 -18   2    1.80    2.26
   1 -18  -2    5.75    2.18
  -1 -18   2    5.73    2.31
   1 -18  -2    4.30    1.64
   1  18  -2    7.57    1.52
  -1 -18   1    2.14    2.46
   1 -18  -1    5.10    2.38
  -1 -18   1    2.72    2.20
   1 -18  -1    6.62    2.30
   1 -18  -1    7.08    1.70
   1 -18  -1    5.28    1.69
  -1 -18   1    7.45    1.70
   1 -18   0    9.75    2.03
  -1 -18   0   11.36    2.47
   1 -18   0   12.95    2.55
   1 -18   0   10.32    2.46
  -1 -18   0    6.03    2.84
   1 -18   0   17.75    3.15
   1 -18   0    9.40    2.00
  -1 -18   0   13.61    1.96
  -1 -18  -1    2.61    2.16
   1 -18   1    0.93    2.16
   1 -18   1    4.29    2.10
   1 -18   1    1.38    1.71
  -1 -18  -1    0.38    1.47
  -1 -18  -1   -1.51    1.45
  -1  18  -1    0.56    1.44
   1 -18   2   11.12    2.09
  -1 -18  -2    5.62    1.75
  -1 -18  -2   10.06    1.75
  -1  18  -2   10.58    1.75
   1 -18   2    7.03    2.42
   1 -18   2   10.43    2.51
   1 -18   2    6.79    2.24
   1 -18   3    6.56    2.07
  -1 -18  -3    8.01    1.62
  -1 -18  -3    8.45    1.81
   1 -18   3    3.05    2.21
  -1 -18  -3   11.20    3.02
   1 -18   3   11.54    2.47
  -1  18  -3    6.58    1.70
  -1 -18  -4   13.15    1.84
  -1 -18  -4    7.81    1.86
  -1  18  -4   11.52    2.02
   1 -18   4   12.55    2.68
   1 -18   5    5.21    2.26
   1 -18   5    2.62    2.16
   1 -18   5    6.43    2.29
  -1 -18  -5    5.77    1.45
  -1 -18  -5    6.95    1.67
  -1  18  -5    2.69    1.84
  -1 -18  -5    2.88    1.96
  -1 -18  -6    3.76    1.39
   1 -18   6    5.70    2.36
  -1 -18  -6    3.22    1.56
  -1  18  -6    6.37    1.84
   1 -18   6    7.72    2.36
   1 -18   6    4.74    1.70
   1 -18   6    4.14    2.12
  -1 -18  -6    6.23    1.84
  -1  18  -7    2.95    1.94
  -1 -18  -7    3.74    1.45
   1 -18   7    1.30    2.09
  -1 -18  -7    5.14    3.59
   1 -18   7    0.59    2.25
   1 -18   7    1.44    2.45
  -1 -18  -7    2.25    1.32
  -1 -18  -7    3.50    1.72
   1 -18   8    1.40    2.24
   1 -18   8    1.25    2.26
  -1 -18  -8    1.78    1.36
  -1 -18  -8    4.27    1.60
   1 -18   8    5.23    2.27
  -1 -18  -8    4.59    1.46
  -1  18  -9    3.95    2.19
  -1 -18  -9    3.60    1.36
  -1 -18  -9    4.28    1.65
   1 -18   9    1.90    2.26
   1 -18   9    1.41    2.07
  -1 -18  -9    4.11    1.87
  -1 -18  -9    2.31    1.46
  -1 -18 -10    2.26    1.45
  -1 -18 -10    2.08    1.57
  -1 -18 -10    2.56    1.20
  -1 -18 -10    0.75    1.66
   1 -18  10    2.04    2.32
   1 -18  10    0.20    2.15
   1 -18  10    4.90    2.45
   1 -18  11    4.53    2.40
  -1  18 -11    0.95    1.91
  -1 -18 -11    2.19    1.63
  -1 -18 -11   -0.73    1.22
   1 -18  11    3.23    2.54
  -1 -18 -11   -0.74    1.36
  -1 -18 -11    0.67    1.44
   1 -18  12    3.45    2.45
  -1 -18 -12   -2.09    1.46
  -1  18 -12    0.78    2.00
   1 -18  12   -0.43    2.53
  -1 -18 -12    4.60    1.77
   1 -18  12    0.62    2.09
  -1 -18 -12    0.13    1.45
  -1 -18 -12    2.55    1.29
   1 -18  13    9.76    2.78
   1 -18  13    9.64    2.94
  -1  18 -13   10.38    2.30
  -1 -18 -13    7.24    1.57
  -1 -18 -13    8.40    1.71
  -1 -18 -13    5.66    1.63
  -1 -18 -13    9.05    1.91
   1 -18  13    6.08    2.55
  -1  18 -14    1.03    2.04
  -1 -18 -14    2.51    4.01
   1 -18  14    1.69    1.99
  -1 -18 -14    0.67    1.49
  -1 -18 -14   -0.24    1.36
   1  18  14   -0.25    1.45
   1 -18  14    2.65    2.60
  -1 -18 -14   -0.29    1.53
   1 -18  14   -1.13    2.39
   1  18  15    5.54    1.63
  -1 -18 -15    0.86    4.19
  -1 -18 -15    9.45    1.85
  -1  18 -15    5.27    2.27
   1 -18  15   -0.23    2.65
   1 -18  15    4.67    2.54
   1  18  16    2.04    1.48
  -1 -18 -16    5.23    1.76
   1 -18  16   -0.24    2.47
  -1 -18 -16   -0.88    4.39
  -1  18 -16    6.03    2.23
  -1 -18 -17    4.30    1.77
   1 -18  17    2.73    2.67
  -1  18 -17    2.63    2.17
   1  18  17    3.69    1.62
  -1 -18 -17    6.67    4.78
   1 -18  18   -2.01    2.68
  -1  18 -18    1.56    2.24
  -1  18 -19    0.45    2.18
   1 -18  19   -1.78    2.61
  -1 -18 -19    1.83    1.72
   1  18  20    1.89    1.43
   1 -18  20   -1.55    2.66
   1  18  21    5.10    1.82
   1 -18  21    5.22    2.75
   1  18  22    0.16    1.52
  -1  19  22    1.79    1.60
  -1  19  21    1.11    1.67
  -1 -19  21    4.64    2.70
  -1  19  20    3.69    1.68
  -1 -19  20    0.51    2.51
   1 -19 -19    7.33    1.90
  -1  19  19   -0.15    1.43
  -1 -19  19    1.00    2.50
   1  19 -19    6.28    2.28
   1 -19 -18    1.12    1.81
  -1  19  18    1.18    1.62
  -1 -19  18    5.20    2.70
   1  19 -18    0.66    2.09
   1  19 -17   -0.22    2.20
  -1  19  17    2.63    1.53
  -1 -19  17   -0.97    2.39
   1 -19 -17    3.43    1.88
   1 -19 -16    5.91    1.92
   1  19 -16    4.65    2.36
  -1 -19  16    3.59    2.43
  -1 -19  15    2.58    2.45
   1  19 -15    0.21    1.96
   1 -19 -15    1.76    1.49
   1 -19 -14   -2.86    1.55
   1 -19 -14    0.63    1.34
  -1 -19  14    2.54    2.39
   1  19 -14    2.22    2.05
   1 -19 -13    0.76    1.54
   1 -19 -13   -1.20    1.45
   1 -19 -13    2.75    1.44
   1  19 -13    0.97    1.90
  -1 -19  13    1.33    2.30
  -1 -19  13    1.97    2.22
   1 -19 -13    1.10    1.86
   1 -19 -12    4.30    1.62
   1  19 -12    4.92    2.03
   1 -19 -12    3.23    1.65
   1 -19 -12    7.74    1.62
  -1 -19  12    5.12    2.41
  -1 -19  12    3.91    2.46
   1 -19 -12    1.60    1.77
  -1 -19  12    4.48    2.16
   1 -19 -11    6.26    2.13
   1 -19 -11    5.22    1.70
   1  19 -11    7.39    2.14
  -1 -19  11    7.69    2.41
   1 -19 -11    7.17    1.64
  -1 -19  11    6.00    2.56
  -1 -19  11   10.32    2.82
   1 -19 -11    3.16    1.69
   1 -19 -10    1.52    1.90
   1 -19 -10    7.11    1.71
  -1 -19  10    6.81    2.23
   1 -19 -10    7.09    1.80
  -1 -19  10   10.08    2.62
   1  19 -10    6.83    2.16
   1 -19 -10    7.60    1.83
   1 -19  -9    2.91    3.86
   1 -19  -9    6.90    1.75
   1 -19  -9    5.72    1.76
  -1 -19   9    8.76    2.40
  -1 -19   9   10.60    2.58
   1 -19  -9    7.41    2.15
   1 -19  -9    3.74    1.80
  -1 -19   9    4.81    2.13
   1 -19  -8    2.12    3.50
   1  19  -8    1.65    1.98
   1 -19  -8   -0.13    1.55
   1 -19  -8   -1.12    1.69
  -1 -19   8    0.59    2.29
   1 -19  -8    3.37    1.48
  -1 -19   8    5.24    2.34
   1 -19  -8   -0.35    1.78
  -1 -19   7    0.91    2.03
   1 -19  -7    0.66    1.79
  -1 -19   7    2.69    2.48
   1 -19  -7    1.65    1.50
   1  19  -7   -1.38    1.86
   1 -19  -7   -0.41    1.64
  -1 -19   7    1.37    1.93
  -1 -19   6    4.90    1.96
   1  19  -6    2.96    1.67
  -1 -19   6    7.96    2.53
   1 -19  -6    3.97    1.62
   1 -19  -6    5.29    1.82
  -1 -19   6    4.92    2.45
  -1 -19   5    0.41    2.75
   1 -19  -5    5.35    1.78
  -1 -19   5    4.59    2.13
   1 -19  -5    0.64    1.57
  -1 -19   5    1.68    1.98
  -1 -19   5    3.03    2.30
   1  19  -5    2.76    1.55
   1 -19  -5   -0.55    1.87
   1 -19  -4    9.64    2.62
  -1 -19   4   18.14    2.99
   1 -19  -4   16.53    2.68
   1  19  -4   16.56    2.21
  -1 -19   4   21.03    2.65
  -1 -19   4   15.76    2.93
   1 -19  -4   22.23    2.50
   1 -19  -4   15.80    2.35
  -1 -19   4   15.02    2.73
   1 -19  -3   37.86    4.29
   1 -19  -3   48.74    4.75
  -1 -19   3   48.57    4.85
   1 -19  -3   45.47    4.40
  -1 -19   3   44.27    4.76
   1  19  -3   50.46    4.31
   1  19  -2    1.17    1.32
  -1 -19   2    3.89    2.12
   1 -19  -2    1.29    1.60
   1 -19  -2   -0.74    1.53
  -1 -19   2   -2.87    1.82
   1 -19  -2    1.70    2.11
  -1 -19   2   -0.38    2.42
   1 -19  -2   -1.11    2.01
   1 -19  -1    6.89    1.87
  -1 -19   1   11.54    2.39
   1 -19  -1   13.71    2.45
  -1 -19   1    7.13    1.83
   1 -19  -1    4.98    2.38
  -1 -19   1    3.35    1.83
   1 -19  -1    6.62    1.85
  -1 -19   0    4.66    1.50
  -1 -19   0    4.28    2.15
   1 -19   0    9.52    2.39
   1 -19   0    4.34    1.72
   1 -19   0   -0.77    2.12
   1 -19   0    1.71    1.64
  -1 -19   0   -0.85    1.66
  -1 -19  -1   -1.22    1.58
   1 -19   1    0.20    2.12
  -1 -19  -1    2.17    1.37
   1 -19   1    2.90    2.20
  -1 -19  -1    3.84    2.14
   1 -19   2    4.81    2.00
  -1 -19  -2    7.03    1.85
  -1 -19  -2    5.48    1.64
  -1  19  -2    9.15    1.72
   1 -19   2    8.67    2.40
  -1 -19  -2    4.13    2.11
   1 -19   2    7.49    2.33
   1 -19   3   10.83    2.86
   1 -19   3   15.50    2.79
  -1 -19  -3   18.22    2.69
  -1  19  -3   17.33    2.23
  -1 -19  -3   15.48    2.27
  -1 -19  -3   14.23    2.11
   1 -19   3   13.03    2.63
  -1 -19  -4    2.39    1.50
  -1 -19  -4    0.69    2.02
   1 -19   4    5.09    2.45
  -1  19  -4    1.20    1.44
   1 -19   4    1.20    2.24
  -1 -19  -4    0.88    1.40
   1 -19   4    1.41    1.95
   1 -19   5   31.27    4.07
  -1 -19  -5   35.51    3.45
  -1  19  -5   46.29    3.81
  -1 -19  -5   39.00    3.53
  -1 -19  -6    3.30    1.53
   1 -19   6    1.68    2.19
   1 -19   6    2.65    2.33
  -1 -19  -6    0.66    1.33
  -1 -19  -7   18.82    2.24
   1 -19   7   13.27    2.69
  -1 -19  -7   14.15    2.04
  -1 -19  -7   13.43    2.43
   1 -19   7    9.65    2.57
  -1 -19  -8    4.01    3.50
   1 -19   8   -2.48    2.16
  -1 -19  -8   -1.64    1.37
   1 -19   8    1.50    2.55
  -1 -19  -8    3.94    1.79
  -1  19  -8   -0.17    1.88
  -1 -19  -8    3.60    1.44
   1 -19   9    0.22    2.22
  -1 -19  -9    1.53    1.67
   1 -19   9    0.21    2.16
  -1  19  -9   -0.55    2.00
  -1 -19  -9    0.81    1.40
  -1 -19  -9    0.85    1.41
   1 -19   9   -1.84    2.17
  -1 -19  -9    0.16    1.82
   1 -19  10    3.28    2.35
  -1 -19 -10    1.04    1.53
   1 -19  10    3.15    2.30
  -1 -19 -10    0.34    1.25
  -1  19 -10   -0.19    2.09
  -1 -19 -10   -0.12    1.48
   1 -19  10    0.84    2.30
  -1 -19 -10   -0.64    1.91
  -1 -19 -11    6.71    1.67
  -1 -19 -11    3.22    1.48
   1 -19  11    3.17    2.22
  -1 -19 -11    6.82    1.92
   1 -19  11    7.06    2.43
  -1 -19 -11    7.22    1.56
  -1  19 -11    8.00    2.24
   1 -19  12    3.53    2.47
  -1 -19 -12    1.24    1.69
   1 -19  12    2.56    2.35
  -1 -19 -12   -1.61    1.72
  -1 -19 -12   -0.81    1.43
   1 -19  12    5.78    2.39
  -1  19 -12   -0.40    2.07
  -1 -19 -12    0.56    1.23
  -1  19 -13   11.35    2.47
  -1 -19 -13   11.72    1.72
  -1 -19 -13    4.86    1.73
  -1 -19 -13   10.04    1.98
   1 -19  13    9.78    2.72
  -1 -19 -13    3.16    1.94
   1 -19  13   13.89    2.74
  -1  19 -14    1.87    2.05
  -1 -19 -14    0.90    1.48
  -1 -19 -14    1.83    1.36
   1 -19  14    0.70    2.51
  -1 -19 -15   -0.31    1.58
  -1  19 -15    4.06    2.17
   1 -19  15    1.91    2.39
   1  19  16   -0.27    1.44
   1 -19  16   -2.20    2.33
  -1  19 -16   -0.44    2.10
  -1  19 -17    6.45    2.29
   1  19  17   -0.68    1.59
   1 -19  17    4.05    2.49
  -1  19 -18    3.40    2.21
   1 -19  18    2.30    2.65
  -1  19 -19    1.84    2.10
   1  19  19    1.86    1.65
   1 -19  20    4.44    2.63
  -1 -20  20   -1.80    2.51
  -1 -20  19   -2.29    2.32
   1  20 -19   -0.23    2.08
  -1 -20  18    0.25    2.51
  -1  20  18    0.93    1.70
   1  20 -18    1.34    2.12
  -1 -20  17    2.48    2.54
   1  20 -17    0.87    1.99
  -1 -20  16    4.88    2.62
   1  20 -16    7.06    2.30
  -1 -20  15   -2.64    2.44
   1  20 -15   -0.21    2.06
   1 -20 -14    0.40    1.41
   1  20 -14    7.08    2.16
  -1 -20  14    3.53    2.55
   1 -20 -13    3.63    1.55
  -1 -20  13    4.79    2.43
   1 -20 -13   -0.79    1.71
   1 -20 -13    5.88    3.97
   1  20 -13    5.73    1.97
   1 -20 -12    3.82    1.86
   1 -20 -12    2.60    1.62
   1 -20 -12    4.19    1.61
  -1 -20  12    2.86    2.32
   1 -20 -12    4.49    1.40
   1  20 -12    5.23    2.03
  -1 -20  11    3.98    2.41
   1 -20 -11   -0.35    1.86
   1 -20 -11    0.60    1.58
   1 -20 -11    1.56    1.55
  -1 -20  11    1.06    2.04
   1 -20 -11    2.26    1.48
   1 -20 -11   -1.60    3.98
   1  20 -11    3.21    2.09
   1  20 -10    0.18    1.85
   1 -20 -10   -0.44    1.52
   1 -20 -10    1.44    1.93
   1 -20 -10   -3.88    3.59
  -1 -20  10    2.48    2.09
   1 -20 -10    2.29    1.43
   1 -20 -10    2.25    1.52
  -1 -20  10    0.88    2.55
  -1 -20   9    1.43    2.24
   1 -20  -9   -0.85    1.47
   1 -20  -9    0.42    1.54
   1 -20  -9   -1.15    1.64
  -1 -20   9    1.09    2.40
  -1 -20   8    1.83    2.04
   1 -20  -8    1.29    1.69
  -1 -20   8    1.30    2.29
   1 -20  -8    1.91    1.58
   1 -20  -7   -1.16    1.73
  -1 -20   7    0.37    2.07
   1  20  -7    1.06    1.62
  -1 -20   7   -2.99    2.42
   1 -20  -7    0.93    1.57
   1 -20  -7    2.07    1.90
  -1 -20   7    1.22    2.06
  -1 -20   6    2.72    1.97
   1 -20  -6    2.50    1.71
   1 -20  -6   -0.89    2.11
  -1 -20   6    1.90    2.24
   1  20  -6    4.73    1.60
  -1 -20   6    0.60    2.36
   1 -20  -6    2.08    1.47
   1 -20  -6   -0.19    1.61
  -1 -20   5    5.12    2.14
   1  20  -5    3.80    1.64
   1 -20  -5    0.40    1.55
   1 -20  -5    5.21    2.09
   1 -20  -5    6.16    2.16
  -1 -20   5    2.71    2.47
  -1 -20   5    1.00    2.06
   1 -20  -5    4.44    1.72
  -1 -20   4    4.90    1.97
  -1 -20   4    4.32    2.26
   1 -20  -4    0.74    2.06
   1  20  -4    4.24    1.58
   1 -20  -4    6.15    1.83
  -1 -20   4    6.74    2.28
   1 -20  -4   10.48    1.91
   1 -20  -4    4.69    2.12
   1 -20  -3    0.13    1.68
  -1 -20   3    0.49    1.74
  -1 -20   3    1.42    2.43
   1 -20  -3   -1.51    2.15
  -1 -20   3   -0.59    2.14
   1  20  -3    0.47    1.39
  -1 -20   3   -1.58    2.92
   1 -20  -3    1.53    1.58
   1 -20  -3    2.55    2.04
   1 -20  -2    1.98    2.18
   1 -20  -2    0.68    1.61
  -1 -20   2    3.52    2.25
   1 -20  -2    0.39    2.05
  -1 -20   2    0.20    2.19
  -1 -20   2   -0.63    1.65
  -1 -20   1    8.28    2.43
   1 -20  -1    6.66    2.32
   1 -20  -1    7.38    1.76
  -1 -20   1    7.32    2.19
   1 -20  -1    7.61    2.42
   1 -20  -1    4.13    1.82
  -1 -20   1    4.10    1.67
  -1 -20   0   18.39    2.76
   1 -20   0   24.82    2.83
  -1 -20   0   30.89    3.31
  -1 -20   0   17.91    2.65
   1 -20   0   18.48    2.71
  -1 -20   0   21.41    3.23
   1 -20   0   21.62    3.30
   1 -20   0   32.02    3.50
  -1 -20   0   20.16    3.70
   1 -20   1   -0.29    1.79
   1 -20   1    0.51    1.60
  -1 -20  -1   -0.12    1.44
   1 -20   1    3.67    2.15
   1 -20   1    9.16    2.58
   1 -20   1    3.85    2.47
  -1 -20  -1    0.96    2.24
  -1 -20  -1    3.22    2.22
  -1 -20  -2   22.63    2.96
   1 -20   2   25.34    3.10
  -1  20  -2   22.16    2.39
  -1 -20  -2   19.35    2.97
   1 -20   2    6.16    2.67
  -1 -20  -2   20.40    2.30
  -1 -20  -2   11.63    2.39
   1 -20   2   13.22    2.59
   1 -20   2   13.09    3.05
  -1 -20  -3    0.13    1.44
  -1 -20  -3    3.24    1.46
  -1 -20  -3    1.86    2.06
   1 -20   3    1.65    2.23
   1 -20   3   -0.21    2.21
  -1 -20  -3    0.75    2.04
  -1  20  -3    0.67    1.43
   1 -20   4    2.76    2.07
  -1 -20  -4   -0.18    1.96
  -1  20  -4    0.14    1.61
   1 -20   4    1.05    2.31
  -1 -20  -4    0.37    1.98
  -1 -20  -4    2.38    1.59
   1 -20   4    4.78    2.33
   1 -20   4    1.87    2.31
  -1 -20  -4   -0.11    1.38
  -1 -20  -5   12.64    2.43
   1 -20   5   12.75    2.71
   1 -20   5    2.45    2.12
  -1 -20  -5    9.99    1.81
  -1 -20  -5    6.86    1.71
   1 -20   5    7.30    2.26
   1 -20   5    8.99    2.49
  -1 -20  -5    6.79    2.02
  -1 -20  -6    2.83    1.56
  -1 -20  -6    1.51    1.40
  -1 -20  -6   -1.41    1.80
   1 -20   6    1.89    2.25
   1 -20   6    1.72    2.30
  -1 -20  -6   -0.91    1.83
  -1  20  -7   -0.65    1.74
  -1 -20  -7    1.16    1.50
   1 -20   7   -0.65    2.45
  -1 -20  -7    0.54    1.63
   1 -20   7   -2.98    2.38
  -1 -20  -7    0.59    1.38
  -1 -20  -8   18.95    2.78
  -1  20  -8   20.81    2.80
  -1 -20  -8   22.91    2.55
   1 -20   8   19.95    3.19
   1 -20   8   18.58    3.25
  -1 -20  -8   17.66    2.48
  -1 -20  -9    1.52    1.52
  -1  20  -9   -0.37    1.81
  -1 -20  -9   -0.65    1.66
  -1 -20  -9   -0.25    1.45
   1 -20   9   -0.63    2.46
   1 -20   9   -1.50    2.02
  -1 -20 -10   11.91    4.32
   1 -20  10   12.92    2.66
  -1 -20 -10   10.70    1.89
  -1  20 -10   12.03    2.44
   1 -20  10   10.10    2.87
  -1 -20 -10   10.87    2.03
  -1 -20 -10   14.35    2.13
  -1 -20 -11    2.15    1.42
  -1 -20 -11    1.91    1.44
   1 -20  11    2.64    2.28
  -1  20 -11    1.38    2.08
  -1 -20 -11    0.68    1.72
  -1 -20 -11    2.98    1.64
   1 -20  12   -0.68    2.35
  -1  20 -12   -0.20    2.06
  -1 -20 -12   -0.83    1.80
  -1 -20 -12   -1.11    1.73
   1 -20  13    0.70    2.46
  -1  20 -13    4.34    2.09
  -1  20 -14   10.10    2.29
   1 -20  14    1.66    2.56
  -1  20 -15    3.42    2.14
   1 -20  15    4.62    2.52
  -1 -20 -15    6.63    5.70
  -1 -20 -16    3.38    5.36
   1 -20  16    3.26    2.68
  -1  20 -16    3.27    2.16
   1 -20  17   -0.51    2.70
  -1  20 -17    0.22    1.95
   1 -20  18   -2.08    2.46
  -1  20 -18    1.14    2.14
   1 -20  19   -0.79    2.42
  -1 -21  19    6.68    2.47
   1  21 -19    2.74    2.10
  -1 -21  18    3.07    2.40
   1  21 -18    0.67    2.11
  -1 -21  17    0.25    2.56
   1  21 -17    1.32    2.00
  -1 -21  16   -1.98    2.34
   1  21 -16    2.78    2.21
  -1 -21  15    0.49    2.28
   1  21 -15    3.14    1.95
  -1 -21  14    1.68    2.52
   1 -21 -14   -4.85    3.85
   1  21 -14    2.87    2.19
   1 -21 -13    5.17    3.85
  -1 -21  13    3.97    2.54
  -1 -21  12    0.90    2.44
   1  21 -12    0.79    1.89
   1 -21 -11    1.33    1.61
  -1 -21  11    2.18    2.39
   1  21 -11    0.19    1.94
  -1 -21  10    5.31    2.48
   1  21 -10    3.31    2.04
   1 -21 -10    2.96    1.67
   1 -21 -10    5.29    1.76
   1 -21  -9   -0.15    1.56
   1  21  -9   -0.53    1.83
   1 -21  -9    0.15    1.60
   1 -21  -9    0.97    1.83
  -1 -21   9   -2.01    2.44
  -1 -21   8   -0.66    2.30
   1 -21  -8    3.53    1.94
   1 -21  -8    0.15    1.59
   1 -21  -8    2.33    1.79
   1 -21  -8    4.84    1.76
   1 -21  -7    7.27    1.75
  -1 -21   7    0.22    2.34
   1 -21  -7    1.19    1.82
   1 -21  -7    7.20    1.71
  -1 -21   7    6.70    2.38
  -1 -21   7    5.79    2.20
   1 -21  -7    4.76    1.97
   1 -21  -6    1.31    2.11
   1 -21  -6    3.40    1.60
   1  21  -6    0.71    1.68
   1 -21  -6   -0.60    1.71
   1 -21  -6    2.77    1.69
  -1 -21   6    5.64    2.52
  -1 -21   6    2.25    2.12
  -1 -21   6    0.21    2.25
  -1 -21   5    1.64    1.86
   1  21  -5    3.49    1.52
   1 -21  -5    0.20    2.05
   1 -21  -5    2.36    1.65
   1 -21  -5    0.38    2.13
  -1 -21   5    0.43    2.33
   1 -21  -5    0.55    1.46
  -1 -21   5    2.07    2.03
   1 -21  -4    4.82    1.72
   1 -21  -4    2.46    2.03
   1 -21  -4    6.69    1.77
   1 -21  -4    7.13    2.29
  -1 -21   4    3.82    2.28
  -1 -21   4    2.26    2.11
   1  21  -4    4.89    1.58
  -1 -21   4    6.00    1.97
   1 -21  -3   -0.14    1.66
  -1 -21   3    1.67    2.45
   1 -21  -3   -0.78    2.07
   1 -21  -3    1.85    2.04
   1 -21  -3    3.52    1.83
  -1 -21   3    1.53    1.79
  -1 -21   3    2.46    2.29
   1  21  -3    1.81    1.32
   1 -21  -2    1.27    1.57
   1 -21  -2    0.83    2.16
  -1 -21   2    3.89    1.66
   1 -21  -2    0.20    2.19
  -1 -21   2    6.00    2.47
   1 -21  -2    0.33    1.67
  -1 -21   2   -0.81    2.30
   1 -21  -1    1.51    1.57
  -1 -21   1    1.45    1.50
   1 -21  -1    0.14    1.53
   1 -21  -1   -2.72    2.24
  -1 -21   1    0.95    3.41
   1 -21  -1    1.02    2.30
  -1 -21   1    1.43    2.31
  -1 -21   1   -2.57    1.74
  -1 -21   1    0.81    2.25
  -1 -21   0    1.80    1.53
   1 -21   0    1.45    1.72
   1 -21   0   -0.63    2.17
  -1 -21   0    0.34    3.46
  -1 -21   0    0.40    2.09
   1 -21   0    2.07    2.28
  -1 -21   0    1.56    1.57
  -1 -21   0    3.60    2.19
   1 -21   1    2.47    1.81
  -1 -21  -1    0.15    1.59
  -1 -21  -1    4.93    1.63
  -1 -21  -1    5.20    2.30
   1 -21   1    1.91    2.33
   1 -21   1    2.93    2.44
  -1 -21  -1    3.60    2.23
   1 -21   1    1.36    1.69
   1 -21   2    2.00    1.93
  -1 -21  -2    1.32    1.55
  -1 -21  -2    4.54    2.19
   1 -21   2    1.91    2.32
   1 -21   2    1.92    2.43
  -1 -21  -2   -2.81    3.40
  -1 -21  -2    4.99    1.57
  -1 -21  -2    3.97    2.14
  -1 -21  -3    0.13    1.53
  -1 -21  -3    0.79    1.99
   1 -21   3    1.07    2.20
   1 -21   3   -1.93    2.19
   1 -21   3    1.68    2.16
  -1 -21  -3    1.75    2.25
  -1 -21  -3    1.85    1.65
  -1 -21  -4    3.05    2.23
   1 -21   4    1.30    2.42
  -1 -21  -4   -0.39    2.03
   1 -21   4    1.94    2.36
  -1 -21  -4   -0.48    1.39
   1 -21   4   -0.95    2.11
   1 -21   5   10.01    2.68
   1 -21   5    8.23    2.32
  -1 -21  -5   10.48    1.78
  -1 -21  -5    6.56    2.09
  -1 -21  -5    5.26    2.19
  -1 -21  -5    4.46    1.61
  -1 -21  -6    1.85    1.96
  -1  21  -6    8.94    1.79
   1 -21   6    3.52    2.33
  -1 -21  -6    0.73    1.39
   1 -21   6    0.22    2.27
  -1 -21  -6    1.15    1.86
  -1 -21  -6   -1.09    3.16
   1 -21   7    2.40    2.25
  -1 -21  -7    2.09    1.78
   1 -21   7    2.08    2.29
   1 -21   7    6.00    2.61
  -1  21  -7    0.17    1.72
  -1 -21  -7    3.63    2.00
   1 -21   8    0.85    2.23
   1 -21   8    0.22    2.52
  -1 -21  -8    1.12    1.75
  -1  21  -8    2.41    1.84
  -1 -21  -9    4.07    2.03
   1 -21   9    1.95    2.12
  -1  21  -9    1.27    1.75
  -1 -21 -10    1.83    1.90
  -1  21 -10   -0.77    1.86
   1 -21  10    2.42    2.22
  -1  21 -11    2.78    1.83
   1 -21  11    0.23    2.50
  -1 -21 -12    1.58    5.12
  -1  21 -12   -0.41    1.95
  -1 -21 -12    0.85    4.03
   1 -21  12    2.79    2.44
  -1  21 -13    0.42    2.04
  -1 -21 -13    5.39    4.94
   1 -21  13    3.80    2.33
  -1 -21 -14    2.20    5.00
   1 -21  14    3.87    2.58
  -1  21 -15    1.30    1.89
   1 -21  15    0.25    2.46
  -1  21 -16    0.88    2.00
   1 -21  16    3.32    2.54
  -1  21 -17    0.45    1.98
   1 -21  17    2.61    2.62
   1 -21  18    1.58    2.42
  -1 -22  19    4.43    2.54
   1  22 -18    1.79    2.12
  -1 -22  18    3.89    2.67
   1  22 -17    1.75    2.05
  -1 -22  17   -3.07    2.39
   1  22 -16    3.01    1.90
  -1 -22  16    5.04    2.78
  -1 -22  15    0.25    2.58
   1  22 -15    2.76    2.19
  -1 -22  14   -1.95    2.27
   1  22 -14    2.30    1.92
  -1 -22  13    1.19    2.43
   1  22 -13    2.04    1.98
  -1 -22  12    1.39    2.57
   1  22 -12    1.19    1.86
  -1 -22  11    0.45    2.13
   1  22 -11    2.12    1.89
   1  22 -10    2.19    1.74
  -1 -22  10    4.13    2.30
   1 -22 -10    3.44    1.73
   1 -22 -10    0.80    1.88
   1 -22  -9    1.63    1.91
  -1 -22   9    0.85    2.06
   1  22  -9    4.49    1.95
   1 -22  -9    4.08    1.91
   1 -22  -8    2.88    2.02
   1 -22  -8    1.50    1.99
   1  22  -8    2.93    1.58
   1 -22  -8    1.16    3.57
   1 -22  -7    1.87    1.92
   1 -22  -7    4.04    1.88
  -1 -22   6    2.00    2.39
   1 -22  -6    0.98    2.10
   1 -22  -6   -1.05    1.77
  -1 -22   6    2.72    1.98
  -1 -22   5    0.22    2.29
   1  22  -5    5.51    1.49
  -1 -22   5    1.28    2.15
   1 -22  -5    0.21    2.07
  -1 -22   5    1.13    1.83
   1 -22  -5   -3.38    2.14
   1 -22  -5    3.73    1.51
   1 -22  -4    0.61    2.09
  -1 -22   4    0.22    2.07
  -1 -22   4    1.29    1.87
   1 -22  -4    2.31    1.79
   1 -22  -4   -1.49    2.08
  -1 -22   4    0.21    1.70
   1  22  -4   -0.13    1.43
   1 -22  -4    3.80    1.80
  -1 -22   3   -1.51    2.23
   1 -22  -3    1.84    2.18
   1 -22  -3    2.94    1.65
   1 -22  -3    1.84    1.76
  -1 -22   3    0.21    2.21
  -1 -22   3    3.36    1.84
   1 -22  -3    1.72    2.20
  -1 -22   2   -0.17    1.86
  -1 -22   2   -2.01    1.58
   1 -22  -2    1.47    1.57
   1 -22  -2    0.17    1.59
  -1 -22   2    3.17    2.29
  -1 -22   2    1.07    2.24
   1 -22  -2    4.34    2.22
   1 -22  -2    1.30    2.26
   1 -22  -1    0.75    1.75
  -1 -22   1    1.10    1.53
   1 -22  -1    0.70    1.64
  -1 -22   1    0.84    2.21
  -1 -22   1    0.42    2.22
   1 -22  -1    7.98    2.41
   1 -22  -1    3.70    2.17
   1 -22   0    0.44    2.25
   1 -22   0    0.60    1.59
  -1 -22   0    2.52    2.30
  -1 -22   0    3.35    2.23
   1 -22   0    2.77    2.36
   1 -22   0    1.09    1.81
   1 -22   1   -1.30    2.28
  -1 -22  -1    1.04    2.13
  -1 -22  -1   -1.46    2.20
  -1 -22  -1   -1.26    2.81
   1 -22   1   -0.92    1.75
   1 -22   1    2.63    2.26
  -1 -22  -2    2.47    2.17
   1 -22   2   -0.44    2.31
  -1 -22  -2    0.21    2.11
   1 -22   2    0.87    2.33
  -1 -22  -2    5.05    3.46
   1 -22   3    1.55    2.42
  -1 -22  -3    2.02    3.26
  -1 -22  -3    4.73    2.13
   1 -22   3    1.10    2.35
  -1 -22  -3    4.04    2.10
  -1 -22  -4    1.39    2.18
  -1 -22  -4    1.84    2.13
   1 -22   4    1.78    2.04
  -1  22  -4    1.74    1.62
   1 -22   4    1.56    1.92
  -1 -22  -4    1.69    3.95
  -1 -22  -5   -1.32    4.19
   1 -22   5    3.15    2.34
  -1 -22  -5    0.40    1.90
   1 -22   5    3.58    2.38
  -1 -22  -5    2.55    1.99
  -1  22  -5    0.45    1.64
  -1 -22  -6    3.19    4.38
   1 -22   6    1.87    2.07
   1 -22   6   -1.35    2.42
  -1  22  -6    0.16    1.56
  -1 -22  -6   -0.19    2.10
  -1 -22  -6   -0.40    1.81
  -1  22  -7   -0.65    1.77
  -1 -22  -7    3.29    4.07
  -1 -22  -7    3.04    1.96
  -1 -22  -7    0.20    1.77
   1 -22   7   -2.13    2.03
  -1 -22  -8    0.97    4.01
  -1 -22  -8    2.17    1.72
  -1  22  -8    0.17    1.76
   1 -22   8    0.22    2.09
  -1 -22  -9    2.39    1.86
  -1  22  -9    0.90    1.88
  -1 -22  -9    2.73    1.82
   1 -22   9    2.00    2.29
  -1 -22  -9    1.00    4.38
  -1  22 -10    2.47    1.75
  -1 -22 -10    0.39    1.97
  -1 -22 -10    6.66    1.96
  -1 -22 -10    5.63    4.25
  -1  22 -11   -1.99    2.00
   1 -22  11    5.99    2.25
  -1 -22 -11   -0.52    4.66
  -1  22 -12    4.93    2.05
   1 -22  12    5.45    2.36
  -1  22 -13    0.42    2.14
   1 -22  13    5.56    2.58
  -1  22 -14    1.94    1.91
   1 -22  14   -1.23    2.34
  -1  22 -15    4.18    2.06
   1 -22  15   -2.79    2.60
   1 -22  16   -1.04    2.69
  -1  22 -16    2.23    1.97
   1 -22  17    1.86    2.46
   1  23 -17    1.55    1.89
   1  23 -15    1.72    1.89
   1  23 -14    4.83    2.22
   1  23 -13   -0.41    1.91
   1  23 -12    1.40    1.98
   1  23 -11    0.95    1.72
   1  23 -10   -0.72    1.87
   1 -23 -10    7.11    3.88
   1  23  -9    0.34    1.56
   1 -23  -9    1.55    1.79
   1 -23  -8    3.88    1.96
   1  23  -8    3.73    1.84
   1 -23  -8    4.34    2.14
   1 -23  -7    1.95    1.88
   1  23  -7    2.13    1.82
   1 -23  -7    3.00    1.95
   1 -23  -6   -1.74    1.87
   1  23  -6    1.62    1.59
   1 -23  -6    0.61    2.16
   1 -23  -5    5.72    2.25
   1 -23  -5    5.19    2.23
   1 -23  -4    2.87    2.06
   1 -23  -4    1.47    2.09
  -1 -23   4    0.22    2.37
   1 -23  -3   -3.78    2.40
  -1 -23   3    3.33    2.47
   1 -23  -3   -1.91    2.10
  -1 -23   2    1.75    2.28
   1 -23  -2    6.71    2.59
  -1 -23   2    2.87    2.44
   1 -23  -2    7.06    2.34
   1 -23  -1    1.09    2.18
  -1 -23   1   -0.22    2.13
   1 -23  -1   -1.13    2.30
  -1 -23   1    2.19    2.37
   1 -23   0    8.77    2.42
   1 -23   0    2.48    2.27
  -1 -23   0    0.22    2.16
  -1 -23   0    3.70    2.40
   1 -23   1    4.21    2.29
  -1 -23  -1    0.86    2.17
   1 -23   1    4.75    2.43
  -1 -23  -1   -2.36    2.14
   1 -23   2   -2.02    2.41
   1 -23   2   -1.14    2.42
  -1 -23  -2   -1.93    2.35
  -1 -23  -2    1.91    2.13
   1 -23   3    3.17    2.49
  -1 -23  -3    5.24    2.19
  -1 -23  -3    2.13    2.24
  -1 -23  -4    5.39    2.15
  -1 -23  -4    0.64    1.97
  -1  23  -4    4.70    1.61
  -1 -23  -5   -0.42    1.84
  -1  23  -5    1.85    1.50
  -1 -23  -5    3.49    2.19
   1 -23   5    0.21    2.06
  -1 -23  -6   -0.63    1.86
  -1  23  -6    3.67    1.57
  -1 -23  -6   -3.23    1.99
   1 -23   6    3.02    2.13
  -1 -23  -7    2.29    1.82
   1 -23   7    0.44    2.14
  -1 -23  -7    0.20    2.10
  -1  23  -7    7.37    1.75
   1 -23   8    5.13    2.22
  -1 -23  -8    3.10    2.12
  -1 -23  -8    7.28    3.85
  -1  23  -8    0.17    1.65
  -1 -23  -8    3.13    1.97
  -1  23  -9    1.63    1.79
   1 -23   9    2.72    2.37
  -1  23 -10    3.01    1.95
   1 -23  10    3.01    2.17
   1 -23  11    2.37    2.18
  -1  23 -11   -1.18    1.87
   1 -23  12   11.40    2.83
  -1  23 -12   17.26    2.66
   1 -23  13    2.22    2.29
  -1  23 -13    0.85    1.94
   1 -23  14    2.51    2.35
  -1  23 -14   -2.37    1.94
   1 -23  15    2.57    2.32
  -1  23 -15    0.88    2.10
   1 -23  16    0.53    2.52
   1 -24  -7    2.70    1.94
   1 -24  -7    1.81    1.95
   1 -24  -6    5.29    2.29
   1 -24  -6    4.30    1.92
   1 -24  -5    9.04    2.33
   1 -24  -5    0.23    2.03
   1 -24  -4    2.83    2.17
   1 -24  -4    2.74    2.14
   1 -24  -3    1.15    2.26
   1 -24  -3    0.87    2.10
   1 -24  -2    0.92    2.19
   1 -24  -2   -2.00    2.11
   1 -24  -1   -0.46    2.13
  -1 -24   1   -0.45    2.41
   1 -24  -1    2.46    2.29
  -1 -24   0    3.80    2.14
   1 -24   0   -0.70    2.18
  -1 -24   0   -1.79    2.28
   1 -24   0   -1.13    2.33
  -1 -24  -1    5.13    2.40
  -1 -24  -1    3.11    2.27
   1 -24   1    3.41    2.39
  -1 -24  -2    0.22    2.16
  -1 -24  -2    0.44    2.27
  -1 -24  -3    3.67    2.22
  -1 -24  -3    1.11    2.20
  -1 -24  -4    5.61    2.07
  -1 -24  -4    2.20    2.02
  -1 -24  -5    3.40    2.27
  -1 -24  -5    0.66    2.09
  -1 -24  -6   -0.84    2.06
  -1 -24  -6   -1.09    1.79
  -1 -24  -7    3.27    1.80
  -1 -24  -9    4.66    3.32
  -1  24  -9    1.44    1.60
  -1 -24 -10   -0.43    3.54
  -1  24 -10    4.71    1.84
  -1  24 -11    0.19    1.83
  -1  24 -12   -0.61    1.86
  -1  24 -13    2.53    1.92
  -1  24 -14    2.17    2.00
   1 -25  -6   -1.97    2.24
   1 -25  -6    3.76    1.84
   1 -25  -5    2.00    2.02
   1 -25  -5    2.60    2.10
   1 -25  -4    1.34    2.08
   1 -25  -4   -1.43    2.10
   1 -25  -3    0.91    2.03
   1 -25  -3   -0.71    2.27
   1 -25  -2    2.74    2.22
  -1 -25  -2    1.35    2.14
  -1 -25  -3    1.34    2.03
  -1 -25  -3    1.14    2.06
  -1 -25  -4   -0.89    1.97
  -1 -25  -4    0.23    1.91
  -1 -25  -5    3.31    2.00
  -1 -25  -5    2.73    2.01
  -1 -25  -6    1.52    2.15
  -1 -25  -6    2.49    1.82
   1 -26  -4    1.15    2.18
  -1 -26  -4    0.23    2.04
   2   0 -33    6.11    4.93
   2   0 -32    8.01    3.72
   2   0 -32    1.51    4.81
  -2   0  30    1.03    1.40
  -2   0  30    2.23    1.75
  -2   0  29   -0.21    2.44
   2   0 -29    1.50    3.44
  -2   0  29   -0.31    1.72
  -2   0  29   -0.12    1.45
  -2   0  28   -0.83    2.14
  -2   0  28    2.54    1.48
  -2   0  28    2.65    1.71
   2   0 -28    3.30    3.53
   2   0 -28    3.39    2.45
  -2   0  27    1.14    1.58
  -2   0  27    0.35    1.36
   2   0 -27   -4.30    3.62
   2   0 -27    2.42    2.12
  -2   0  27   -2.86    2.62
  -2   0  26    6.04    1.58
   2   0 -26    7.48    2.41
  -2   0  26    4.99    2.22
  -2   0  26    4.82    1.73
   2   0 -25   -3.41    4.19
  -2   0  25   -0.22    1.37
   2   0 -25    4.36    2.45
  -2   0  25    2.72    2.34
  -2   0  24   34.09    3.26
  -2   0  24   23.50    3.29
   2   0 -24   31.68    4.01
  -2   0  24   34.40    3.82
   2   0 -24   43.72    5.70
  -2   0  23    2.38    1.38
  -2   0  23   -2.02    2.29
   2   0 -23    1.76    2.11
  -2   0  23    2.18    1.42
  -2   0  22    1.69    1.31
  -2   0  22    2.49    2.04
  -2   0  22   -1.14    1.47
  -2   0  21    0.38    1.25
  -2   0  21   -0.32    1.40
  -2   0  21   -1.37    1.99
   2   0 -21    2.34    1.90
   2   0 -20   10.50    2.32
   2   0 -20   11.92    3.22
  -2   0  20    9.79    1.77
  -2   0  20   10.48    1.58
  -2   0  19   -0.79    1.88
  -2   0  19    0.43    1.16
  -2   0  19    1.14    1.30
  -2   0  18    3.47    1.78
   2   0 -18    3.47    2.05
  -2   0  18    2.95    1.18
   2   0 -18    2.52    3.07
  -2   0  18    1.07    1.23
  -2   0  17    2.16    2.05
  -2   0  17   -0.39    1.05
  -2   0  17   -0.50    1.15
   2   0 -17   -0.45    1.91
   2   0 -17    0.72    2.67
   2   0 -16  116.08   10.26
  -2   0  16  101.37    9.95
  -2   0  16  120.99    9.95
  -2   0  16  121.56   10.22
  -2   0  15    0.65    1.08
  -2   0  15   -0.26    1.63
   2   0 -15   -1.28    2.36
   2   0 -15    2.12    1.68
  -2   0  14    4.71    1.13
  -2   0  14    3.13    1.66
   2   0 -14    7.57    1.83
   2   0 -13    0.12    1.42
   2   0 -12    1.93    1.54
  -2   0  12    2.83    0.97
   2   0 -11    1.18    1.51
   2   0 -11   -1.24    1.08
  -2   0  11    0.75    0.93
   2   0 -10  953.35   81.08
   2   0 -10  977.19   81.20
  -2   0  10  941.57   81.07
   2   0  -9   -0.31    0.95
  -2   0   9   -0.69    0.81
   2   0  -9   -0.40    1.38
  -2   0   9    0.47    1.43
   2   0  -8   69.17    6.07
  -2   0   8   73.45    6.28
   2   0  -8   66.73    6.23
  -2   0   8   69.32    6.04
   2   0  -7   -0.13    0.81
  -2   0   7   -0.19    0.77
   2   0  -7    0.24    1.38
   2   0  -6  924.75   82.61
  -2   0   6 1007.22   82.61
  -2   0   6  980.83   82.69
   2   0  -6 1025.07   82.91
   2   0  -5   -0.19    0.76
   2   0  -5   -0.04    1.20
  -2   0   5   -0.26    0.74
  -2   0   5   -0.42    1.21
  -2   0   4  919.23   72.27
   2   0  -4  805.11   72.26
  -2   0   4  823.49   72.30
  -2   0   3    0.41    0.81
  -2   0   2   62.16    5.18
  -2   0   2   55.18    4.87
  -2   0  -1   -0.73    0.91
   2   0   2 3270.32  264.40
  -2   0  -2 3350.97  264.39
  -2   0  -2 3061.37  264.38
  -2   0  -2 2803.18  264.44
   2   0   2 2947.37  264.44
  -2   0  -3    0.26    1.91
   2   0   3    0.55    1.22
  -2   0  -3   -0.04    1.10
  -2   0  -3    0.04    1.20
   2   0   3   -0.39    1.15
  -2   0  -4  281.08   23.95
   2   0   4  293.89   23.96
  -2   0  -4  253.69   23.91
   2   0   4  298.35   23.93
  -2   0  -5    1.02    2.12
  -2   0  -5   -0.80    1.35
   2   0   5    1.14    1.34
   2   0   5   -0.69    1.25
  -2   0  -5    1.22    1.06
   2   0   6  629.07   56.44
  -2   0  -6  672.57   56.26
   2   0   6  653.91   56.27
   2   0   6  675.05   56.33
  -2   0  -7    0.31    1.60
   2   0   7    1.13    1.33
   2   0   7   -1.03    2.09
  -2   0  -7    0.63    1.11
  -2   0  -8 1382.01  117.33
   2   0   8 1389.65  117.26
  -2   0  -8 1330.08  117.23
   2   0   8 1443.63  117.33
   2   0   9    0.09    1.55
   2   0   9    1.40    2.34
  -2   0  -9    1.34    1.69
  -2   0  -9   -0.06    1.09
  -2   0 -10  637.70   54.33
   2   0  10  634.83   54.31
  -2   0 -11   -0.34    1.65
   2   0  11   -1.31    1.51
  -2   0 -12  240.82   20.20
   2   0  12  251.26   20.19
   2   0  12  216.25   20.03
   2   0  12  234.52   20.42
  -2   0 -13    0.13    1.75
   2   0  13    0.09    1.15
   2   0  13   -2.01    1.73
  -2   0 -13    1.64    1.16
  -2   0 -14  117.63   11.11
   2   0  14  123.09   11.13
   2   0  14  117.95   10.92
  -2   0 -14  133.50   10.93
   2   0  14  134.42   11.50
  -2   0 -15    1.19    1.91
   2   0  15    3.41    2.02
  -2   0 -15    0.70    1.21
   2   0  15   -0.20    1.38
  -2   0 -16  244.18   21.03
   2   0  16  239.18   20.98
   2   0  16  240.39   20.80
  -2   0 -17    0.82    2.04
   2   0  17    0.47    2.00
   2   0  17   -2.23    1.51
   2   0  17   -0.39    1.33
  -2   0 -18   86.20    8.60
   2   0  18  103.07    8.47
   2   0  18   87.88    8.36
   2   0  18   98.83    8.67
   2   0  19   -1.71    2.14
   2   0  19   -0.87    1.41
   2   0  19    0.12    1.59
  -2   0 -20    5.03    2.30
   2   0  20    5.15    1.59
   2   0  20    1.56    1.77
  -2   0 -21    2.13    2.23
   2   0  21    2.84    1.74
   2   0  21    0.12    1.45
  -2   0 -22   35.81    4.47
   2   0  22   40.59    4.23
   2   0  22   35.06    3.88
   2   0  23   -1.54    1.56
   2   0  23    0.15    1.74
  -2   0 -23   -0.21    2.12
   2   0  23    0.78    2.22
   2   0  24   21.99    2.75
  -2   0 -24   25.93    3.37
   2   0  24   22.10    2.86
   2   0  24   19.09    3.09
   2   0  25   -0.20    2.34
   2   0  25    1.58    1.79
  -2   0 -25    3.92    2.28
   2   0  25    0.96    1.69
  -2   0 -26   16.51    3.05
   2   0  26   17.65    3.07
   2   0  26   16.22    2.53
   2   0  27    2.97    2.46
   2   0  27    2.02    1.86
  -2   0 -27    0.68    2.40
   2   0  27    0.29    1.64
  -2   0 -28    9.05    2.77
   2   0  28   11.47    2.40
  -2   0 -28   15.31    4.13
   2   0  28   10.52    2.19
   2   0  28   18.54    2.81
   2   0  29    1.61    1.82
  -2   0 -29    1.96    3.31
   2   0  29   -0.22    2.24
   2   0  29    2.67    1.63
   2   0  30    6.25    1.92
   2   0  30    8.86    2.23
   2   1 -32   -1.18    3.33
   2  -1 -32    4.09    3.56
   2   1 -32   -2.46    4.79
  -2  -1  31    0.70    1.80
  -2  -1  31    0.86    1.52
   2   1 -31    2.89    4.73
  -2  -1  30    2.80    1.50
   2   1 -30    0.47    4.52
  -2   1  30    1.26    1.35
  -2  -1  30    5.42    1.75
  -2   1  30    0.15    1.66
   2  -1 -29    0.46    2.29
  -2   1  29    2.69    1.38
  -2   1  29    1.13    1.61
  -2  -1  29    0.49    1.81
   2   1 -29    0.92    4.75
   2   1 -29   -1.83    3.47
   2  -1 -29   -4.23    3.59
  -2  -1  29    0.82    1.43
  -2   1  29    1.04    2.10
  -2  -1  29    1.07    2.32
  -2   1  28   -0.61    2.28
  -2   1  28   -0.22    1.33
  -2  -1  28   -1.20    1.51
   2  -1 -28    5.71    5.15
  -2   1  28    1.10    1.66
  -2  -1  28   -0.16    1.73
  -2  -1  28    2.52    2.38
   2  -1 -28    2.45    2.32
   2   1 -28   -0.90    2.52
   2   1 -28   -0.36    3.36
   2  -1 -28   -6.02    3.56
  -2   1  27    0.40    1.98
  -2   1  27   -1.47    1.33
  -2  -1  27    0.26    1.47
[truncated: 3,943,695 more chars]
