# Supplementary material for: Dual Circularly Polarized Luminescence from Chiral Boron‐Embedded Polycyclic Aromatic Hydrocarbons
Source: Angew Chem Int Ed Engl. 2025 Dec 21;65(10):e22746. doi: 10.1002/anie.202522746 (PMC12955512; doi:10.1002/anie.202522746)
Supplement: Supplementary file 2 — Supporting Information [file ANIE-65-e22746-s001.zip › 4-Tip.cif]

 
data_4-Tip
 
_audit_creation_method            'SHELXL-2018/3'
_shelx_SHELXL_version_number      '2018/3'
_chemical_name_systematic         ?
_chemical_name_common             ?
_chemical_melting_point           ?
_chemical_formula_moiety          ?
_chemical_formula_sum
 'C56 H54 B N' 
_chemical_formula_weight          751.81

loop_
 _atom_type_symbol
 _atom_type_description
 _atom_type_scat_dispersion_real
 _atom_type_scat_dispersion_imag
 _atom_type_scat_source
 'C'  'C'  -0.0001   0.0005
 'International Tables Vol C Tables 4.2.6.8 and 6.1.1.4'
 'H'  'H'   0.0000   0.0000
 'International Tables Vol C Tables 4.2.6.8 and 6.1.1.4'
 'B'  'B'  -0.0001   0.0002
 'International Tables Vol C Tables 4.2.6.8 and 6.1.1.4'
 'N'  'N'   0.0004   0.0010
 'International Tables Vol C Tables 4.2.6.8 and 6.1.1.4'
 
_space_group_crystal_system       monoclinic
_space_group_IT_number            14
_space_group_name_H-M_alt         'P 21/n'
_space_group_name_Hall            '-P 2yn'
 
_shelx_space_group_comment
;
The symmetry employed for this shelxl refinement is uniquely defined
by the following loop, which should always be used as a source of
symmetry information in preference to the above space-group names.
They are only intended as comments.
;
 
loop_
 _space_group_symop_operation_xyz
 'x, y, z'
 '-x+1/2, y+1/2, -z+1/2'
 '-x, -y, -z'
 'x-1/2, -y-1/2, z-1/2'
 
_cell_length_a                    11.2331(3)
_cell_length_b                    32.7588(8)
_cell_length_c                    12.7474(3)
_cell_angle_alpha                 90
_cell_angle_beta                  110.826(3)
_cell_angle_gamma                 90
_cell_volume                      4384.3(2)
_cell_formula_units_Z             4
_cell_measurement_temperature     100(2)
_cell_measurement_reflns_used     17605
_cell_measurement_theta_min       1.5720
_cell_measurement_theta_max       20.7930
 
_exptl_crystal_description        plate
_exptl_crystal_colour             ?
_exptl_crystal_density_meas       ?
_exptl_crystal_density_method     ?
_exptl_crystal_density_diffrn     1.139          
_exptl_crystal_F_000              1608
_exptl_transmission_factor_min    ?
_exptl_transmission_factor_max    ?
_exptl_crystal_size_max           ?
_exptl_crystal_size_mid           ?
_exptl_crystal_size_min           ?
_exptl_absorpt_coefficient_mu     0.031
_shelx_estimated_absorpt_T_min    ?
_shelx_estimated_absorpt_T_max    ?
_exptl_absorpt_correction_type    ?
_exptl_absorpt_correction_T_min   ?
_exptl_absorpt_correction_T_max   ?
_exptl_absorpt_process_details    ?
_exptl_absorpt_special_details    ?
_diffrn_ambient_temperature       100(2)
_diffrn_radiation_wavelength      0.4131
_diffrn_radiation_type            synchrotron
_diffrn_source                    ?
_diffrn_measurement_device_type   'esperanto-CrysAlisPro-abstract goniometer imported esperanto images'
_diffrn_measurement_method        ?
_diffrn_detector_area_resol_mean  ?
_diffrn_reflns_number             87694
_diffrn_reflns_av_unetI/netI      0.0540
_diffrn_reflns_av_R_equivalents   0.1141
_diffrn_reflns_limit_h_min        -14
_diffrn_reflns_limit_h_max        14
_diffrn_reflns_limit_k_min        -40
_diffrn_reflns_limit_k_max        40
_diffrn_reflns_limit_l_min        -15
_diffrn_reflns_limit_l_max        15
_diffrn_reflns_theta_min          1.470
_diffrn_reflns_theta_max          14.962
_diffrn_reflns_theta_full         14.351
_diffrn_measured_fraction_theta_max   0.999
_diffrn_measured_fraction_theta_full  0.999
_diffrn_reflns_Laue_measured_fraction_max    0.999
_diffrn_reflns_Laue_measured_fraction_full   0.999
_diffrn_reflns_point_group_measured_fraction_max   0.999
_diffrn_reflns_point_group_measured_fraction_full  0.999
_reflns_number_total              8938
_reflns_number_gt                 7413
_reflns_threshold_expression      'I > 2\s(I)'
_reflns_Friedel_coverage          0.000
_reflns_Friedel_fraction_max      .
_reflns_Friedel_fraction_full     .
 
_reflns_special_details
;
 Reflections were merged by SHELXL according to the crystal
 class for the calculation of statistics and refinement.
 
 _reflns_Friedel_fraction is defined as the number of unique
 Friedel pairs measured divided by the number that would be
 possible theoretically, ignoring centric projections and
 systematic absences.
;
 
_computing_data_collection        ?
_computing_cell_refinement        ?
_computing_data_reduction         ?
_computing_structure_solution     'SHELXT 2018/2 (Sheldrick, 2018)'
_computing_structure_refinement 'SHELXL-2018/3 (Sheldrick, 2018)'
_computing_molecular_graphics     ?
_computing_publication_material   ?
_refine_special_details           ?
_refine_ls_structure_factor_coef  Fsqd
_refine_ls_matrix_type            full
_refine_ls_weighting_scheme       calc
_refine_ls_weighting_details
'w=1/[\s^2^(Fo^2^)+(0.0391P)^2^+3.0845P] where P=(Fo^2^+2Fc^2^)/3'
_atom_sites_solution_primary      ?
_atom_sites_solution_secondary    ?
_atom_sites_solution_hydrogens    geom
_refine_ls_hydrogen_treatment     constr
_refine_ls_extinction_method      none
_refine_ls_extinction_coef        .
_refine_ls_number_reflns          8938
_refine_ls_number_parameters      532
_refine_ls_number_restraints      0
_refine_ls_R_factor_all           0.0698
_refine_ls_R_factor_gt            0.0564
_refine_ls_wR_factor_ref          0.1336
_refine_ls_wR_factor_gt           0.1273
_refine_ls_goodness_of_fit_ref    1.071
_refine_ls_restrained_S_all       1.071
_refine_ls_shift/su_max           0.001
_refine_ls_shift/su_mean          0.000
 
loop_
 _atom_site_label
 _atom_site_type_symbol
 _atom_site_fract_x
 _atom_site_fract_y
 _atom_site_fract_z
 _atom_site_U_iso_or_equiv
 _atom_site_adp_type
 _atom_site_occupancy
 _atom_site_site_symmetry_order  
 _atom_site_calc_flag
 _atom_site_refinement_flags_posn
 _atom_site_refinement_flags_adp
 _atom_site_refinement_flags_occupancy
 _atom_site_disorder_assembly
 _atom_site_disorder_group
N1 N 0.87019(15) 0.73768(4) 0.30870(13) 0.0220(3) Uani 1 1 d . . . . .
C002 C 0.79900(15) 0.58499(5) 0.17621(13) 0.0158(3) Uani 1 1 d . . . . .
C003 C 0.74896(15) 0.51757(5) 0.29403(14) 0.0160(3) Uani 1 1 d . . . . .
C004 C 0.74671(15) 0.59232(5) 0.26194(13) 0.0148(3) Uani 1 1 d . . . . .
C005 C 0.73027(15) 0.63408(5) 0.30038(13) 0.0152(3) Uani 1 1 d . . . . .
C006 C 0.71145(15) 0.55808(5) 0.31316(13) 0.0151(3) Uani 1 1 d . . . . .
C007 C 0.64139(15) 0.64152(5) 0.35518(14) 0.0162(3) Uani 1 1 d . . . . .
C008 C 0.46901(15) 0.61067(5) 0.44213(14) 0.0149(3) Uani 1 1 d . . . . .
C009 C 0.84998(16) 0.46820(5) 0.19943(14) 0.0165(3) Uani 1 1 d . . . . .
C00A C 0.71973(16) 0.48404(5) 0.35260(14) 0.0182(3) Uani 1 1 d . . . . .
H1 H 0.748415 0.457466 0.343367 0.022 Uiso 1 1 calc R U . . .
C00B C 0.83627(16) 0.54409(5) 0.15817(13) 0.0165(3) Uani 1 1 d . . . . .
C00C C 0.81412(15) 0.51097(5) 0.21886(14) 0.0163(3) Uani 1 1 d . . . . .
C00D C 0.80802(16) 0.66661(5) 0.29178(13) 0.0167(3) Uani 1 1 d . . . . .
H2 H 0.873922 0.661408 0.263133 0.020 Uiso 1 1 calc R U . . .
C00E C 0.79133(17) 0.70634(5) 0.32409(14) 0.0184(3) Uani 1 1 d . . . . .
C00F C 0.49083(16) 0.61296(5) 0.55809(14) 0.0156(3) Uani 1 1 d . . . . .
C00G C 0.63391(15) 0.56290(5) 0.38190(14) 0.0161(3) Uani 1 1 d . . . . .
C00H C 0.97143(16) 0.45259(5) 0.26016(14) 0.0172(3) Uani 1 1 d . . . . .
C00I C 0.60497(16) 0.52869(5) 0.43206(14) 0.0185(3) Uani 1 1 d . . . . .
H3 H 0.551811 0.531792 0.475185 0.022 Uiso 1 1 calc R U . . .
C00J C 0.62590(17) 0.68197(5) 0.38611(14) 0.0191(4) Uani 1 1 d . . . . .
H4 H 0.564257 0.687247 0.419639 0.023 Uiso 1 1 calc R U . . .
C00K C 0.26211(16) 0.61911(5) 0.51895(14) 0.0160(3) Uani 1 1 d . . . . .
C00L C 0.38762(16) 0.61736(5) 0.59439(14) 0.0161(3) Uani 1 1 d . . . . .
H5 H 0.403393 0.619210 0.672563 0.019 Uiso 1 1 calc R U . . .
C00M C 0.65134(17) 0.48935(5) 0.42168(15) 0.0198(4) Uani 1 1 d . . . . .
H6 H 0.635315 0.466921 0.462026 0.024 Uiso 1 1 calc R U . . .
C00N C 0.62653(16) 0.61008(5) 0.64360(14) 0.0191(4) Uani 1 1 d . . . . .
H7 H 0.683893 0.603893 0.601003 0.023 Uiso 1 1 calc R U . . .
C00O C 0.80975(16) 0.61596(5) 0.10002(14) 0.0180(3) Uani 1 1 d . . . . .
H8 H 0.778469 0.642602 0.104466 0.022 Uiso 1 1 calc R U . . .
C00P C 0.69656(17) 0.71423(5) 0.36970(15) 0.0205(4) Uani 1 1 d . . . . .
H9 H 0.681406 0.741257 0.388895 0.025 Uiso 1 1 calc R U . . .
C00Q C 0.15062(16) 0.62407(5) 0.55974(14) 0.0188(4) Uani 1 1 d . . . . .
H10 H 0.180329 0.615533 0.640281 0.023 Uiso 1 1 calc R U . . .
C00R C 0.34256(16) 0.61233(5) 0.36557(14) 0.0184(3) Uani 1 1 d . . . . .
C00S C 0.75758(17) 0.44314(5) 0.12237(14) 0.0197(4) Uani 1 1 d . . . . .
C00T C 0.89476(17) 0.53759(6) 0.07549(14) 0.0201(4) Uani 1 1 d . . . . .
H11 H 0.922894 0.510969 0.065927 0.024 Uiso 1 1 calc R U . . .
C00U C 0.78796(17) 0.40260(5) 0.10988(15) 0.0207(4) Uani 1 1 d . . . . .
H12 H 0.725767 0.385683 0.058135 0.025 Uiso 1 1 calc R U . . .
C00V C 0.91059(18) 0.56863(6) 0.01093(15) 0.0226(4) Uani 1 1 d . . . . .
H13 H 0.952662 0.563949 -0.040764 0.027 Uiso 1 1 calc R U . . .
C00W C 0.99794(16) 0.41176(5) 0.24489(14) 0.0188(4) Uani 1 1 d . . . . .
H14 H 1.080146 0.401192 0.285896 0.023 Uiso 1 1 calc R U . . .
C00X C 0.86376(17) 0.60813(6) 0.02133(14) 0.0217(4) Uani 1 1 d . . . . .
H15 H 0.870034 0.629418 -0.027052 0.026 Uiso 1 1 calc R U . . .
C00Y C 0.90726(17) 0.38611(5) 0.17126(15) 0.0196(4) Uani 1 1 d . . . . .
C00Z C 0.24198(16) 0.61664(5) 0.40481(14) 0.0201(4) Uani 1 1 d . . . . .
H16 H 0.157340 0.617929 0.352147 0.024 Uiso 1 1 calc R U . . .
C010 C 0.91143(16) 0.77091(5) 0.38494(15) 0.0196(4) Uani 1 1 d . . . . .
C011 C 0.90421(18) 0.73632(5) 0.21059(16) 0.0219(4) Uani 1 1 d . . . . .
C012 C 0.93114(18) 0.76618(6) 0.49890(16) 0.0244(4) Uani 1 1 d . . . . .
H17 H 0.916732 0.740426 0.526525 0.029 Uiso 1 1 calc R U . . .
C013 C 0.93468(18) 0.80902(5) 0.34633(16) 0.0226(4) Uani 1 1 d . . . . .
H18 H 0.920467 0.812862 0.268942 0.027 Uiso 1 1 calc R U . . .
C014 C 0.97185(18) 0.79914(6) 0.57209(16) 0.0274(4) Uani 1 1 d . . . . .
H19 H 0.983065 0.795818 0.649056 0.033 Uiso 1 1 calc R U . . .
C015 C 0.03746(17) 0.59690(6) 0.49436(16) 0.0238(4) Uani 1 1 d . . . . .
H20 H 0.005781 0.604844 0.415063 0.036 Uiso 1 1 calc R U . . .
H21 H -0.030587 0.600168 0.524992 0.036 Uiso 1 1 calc R U . . .
H22 H 0.064828 0.568304 0.501223 0.036 Uiso 1 1 calc R U . . .
C016 C 0.31424(18) 0.60773(6) 0.23976(15) 0.0249(4) Uani 1 1 d . . . . .
H23 H 0.397226 0.609181 0.227435 0.030 Uiso 1 1 calc R U . . .
C017 C 1.07174(17) 0.47909(6) 0.34272(16) 0.0244(4) Uani 1 1 d . . . . .
H24 H 1.147122 0.462546 0.382085 0.037 Uiso 1 1 calc R U . . .
H25 H 1.037774 0.490621 0.397263 0.037 Uiso 1 1 calc R U . . .
H26 H 1.095312 0.501265 0.302300 0.037 Uiso 1 1 calc R U . . .
C018 C 0.97866(18) 0.84131(6) 0.42136(17) 0.0261(4) Uani 1 1 d . . . . .
H27 H 0.996858 0.866811 0.394917 0.031 Uiso 1 1 calc R U . . .
C019 C 0.9342(2) 0.34154(6) 0.15796(17) 0.0273(4) Uani 1 1 d . . . . .
H28 H 0.953695 0.337932 0.089479 0.041 Uiso 1 1 calc R U . . .
H29 H 0.859188 0.325212 0.152786 0.041 Uiso 1 1 calc R U . . .
H30 H 1.007033 0.332616 0.222998 0.041 Uiso 1 1 calc R U . . .
C01A C 0.99622(18) 0.83677(6) 0.53389(17) 0.0267(4) Uani 1 1 d . . . . .
H31 H 1.024544 0.859095 0.584219 0.032 Uiso 1 1 calc R U . . .
C01B C 0.67055(18) 0.65087(6) 0.70449(17) 0.0268(4) Uani 1 1 d . . . . .
H32 H 0.664196 0.672351 0.649233 0.040 Uiso 1 1 calc R U . . .
H33 H 0.759159 0.648438 0.755580 0.040 Uiso 1 1 calc R U . . .
H34 H 0.616365 0.657860 0.747482 0.040 Uiso 1 1 calc R U . . .
C01C C 0.8106(2) 0.73089(6) 0.10523(16) 0.0274(4) Uani 1 1 d . . . . .
H35 H 0.724042 0.728086 0.098452 0.033 Uiso 1 1 calc R U . . .
C01D C 0.62626(19) 0.45952(6) 0.05518(17) 0.0301(4) Uani 1 1 d . . . . .
H36 H 0.578497 0.438889 0.000833 0.045 Uiso 1 1 calc R U . . .
H37 H 0.634570 0.484299 0.015244 0.045 Uiso 1 1 calc R U . . .
H38 H 0.580837 0.465970 0.106036 0.045 Uiso 1 1 calc R U . . .
C01E C 0.64174(18) 0.57529(6) 0.72783(16) 0.0274(4) Uani 1 1 d . . . . .
H39 H 0.588761 0.580829 0.772910 0.041 Uiso 1 1 calc R U . . .
H40 H 0.731182 0.573282 0.777220 0.041 Uiso 1 1 calc R U . . .
H41 H 0.614991 0.549522 0.687206 0.041 Uiso 1 1 calc R U . . .
C01F C 0.10978(19) 0.66899(6) 0.55358(18) 0.0289(4) Uani 1 1 d . . . . .
H42 H 0.182084 0.685630 0.599364 0.043 Uiso 1 1 calc R U . . .
H43 H 0.039743 0.671726 0.581970 0.043 Uiso 1 1 calc R U . . .
H44 H 0.081427 0.678292 0.475458 0.043 Uiso 1 1 calc R U . . .
C01G C 1.0310(2) 0.74005(6) 0.2195(2) 0.0328(5) Uani 1 1 d . . . . .
H45 H 1.095994 0.742942 0.291114 0.039 Uiso 1 1 calc R U . . .
B1 B 0.57942(18) 0.60524(6) 0.39333(15) 0.0161(4) Uani 1 1 d . . . . .
C01I C 0.9686(3) 0.73444(6) 0.0182(2) 0.0406(6) Uani 1 1 d . . . . .
H46 H 0.990227 0.734311 -0.047377 0.049 Uiso 1 1 calc R U . . .
C01J C 0.8435(2) 0.72953(6) 0.00953(18) 0.0374(5) Uani 1 1 d . . . . .
H47 H 0.779332 0.725216 -0.061949 0.045 Uiso 1 1 calc R U . . .
C01K C 0.2554(2) 0.56584(7) 0.19881(18) 0.0395(5) Uani 1 1 d . . . . .
H48 H 0.313528 0.544375 0.241012 0.059 Uiso 1 1 calc R U . . .
H49 H 0.241004 0.562941 0.118710 0.059 Uiso 1 1 calc R U . . .
H50 H 0.174079 0.563417 0.210530 0.059 Uiso 1 1 calc R U . . .
C01L C 1.0623(2) 0.73953(6) 0.1226(2) 0.0419(6) Uani 1 1 d . . . . .
H51 H 1.148593 0.742704 0.128588 0.050 Uiso 1 1 calc R U . . .
C01M C 0.2302(2) 0.64252(8) 0.17301(17) 0.0405(6) Uani 1 1 d . . . . .
H52 H 0.146939 0.641339 0.181534 0.061 Uiso 1 1 calc R U . . .
H53 H 0.218906 0.639740 0.093489 0.061 Uiso 1 1 calc R U . . .
H54 H 0.270958 0.668748 0.201261 0.061 Uiso 1 1 calc R U . . .
 
loop_
 _atom_site_aniso_label
 _atom_site_aniso_U_11
 _atom_site_aniso_U_22
 _atom_site_aniso_U_33
 _atom_site_aniso_U_23
 _atom_site_aniso_U_13
 _atom_site_aniso_U_12
N1 0.0288(8) 0.0171(7) 0.0232(8) -0.0033(6) 0.0129(7) -0.0051(6)
C002 0.0130(8) 0.0191(8) 0.0125(8) -0.0001(6) 0.0012(6) -0.0018(6)
C003 0.0135(8) 0.0175(8) 0.0137(8) -0.0008(6) 0.0010(6) -0.0004(6)
C004 0.0107(7) 0.0188(8) 0.0115(7) -0.0002(6) -0.0002(6) 0.0009(6)
C005 0.0140(8) 0.0175(8) 0.0111(7) 0.0018(6) 0.0008(6) 0.0017(6)
C006 0.0126(8) 0.0177(8) 0.0121(7) -0.0013(6) 0.0010(6) -0.0005(6)
C007 0.0140(8) 0.0195(8) 0.0136(8) 0.0015(6) 0.0033(6) 0.0022(6)
C008 0.0165(8) 0.0126(8) 0.0154(8) 0.0004(6) 0.0053(7) 0.0005(6)
C009 0.0183(8) 0.0171(8) 0.0149(8) -0.0002(6) 0.0069(7) 0.0011(6)
C00A 0.0184(8) 0.0154(8) 0.0194(8) -0.0008(6) 0.0051(7) 0.0011(6)
C00B 0.0144(8) 0.0206(9) 0.0119(8) -0.0010(6) 0.0013(6) -0.0006(6)
C00C 0.0135(8) 0.0194(8) 0.0133(8) -0.0033(6) 0.0015(6) 0.0001(6)
C00D 0.0163(8) 0.0195(8) 0.0131(8) 0.0023(6) 0.0039(6) 0.0010(6)
C00E 0.0198(9) 0.0179(8) 0.0158(8) 0.0016(6) 0.0044(7) -0.0017(7)
C00F 0.0161(8) 0.0127(8) 0.0166(8) -0.0002(6) 0.0042(7) 0.0013(6)
C00G 0.0137(8) 0.0191(8) 0.0134(8) -0.0014(6) 0.0021(6) -0.0006(6)
C00H 0.0174(8) 0.0201(8) 0.0150(8) 0.0001(6) 0.0069(7) -0.0005(7)
C00I 0.0178(8) 0.0213(9) 0.0168(8) -0.0007(7) 0.0069(7) -0.0014(7)
C00J 0.0191(9) 0.0219(9) 0.0167(8) 0.0013(7) 0.0067(7) 0.0030(7)
C00K 0.0170(8) 0.0138(8) 0.0176(8) 0.0009(6) 0.0066(7) 0.0017(6)
C00L 0.0189(8) 0.0160(8) 0.0122(8) -0.0001(6) 0.0041(6) 0.0013(6)
C00M 0.0229(9) 0.0177(8) 0.0197(9) 0.0020(7) 0.0084(7) -0.0025(7)
C00N 0.0154(8) 0.0251(9) 0.0158(8) -0.0026(7) 0.0042(7) 0.0017(7)
C00O 0.0176(8) 0.0198(8) 0.0148(8) 0.0007(6) 0.0034(7) 0.0003(7)
C00P 0.0262(9) 0.0155(8) 0.0210(9) -0.0004(7) 0.0101(7) 0.0021(7)
C00Q 0.0153(8) 0.0260(9) 0.0150(8) 0.0017(7) 0.0052(7) 0.0033(7)
C00R 0.0172(8) 0.0229(9) 0.0148(8) 0.0013(7) 0.0052(7) 0.0018(7)
C00S 0.0186(9) 0.0229(9) 0.0166(8) -0.0016(7) 0.0048(7) 0.0011(7)
C00T 0.0208(9) 0.0230(9) 0.0166(8) -0.0022(7) 0.0068(7) 0.0022(7)
C00U 0.0213(9) 0.0228(9) 0.0177(8) -0.0058(7) 0.0068(7) -0.0025(7)
C00V 0.0229(9) 0.0310(10) 0.0152(8) -0.0002(7) 0.0084(7) 0.0013(7)
C00W 0.0163(8) 0.0230(9) 0.0180(8) 0.0022(7) 0.0071(7) 0.0028(7)
C00X 0.0240(9) 0.0265(9) 0.0143(8) 0.0034(7) 0.0063(7) -0.0022(7)
C00Y 0.0246(9) 0.0186(9) 0.0188(8) -0.0003(7) 0.0118(7) 0.0007(7)
C00Z 0.0142(8) 0.0277(9) 0.0155(8) 0.0018(7) 0.0018(7) 0.0023(7)
C010 0.0160(8) 0.0185(8) 0.0228(9) -0.0031(7) 0.0052(7) 0.0000(7)
C011 0.0298(10) 0.0129(8) 0.0266(9) -0.0015(7) 0.0146(8) -0.0016(7)
C012 0.0247(10) 0.0221(9) 0.0239(9) 0.0037(7) 0.0054(8) 0.0038(7)
C013 0.0245(9) 0.0205(9) 0.0236(9) -0.0013(7) 0.0095(8) -0.0014(7)
C014 0.0237(10) 0.0350(11) 0.0186(9) -0.0021(8) 0.0015(8) 0.0058(8)
C015 0.0165(9) 0.0320(10) 0.0223(9) 0.0030(8) 0.0061(7) -0.0005(7)
C016 0.0191(9) 0.0405(11) 0.0143(8) 0.0011(8) 0.0051(7) 0.0013(8)
C017 0.0181(9) 0.0241(9) 0.0259(10) -0.0030(8) 0.0015(8) -0.0001(7)
C018 0.0257(10) 0.0203(9) 0.0334(11) -0.0046(8) 0.0121(8) -0.0042(7)
C019 0.0326(11) 0.0201(9) 0.0304(10) -0.0030(8) 0.0128(9) 0.0019(8)
C01A 0.0209(9) 0.0258(10) 0.0290(10) -0.0102(8) 0.0038(8) 0.0000(7)
C01B 0.0199(9) 0.0302(10) 0.0259(10) -0.0068(8) 0.0026(8) -0.0015(8)
C01C 0.0338(11) 0.0247(10) 0.0252(10) 0.0054(8) 0.0123(8) 0.0037(8)
C01D 0.0225(10) 0.0296(10) 0.0296(10) -0.0076(8) -0.0015(8) 0.0029(8)
C01E 0.0217(9) 0.0320(11) 0.0215(9) 0.0046(8) -0.0008(8) 0.0043(8)
C01F 0.0260(10) 0.0298(10) 0.0332(11) -0.0007(8) 0.0132(9) 0.0073(8)
C01G 0.0308(11) 0.0283(10) 0.0436(12) -0.0110(9) 0.0187(10) -0.0071(8)
B1 0.0145(9) 0.0211(10) 0.0102(8) -0.0006(7) 0.0013(7) -0.0003(7)
C01I 0.0691(17) 0.0237(10) 0.0460(14) -0.0014(9) 0.0412(13) -0.0002(10)
C01J 0.0578(15) 0.0302(11) 0.0275(11) 0.0048(9) 0.0194(10) 0.0056(10)
C01K 0.0415(13) 0.0548(14) 0.0211(10) -0.0110(9) 0.0099(9) -0.0110(11)
C01L 0.0473(14) 0.0266(11) 0.0698(17) -0.0108(11) 0.0429(13) -0.0069(10)
C01M 0.0381(12) 0.0653(16) 0.0171(10) 0.0130(10) 0.0084(9) 0.0169(11)
 
_geom_special_details
;
 All esds (except the esd in the dihedral angle between two l.s. planes)
 are estimated using the full covariance matrix.  The cell esds are taken
 into account individually in the estimation of esds in distances, angles
 and torsion angles; correlations between esds in cell parameters are only
 used when they are defined by crystal symmetry.  An approximate (isotropic)
 treatment of cell esds is used for estimating esds involving l.s. planes.
;
 
loop_
 _geom_bond_atom_site_label_1
 _geom_bond_atom_site_label_2
 _geom_bond_distance
 _geom_bond_site_symmetry_2
 _geom_bond_publ_flag
N1 C00E 1.415(2) . ?
N1 C010 1.423(2) . ?
N1 C011 1.432(2) . ?
C002 C004 1.433(2) . ?
C002 C00O 1.439(2) . ?
C002 C00B 1.446(2) . ?
C003 C00C 1.414(2) . ?
C003 C00A 1.430(2) . ?
C003 C006 1.439(2) . ?
C004 C006 1.423(2) . ?
C004 C005 1.487(2) . ?
C005 C00D 1.406(2) . ?
C005 C007 1.428(2) . ?
C006 C00G 1.447(2) . ?
C007 C00J 1.411(2) . ?
C007 B1 1.541(3) . ?
C008 C00R 1.410(2) . ?
C008 C00F 1.412(2) . ?
C008 B1 1.583(2) . ?
C009 C00H 1.404(2) . ?
C009 C00S 1.411(2) . ?
C009 C00C 1.503(2) . ?
C00A C00M 1.370(2) . ?
C00B C00C 1.405(2) . ?
C00B C00T 1.442(2) . ?
C00D C00E 1.398(2) . ?
C00E C00P 1.406(2) . ?
C00F C00L 1.400(2) . ?
C00F C00N 1.529(2) . ?
C00G C00I 1.385(2) . ?
C00G B1 1.544(3) . ?
C00H C00W 1.399(2) . ?
C00H C017 1.512(2) . ?
C00I C00M 1.414(2) . ?
C00J C00P 1.381(2) . ?
C00K C00Z 1.393(2) . ?
C00K C00L 1.397(2) . ?
C00K C00Q 1.526(2) . ?
C00N C01E 1.533(3) . ?
C00N C01B 1.536(3) . ?
C00O C00X 1.369(2) . ?
C00Q C015 1.533(2) . ?
C00Q C01F 1.535(3) . ?
C00R C00Z 1.396(2) . ?
C00R C016 1.528(2) . ?
C00S C00U 1.394(2) . ?
C00S C01D 1.516(3) . ?
C00T C00V 1.359(3) . ?
C00U C00Y 1.398(3) . ?
C00V C00X 1.421(3) . ?
C00W C00Y 1.395(2) . ?
C00Y C019 1.513(2) . ?
C010 C012 1.398(3) . ?
C010 C013 1.400(2) . ?
C011 C01C 1.392(3) . ?
C011 C01G 1.393(3) . ?
C012 C014 1.394(3) . ?
C013 C018 1.393(3) . ?
C014 C01A 1.388(3) . ?
C016 C01M 1.531(3) . ?
C016 C01K 1.532(3) . ?
C018 C01A 1.385(3) . ?
C01C C01J 1.395(3) . ?
C01G C01L 1.400(3) . ?
C01I C01J 1.379(3) . ?
C01I C01L 1.383(4) . ?
 
loop_
 _geom_angle_atom_site_label_1
 _geom_angle_atom_site_label_2
 _geom_angle_atom_site_label_3
 _geom_angle
 _geom_angle_site_symmetry_1
 _geom_angle_site_symmetry_3
 _geom_angle_publ_flag
C00E N1 C010 121.90(15) . . ?
C00E N1 C011 118.23(14) . . ?
C010 N1 C011 119.81(14) . . ?
C004 C002 C00O 123.51(15) . . ?
C004 C002 C00B 119.78(15) . . ?
C00O C002 C00B 116.58(15) . . ?
C00C C003 C00A 120.43(15) . . ?
C00C C003 C006 120.61(15) . . ?
C00A C003 C006 118.97(15) . . ?
C006 C004 C002 118.31(15) . . ?
C006 C004 C005 119.12(14) . . ?
C002 C004 C005 122.56(15) . . ?
C00D C005 C007 118.06(15) . . ?
C00D C005 C004 121.20(15) . . ?
C007 C005 C004 120.57(15) . . ?
C004 C006 C003 120.20(15) . . ?
C004 C006 C00G 121.16(15) . . ?
C003 C006 C00G 118.61(15) . . ?
C00J C007 C005 118.30(15) . . ?
C00J C007 B1 121.45(15) . . ?
C005 C007 B1 119.71(15) . . ?
C00R C008 C00F 118.69(15) . . ?
C00R C008 B1 118.01(14) . . ?
C00F C008 B1 123.28(15) . . ?
C00H C009 C00S 120.14(15) . . ?
C00H C009 C00C 120.90(15) . . ?
C00S C009 C00C 118.90(15) . . ?
C00M C00A C003 121.55(16) . . ?
C00C C00B C00T 120.28(15) . . ?
C00C C00B C002 120.65(15) . . ?
C00T C00B C002 119.06(15) . . ?
C00B C00C C003 119.39(15) . . ?
C00B C00C C009 121.26(15) . . ?
C003 C00C C009 119.21(15) . . ?
C00E C00D C005 122.03(15) . . ?
C00D C00E C00P 119.56(15) . . ?
C00D C00E N1 118.61(15) . . ?
C00P C00E N1 121.83(16) . . ?
C00L C00F C008 119.70(15) . . ?
C00L C00F C00N 120.22(15) . . ?
C008 C00F C00N 120.07(15) . . ?
C00I C00G C006 118.81(15) . . ?
C00I C00G B1 121.15(15) . . ?
C006 C00G B1 119.97(15) . . ?
C00W C00H C009 118.99(16) . . ?
C00W C00H C017 120.18(15) . . ?
C009 C00H C017 120.81(15) . . ?
C00G C00I C00M 122.66(16) . . ?
C00P C00J C007 122.79(16) . . ?
C00Z C00K C00L 117.77(15) . . ?
C00Z C00K C00Q 120.93(15) . . ?
C00L C00K C00Q 121.30(15) . . ?
C00K C00L C00F 121.89(15) . . ?
C00A C00M C00I 119.03(16) . . ?
C00F C00N C01E 112.31(15) . . ?
C00F C00N C01B 111.51(14) . . ?
C01E C00N C01B 110.93(15) . . ?
C00X C00O C002 121.87(16) . . ?
C00J C00P C00E 118.83(16) . . ?
C00K C00Q C015 112.04(14) . . ?
C00K C00Q C01F 110.57(15) . . ?
C015 C00Q C01F 110.73(15) . . ?
C00Z C00R C008 120.04(15) . . ?
C00Z C00R C016 119.55(15) . . ?
C008 C00R C016 120.37(15) . . ?
C00U C00S C009 118.97(16) . . ?
C00U C00S C01D 120.07(16) . . ?
C009 C00S C01D 120.96(16) . . ?
C00V C00T C00B 121.58(16) . . ?
C00S C00U C00Y 121.92(16) . . ?
C00T C00V C00X 119.51(16) . . ?
C00Y C00W C00H 121.94(16) . . ?
C00O C00X C00V 120.96(16) . . ?
C00W C00Y C00U 118.01(16) . . ?
C00W C00Y C019 121.98(16) . . ?
C00U C00Y C019 120.00(16) . . ?
C00K C00Z C00R 121.91(16) . . ?
C012 C010 C013 118.93(16) . . ?
C012 C010 N1 121.18(16) . . ?
C013 C010 N1 119.88(16) . . ?
C01C C011 C01G 119.27(18) . . ?
C01C C011 N1 120.15(17) . . ?
C01G C011 N1 120.58(18) . . ?
C014 C012 C010 120.18(18) . . ?
C018 C013 C010 120.03(17) . . ?
C01A C014 C012 120.80(18) . . ?
C00R C016 C01M 111.54(16) . . ?
C00R C016 C01K 110.47(16) . . ?
C01M C016 C01K 111.81(18) . . ?
C01A C018 C013 120.98(18) . . ?
C018 C01A C014 119.05(17) . . ?
C011 C01C C01J 120.3(2) . . ?
C011 C01G C01L 119.9(2) . . ?
C007 B1 C00G 115.11(15) . . ?
C007 B1 C008 122.85(15) . . ?
C00G B1 C008 122.03(15) . . ?
C01J C01I C01L 119.8(2) . . ?
C01I C01J C01C 120.3(2) . . ?
C01I C01L C01G 120.4(2) . . ?
 
loop_
 _geom_torsion_atom_site_label_1
 _geom_torsion_atom_site_label_2
 _geom_torsion_atom_site_label_3
 _geom_torsion_atom_site_label_4
 _geom_torsion
 _geom_torsion_site_symmetry_1
 _geom_torsion_site_symmetry_2
 _geom_torsion_site_symmetry_3
 _geom_torsion_site_symmetry_4
 _geom_torsion_publ_flag
C00O C002 C004 C006 164.51(15) . . . . ?
C00B C002 C004 C006 -11.3(2) . . . . ?
C00O C002 C004 C005 -16.6(2) . . . . ?
C00B C002 C004 C005 167.62(15) . . . . ?
C006 C004 C005 C00D 152.46(15) . . . . ?
C002 C004 C005 C00D -26.4(2) . . . . ?
C006 C004 C005 C007 -22.6(2) . . . . ?
C002 C004 C005 C007 158.50(15) . . . . ?
C002 C004 C006 C003 11.2(2) . . . . ?
C005 C004 C006 C003 -167.73(14) . . . . ?
C002 C004 C006 C00G -166.60(15) . . . . ?
C005 C004 C006 C00G 14.5(2) . . . . ?
C00C C003 C006 C004 -4.0(2) . . . . ?
C00A C003 C006 C004 175.77(15) . . . . ?
C00C C003 C006 C00G 173.85(15) . . . . ?
C00A C003 C006 C00G -6.4(2) . . . . ?
C00D C005 C007 C00J 7.2(2) . . . . ?
C004 C005 C007 C00J -177.59(15) . . . . ?
C00D C005 C007 B1 -164.48(15) . . . . ?
C004 C005 C007 B1 10.8(2) . . . . ?
C00C C003 C00A C00M -176.79(16) . . . . ?
C006 C003 C00A C00M 3.4(2) . . . . ?
C004 C002 C00B C00C 4.2(2) . . . . ?
C00O C002 C00B C00C -171.90(15) . . . . ?
C004 C002 C00B C00T -176.84(15) . . . . ?
C00O C002 C00B C00T 7.1(2) . . . . ?
C00T C00B C00C C003 -175.76(15) . . . . ?
C002 C00B C00C C003 3.2(2) . . . . ?
C00T C00B C00C C009 -0.2(2) . . . . ?
C002 C00B C00C C009 178.79(15) . . . . ?
C00A C003 C00C C00B 176.90(15) . . . . ?
C006 C003 C00C C00B -3.3(2) . . . . ?
C00A C003 C00C C009 1.2(2) . . . . ?
C006 C003 C00C C009 -179.00(14) . . . . ?
C00H C009 C00C C00B 89.3(2) . . . . ?
C00S C009 C00C C00B -93.5(2) . . . . ?
C00H C009 C00C C003 -95.1(2) . . . . ?
C00S C009 C00C C003 82.1(2) . . . . ?
C007 C005 C00D C00E -6.9(2) . . . . ?
C004 C005 C00D C00E 177.89(15) . . . . ?
C005 C00D C00E C00P 1.9(2) . . . . ?
C005 C00D C00E N1 -177.53(15) . . . . ?
C010 N1 C00E C00D -145.68(17) . . . . ?
C011 N1 C00E C00D 37.0(2) . . . . ?
C010 N1 C00E C00P 34.9(3) . . . . ?
C011 N1 C00E C00P -142.42(17) . . . . ?
C00R C008 C00F C00L -0.9(2) . . . . ?
B1 C008 C00F C00L -179.35(15) . . . . ?
C00R C008 C00F C00N 178.33(15) . . . . ?
B1 C008 C00F C00N -0.1(2) . . . . ?
C004 C006 C00G C00I -178.41(15) . . . . ?
C003 C006 C00G C00I 3.8(2) . . . . ?
C004 C006 C00G B1 4.7(2) . . . . ?
C003 C006 C00G B1 -173.15(15) . . . . ?
C00S C009 C00H C00W -1.5(2) . . . . ?
C00C C009 C00H C00W 175.73(15) . . . . ?
C00S C009 C00H C017 179.75(16) . . . . ?
C00C C009 C00H C017 -3.0(2) . . . . ?
C006 C00G C00I C00M 2.0(3) . . . . ?
B1 C00G C00I C00M 178.85(16) . . . . ?
C005 C007 C00J C00P -2.7(3) . . . . ?
B1 C007 C00J C00P 168.82(16) . . . . ?
C00Z C00K C00L C00F -0.5(2) . . . . ?
C00Q C00K C00L C00F -179.76(15) . . . . ?
C008 C00F C00L C00K 0.8(2) . . . . ?
C00N C00F C00L C00K -178.43(15) . . . . ?
C003 C00A C00M C00I 2.2(3) . . . . ?
C00G C00I C00M C00A -5.1(3) . . . . ?
C00L C00F C00N C01E 56.0(2) . . . . ?
C008 C00F C00N C01E -123.19(17) . . . . ?
C00L C00F C00N C01B -69.2(2) . . . . ?
C008 C00F C00N C01B 111.60(18) . . . . ?
C004 C002 C00O C00X 178.00(16) . . . . ?
C00B C002 C00O C00X -6.1(2) . . . . ?
C007 C00J C00P C00E -2.4(3) . . . . ?
C00D C00E C00P C00J 2.9(3) . . . . ?
N1 C00E C00P C00J -177.75(16) . . . . ?
C00Z C00K C00Q C015 42.1(2) . . . . ?
C00L C00K C00Q C015 -138.63(16) . . . . ?
C00Z C00K C00Q C01F -81.9(2) . . . . ?
C00L C00K C00Q C01F 97.33(19) . . . . ?
C00F C008 C00R C00Z 0.7(2) . . . . ?
B1 C008 C00R C00Z 179.29(16) . . . . ?
C00F C008 C00R C016 -176.80(16) . . . . ?
B1 C008 C00R C016 1.8(2) . . . . ?
C00H C009 C00S C00U 1.6(2) . . . . ?
C00C C009 C00S C00U -175.69(15) . . . . ?
C00H C009 C00S C01D -179.44(17) . . . . ?
C00C C009 C00S C01D 3.3(3) . . . . ?
C00C C00B C00T C00V 176.10(16) . . . . ?
C002 C00B C00T C00V -2.9(3) . . . . ?
C009 C00S C00U C00Y -0.1(3) . . . . ?
C01D C00S C00U C00Y -179.13(17) . . . . ?
C00B C00T C00V C00X -2.7(3) . . . . ?
C009 C00H C00W C00Y -0.1(3) . . . . ?
C017 C00H C00W C00Y 178.71(16) . . . . ?
C002 C00O C00X C00V 0.7(3) . . . . ?
C00T C00V C00X C00O 3.9(3) . . . . ?
C00H C00W C00Y C00U 1.5(3) . . . . ?
C00H C00W C00Y C019 -177.63(16) . . . . ?
C00S C00U C00Y C00W -1.4(3) . . . . ?
C00S C00U C00Y C019 177.75(17) . . . . ?
C00L C00K C00Z C00R 0.4(3) . . . . ?
C00Q C00K C00Z C00R 179.62(16) . . . . ?
C008 C00R C00Z C00K -0.5(3) . . . . ?
C016 C00R C00Z C00K 177.07(16) . . . . ?
C00E N1 C010 C012 31.0(3) . . . . ?
C011 N1 C010 C012 -151.68(17) . . . . ?
C00E N1 C010 C013 -149.91(17) . . . . ?
C011 N1 C010 C013 27.4(2) . . . . ?
C00E N1 C011 C01C 49.8(2) . . . . ?
C010 N1 C011 C01C -127.65(18) . . . . ?
C00E N1 C011 C01G -129.67(19) . . . . ?
C010 N1 C011 C01G 52.9(2) . . . . ?
C013 C010 C012 C014 0.7(3) . . . . ?
N1 C010 C012 C014 179.84(17) . . . . ?
C012 C010 C013 C018 1.0(3) . . . . ?
N1 C010 C013 C018 -178.12(17) . . . . ?
C010 C012 C014 C01A -1.5(3) . . . . ?
C00Z C00R C016 C01M 54.1(2) . . . . ?
C008 C00R C016 C01M -128.40(19) . . . . ?
C00Z C00R C016 C01K -71.0(2) . . . . ?
C008 C00R C016 C01K 106.6(2) . . . . ?
C010 C013 C018 C01A -2.1(3) . . . . ?
C013 C018 C01A C014 1.3(3) . . . . ?
C012 C014 C01A C018 0.5(3) . . . . ?
C01G C011 C01C C01J -0.5(3) . . . . ?
N1 C011 C01C C01J -179.98(17) . . . . ?
C01C C011 C01G C01L 1.9(3) . . . . ?
N1 C011 C01G C01L -178.64(17) . . . . ?
C00J C007 B1 C00G -163.67(15) . . . . ?
C005 C007 B1 C00G 7.7(2) . . . . ?
C00J C007 B1 C008 15.6(2) . . . . ?
C005 C007 B1 C008 -172.97(15) . . . . ?
C00I C00G B1 C007 167.59(15) . . . . ?
C006 C00G B1 C007 -15.6(2) . . . . ?
C00I C00G B1 C008 -11.7(2) . . . . ?
C006 C00G B1 C008 165.10(15) . . . . ?
C00R C008 B1 C007 86.4(2) . . . . ?
C00F C008 B1 C007 -95.1(2) . . . . ?
C00R C008 B1 C00G -94.3(2) . . . . ?
C00F C008 B1 C00G 84.2(2) . . . . ?
C01L C01I C01J C01C 1.9(3) . . . . ?
C011 C01C C01J C01I -1.4(3) . . . . ?
C01J C01I C01L C01G -0.5(3) . . . . ?
C011 C01G C01L C01I -1.4(3) . . . . ?
 
_refine_diff_density_max    0.387
_refine_diff_density_min   -0.234
_refine_diff_density_rms    0.053

_shelx_res_file
;
TITL 24_SN03_hon_autored_a.res in P2(1)/n
    24_SN03_hon_autored_a.res
    created by SHELXL-2018/3 at 18:51:04 on 09-Dec-2024
REM  Yadorkari-X generated
CELL 0.41310 11.2331 32.7588 12.7474 90.0000 110.8260 90.0000
ZERR 4.0 0.0003 0.0008 0.0003 0.0000 0.0030 0.0000
LATT 1
SYMM 1/2-X, 1/2+Y, 1/2-Z
REM  SPGR P21/n monoclinic
SFAC C H B N
DISP C -0.0001 0.0005 5.2
DISP H 0. 0. 0.6
DISP B -0.0001 0.0002 3.7
DISP N 0.0004 0.001 7.2
UNIT 224 216 4 4
TEMP -173.0
L.S. 10
FMAP 2
PLAN -20
ACTA
CONF
LIST 4

WGHT    0.039100    3.084500
FVAR       0.23873
N1    4    0.870192    0.737684    0.308701    11.00000    0.02875    0.01707 =
         0.02315   -0.00332    0.01293   -0.00513
C002  1    0.799005    0.584989    0.176207    11.00000    0.01303    0.01911 =
         0.01250   -0.00015    0.00115   -0.00181
C003  1    0.748964    0.517575    0.294034    11.00000    0.01347    0.01755 =
         0.01374   -0.00080    0.00100   -0.00035
C004  1    0.746712    0.592318    0.261940    11.00000    0.01068    0.01878 =
         0.01154   -0.00022   -0.00016    0.00092
C005  1    0.730266    0.634082    0.300382    11.00000    0.01403    0.01751 =
         0.01108    0.00177    0.00084    0.00174
C006  1    0.711452    0.558078    0.313163    11.00000    0.01263    0.01769 =
         0.01213   -0.00125    0.00099   -0.00054
C007  1    0.641389    0.641521    0.355178    11.00000    0.01398    0.01955 =
         0.01364    0.00151    0.00326    0.00215
C008  1    0.469005    0.610671    0.442132    11.00000    0.01654    0.01261 =
         0.01535    0.00043    0.00531    0.00048
C009  1    0.849983    0.468199    0.199427    11.00000    0.01832    0.01714 =
         0.01494   -0.00022    0.00694    0.00108
C00A  1    0.719733    0.484041    0.352596    11.00000    0.01838    0.01545 =
         0.01938   -0.00081    0.00512    0.00106
AFIX  43
H1    2    0.748415    0.457466    0.343367    11.00000   -1.20000
AFIX   0
C00B  1    0.836269    0.544086    0.158172    11.00000    0.01438    0.02060 =
         0.01188   -0.00097    0.00127   -0.00060
C00C  1    0.814122    0.510975    0.218856    11.00000    0.01353    0.01943 =
         0.01332   -0.00332    0.00152    0.00011
C00D  1    0.808025    0.666605    0.291781    11.00000    0.01631    0.01952 =
         0.01308    0.00231    0.00392    0.00101
AFIX  43
H2    2    0.873922    0.661408    0.263133    11.00000   -1.20000
AFIX   0
C00E  1    0.791329    0.706344    0.324089    11.00000    0.01981    0.01787 =
         0.01582    0.00160    0.00441   -0.00170
C00F  1    0.490835    0.612959    0.558091    11.00000    0.01608    0.01270 =
         0.01659   -0.00017    0.00415    0.00127
C00G  1    0.633911    0.562901    0.381897    11.00000    0.01374    0.01912 =
         0.01338   -0.00136    0.00212   -0.00060
C00H  1    0.971433    0.452593    0.260158    11.00000    0.01736    0.02010 =
         0.01499    0.00008    0.00689   -0.00053
C00I  1    0.604970    0.528695    0.432060    11.00000    0.01783    0.02134 =
         0.01685   -0.00072    0.00690   -0.00139
AFIX  43
H3    2    0.551811    0.531792    0.475185    11.00000   -1.20000
AFIX   0
C00J  1    0.625898    0.681968    0.386107    11.00000    0.01907    0.02188 =
         0.01673    0.00131    0.00672    0.00304
AFIX  43
H4    2    0.564257    0.687247    0.419639    11.00000   -1.20000
AFIX   0
C00K  1    0.262111    0.619107    0.518955    11.00000    0.01699    0.01384 =
         0.01765    0.00091    0.00659    0.00171
C00L  1    0.387619    0.617360    0.594391    11.00000    0.01893    0.01599 =
         0.01225   -0.00008    0.00412    0.00132
AFIX  43
H5    2    0.403393    0.619210    0.672563    11.00000   -1.20000
AFIX   0
C00M  1    0.651343    0.489348    0.421684    11.00000    0.02286    0.01766 =
         0.01968    0.00198    0.00843   -0.00246
AFIX  43
H6    2    0.635315    0.466921    0.462026    11.00000   -1.20000
AFIX   0
C00N  1    0.626528    0.610079    0.643603    11.00000    0.01536    0.02511 =
         0.01580   -0.00257    0.00421    0.00173
AFIX  13
H7    2    0.683893    0.603893    0.601003    11.00000   -1.20000
AFIX   0
C00O  1    0.809754    0.615962    0.100015    11.00000    0.01761    0.01977 =
         0.01478    0.00067    0.00337    0.00031
AFIX  43
H8    2    0.778469    0.642602    0.104466    11.00000   -1.20000
AFIX   0
C00P  1    0.696559    0.714227    0.369704    11.00000    0.02623    0.01555 =
         0.02105   -0.00039    0.01008    0.00205
AFIX  43
H9    2    0.681406    0.741257    0.388895    11.00000   -1.20000
AFIX   0
C00Q  1    0.150622    0.624072    0.559743    11.00000    0.01527    0.02603 =
         0.01504    0.00170    0.00516    0.00329
AFIX  13
H10   2    0.180329    0.615533    0.640281    11.00000   -1.20000
AFIX   0
C00R  1    0.342562    0.612334    0.365573    11.00000    0.01718    0.02289 =
         0.01479    0.00126    0.00520    0.00177
C00S  1    0.757583    0.443140    0.122374    11.00000    0.01857    0.02293 =
         0.01656   -0.00164    0.00482    0.00109
C00T  1    0.894760    0.537588    0.075489    11.00000    0.02081    0.02305 =
         0.01662   -0.00215    0.00679    0.00218
AFIX  43
H11   2    0.922894    0.510969    0.065927    11.00000   -1.20000
AFIX   0
C00U  1    0.787963    0.402597    0.109878    11.00000    0.02129    0.02285 =
         0.01775   -0.00578    0.00678   -0.00246
AFIX  43
H12   2    0.725767    0.385683    0.058135    11.00000   -1.20000
AFIX   0
C00V  1    0.910593    0.568630    0.010930    11.00000    0.02285    0.03099 =
         0.01523   -0.00019    0.00838    0.00130
AFIX  43
H13   2    0.952662    0.563949   -0.040764    11.00000   -1.20000
AFIX   0
C00W  1    0.997944    0.411761    0.244894    11.00000    0.01631    0.02296 =
         0.01802    0.00224    0.00706    0.00283
AFIX  43
H14   2    1.080146    0.401192    0.285896    11.00000   -1.20000
AFIX   0
C00X  1    0.863764    0.608130    0.021327    11.00000    0.02402    0.02652 =
         0.01433    0.00341    0.00635   -0.00216
AFIX  43
H15   2    0.870034    0.629418   -0.027052    11.00000   -1.20000
AFIX   0
C00Y  1    0.907258    0.386114    0.171260    11.00000    0.02457    0.01860 =
         0.01884   -0.00030    0.01176    0.00068
C00Z  1    0.241978    0.616641    0.404808    11.00000    0.01420    0.02774 =
         0.01552    0.00177    0.00177    0.00234
AFIX  43
H16   2    0.157340    0.617929    0.352147    11.00000   -1.20000
AFIX   0
C010  1    0.911430    0.770913    0.384938    11.00000    0.01599    0.01855 =
         0.02275   -0.00312    0.00517   -0.00002
C011  1    0.904205    0.736322    0.210594    11.00000    0.02983    0.01294 =
         0.02664   -0.00152    0.01461   -0.00156
C012  1    0.931137    0.766181    0.498904    11.00000    0.02470    0.02206 =
         0.02390    0.00375    0.00543    0.00384
AFIX  43
H17   2    0.916732    0.740426    0.526525    11.00000   -1.20000
AFIX   0
C013  1    0.934679    0.809017    0.346329    11.00000    0.02451    0.02054 =
         0.02357   -0.00128    0.00954   -0.00139
AFIX  43
H18   2    0.920467    0.812862    0.268942    11.00000   -1.20000
AFIX   0
C014  1    0.971853    0.799144    0.572089    11.00000    0.02374    0.03501 =
         0.01857   -0.00207    0.00152    0.00577
AFIX  43
H19   2    0.983065    0.795818    0.649056    11.00000   -1.20000
AFIX   0
C015  1    0.037456    0.596896    0.494359    11.00000    0.01653    0.03198 =
         0.02230    0.00296    0.00606   -0.00048
AFIX 137
H20   2    0.005781    0.604844    0.415063    11.00000   -1.50000
H21   2   -0.030587    0.600168    0.524992    11.00000   -1.50000
H22   2    0.064828    0.568304    0.501223    11.00000   -1.50000
AFIX   0
C016  1    0.314240    0.607729    0.239756    11.00000    0.01905    0.04055 =
         0.01434    0.00109    0.00509    0.00129
AFIX  13
H23   2    0.397226    0.609181    0.227435    11.00000   -1.20000
AFIX   0
C017  1    1.071737    0.479088    0.342717    11.00000    0.01813    0.02412 =
         0.02594   -0.00299    0.00152   -0.00006
AFIX 137
H24   2    1.147122    0.462546    0.382085    11.00000   -1.50000
H25   2    1.037774    0.490621    0.397263    11.00000   -1.50000
H26   2    1.095312    0.501265    0.302300    11.00000   -1.50000
AFIX   0
C018  1    0.978656    0.841306    0.421360    11.00000    0.02568    0.02032 =
         0.03344   -0.00463    0.01210   -0.00424
AFIX  43
H27   2    0.996858    0.866811    0.394917    11.00000   -1.20000
AFIX   0
C019  1    0.934162    0.341545    0.157960    11.00000    0.03265    0.02007 =
         0.03037   -0.00297    0.01279    0.00191
AFIX 137
H28   2    0.953695    0.337932    0.089479    11.00000   -1.50000
H29   2    0.859188    0.325212    0.152786    11.00000   -1.50000
H30   2    1.007033    0.332616    0.222998    11.00000   -1.50000
AFIX   0
C01A  1    0.996221    0.836771    0.533888    11.00000    0.02094    0.02582 =
         0.02905   -0.01024    0.00375    0.00005
AFIX  43
H31   2    1.024544    0.859095    0.584219    11.00000   -1.20000
AFIX   0
C01B  1    0.670546    0.650875    0.704486    11.00000    0.01985    0.03021 =
         0.02589   -0.00679    0.00258   -0.00154
AFIX 137
H32   2    0.664196    0.672351    0.649233    11.00000   -1.50000
H33   2    0.759159    0.648438    0.755580    11.00000   -1.50000
H34   2    0.616365    0.657860    0.747482    11.00000   -1.50000
AFIX   0
C01C  1    0.810646    0.730887    0.105235    11.00000    0.03384    0.02466 =
         0.02524    0.00540    0.01227    0.00370
AFIX  43
H35   2    0.724042    0.728086    0.098452    11.00000   -1.20000
AFIX   0
C01D  1    0.626259    0.459523    0.055180    11.00000    0.02247    0.02959 =
         0.02962   -0.00760   -0.00149    0.00287
AFIX 137
H36   2    0.578497    0.438889    0.000833    11.00000   -1.50000
H37   2    0.634570    0.484299    0.015244    11.00000   -1.50000
H38   2    0.580837    0.465970    0.106036    11.00000   -1.50000
AFIX   0
C01E  1    0.641737    0.575290    0.727831    11.00000    0.02170    0.03195 =
         0.02151    0.00461   -0.00080    0.00430
AFIX 137
H39   2    0.588761    0.580829    0.772910    11.00000   -1.50000
H40   2    0.731182    0.573282    0.777220    11.00000   -1.50000
H41   2    0.614991    0.549522    0.687206    11.00000   -1.50000
AFIX   0
C01F  1    0.109777    0.668990    0.553576    11.00000    0.02597    0.02977 =
         0.03318   -0.00071    0.01322    0.00732
AFIX 137
H42   2    0.182084    0.685630    0.599364    11.00000   -1.50000
H43   2    0.039743    0.671726    0.581970    11.00000   -1.50000
H44   2    0.081427    0.678292    0.475458    11.00000   -1.50000
AFIX   0
C01G  1    1.030972    0.740052    0.219452    11.00000    0.03082    0.02827 =
         0.04363   -0.01103    0.01867   -0.00710
AFIX  43
H45   2    1.095994    0.742942    0.291114    11.00000   -1.20000
AFIX   0
B1    3    0.579420    0.605243    0.393328    11.00000    0.01453    0.02114 =
         0.01021   -0.00063    0.00130   -0.00035
C01I  1    0.968565    0.734437    0.018194    11.00000    0.06912    0.02372 =
         0.04596   -0.00139    0.04124   -0.00022
AFIX  43
H46   2    0.990227    0.734311   -0.047377    11.00000   -1.20000
AFIX   0
C01J  1    0.843458    0.729534    0.009534    11.00000    0.05784    0.03018 =
         0.02753    0.00485    0.01940    0.00556
AFIX  43
H47   2    0.779332    0.725216   -0.061949    11.00000   -1.20000
AFIX   0
C01K  1    0.255415    0.565843    0.198815    11.00000    0.04151    0.05475 =
         0.02113   -0.01095    0.00993   -0.01102
AFIX 137
H48   2    0.313528    0.544375    0.241012    11.00000   -1.50000
H49   2    0.241004    0.562941    0.118710    11.00000   -1.50000
H50   2    0.174079    0.563417    0.210530    11.00000   -1.50000
AFIX   0
C01L  1    1.062346    0.739534    0.122580    11.00000    0.04728    0.02659 =
         0.06985   -0.01079    0.04293   -0.00695
AFIX  43
H51   2    1.148593    0.742704    0.128588    11.00000   -1.20000
AFIX   0
C01M  1    0.230203    0.642517    0.173007    11.00000    0.03810    0.06525 =
         0.01709    0.01297    0.00837    0.01690
AFIX 137
H52   2    0.146939    0.641339    0.181534    11.00000   -1.50000
H53   2    0.218906    0.639740    0.093489    11.00000   -1.50000
H54   2    0.270958    0.668748    0.201261    11.00000   -1.50000

AFIX   0
HKLF 4 1 1 0 0 0 1 0 0 0 1


REM  24_SN03_hon_autored_a.res in P2(1)/n
REM wR2 = 0.1336, GooF = S = 1.071, Restrained GooF = 1.071 for all data
REM R1 = 0.0564 for 7413 Fo > 4sig(Fo) and 0.0698 for all 8938 data
REM 532 parameters refined using 0 restraints

END

WGHT      0.0391      3.0844

REM Highest difference peak  0.387,  deepest hole -0.234,  1-sigma level  0.053
Q1    1   0.6116  0.6241  0.3859  11.00000  0.05    0.39
Q2    1   0.8341  0.4906  0.2057  11.00000  0.05    0.38
Q3    1   0.6218  0.5860  0.3940  11.00000  0.05    0.37
Q4    1   0.7235  0.5384  0.2981  11.00000  0.05    0.35
Q5    1   0.7394  0.6132  0.2792  11.00000  0.05    0.35
Q6    1   0.8211  0.5255  0.1824  11.00000  0.05    0.34
Q7    1   0.7384  0.5746  0.2971  11.00000  0.05    0.32
Q8    1   0.8318  0.5658  0.1797  11.00000  0.05    0.31
Q9    1   0.6916  0.5613  0.3617  11.00000  0.05    0.31
Q10   1   0.8282  0.6021  0.1561  11.00000  0.05    0.29
Q11   1   0.4765  0.6049  0.5046  11.00000  0.05    0.28
Q12   1   0.7750  0.5889  0.2204  11.00000  0.05    0.27
Q13   1   0.5459  0.6040  0.4330  11.00000  0.05    0.27
Q14   1   0.7179  0.5019  0.3151  11.00000  0.05    0.26
Q15   1   0.6573  0.4881  0.3589  11.00000  0.05    0.26
Q16   1   0.7039  0.6356  0.3533  11.00000  0.05    0.26
Q17   1   0.7374  0.6531  0.2647  11.00000  0.05    0.26
Q18   1   0.6409  0.6604  0.3770  11.00000  0.05    0.26
Q19   1   0.8399  0.5411  0.1033  11.00000  0.05    0.25
Q20   1   0.8133  0.4616  0.1447  11.00000  0.05    0.25
;
_shelx_res_checksum   82514

_shelx_hkl_file
;
   0   0   2  141.05   15.69
   0   0  -2  151.53   15.95
   0   0   2  135.51   15.67
   0   0  -2  135.36   15.67
   0   0   3   -0.22    0.76
   0   0  -3   -0.46    1.02
   0   0   3   -1.89    0.90
   0   0  -3   -0.26    0.80
   0   0  -3    1.20    3.09
   0   0   3    0.10    2.96
   0   0   4  103.42   13.01
   0   0  -4  116.93   13.02
   0   0   4  124.26   13.05
   0   0   5    3.22    3.51
   0   0   5    0.77    1.12
   0   0  -5    2.59    1.32
   0   0  -5    7.53    1.30
   0   0  -6   51.54    8.36
   0   0   6  108.94    9.54
   0   0  -6  108.28    9.64
   0   0   6   59.14    8.29
   0   0   6   91.77    8.33
   0   0   7    1.24    1.07
   0   0   7   -0.45    3.83
   0   0  -7    4.26    4.18
   0   0  -7    1.69    1.16
   0   0  -7    1.71    1.38
   0   0   7    1.32    1.22
   0   0   8    2.32    1.25
   0   0  -8    6.52    4.08
   0   0   8    0.25    3.76
   0   0   8    1.16    1.33
   0   0  -8    1.45    1.19
   0   0  -8    2.56    1.47
   0   0  -9   -1.54    4.57
   0   0   9   -1.40    1.30
   0   0  -9   -0.98    1.24
   0   0   9    0.30    1.45
   0   0   9    0.57    4.18
   0   0  -9    1.20    1.40
   0   0  10   51.42    6.30
   0   0  10   52.71    7.96
   0   0 -10   51.48    6.21
   0   0 -10   51.18    8.51
   0   0 -10   50.80    6.29
   0   0  10   51.63    6.18
   0   0  11    3.73    4.79
   0   0 -11   12.60    2.23
   0   0  11    7.25    2.36
   0   0 -11   15.67    5.98
   0   0 -11   10.59    2.17
   0   0  11    9.87    2.06
   0   0  12    3.75    1.73
   0   0 -12    8.47    1.94
   0   0  12    4.39    5.09
   0   0  13    4.31    5.12
   0   0 -13    1.85    1.80
   0   0  13    3.60    2.13
   0   0 -13    5.81    2.27
   0   0  13    1.65    1.70
   0   0 -13   -1.40    6.12
   0   0 -14   11.67    6.97
   0   0 -14    7.91    2.22
   0   0  14   15.48    6.19
   0   0  14    9.51    2.17
   0   0  14    9.11    2.42
   0   0 -14    9.96    2.68
   0  -1  -2  112.42   13.39
   0  -1   2   99.66   13.38
   0   1   2  133.39   13.37
   0   1  -2  135.68   13.45
   0   1   2  119.66   13.11
   0  -1  -2  107.19   13.11
   0   1   2  111.77   13.10
   0  -1   2  120.77   13.10
   0  -1  -2  111.68   13.10
   0   1   3   54.42    6.69
   0  -1  -3   46.51    6.67
   0   1  -3   59.82    6.93
   0  -1  -3   49.73    5.94
   0   1   3   58.12    5.95
   0   1   3   48.41    5.91
   0   1  -3   46.16    5.89
   0  -1  -3   52.36    5.93
   0  -1   3   48.68    5.88
   0   1  -3   60.96    5.95
   0  -1   3   48.63    5.93
   0   1  -4  307.93   33.29
   0   1   4  344.09   33.30
   0  -1  -4  349.80   33.31
   0  -1   4  344.73   33.29
   0  -1  -4  303.66   33.64
   0  -1  -5   52.05    8.31
   0   1   5   55.60    7.38
   0  -1   5   67.45    7.38
   0   1  -5   63.31    7.34
   0   1  -5   58.73    7.39
   0  -1  -5   73.73    7.42
   0   1  -5   83.31    8.39
   0   1   5   49.46    8.19
   0  -1   5   55.81    8.23
   0  -1   6  281.72   37.50
   0  -1  -6  323.63   37.58
   0   1   6  342.37   37.58
   0   1  -6  330.82   37.67
   0  -1   6  310.15   37.09
   0   1  -6  337.07   37.16
   0  -1  -6  307.86   37.14
   0  -1  -6  325.55   37.11
   0   1   6  331.40   37.12
   0   1   6  336.90   37.14
   0  -1   6  344.64   37.14
   0  -1   7    9.30    1.64
   0  -1  -7    8.92    1.71
   0  -1  -7    3.23    3.90
   0   1  -7   10.75    4.22
   0   1   7    8.84    1.41
   0  -1   7    4.40    1.36
   0   1   7    8.76    4.49
   0  -1   7    4.32    4.21
   0   1  -7    5.64    1.75
   0  -1  -7    6.81    1.54
   0   1  -7    7.12    1.50
   0   1   7   10.57    1.56
   0  -1   8    1.79    1.41
   0  -1  -8    7.20    1.57
   0   1  -8    4.74    4.18
   0  -1  -8    2.66    3.97
   0  -1   8    2.04    1.20
   0   1   8    5.75    1.33
   0  -1   8    3.35    4.24
   0   1   8    4.24    3.98
   0   1  -8    2.08    1.47
   0   1   8    1.65    1.41
   0   1  -8    1.05    1.25
   0  -1  -8    2.24    1.33
   0  -1   9   -4.86    4.15
   0   1   9    0.28    3.96
   0  -1  -9   -0.32    1.60
   0  -1   9   -0.82    1.26
   0   1  -9    5.66    4.70
   0  -1  -9   -3.63    4.43
   0   1   9    1.52    1.33
   0  -1   9   -1.50    1.20
   0   1  -9    0.97    1.32
   0   1   9    2.55    1.51
   0   1  -9    4.00    1.37
   0  -1  -9    3.23    1.38
   0  -1  10    2.19    4.59
   0   1  10    3.10    4.62
   0  -1 -10    5.86    1.78
   0  -1 -10   14.59    5.26
   0   1 -10    4.21    5.08
   0   1  10    0.54    1.52
   0  -1 -10    5.12    1.60
   0   1 -10    6.39    1.63
   0  -1  10    3.98    1.50
   0   1 -10    3.36    1.82
   0  -1  10    4.69    1.85
   0   1  10    4.85    1.74
   0  -1  11   25.98    4.09
   0   1 -11   21.01    6.77
   0  -1 -11   26.02    6.90
   0   1  11   20.25    6.12
   0  -1  11   25.89    6.11
   0  -1  11   30.52    3.89
   0   1  11   32.55    3.90
   0   1  11   26.07    3.98
   0  -1 -11   26.43    3.94
   0   1 -11   32.25    3.92
   0   1 -11   29.10    4.05
   0  -1 -11   38.41    4.25
   0  -1  12   -0.11    1.40
   0   1  12    1.32    1.63
   0  -1 -12    0.58    1.70
   0   1 -12    1.99    1.70
   0  -1  12    1.84    4.47
   0  -1 -13    7.85    2.48
   0   1 -13    2.20    2.35
   0   1 -13    1.45    1.57
   0   1  13    7.41    2.36
   0  -1  13    2.25    1.92
   0   1  13    4.24    5.49
   0  -1  13   -2.36    4.94
   0  -1  13    1.85    1.75
   0   1  13    8.41    1.95
   0  -1 -13   15.33    2.08
   0  -1 -13    2.28    6.49
   0   1 -13    2.84    6.25
   0  -1  14   35.59    4.81
   0   1  14   38.32    4.88
   0   1 -14   45.39    4.93
   0  -1 -14   34.02    4.88
   0   1  14   42.00    7.42
   0  -1  14   30.65    7.16
   0  -1  14   34.33    4.89
   0   1 -14   41.31    8.44
   0  -1 -14   34.96    5.00
   0   1 -14   46.15    5.28
   0   1  14   35.28    4.96
   0  -1 -14   33.36    8.67
   0  -2   2  251.39   30.31
   0   2  -2  246.05   30.34
   0   2   2  264.88   30.28
   0  -2   2  280.62   30.12
   0  -2  -2  243.56   30.27
   0   2   2  256.21   30.13
   0  -2  -2  259.20   30.12
   0  -2  -2  267.07   30.12
   0   2   2  273.77   30.12
   0  -2   3    0.28    0.70
   0   2  -3    1.94    0.76
   0   2   3    5.48    2.92
   0  -2  -3    0.09    2.89
   0  -2  -3    0.98    0.99
   0   2   3    2.67    1.01
   0  -2   3    1.46    0.90
   0   2  -3    2.80    3.29
   0  -2   3    1.24    3.14
   0  -2  -3    1.38    0.92
   0   2   3    1.19    1.00
   0  -2  -4   26.99    4.51
   0  -2   4   23.43    3.12
   0   2   4   26.65    3.20
   0   2  -4   30.23    3.12
   0   2   4   20.99    3.19
   0  -2  -4   27.51    3.21
   0   2  -5   38.16    6.01
   0   2   5   37.61    5.69
   0  -2  -5   36.87    5.73
   0   2  -5   38.02    4.56
   0  -2   5   37.15    4.54
   0   2  -5   44.29    4.49
   0   2   5   33.75    4.53
   0  -2  -5   34.61    4.57
   0  -2   5   25.30    5.69
   0  -2  -6   86.76   11.04
   0  -2  -6   80.72   10.14
   0  -2   6  110.99   11.47
   0   2   6   77.48   10.12
   0   2  -6  128.69   11.57
   0   2   6   74.45   10.92
   0   2  -6  106.26   10.21
   0   2   6   82.69   10.15
   0  -2  -6   73.03   10.15
   0  -2   6  113.09   10.24
   0  -2   7    2.06    4.29
   0   2   7    4.75    4.18
   0  -2   7    4.06    1.45
   0  -2  -7    1.47    1.54
   0   2  -7    0.50    4.14
   0  -2  -7    2.71    4.06
   0   2  -7    1.89    1.21
   0  -2  -7    9.61    1.41
   0  -2   7    1.15    1.12
   0   2   7    7.44    1.39
   0   2  -7    1.45    1.56
   0   2   7    9.36    1.46
   0   2   8   31.02    3.20
   0  -2   8   23.06    3.05
   0  -2  -8   28.27    3.06
   0  -2   8   20.72    2.93
   0  -2  -8   20.98    5.13
   0   2  -8   24.62    5.38
   0  -2  -8   23.75    3.10
   0   2  -8   15.01    3.06
   0  -2   8   12.56    4.94
   0   2   8   18.80    5.21
   0   2  -8   19.10    2.96
   0   2   8   24.96    3.04
   0  -2  -9   13.61    2.58
   0   2   9   15.85    2.37
   0  -2   9   15.07    2.41
   0   2  -9   15.92    2.28
   0  -2  -9   14.54    2.39
   0  -2   9   14.39    2.18
   0   2  -9    8.35    4.85
   0  -2  -9   12.99    4.74
   0   2  -9   17.33    2.43
   0   2   9   11.59    4.57
   0  -2   9    6.91    4.73
   0   2   9   15.28    2.28
   0   2  10   34.10    4.48
   0  -2  10   32.44    4.50
   0  -2 -10   35.59    4.42
   0  -2  10   32.73    4.27
   0   2  10   31.88    4.34
   0  -2 -10   23.85    6.44
   0   2 -10   36.48    6.84
   0  -2 -10   38.64    4.51
   0   2 -10   41.91    4.56
   0   2  10   28.45    6.13
   0  -2  10   40.35    6.46
   0   2 -10   31.00    4.30
   0  -2  11   82.78    8.64
   0   2  11   84.34    8.61
   0  -2 -11   56.98    8.47
   0   2  11   58.36    9.96
   0  -2  11   67.37    9.93
   0   2 -11   76.42   10.75
   0  -2 -11   60.86   10.14
   0  -2  11   71.61    8.43
   0   2  11   72.28    8.47
   0  -2 -11   74.07    8.65
   0   2 -11   73.69    8.59
   0   2 -11   65.91    8.45
   0  -2  12    8.16    1.88
   0   2  12    8.36    2.11
   0  -2 -12   10.48    2.12
   0  -2  12    9.95    5.12
   0   2 -12    8.86    2.00
   0  -2  13   13.49    2.53
   0   2 -13   14.11    2.69
   0  -2 -13   16.26    3.02
   0   2 -13    9.63    6.47
   0   2  13   16.47    2.63
   0  -2 -13   14.27    2.66
   0   2 -13   14.21    2.63
   0   2  13   12.68    5.28
   0  -2  13   13.43    5.51
   0   2  13   18.71    2.80
   0  -2  13   18.44    3.00
   0  -2 -13   10.28    6.55
   0  -2  14    6.11    2.01
   0   2 -14   11.02    6.90
   0  -2 -14   11.23    3.03
   0   2 -14    7.39    2.28
   0  -2 -14   10.52    2.29
   0  -2 -14   -0.49    6.93
   0   2 -14   10.13    2.12
   0  -2  14    7.43    2.70
   0   2  14    3.27    2.46
   0   2  14    2.46    5.30
   0  -2  14    3.80    5.19
   0  -3  -1    0.32    0.57
   0   3   1   -0.19    0.59
   0  -3   1    0.11    0.45
   0  -3  -2    3.96    0.86
   0   3   2    2.54    0.84
   0   3   2    3.65    1.06
   0  -3  -2    2.95    1.05
   0   3   2    5.25    2.19
   0  -3   2    2.99    2.64
   0  -3  -2    6.99    2.35
   0   3  -2    5.37    0.94
   0  -3   2    3.83    0.92
   0   3  -3   -0.45    0.65
   0  -3   3    0.43    0.70
   0   3   3   -0.09    2.70
   0  -3  -3    0.60    1.07
   0  -3   3    1.90    1.04
   0   3   3    0.14    0.95
   0  -3  -3    0.87    1.04
   0   3   3    1.11    1.00
   0  -3   3    0.83    2.85
   0   3  -3   -0.22    3.54
   0  -3  -3   -1.21    2.88
   0  -3  -4   94.09   11.88
   0   3   4   97.79   11.88
   0  -3   4  104.90   11.84
   0  -3  -4  112.67   12.42
   0   3  -4  111.10   11.84
   0  -3   5    7.34    1.27
   0  -3  -5    7.16    3.45
   0   3   5    5.67    3.37
   0  -3  -5    9.84    1.56
   0  -3   5    8.58    1.54
   0   3  -5    7.21    1.37
   0   3   5    6.68    1.52
   0   3   5    6.89    1.41
   0   3  -5    8.70    3.81
   0   3  -5    8.00    1.30
   0  -3  -6   39.57    5.86
   0   3   6   36.78    5.73
   0   3  -6   41.68    6.36
   0  -3  -6   43.44    4.72
   0  -3   6   36.45    4.66
   0   3  -6   37.05    4.68
   0   3   6   34.82    4.65
   0  -3  -6   41.41    4.67
   0   3   6   39.60    4.69
   0  -3   6   31.70    5.95
   0  -3   7   44.62    5.45
   0   3   7   52.60    5.57
   0  -3   7   53.03    5.58
   0   3  -7   44.66    5.57
   0   3  -7   41.39    7.09
   0  -3  -7   44.37    6.89
   0   3  -7   42.85    5.48
   0   3   7   40.07    5.53
   0  -3  -7   48.62    5.56
   0   3   7   34.81    7.29
   0  -3   7   46.57    7.30
   0  -3  -7   48.56    5.67
   0  -3   8   64.85    7.97
   0   3   8   71.36    8.04
   0  -3   8   67.06    8.07
   0  -3  -8   81.03    8.14
   0   3  -8   69.04    8.04
   0  -3   8   73.13    9.23
   0  -3  -8   75.76    9.28
   0   3  -8   69.24    7.98
   0   3   8   63.05    8.02
   0  -3  -8   62.48    8.02
   0   3  -8   69.98    9.58
   0   3   8   69.42    9.13
   0  -3   9   20.57    5.54
   0   3   9   14.68    4.89
   0  -3  -9   20.85    3.00
   0  -3  -9   23.35    3.08
   0  -3   9   19.05    3.00
   0   3   9   19.45    2.95
   0  -3   9   20.65    2.80
   0   3  -9   21.22    3.02
   0   3  -9   23.33    2.88
   0   3   9   22.67    2.97
   0   3  -9   16.75    5.63
   0  -3  -9   25.99    5.55
   0   3  10   29.61    5.63
   0  -3  10   16.14    5.49
   0  -3 -10   19.78    3.13
   0   3 -10   21.37    3.04
   0  -3 -10   13.57    5.71
   0   3 -10   20.77    5.83
   0   3  10   23.09    3.19
   0  -3  10   23.65    3.04
   0   3 -10   20.01    3.27
   0  -3  10   29.90    3.31
   0  -3 -10   23.11    3.31
   0   3  10   19.71    3.05
   0  -3 -11   18.63    3.09
   0  -3  11   24.29    3.07
   0  -3  11   18.61    2.75
   0   3 -11   18.12    6.62
   0  -3 -11   18.00    5.76
   0   3 -11   21.85    3.02
   0  -3 -11   19.20    2.96
   0   3 -11   12.12    2.74
   0   3  11   20.90    2.96
   0   3  11   21.35    2.88
   0  -3  11   21.63    5.37
   0   3  11   12.61    5.46
   0  -3  12   -1.85    4.83
   0   3 -12    1.70    1.54
   0   3 -12    3.28    1.85
   0  -3 -12    1.10    1.70
   0  -3  12    0.92    1.51
   0   3  12    3.00    1.67
   0   3  13   28.26    3.95
   0  -3 -13   17.08    6.86
   0  -3  13   29.83    4.05
   0   3  13   25.27    4.17
   0   3 -13   29.70    3.91
   0  -3 -13   27.89    4.01
   0   3 -13   31.23    7.50
   0   3  13   12.63    5.98
   0  -3  13   19.47    6.43
   0  -3 -13   34.62    4.30
   0   3 -13   32.13    4.32
   0  -3  13   30.77    3.89
   0  -3  14   36.25    4.74
   0   3 -14   37.78    8.19
   0   3 -14   42.48    5.16
   0  -3  14   36.24    4.98
   0   3  14   42.35    5.09
   0   3  14   38.85    7.43
   0  -3  14   46.29    7.59
   0  -3 -14   40.17    8.19
   0  -3 -14   33.38    5.04
   0   3 -14   37.37    4.80
   0  -3 -14   30.20    4.80
   0   4  -1   85.35    9.34
   0  -4   1   84.06    9.34
   0  -4  -1   79.26    9.33
   0   4   1   79.87    9.33
   0  -4  -1   88.12    9.36
   0   4   1   83.06    9.35
   0  -4   1   56.44    9.49
   0  -4  -2   42.71    5.81
   0   4   2   44.12    5.37
   0   4  -2   46.78    5.35
   0  -4   2   50.17    6.04
   0   4   2   44.68    5.33
   0  -4  -2   46.99    5.35
   0  -4   2   48.52    5.37
   0   4   2   45.21    5.78
   0  -4  -3    4.44    1.18
   0  -4  -3    5.27    2.80
   0   4   3    4.58    1.03
   0  -4   3    7.74    3.03
   0   4   3    4.37    1.16
   0   4  -3    4.67    0.87
   0  -4   3    4.48    1.21
   0   4  -3    4.69    0.91
   0  -4  -3    4.23    1.25
   0   4   3    8.37    2.78
   0  -4  -4   15.29    3.32
   0  -4   4   14.22    3.47
   0  -4  -4   10.23    1.82
   0  -4   4   12.11    1.65
   0   4  -4   13.69    1.67
   0  -4   5    5.06    3.50
   0   4  -5    6.84    3.62
   0  -4   5    2.83    0.95
   0   4   5    2.95    3.23
   0   4  -5    3.42    0.98
   0   4   5    3.59    1.22
   0  -4  -5    3.89    1.29
   0   4  -5    4.02    1.16
   0  -4   5    4.24    1.17
   0   4   5    3.07    1.13
   0  -4   6   52.18    5.37
   0   4  -6   42.46    5.33
   0   4   6   43.70    5.33
   0   4   6   45.01    5.34
   0  -4  -6   44.21    5.38
   0   4   6   35.49    6.36
   0  -4  -6   50.71    6.42
   0   4  -6   46.18    6.85
   0  -4  -6   40.68    5.35
   0  -4  -7   18.55    4.84
   0   4  -7   30.02    5.46
   0  -4   7   26.15    3.30
   0   4   7   21.21    5.80
   0  -4   7   26.84    5.65
   0   4  -7   23.35    3.20
   0   4   7   24.17    3.38
   0  -4  -7   17.49    3.59
   0  -4   7   28.80    3.23
   0  -4  -7   26.44    3.34
   0   4   7   31.04    3.38
   0   4  -7   28.31    3.56
   0  -4   8    6.76    4.62
   0   4   8    4.52    3.91
   0  -4   8    4.27    1.26
   0  -4   8    4.58    1.58
   0  -4  -8    4.32    1.45
   0   4   8    5.92    1.46
   0   4   8    3.86    1.45
   0   4  -8    2.51    1.28
   0  -4  -8    5.06    1.56
   0  -4  -8    4.20    4.02
   0   4  -8    8.25    4.40
   0   4  -8    2.89    1.50
   0   4  -9   14.92    2.30
   0  -4  -9   16.87    2.46
   0   4   9   18.18    4.78
   0  -4   9   14.07    4.86
   0  -4  -9   18.87    2.54
   0  -4   9   18.64    2.56
   0  -4   9   12.58    2.20
   0   4   9   16.33    2.46
   0   4   9   14.38    2.35
   0   4  -9   10.35    5.63
   0  -4  -9   11.51    4.67
   0   4  -9   13.94    2.46
   0  -4 -10   23.52    3.33
   0   4 -10   34.16    6.26
   0   4 -10   26.60    3.46
   0  -4 -10   27.56    3.45
   0   4  10   18.19    5.29
   0  -4  10   22.56    5.64
   0   4  10   22.73    3.33
   0   4 -10   21.81    3.17
   0  -4 -10   22.43    5.89
   0   4  10   25.68    3.31
   0  -4  10   25.77    3.46
   0  -4  10   21.20    3.16
   0  -4  11    2.99    1.46
   0  -4 -11    6.21    1.95
   0   4 -11    5.27    1.71
   0   4  11    2.28    4.68
   0  -4 -11    7.73    4.86
   0   4  11    4.44    1.78
   0   4  11    5.78    1.78
   0   4 -11    4.24    1.53
   0  -4 -11    6.21    1.73
   0  -4  11    6.84    2.02
   0   4 -11   14.72    6.25
   0  -4  12    8.93    5.33
   0  -4  12    8.48    2.01
   0   4  12   11.41    2.18
   0   4 -12    7.28    1.97
   0  -4 -12   12.53    2.26
   0   4 -12    8.82    2.47
   0  -4  13    3.23    1.70
   0  -4  13    5.24    5.58
   0   4  13    3.43    5.11
   0  -4 -13    5.29    2.06
   0   4  13    3.86    1.64
   0   4  13    5.96    1.91
   0   4 -13    3.95    6.45
   0   4 -13    3.45    1.93
   0  -4 -13    5.59    5.75
   0  -4  13    5.85    2.46
   0  -4 -13    7.27    2.38
   0   4 -13    4.88    1.73
   0   4 -14   42.73    5.48
   0   4 -14   53.28    9.39
   0  -4  14   43.86    5.47
   0   4  14   45.04    7.76
   0  -4  14   32.30    7.60
   0  -4 -14   32.86    8.50
   0  -4 -14   48.06    5.85
   0   4  14   40.67    5.75
   0  -4  14   46.29    5.70
   0   4 -14   42.99    5.74
   0  -5   0    0.22    0.50
   0   5   0   -0.07    0.50
   0  -5   0    0.39    0.72
   0   5   0    0.52    0.69
   0   5   1  558.41   64.45
   0  -5  -1  601.37   64.46
   0  -5  -1  534.35   64.44
   0  -5   1  597.33   64.55
   0   5  -1  520.56   64.55
   0   5   1  572.49   64.44
   0   5  -1  584.08   64.45
   0  -5   2   75.53    7.81
   0   5  -2   68.00    7.81
   0   5   2   60.92    7.83
   0  -5  -2   67.00    7.83
   0  -5   2   74.87    7.86
   0   5  -2   62.26    7.84
   0  -5   2   71.72    8.36
   0   5  -2   74.16    8.38
   0  -5  -2   65.21    8.22
   0   5   2   73.05    8.15
   0   5   2   64.88    7.88
   0  -5  -3  243.06   28.56
   0   5   3  256.57   28.56
   0  -5   3  251.76   28.54
   0  -5  -3  246.61   28.77
   0  -5  -3  242.92   28.53
   0  -5   3  244.24   28.49
   0   5  -3  242.23   28.50
   0   5   3  277.28   28.53
   0   5   3  259.42   28.75
   0   5  -3  260.93   28.90
   0  -5   3  261.39   28.83
   0  -5   4  218.19   25.88
   0  -5  -4  197.59   25.69
   0   5  -4  228.41   25.41
   0   5  -4  223.08   25.40
   0  -5  -5   28.05    3.22
   0  -5   5   20.69    3.21
   0   5  -5   25.60    3.06
   0   5   5   26.62    3.16
   0   5   5   25.13    3.22
   0  -5  -5   25.45    3.17
   0   5  -5   24.76    3.13
   0  -5   5   29.58    4.73
   0   5  -5   26.37    5.08
   0   5   5   19.19    4.20
   0   5  -6   26.99    4.91
   0  -5   6   25.24    4.75
   0   5   6   22.68    3.04
   0  -5  -6   11.35    4.29
   0  -5  -6   23.24    3.09
   0  -5   6   20.32    3.14
   0   5   6   23.21    3.06
   0   5  -6   25.44    3.03
   0  -5  -6   26.39    3.07
   0   5   6   22.88    4.27
   0  -5   7    7.70    1.44
   0   5   7    7.70    1.64
   0   5  -7   15.97    4.53
   0   5   7   12.43    4.10
   0   5  -7    7.92    1.50
   0   5  -7    8.28    1.85
   0   5   7   11.07    1.73
   0  -5  -7    8.92    3.96
   0  -5   7   11.34    1.87
   0  -5  -7    7.32    2.00
   0  -5  -7   10.01    1.79
   0   5  -8    1.99    1.30
   0  -5  -8    4.08    3.87
   0   5  -8    4.79    4.50
   0  -5   8    1.12    1.01
   0   5   8    1.06    1.43
   0   5   8    2.57    3.67
   0   5  -8    1.47    1.18
   0   5   8    0.95    1.36
   0  -5   8    2.32    1.24
   0  -5  -8    0.10    1.54
   0  -5  -8    1.67    1.45
   0  -5  -9   21.39    5.10
   0  -5  -9   22.17    3.13
   0  -5   9   21.07    4.99
   0   5   9   27.61    5.01
   0   5   9   22.38    3.01
   0  -5  -9   26.60    3.13
   0  -5   9   19.57    3.14
   0  -5   9   19.87    2.88
   0   5  -9   25.08    3.08
   0   5   9   18.66    3.05
   0   5  -9   22.32    2.95
   0   5  -9   20.11    5.92
   0  -5 -10    2.20    1.78
   0  -5  10    5.62    1.87
   0   5 -10    4.14    1.80
   0  -5  10    2.17    1.32
   0   5  10    3.86    1.46
   0   5 -10    7.90    5.06
   0   5  10    3.50    1.73
   0   5 -10    1.43    1.41
   0  -5 -10    8.33    4.73
   0  -5  10   -0.32    4.77
   0   5  10    5.00    4.41
   0  -5 -10    4.63    1.81
   0  -5  11   27.90    3.17
   0  -5 -11   23.96    3.10
   0   5 -11   22.19    3.00
   0  -5  11   11.81    2.59
   0   5  11   20.65    2.84
   0   5 -11   21.76    6.51
   0   5  11   25.47    3.00
   0  -5 -11   19.46    3.01
   0   5 -11   13.62    2.69
   0   5  11   13.51    5.30
   0  -5 -11   10.31    5.36
   0  -5 -12   30.34    3.94
   0   5 -12   25.46    3.88
   0   5  12   25.98    3.87
   0   5 -12   24.72    3.66
   0  -5  12   33.17    3.72
   0  -5  12   21.32    6.50
   0   5 -12   28.88    7.20
   0  -5 -13   20.68    3.20
   0  -5  13   18.40    3.09
   0   5 -13   16.65    3.22
   0   5 -13   17.39    2.74
   0  -5 -13    6.74    6.02
   0  -5  13   19.59    2.80
   0  -5 -13   15.18    3.03
   0   5  13   14.42    3.09
   0   5  13   23.24    5.67
   0  -5  13   17.42    5.94
   0   5  13   20.33    2.95
   0   5 -13   20.51    7.43
   0  -5 -14   72.39   11.86
   0  -5  14   82.54    9.49
   0  -5 -14   86.04    9.87
   0   5  14   82.07    9.61
   0   5 -14   74.61   12.37
   0  -5  14   83.92    9.85
   0   5 -14   79.65    9.48
   0  -5  14   76.78   11.36
   0   5  14   58.91   10.93
   0   5 -14   75.07    9.62
   0  -6   0 1275.94  154.65
   0   6   0 1394.67  154.65
   0  -6   0 1418.59  154.66
   0   6   0 1374.06  154.66
   0   6  -1   57.32    6.84
   0  -6   1   59.87    6.85
   0  -6  -1   61.60    6.89
   0   6  -1   63.51    6.87
   0  -6  -1   53.54    6.85
   0  -6  -1   63.95    6.85
   0  -6   1   56.01    7.27
   0   6  -1   60.14    7.30
   0  -6  -2    6.85    2.69
   0   6   2    5.12    2.46
   0  -6   2    6.22    1.29
   0   6  -2    8.32    1.31
   0   6   2    6.49    1.41
   0  -6   2    9.74    2.84
   0   6  -2    7.29    2.84
   0   6   2    6.54    1.19
   0  -6  -2    5.65    1.19
   0   6  -2    8.44    1.14
   0  -6   2    7.65    1.12
   0   6  -3   99.07   10.73
   0  -6  -3   74.66   10.12
   0   6   3   83.79   10.10
   0   6   3   99.49   10.55
   0  -6   3   94.47   10.08
   0  -6  -3   87.26   10.54
   0  -6  -3   78.34   10.16
   0   6  -3   85.02   10.08
   0  -6   3  108.11   10.15
   0  -6  -4  198.26   25.79
   0   6  -4  230.01   25.48
   0  -6   4  226.08   25.89
   0   6  -4  227.34   25.47
   0   6   4  213.05   25.53
   0  -6  -5    5.74    1.34
   0  -6   5    5.26    1.30
   0  -6   5    5.95    3.34
   0  -6  -5    3.72    1.39
   0   6   5    5.50    1.36
   0   6  -5    3.48    0.97
   0   6  -5    4.36    0.96
   0   6   5    4.34    1.16
   0   6  -5    5.24    1.30
   0   6   5    4.37    3.02
   0  -6  -6    1.65    1.16
   0   6   6    0.98    1.19
   0  -6   6   -2.41    3.61
   0   6  -6    0.91    4.14
   0  -6  -6    3.46    1.39
   0  -6  -6   -0.17    3.15
   0   6  -6    2.62    1.18
   0  -6   6    3.26    1.38
   0   6   6    2.23    1.13
   0   6   6    4.13    3.28
   0  -6   7   94.80   11.76
   0   6  -7   94.56   10.96
   0  -6  -7   93.24   10.97
   0  -6   7   94.39   10.87
   0  -6  -7   88.77   11.59
   0   6   7   89.46   11.59
   0   6  -7  123.95   12.13
   0  -6   7   96.53   10.98
   0  -6  -7   90.85   10.97
   0   6   7   94.91   10.95
   0   6   7   94.02   10.96
   0   6  -8  369.45   43.43
   0  -6  -8  395.71   43.46
   0  -6   8  427.70   43.47
   0  -6  -8  383.31   43.45
   0  -6   8  386.90   43.35
   0  -6  -8  327.67   43.82
   0   6   8  382.05   43.43
   0   6   8  390.32   43.43
   0   6  -8  354.49   43.36
   0   6  -8  355.39   44.14
   0   6   8  338.20   43.83
   0  -6  -9   55.97    8.51
   0  -6  -9   54.73    7.33
   0  -6   9   64.52    7.19
   0   6  -9   61.18    7.35
   0  -6  -9   66.38    7.39
   0   6   9   63.12    8.46
   0  -6   9   67.56    7.37
   0   6  -9   72.73    9.29
   0   6   9   54.26    7.32
   0   6  -9   57.81    7.21
   0   6   9   62.81    7.34
   0  -6 -10   65.09    7.65
   0   6 -10   61.18    7.58
   0  -6 -10   64.39    7.57
   0  -6  10   59.43    7.41
   0   6 -10   70.18    9.44
   0   6  10   60.30    8.78
   0  -6 -10   68.14    9.01
   0  -6  10   76.35    9.21
   0  -6  10   68.59    7.61
   0   6  10   57.83    7.48
   0   6 -10   62.12    7.45
   0   6  10   65.38    7.56
   0   6  11    1.70    1.34
   0   6 -11    5.10    5.98
   0   6  11    3.18    4.55
   0  -6  11   -0.79    1.37
   0  -6 -11    1.70    1.82
   0  -6 -11    1.50    2.11
   0  -6  11    0.26    1.82
   0   6  11    0.93    1.66
   0   6 -11    1.47    1.48
   0  -6 -11    1.35    4.83
   0   6 -12    6.97    6.13
   0   6 -12    8.26    2.25
   0   6 -12    6.37    1.80
   0  -6  12    6.83    5.41
   0  -6 -12    6.06    2.11
   0  -6 -12    2.99    5.26
   0  -6  12    8.31    1.80
   0   6  12    5.45    1.95
   0   6 -13    1.41    1.61
   0  -6  13    3.19    2.57
   0  -6 -13    6.39    2.40
   0  -6 -13    1.24    5.33
   0   6 -13    2.43    1.62
   0  -6 -13    1.57    2.03
   0  -6  13    1.61    1.50
   0   6 -13   -4.59    7.06
   0   6  13    4.47    5.06
   0   6  13   -0.44    2.16
   0  -6  13   -0.82    5.28
   0   6 -14   55.94    6.56
   0  -6 -14   64.44    6.52
   0  -6 -14   56.16    9.07
   0  -6  14   50.02    6.33
   0   6  14   53.93    8.36
   0  -6  14   47.75    6.12
   0   6 -14   41.97    6.14
   0   6  14   52.75    6.35
   0   6  14   44.52    6.24
   0  -6  14   41.94    8.67
   0   6 -14   48.78    9.54
   0  -7   0    0.49    0.71
   0   7   0    0.67    0.75
   0   7   0    0.27    0.97
   0  -7   0   -0.08    0.99
   0   7  -1 1109.51  129.49
   0  -7   1 1069.08  129.59
   0  -7   1 1210.84  129.48
   0  -7  -1 1190.32  129.50
   0   7  -1 1211.41  129.61
   0  -7  -1 1124.92  129.48
   0   7  -1 1088.43  129.48
   0   7   2   81.18    9.19
   0   7  -2   71.70    8.89
   0   7  -2   69.64    9.42
   0  -7   2   77.79    9.37
   0   7  -2   75.49    8.84
   0  -7  -2   81.92    8.87
   0   7   2   77.11    8.86
   0  -7   2   73.11    8.84
   0  -7  -2   86.50    8.91
   0   7   2   78.49    8.92
   0  -7  -2   75.22    9.17
   0  -7  -3    1.73    2.67
   0   7  -3    1.31    3.08
   0  -7  -3    0.80    0.81
   0   7   3    0.15    0.90
   0   7   3   -0.26    2.46
   0   7  -3    1.81    0.80
   0  -7   3    0.23    0.73
   0  -7  -4    1.93    2.69
   0   7   4   -0.06    1.21
   0  -7   4    1.26    1.01
   0  -7   4    0.71    3.08
   0   7  -4    0.26    0.80
   0   7  -4   -0.16    3.62
   0  -7   4   -0.06    0.72
   0   7   5    0.54    0.99
   0  -7   5    0.06    1.03
   0   7  -5    1.66    0.89
   0   7   5    0.96    1.25
   0  -7  -5    1.79    1.25
   0   7   5   -0.97    2.94
   0  -7   5    0.69    3.30
   0   7  -5   -4.30    4.00
   0   7  -5    1.27    0.78
   0  -7  -5    2.21    1.11
   0  -7   6   50.28    6.94
   0   7   6   56.30    5.98
   0  -7  -6   47.36    5.97
   0  -7  -6   45.41    6.78
   0  -7  -6   50.78    5.93
   0   7   6   48.18    5.90
   0   7   6   41.94    6.69
   0  -7   6   52.46    5.96
   0   7  -6   47.71    5.89
   0  -7  -7    1.34    1.39
   0   7   7    0.15    1.26
   0   7  -7    2.95    4.42
   0  -7   7    0.70    3.69
   0  -7  -7    1.60    3.33
   0  -7  -7   -0.59    1.33
   0   7  -7   -0.33    1.01
   0   7   7    4.34    3.26
   0   7  -7   -0.49    1.27
   0  -7   7   -0.35    1.34
   0   7   7    0.58    1.28
   0  -7  -8    4.16    1.59
   0   7  -8    4.81    1.24
   0   7  -8    6.17    4.71
   0   7   8    2.28    3.41
   0  -7   8    2.15    1.35
   0  -7  -8    9.25    3.75
   0  -7   8    8.40    3.88
   0   7  -8    3.22    1.36
   0   7   8    2.10    1.47
   0   7   8    5.32    1.39
   0  -7  -8    5.75    1.71
   0   7  -9    7.18    1.45
   0   7  -9    6.27    5.26
   0  -7   9    5.51    1.88
   0  -7  -9    4.35    1.64
   0  -7  -9    0.79    4.01
   0   7   9    5.40    3.94
   0   7  -9    6.83    1.75
   0   7   9    3.27    1.76
   0   7   9    7.28    1.51
   0  -7  -9    6.56    1.84
   0  -7 -10   18.99    5.31
   0  -7 -10   24.17    3.43
   0   7 -10   22.65    3.26
   0   7  10   18.58    5.33
   0  -7  10   22.96    3.06
   0  -7  10   24.92    3.17
   0   7  10   20.19    3.22
   0  -7 -10   27.41    3.36
   0   7 -10   23.13    6.39
   0   7 -10   21.54    3.06
   0   7  10   21.98    3.26
   0   7  11    1.82    1.59
   0  -7  11    0.61    1.40
   0  -7 -11   -3.31    4.74
   0   7  11   -0.84    1.78
   0   7 -11   -0.92    1.50
   0  -7 -11    0.25    1.87
   0   7  11   -1.26    4.47
   0  -7 -11   -0.27    1.77
   0  -7  11   -1.99    1.55
   0   7 -12    7.53    6.89
   0  -7  12    9.52    2.35
   0  -7 -12   14.69    5.59
   0   7 -12    7.57    2.00
   0  -7  12   11.14    2.02
   0   7 -12   13.42    2.44
   0   7  12   12.84    2.38
   0  -7 -12   11.36    2.39
   0  -7  12   18.70    5.52
   0   7 -13   -5.16    7.11
   0  -7 -13    2.96    2.04
   0  -7  13    4.50    1.93
   0  -7 -13   10.56    5.45
   0   7 -13    4.03    1.81
   0   7  13    7.58    2.19
   0  -7  13    5.59    1.69
   0   7 -13    3.14    2.29
   0   7  13    2.59    4.73
   0  -7  13    3.69    5.32
   0  -7 -13    5.41    2.27
   0  -7 -14    9.84    6.05
   0  -7  14    1.84    1.61
   0   7  14    5.22    2.33
   0   7 -14    2.94    1.62
   0   7 -14   -5.04    6.94
   0  -7  14    2.46    2.26
   0  -7 -14    0.89    2.28
   0   7  14    7.46    5.20
   0  -7  14    2.66    5.92
   0   7  14    4.27    2.15
   0   7 -14    4.81    2.14
   0   8   0 1581.90  197.46
   0  -8   0 1714.75  197.47
   0  -8   0 1802.41  197.55
   0   8   0 1799.12  197.55
   0   8   0 1788.07  197.48
   0  -8   0 1849.51  197.47
   0   8   1  463.42   54.06
   0  -8  -1  531.17   54.07
   0  -8  -1  480.77   54.13
   0   8   1  445.40   54.14
   0   8  -1  509.41   54.23
   0  -8  -1  459.43   54.08
   0   8   1  489.57   54.08
   0  -8   1  469.40   54.07
   0   8  -1  460.03   54.06
   0  -8   1  481.60   54.21
   0  -8   1  483.71   54.06
   0   8  -1  453.94   54.06
   0   8  -2  149.49   17.09
   0   8   2  143.75   16.71
   0  -8  -2  147.02   16.71
   0   8  -2  144.70   16.69
   0  -8   2  140.85   17.02
   0  -8   2  138.06   16.68
   0  -8  -2  147.76   16.90
   0   8   2  150.55   16.92
   0  -8  -2  167.20   16.75
   0  -8   3   44.35    4.42
   0  -8  -3   32.32    5.18
   0   8   3   43.65    5.15
   0   8  -3   33.55    4.40
   0   8   3   34.82    4.45
   0  -8  -4   11.38    1.80
   0  -8  -4   14.52    3.32
   0   8  -4   12.39    3.72
   0   8  -4   14.39    1.75
   0  -8   4   12.49    3.55
   0   8  -4   12.61    1.92
   0  -8   4   11.95    1.91
   0  -8   4   12.58    1.70
   0   8   4   12.23    1.99
   0  -8  -4   14.21    2.02
   0  -8   5    2.45    1.15
   0   8  -5    0.40    3.59
   0   8   5    0.80    1.14
   0  -8  -5    3.33    1.36
   0   8  -5    1.01    0.86
   0  -8   5    0.35    3.33
   0  -8  -5    0.59    1.16
   0   8   5   -0.22    1.04
   0   8  -5   -0.57    0.74
   0   8   5   -2.60    2.95
   0   8   6    0.99    1.26
   0  -8   6   -0.41    3.71
   0  -8  -6    3.70    3.00
   0   8   6   -0.17    3.03
   0  -8  -6    1.16    1.18
   0  -8  -6    0.08    1.37
   0   8  -6    0.58    1.23
   0  -8   6    1.86    1.16
   0   8   6    1.43    1.10
   0   8  -6    1.89    3.77
   0  -8   7    3.74    3.66
   0   8   7    2.56    1.37
   0   8  -7    0.34    0.91
   0   8   7    2.74    3.17
   0  -8  -7    0.76    1.26
   0  -8  -7    3.64    1.55
   0   8  -7    1.73    1.18
   0  -8   7    1.32    1.44
   0   8   7    1.66    1.19
   0  -8  -7    6.32    3.43
   0   8  -8   -0.56    1.38
   0  -8   8    2.12    1.36
   0  -8   8    2.91    4.05
   0   8   8   -0.28    1.36
   0   8   8    2.02    3.40
   0  -8  -8    2.51    1.48
   0  -8  -8   -0.69    3.93
   0   8  -8    1.48    1.03
   0  -8  -8    2.16    1.50
   0   8   8    1.12    1.34
   0   8  -8    0.19    1.06
   0  -8   9    5.89    4.42
   0  -8  -9   -1.04    3.82
   0  -8  -9    1.73    1.72
   0   8   9    2.24    1.48
   0  -8   9    0.44    1.62
   0  -8  -9    4.17    1.74
   0   8  -9    1.77    1.21
   0   8  -9    2.20    1.59
   0   8   9    3.55    3.85
   0   8  -9    3.87    5.50
   0   8   9    1.56    1.62
   0   8  -9    3.06    1.20
   0  -8  10   30.38    3.40
   0  -8 -10   22.43    3.32
   0  -8 -10   16.34    5.17
   0   8 -10   12.47    6.37
   0   8 -10   23.55    3.01
   0   8  10   24.68    3.32
   0   8 -10   19.96    3.03
   0  -8 -10   22.56    3.39
   0   8 -10   18.60    3.12
   0   8  10   23.12    5.11
   0   8  10   24.15    3.25
   0  -8 -11   -0.51    1.81
   0   8  11    0.84    1.66
   0   8  11   -1.12    1.80
   0   8 -11    0.73    1.44
   0   8  11   -3.41    4.23
   0  -8 -11   -0.14    1.49
   0  -8  11    1.48    2.00
   0  -8 -11    1.31    4.57
   0   8 -12   -1.00    1.81
   0  -8  12   -1.54    4.95
   0   8 -12    2.88    6.58
   0   8 -12    0.10    1.52
   0  -8 -12    1.11    2.12
   0   8  12    0.40    1.83
   0  -8  12    1.48    2.21
   0  -8 -12   -0.36    4.69
   0  -8  13   20.27    6.02
   0  -8 -13   10.79    5.50
   0   8 -13   12.12    2.30
   0   8 -13   15.12    2.62
   0   8 -13    3.13    6.59
   0  -8  13   19.80    3.00
   0  -8 -13   14.00    2.97
   0   8  13   11.85    2.34
   0   8  13    6.17    5.38
   0  -8 -14   15.25    3.11
   0  -8  14   16.46    3.21
   0  -8  14   23.64    6.08
   0   8  14   11.34    5.35
   0   8  14   12.43    2.65
   0   8 -14   15.02    2.85
   0  -8 -14    4.36    5.98
   0   8 -14   12.54    7.88
   0   8  14   16.48    2.80
   0  -8 -14    8.84    2.86
   0   8 -14   12.67    2.33
   0  -9   0   -0.42    0.83
   0   9   0   -0.06    0.85
   0  -9   0   -0.76    2.22
   0  -9   0   -0.70    1.02
   0   9   0   -0.03    0.96
   0   9   0    1.18    2.26
   0  -9   1  336.97   43.53
   0  -9  -1  354.59   43.55
   0   9  -1  387.11   43.53
   0  -9   1  415.95   43.53
   0   9   1  393.81   43.55
   0  -9   1  386.15   43.70
   0   9  -1  384.37   43.53
   0  -9  -1  369.03   43.62
   0   9   1  385.42   43.63
   0   9  -1  411.31   43.73
   0   9   1  374.95   43.52
   0  -9  -1  410.23   43.53
   0  -9  -2  283.04   31.27
   0  -9   2  286.45   31.52
   0  -9  -2  281.17   31.39
   0  -9   2  254.63   31.24
   0   9   2  289.09   31.27
   0   9  -2  271.28   31.25
   0   9  -2  299.91   31.57
   0   9   2  275.92   31.40
   0  -9  -3   40.53    5.10
   0   9   3   35.72    4.39
   0   9  -3   34.35    4.26
   0   9   3   36.35    4.90
   0   9  -3   36.10    4.32
   0  -9   3   38.27    4.27
   0  -9   4    3.18    0.85
   0  -9  -4    2.77    2.76
   0  -9  -4    3.73    1.34
   0   9   4    3.59    1.30
   0  -9  -4    3.63    1.11
   0  -9   4    0.74    3.18
   0   9  -4    4.64    0.96
   0   9  -4    4.24    1.18
   0  -9   4    1.78    1.24
   0   9  -4   -0.32    3.40
   0   9   5   75.83   11.30
   0   9   5   90.28   10.89
   0   9  -5   96.52   10.80
   0  -9   5   97.50   10.90
   0  -9  -5   94.56   10.85
   0  -9   5   91.24   10.78
   0  -9  -5  101.31   10.92
   0  -9   5   96.07   11.61
   0   9  -5  100.54   11.73
   0   9   5   91.56   10.85
   0   9   6  115.24   13.31
   0   9   6  117.01   13.35
   0  -9  -6  126.65   13.39
   0  -9   6  109.24   13.35
   0  -9  -6  124.32   13.36
   0   9   6   95.67   13.72
   0   9  -6  128.76   14.32
   0  -9  -6   91.85   13.79
   0  -9   6   95.65   13.94
   0  -9  -7    7.79    3.55
   0   9   7   10.52    1.69
   0   9  -7    8.14    1.60
   0  -9  -7   12.14    1.80
   0   9  -7    9.05    1.54
   0   9   7    8.22    1.96
   0  -9  -7   11.55    1.96
   0  -9   7    4.02    3.76
   0   9  -7    8.31    4.44
   0  -9   7   11.59    1.93
   0   9   7   10.03    3.48
   0  -9  -8   -1.27    1.46
   0   9  -8    1.04    1.09
   0  -9  -8   -0.22    3.62
   0  -9   8   -1.86    3.82
   0   9   8    1.03    1.18
   0   9   8    0.10    1.55
   0  -9  -8    0.61    1.62
   0   9   8   -1.32    3.32
   0   9  -8    0.06    1.05
   0   9  -8    1.43    1.40
   0  -9   8    0.21    1.34
   0  -9   9  165.34   22.75
   0  -9   9  223.14   22.11
   0   9   9  171.80   22.57
   0   9   9  187.45   22.01
   0   9  -9  190.37   21.95
   0   9  -9  176.12   22.04
   0  -9  -9  141.14   22.52
   0  -9  -9  202.44   22.08
   0   9   9  185.61   22.06
   0  -9  -9  204.85   22.10
   0   9  -9  191.46   21.95
   0  -9  10   35.63    6.39
   0  -9 -10   17.19    5.52
   0  -9  10   30.85    3.93
   0   9  10   28.93    5.49
   0   9 -10   25.17    3.57
   0  -9 -10   33.53    3.96
   0  -9 -10   31.00    3.82
   0   9 -10   35.42    7.28
   0   9  10   22.94    3.72
   0   9  10   29.48    3.82
   0   9 -10   28.59    3.59
   0   9 -10   25.99    3.77
   0   9  11    6.12    4.54
   0  -9 -11    0.14    1.78
   0  -9 -11   -0.66    1.86
   0  -9 -11   -0.32    4.41
   0   9 -11    1.16    1.37
   0   9  11    3.09    1.97
   0   9  11    0.12    1.62
   0   9 -11   -0.27    1.37
   0  -9 -12   -1.43    2.06
   0   9 -12    1.58    1.96
   0   9 -12    3.29    1.57
   0   9  12    3.03    2.02
   0  -9 -12    3.19    4.74
   0   9 -12    1.11    1.44
   0   9 -12   -4.84    6.79
   0  -9  12   -0.15    2.10
   0   9 -13   23.20    8.04
   0   9 -13    9.84    2.06
   0   9  13    2.88    4.70
   0   9 -13   10.05    2.09
   0  -9  13    8.53    2.60
   0  -9 -13   14.05    2.43
   0   9  13    8.16    2.34
   0   9 -13   12.97    2.59
   0  -9  13   11.72    6.00
   0  -9 -13   12.48    5.27
   0  -9 -14   36.58    4.49
   0  -9 -14   28.93    7.05
   0  -9  14   37.61    4.64
   0  -9 -14   28.05    4.50
   0   9  14   18.00    4.10
   0   9 -14   31.75    4.11
   0   9  14   22.49    6.51
   0   9 -14   34.26    4.60
   0   9 -14   32.30    4.13
   0  -9  14   28.32    7.24
   0   9 -14   47.76    8.79
   0   9  14   35.33    4.36
   0  10   0   23.52    3.94
   0  10   0   25.59    3.26
   0 -10   0   29.69    3.35
   0  10   0   29.04    3.35
   0 -10   0   27.77    3.28
   0 -10   0   21.55    3.96
   0 -10   1  260.50   29.43
   0 -10  -1  249.00   29.42
   0  10   1  246.69   29.42
   0  10  -1  291.57   29.69
   0  10  -1  264.14   29.43
   0 -10   1  259.97   29.43
   0 -10   1  239.80   29.61
   0 -10  -1  266.03   29.54
   0  10   1  259.33   29.56
   0 -10  -1  269.39   29.45
   0 -10  -2   78.39    9.85
   0 -10   2   82.71    9.62
   0  10  -2   87.87    9.63
   0  10   2   84.70    9.89
   0 -10   2   83.25   10.18
   0  10  -2   93.83   10.22
   0  10   2   80.53    9.66
   0 -10   3   20.18    2.59
   0  10  -3   18.95    2.54
   0 -10  -3   27.89    3.71
   0  10   3   29.07    3.64
   0  10   3   18.95    2.78
   0 -10  -3   22.86    2.81
   0  10  -3   23.46    2.71
   0  10  -4   31.21    4.04
   0 -10   4   27.65    5.13
   0  10  -4   34.97    4.17
   0 -10  -4   32.34    4.11
   0 -10  -4   31.32    4.20
   0  10   4   38.31    4.10
   0  10  -4   36.72    5.34
   0 -10   4   33.37    4.04
   0 -10   4   40.68    4.18
   0 -10  -4   35.57    4.98
   0  10   4   32.59    4.15
   0 -10  -5   30.76    3.37
   0 -10   5   25.88    3.26
   0 -10   5   29.03    3.47
   0 -10  -5   22.67    3.44
   0  10  -5   32.99    5.14
   0  10   5   26.54    3.32
   0 -10   5   19.40    4.88
   0  10   5   30.22    3.51
   0  10  -5   26.16    3.39
   0  10   5   23.95    4.24
   0 -10  -6   74.70    9.17
   0  10   6   75.16    8.58
   0  10  -6   68.51    9.71
   0 -10   6   60.57    9.50
   0  10   6   68.54    8.49
   0 -10   6   80.10    8.56
   0 -10  -6   75.77    8.53
   0 -10  -6   71.52    8.56
   0  10   6   54.88    9.15
   0 -10   7   64.27    9.73
   0  10   7   67.34    8.58
   0  10   7   62.68    9.28
   0  10  -7   93.07   10.18
   0 -10  -7   64.22    9.30
   0  10  -7   71.29    8.63
   0 -10  -7   71.03    8.66
   0 -10   7   82.00    8.67
   0  10   7   72.86    8.66
   0  10  -7   72.16    8.52
   0 -10  -7   85.94    8.67
   0 -10   8   53.47    6.24
   0 -10   8   47.33    7.55
   0  10   8   34.41    6.97
   0  10  -8   56.21    6.21
   0 -10  -8   55.09    6.20
   0 -10  -8   47.29    7.25
   0  10  -8   47.87    6.03
   0  10  -8   55.47    7.99
   0 -10  -8   47.44    6.20
   0  10   8   52.51    6.21
   0  10  -8   51.14    6.06
   0  10   8   52.30    6.13
   0  10  -9    1.62    1.50
   0  10   9    5.18    3.86
   0 -10  -9    3.75    3.69
   0 -10   9    1.80    4.49
   0  10  -9    0.51    1.26
   0 -10  -9    3.32    1.69
   0  10   9    4.06    1.39
   0  10   9    0.55    1.58
   0 -10   9    1.05    1.67
   0  10  -9    1.05    1.11
   0 -10  -9    3.79    1.89
   0 -10 -10   16.79    5.01
   0  10 -10   22.00    2.98
   0 -10  10   16.71    3.20
   0 -10  10   21.76    5.73
   0  10  10   26.67    5.26
   0  10 -10   23.11    2.99
   0 -10 -10   23.46    3.40
   0  10  10   23.93    3.11
   0 -10 -10   26.16    3.32
   0  10 -10   22.74    3.34
   0  10  10   21.62    3.30
   0 -10 -11    0.31    4.32
   0 -10  11    2.16    5.19
   0  10 -11   -0.97    1.39
   0  10  11    1.54    1.65
   0 -10 -11    1.12    1.85
   0  10  11    0.13    1.80
   0  10 -11   -0.73    1.35
   0  10  11   -0.90    4.03
   0 -10 -11    0.27    2.00
   0  10 -12   30.45    4.23
   0 -10  12   35.75    4.39
   0 -10 -12   25.95    6.30
   0  10 -12   38.55    7.73
   0  10 -12   30.32    4.12
   0  10 -12   34.45    4.10
   0 -10 -12   27.76    4.39
   0 -10  12   29.25    6.48
   0 -10  13    1.49    1.76
   0 -10 -13    2.33    2.24
   0  10 -13   -0.16    1.85
   0  10 -13    1.84    1.66
   0  10 -13    1.07    7.41
   0  10  13    0.57    1.97
   0  10 -13    2.76    1.49
   0  10  13    1.80    2.11
   0  10  13   -3.21    4.54
   0 -10 -13    3.03    5.03
   0 -10  14    1.36    6.10
   0 -10  14    4.33    1.97
   0 -10 -14    3.60    2.31
   0  10 -14    4.58    1.86
   0  10  14   -0.76    5.03
   0 -10 -14    2.91    5.26
   0  10 -14    2.16    1.56
   0  10  14    3.65    2.14
   0  10 -14    6.97    7.69
   0  10 -14    6.78    2.02
   0  10  14    2.63    2.21
   0 -10 -14    2.85    2.45
   0  11   0    1.38    2.38
   0 -11   0    2.82    2.41
   0 -11   0   -0.43    1.09
   0 -11   0    0.26    0.89
   0 -11   1  604.69   75.27
   0 -11  -1  675.18   75.12
   0  11  -1  666.97   75.13
   0 -11   1  637.55   75.12
   0  11  -1  732.41   75.34
   0  11   1  676.98   75.25
   0 -11  -1  659.08   75.22
   0  11  -2    9.69    1.52
   0  11  -2    8.16    3.09
   0  11   2    9.54    2.39
   0 -11   2    8.25    1.52
   0  11  -2   12.50    1.55
   0  11   2   10.86    2.42
   0 -11  -3   73.25    8.86
   0 -11   3   71.71    9.48
   0  11  -3   78.17    8.83
   0  11  -3   80.84    8.91
   0 -11   3   79.87    8.83
   0  11   3   74.49    8.92
   0 -11  -3   69.03    8.93
   0  11   3   77.81    9.25
   0 -11  -3   83.20    9.28
   0  11  -4  105.00   12.71
   0 -11   4  111.53   12.72
   0 -11  -4  116.43   12.84
   0  11   4  120.55   12.77
   0 -11  -4  104.25   12.76
   0  11  -4  108.96   13.38
   0 -11   4  111.28   13.30
   0 -11  -4  112.63   13.21
   0  11  -4  112.25   12.77
   0  11   4  112.24   12.81
   0 -11   5   48.85    5.28
   0  11   5   44.47    5.43
   0 -11  -5   41.74    5.36
   0  11   5   44.70    5.34
   0  11  -5   52.57    6.71
   0  11   5   37.64    5.94
   0 -11   5   38.38    5.41
   0  11  -5   47.55    5.39
   0 -11   5   43.09    6.43
   0 -11  -5   48.49    5.47
   0 -11   6   83.79    8.49
   0 -11   6   71.24    9.49
   0 -11  -6   65.17    9.02
   0  11  -6   75.30    9.72
   0 -11  -6   66.58    8.49
   0  11   6   72.31    8.41
   0 -11  -6   70.50    8.44
   0  11   6   58.39    9.04
   0  11   6   71.30    8.50
   0  11  -7    6.89    1.39
   0  11   7    4.86    1.40
   0 -11   7    6.50    1.53
   0  11  -7    1.14    4.76
   0 -11  -7    8.17    1.87
   0 -11  -7    7.75    3.37
   0 -11  -7    7.60    1.74
   0 -11   7    8.96    4.07
   0  11   7    4.14    3.75
   0  11   7    7.83    1.76
   0 -11   8   -1.36    3.90
   0 -11  -8    1.32    3.43
   0 -11  -8    1.18    1.31
   0 -11   8   -0.52    1.59
   0  11  -8    1.04    1.06
   0  11   8    0.88    1.31
   0  11  -8    4.88    4.72
   0  11  -8   -0.70    1.47
   0  11   8    0.83    1.54
   0  11   8    0.87    3.55
   0  11  -8    0.06    0.98
   0 -11  -8    1.62    1.72
   0 -11  -9   47.79    5.78
   0 -11   9   54.93    5.93
   0 -11  -9   37.06    6.83
   0  11  -9   42.33    5.62
   0 -11   9   48.20    7.50
   0  11   9   48.09    5.75
   0  11   9   46.99    5.84
   0  11  -9   47.82    5.76
   0  11   9   40.72    6.85
   0  11  -9   45.56    5.62
   0  11  -9   60.71    8.14
   0 -11  -9   48.52    5.85
   0 -11  10    3.33    5.05
   0 -11 -10    4.42    4.16
   0  11  10    3.13    1.45
   0  11 -10    4.26    1.43
   0  11  10   11.59    4.17
   0  11  10    4.81    2.00
   0  11 -10    5.47    1.82
   0 -11 -10    5.39    2.09
   0 -11  10    4.44    2.00
   0 -11 -10    5.87    1.80
   0  11 -10    5.40    1.37
   0  11 -11    2.81    1.84
   0  11 -11    1.99    1.52
   0  11  11    0.81    2.01
   0 -11  11    6.90    5.11
   0 -11 -11    4.52    1.66
   0  11  11    6.82    4.34
   0  11 -11    3.37    1.40
   0 -11 -11    0.92    4.42
   0  11  11    2.84    1.57
   0 -11 -11    2.08    2.10
   0 -11  12   18.60    3.23
   0  11 -12   17.62    2.94
   0  11 -12   17.29    2.50
   0  11 -12   22.37    7.42
   0 -11 -12   15.21    5.32
   0 -11  12   13.36    5.78
   0  11 -12   14.61    2.52
   0  11 -13    7.07    2.09
   0  11  13    4.25    1.92
   0 -11 -13    4.96    2.22
   0 -11  13    9.22    2.51
   0 -11 -13    8.86    2.40
   0  11 -13    7.56    1.81
   0  11  13    3.10    2.35
   0  11 -13    4.66    1.65
   0  11 -13   -4.32    6.74
   0  11  13    1.75    4.64
   0 -11  13    9.77    5.45
   0 -11 -13    5.95    5.01
   0  11 -14   25.79    3.54
   0  11  14   18.90    3.29
   0  11 -14   20.54    3.22
   0  11  14   14.74    5.59
   0 -11 -14   26.60    3.91
   0  11  14   25.05    3.61
   0  11 -14   22.59    3.27
   0  11 -14   15.94    8.28
   0 -11  14   23.36    3.80
   0 -11 -14   29.11    3.97
   0 -11 -14   19.53    6.04
   0  12   0   25.44    3.72
   0 -12   0   22.87    3.80
   0  12   1  289.08   32.33
   0 -12  -1  274.04   32.30
   0  12  -1  322.26   32.45
   0 -12   1  273.26   32.37
   0  12   1  274.28   32.18
   0  12  -1  283.79   32.16
   0 -12   1  282.10   32.16
   0  12   2  213.60   26.35
   0  12  -2  225.89   26.21
   0  12  -2  234.18   26.54
   0  12  -2  239.85   26.24
   0 -12   2  244.43   26.24
   0  12   2  225.67   26.25
   0 -12  -2  244.07   26.27
   0  12   2  206.60   26.33
   0 -12   2  222.24   26.21
   0 -12   3    6.72    3.17
   0  12   3    5.26    2.56
   0  12   3    4.63    1.44
   0 -12  -3    6.41    1.22
   0  12  -3    5.10    1.05
   0 -12   3    5.79    1.21
   0  12  -3    5.24    1.15
   0 -12   3    4.62    1.08
   0 -12  -3    4.41    2.40
   0 -12  -3    4.01    1.38
   0  12   4  445.95   49.57
   0  12  -4  436.15   49.59
   0 -12  -4  478.75   49.59
   0 -12  -4  434.79   49.81
   0 -12   4  413.81   49.88
   0  12  -4  450.42   49.97
   0 -12   4  399.36   49.53
   0  12   4  438.51   49.61
   0  12   5  327.59   42.51
   0  12   5  367.81   42.31
   0  12   5  381.60   42.36
   0 -12  -5  378.49   42.37
   0  12  -5  421.44   42.36
   0 -12  -5  343.43   42.31
   0 -12   5  344.00   42.26
   0 -12   5  413.56   42.36
   0 -12   5  361.42   42.70
   0  12  -5  422.13   42.87
   0 -12   6    0.58    1.25
   0  12  -6   -0.25    4.12
   0  12   6    0.93    1.20
   0  12  -6    0.16    1.07
   0 -12   6    0.22    3.52
   0 -12  -6    0.44    1.14
   0 -12  -6   -0.53    3.01
   0  12   6   -0.48    2.79
   0 -12  -6    2.66    1.52
   0  12   6    1.41    1.38
   0  12  -7  191.30   22.45
   0  12   7  204.37   22.58
   0 -12  -7  180.98   22.98
   0  12   7  189.31   22.52
   0 -12   7  205.70   22.56
   0 -12  -7  227.78   22.62
   0  12   7  167.21   22.86
   0  12  -7  203.35   23.49
   0  12  -7  189.03   22.43
   0 -12   7  193.33   23.22
   0 -12  -7  198.98   22.54
   0 -12   8   35.03    4.02
   0 -12   8   18.97    5.66
   0 -12  -8   24.36    5.24
   0  12  -8   30.48    3.84
   0 -12  -8   32.43    4.06
   0 -12  -8   34.25    4.16
   0  12   8   34.39    3.98
   0  12   8   30.53    4.15
   0  12   8   24.84    5.09
   0  12  -8   30.18    3.86
   0  12  -8   27.06    4.06
   0  12  -8   42.50    6.47
   0  12  -9    0.68    1.18
   0 -12  -9    1.34    1.47
   0  12  -9    1.39    1.26
   0 -12  -9   -1.71    3.79
   0  12   9    1.93    3.84
   0  12   9   -1.40    1.84
   0  12  -9    7.72    4.89
   0  12   9   -0.90    1.49
   0 -12  -9   -0.24    1.85
   0 -12   9    1.52    4.46
   0  12  -9   -0.07    1.23
   0 -12   9    1.66    1.62
   0  12 -10   22.63    3.21
   0 -12 -10   20.53    3.41
   0  12 -10   22.22    3.12
   0 -12 -10   18.83    4.91
   0  12  10   26.92    5.09
   0  12 -10   22.90    6.61
   0  12 -10   22.41    3.10
   0  12  10   27.14    3.28
   0 -12 -10   24.36    3.48
   0 -12  10   16.76    5.69
   0 -12  10   23.75    3.46
   0  12  10   28.60    3.49
   0  12 -11   -0.27    1.88
   0 -12 -11    6.65    4.35
   0  12 -11   -1.17    1.31
   0  12  11    0.12    1.61
   0 -12 -11    2.24    1.91
   0  12 -11   -0.34    1.23
   0 -12  11   -3.66    5.13
   0 -12 -11    0.72    2.00
   0  12  11    2.06    4.17
   0  12  11    1.79    1.96
   0 -12 -12    1.66    4.70
   0  12 -12    8.14    1.71
   0 -12  12    7.50    2.28
   0  12 -12    5.11    1.66
   0 -12  12    9.14    5.77
   0  12 -12    5.93    1.89
   0  12 -13    0.32    2.16
   0  12 -13    7.70    7.73
   0 -12 -13    0.66    2.00
   0  12  13    1.42    2.05
   0  12  13    1.27    2.35
   0  12 -13    0.95    1.55
   0 -12  13    1.53    2.45
   0 -12 -13    2.69    2.11
   0  12 -13    1.17    1.54
   0 -12  13    0.43    5.76
   0  12  13    1.39    4.40
   0 -12  14    8.76    5.46
   0  12 -14   -0.71    2.55
   0 -12 -14    0.80    4.90
   0 -12 -14    1.23    2.43
   0  12  14   -1.49    4.56
   0 -12  14    2.21    2.75
   0 -12 -14    3.09    2.38
   0  12  14   -0.34    2.36
   0  12 -14    1.50    1.56
   0  12 -14    0.45    1.56
   0  12 -14    4.17    7.39
   0  12  14    1.85    2.19
   0 -13   0   -1.14    2.48
   0  13   0   -0.61    0.85
   0  13   0   -2.20    2.30
   0 -13   1  933.52  103.52
   0  13   1  882.66  103.37
   0 -13   1  925.61  103.36
   0  13   1  894.83  103.35
   0  13  -1  890.96  103.35
   0  13  -1 1021.30  103.57
   0 -13   1  903.91  103.36
   0  13   1  930.44  103.47
   0 -13  -1  906.83  103.47
   0 -13  -2   69.92    7.80
   0 -13   2   64.43    7.73
   0  13  -2   65.30    7.72
   0  13   2   61.97    7.94
   0  13   2   64.69    7.76
   0 -13   2   62.61    7.70
   0 -13  -2   76.16    7.74
   0  13   2   65.46    8.02
   0  13   3   85.62   10.63
   0 -13  -3   91.54   10.42
   0 -13  -3   89.08   10.61
   0 -13   3   80.85   10.29
   0 -13   3   94.13   10.96
   0 -13   3   98.88   10.36
   0  13  -3   84.81   10.34
   0  13  -3   76.92   10.93
   0  13   3   95.64   10.34
   0 -13  -3   93.75   10.36
   0  13  -4   14.15    2.17
   0 -13   4   16.25    2.08
   0 -13   4   12.98    3.62
   0  13  -4    7.64    3.81
   0  13   4   15.20    2.12
   0 -13  -4   18.79    3.44
   0  13   4   19.40    2.37
   0 -13  -4   15.26    2.20
   0  13  -5   16.52    4.45
   0 -13  -5   19.24    2.41
   0  13   5   18.92    2.51
   0  13  -5   15.66    2.37
   0 -13   5    8.94    4.23
   0 -13  -5   18.99    2.56
   0  13   5   12.39    3.47
   0  13   5   17.64    2.36
   0  13   6   41.52    4.87
   0 -13  -6   43.15    4.88
   0 -13  -6   36.70    5.97
   0  13  -6   54.89    6.55
   0  13   6   38.21    4.98
   0 -13  -6   47.11    5.04
   0  13   6   31.19    5.62
   0  13  -6   35.94    4.75
   0 -13   6   44.84    6.07
   0  13  -6   44.97    4.94
   0 -13   6   37.24    4.86
   0 -13  -7   28.27    4.76
   0  13   7   25.28    4.60
   0  13   7   31.80    3.76
   0 -13   7   28.95    5.29
   0 -13   7   40.34    3.77
   0 -13  -7   27.09    3.78
   0 -13  -7   28.53    3.60
   0  13  -7   22.61    3.46
   0  13   7   27.35    3.59
   0  13  -7   28.98    5.98
   0 -13  -8   70.54   10.74
   0 -13  -8   99.53   10.02
   0  13   8   87.48   10.07
   0 -13   8   85.09   11.13
   0  13  -8   77.42    9.84
   0  13  -8   91.93   10.01
   0 -13   8   84.97   10.04
   0  13   8   84.09    9.95
   0  13  -8   81.49    9.87
   0  13   8   72.81   10.55
   0  13  -8   99.09   11.52
   0 -13  -8   86.84   10.08
   0  13   9   45.74    5.59
   0  13  -9   40.52    5.50
   0  13  -9   46.19    8.28
   0  13   9   46.11    6.70
   0 -13   9   57.64    5.79
   0 -13  -9   48.13    5.66
   0  13   9   43.27    5.77
   0 -13   9   46.11    7.34
   0 -13  -9   37.10    6.74
   0  13  -9   46.24    5.74
   0  13  -9   45.76    5.49
   0 -13  -9   45.80    5.80
   0  13 -10    4.22    1.39
   0  13 -10    2.92    1.33
   0 -13 -10   -0.81    3.96
   0 -13  10    4.07    2.14
   0 -13 -10    2.04    2.03
   0  13  10    3.70    3.88
   0  13 -10    1.67    5.84
   0  13  10    5.11    1.72
   0 -13 -10    5.31    1.71
   0  13  10    4.68    1.88
   0 -13  11    2.08    2.16
   0  13 -11    3.21    1.44
   0 -13  11   11.39    5.42
   0  13 -11   12.02    6.75
   0  13  11    1.46    3.78
   0  13  11    4.99    1.57
   0 -13 -11    5.72    2.04
   0 -13 -11    0.89    4.15
   0  13 -11    2.94    1.44
   0  13 -11    6.06    2.00
   0 -13 -11    5.31    1.77
   0 -13 -12    2.98    2.08
   0 -13  12   -0.32    1.69
   0  13 -12    3.01    1.95
   0 -13 -12    2.96    4.56
   0  13  12    0.76    1.94
   0  13 -12   -0.50    6.73
   0  13 -12    1.97    1.40
   0  13 -12    2.24    1.51
   0 -13  12   -2.39    5.54
   0 -13  13    3.97    2.53
   0 -13 -13    6.25    2.40
   0  13 -13    4.43    1.90
   0  13 -13    0.53    1.56
   0 -13  13   -3.45    5.45
   0  13  13    7.56    4.55
   0  13  13   -1.01    2.02
   0  13 -13    2.49    1.46
   0  13  13   -0.33    2.32
   0 -13 -13    0.50    2.13
   0  13 -14    4.82    2.30
   0  13  14    1.71    2.07
   0 -13 -14    4.71    4.35
   0  13  14    5.71    2.64
   0  13 -14    5.53    1.77
   0  13  14    1.84    4.53
   0 -13  14    4.18    5.75
   0 -13 -14    4.65    2.60
   0  13 -14    3.85    1.60
   0 -13 -14    3.29    1.94
   0 -13  14    5.97    2.86
   0  13 -14    6.06    8.26
   0  14   0 1040.05  118.00
   0  14   0 1037.46  117.98
   0 -14   0 1082.05  118.15
   0 -14   0 1005.56  117.98
   0  14   0 1087.66  118.14
   0  14  -1    4.66    1.10
   0 -14  -1    2.39    1.02
   0 -14  -1    5.11    2.45
   0 -14   1    4.15    1.07
   0  14  -1    1.66    2.70
   0 -14   1    1.22    2.62
   0  14   1    1.99    1.01
   0  14   1    0.37    2.29
   0 -14  -1    2.93    1.25
   0  14   1    1.44    1.18
   0 -14  -2  211.17   23.19
   0  14   2  174.66   23.34
   0 -14  -2  205.68   23.20
   0  14   2  175.90   23.30
   0  14   2  191.47   23.22
   0  14  -2  211.19   23.20
   0 -14   2  206.82   23.20
   0 -14  -2  216.88   23.24
   0  14   3  125.94   14.75
   0 -14  -3  125.02   14.75
   0  14  -3  128.68   15.33
   0 -14  -3  115.20   14.93
   0 -14  -3  138.44   14.81
   0  14   3  108.84   14.97
   0 -14   3  127.65   15.22
   0  14  -3  126.84   14.75
   0 -14   3  139.92   14.77
   0 -14  -4    4.74    2.64
   0  14  -4    4.01    1.25
   0  14  -4    8.98    3.43
   0 -14  -4    4.35    1.55
   0 -14   4    3.38    1.25
   0 -14  -4    5.70    1.34
   0 -14   4    4.57    3.13
   0  14   4    6.31    1.32
   0  14   4    4.26    1.48
   0  14   5  107.08   15.06
   0 -14  -5  134.11   14.65
   0 -14   5  127.17   15.25
   0  14   5  135.60   14.70
   0  14  -5  136.35   15.37
   0  14   5  103.19   14.57
   0 -14  -5  141.62   14.71
   0  14  -5  138.45   14.65
   0  14  -6  116.89   12.33
   0  14  -6   85.87   11.02
   0  14  -6  102.21   11.16
   0  14   6  100.81   11.10
   0  14   6   85.16   11.49
   0 -14  -6   99.22   11.20
   0  14   6   94.79   11.18
   0 -14  -6   92.67   11.77
   0 -14   6   95.98   11.90
   0 -14   6   96.30   11.15
   0 -14  -6   99.96   11.12
   0  14  -7   28.86    3.34
   0  14  -7   21.02    3.07
   0  14   7   23.99    4.30
   0 -14   7   26.52    3.11
   0 -14   7   25.76    4.93
   0  14  -7   28.46    5.73
   0  14   7   18.59    3.23
   0  14   7   28.09    3.44
   0 -14  -7   28.07    3.25
   0 -14  -7   23.25    4.79
   0 -14   7   24.48    3.29
   0 -14  -7   27.36    3.57
   0  14   8    0.79    1.71
   0 -14   8    0.87    1.27
   0 -14   8    6.43    4.39
   0 -14  -8   -0.59    1.76
   0  14   8    3.14    3.44
   0  14  -8   -0.39    1.00
   0  14   8   -0.37    1.43
   0 -14  -8    0.51    1.38
   0 -14  -8    2.02    3.35
   0  14  -8    0.68    5.05
   0  14  -8    1.46    1.06
   0  14   9    7.96    2.32
   0  14   9    7.35    3.92
   0  14  -9    8.61    2.15
   0  14  -9   11.13    1.71
   0 -14  -9    9.67    2.36
   0 -14  -9   12.90    2.15
   0 -14   9    7.43    4.54
   0  14  -9    9.04    1.70
   0  14   9   10.79    2.01
   0 -14   9   10.67    2.19
   0  14  -9    9.50    5.23
   0 -14  -9    4.66    3.94
   0 -14 -10    7.55    4.05
   0  14 -10    7.16    1.75
   0  14  10    8.23    2.03
   0  14  10   10.24    2.16
   0 -14 -10   11.50    2.18
   0 -14 -10   12.81    2.41
   0 -14  10   11.35    2.39
   0  14 -10    7.26    1.67
   0  14  10    8.38    4.10
   0 -14 -11   25.43    5.66
   0 -14  11   28.11    4.22
   0  14  11   20.58    5.57
   0  14 -11   29.85    7.30
   0  14 -11   29.68    3.77
   0  14 -11   27.14    3.79
   0  14 -11   32.90    4.15
   0 -14  11   20.06    6.66
   0  14  11   32.27    3.92
   0 -14 -11   37.08    4.20
   0 -14 -11   24.11    4.09
   0  14 -12   -0.38    1.35
   0 -14  12    3.09    1.93
   0 -14 -12   -3.23    4.35
   0  14 -12    0.51    6.86
   0  14  12    0.93    1.89
   0 -14  12   -1.61    5.74
   0 -14 -12    0.64    2.17
   0  14 -12    1.68    1.35
   0  14  12    1.25    4.14
   0 -14 -12    0.31    2.26
   0  14 -12   -0.45    2.14
   0  14 -13    1.23    1.59
   0 -14  13    1.22    2.17
   0 -14 -13    2.56    2.25
   0  14  13    0.34    4.33
   0 -14 -13    2.58    2.13
   0  14 -13   -0.50    2.21
   0  14 -13    1.67    7.61
   0  14  13    3.05    1.91
   0  14 -13    2.39    1.46
   0  14  13    2.00    2.44
   0 -14  13    3.48    6.13
   0 -15   0    0.45    2.63
   0  15   0   -0.25    0.95
   0 -15   0   -0.36    0.90
   0  15   0    4.26    2.52
   0  15   0    0.41    1.16
   0 -15   0   -0.95    1.16
   0 -15   1  159.84   17.59
   0  15   1  151.53   17.61
   0  15  -1  170.02   17.62
   0 -15  -1  158.47   17.63
   0 -15  -1  151.58   17.58
   0  15   1  148.35   17.57
   0 -15  -1  128.40   17.81
   0  15   1  143.16   17.79
   0  15  -1  166.91   18.01
   0  15  -1  148.85   17.58
   0  15  -2   13.32    1.79
   0 -15  -2   11.25    1.70
   0  15   2    9.53    2.54
   0 -15   2    6.12    3.30
   0 -15  -2   11.12    1.67
   0 -15  -2   10.77    1.85
   0 -15   2   11.80    1.76
   0  15   2   11.10    2.37
   0  15   2   10.02    1.82
   0  15   3   14.90    3.00
   0  15  -3   15.34    3.83
   0 -15  -3   17.37    2.39
   0 -15  -3   15.99    2.18
   0  15  -3   15.97    2.20
   0 -15   3   12.80    2.19
   0 -15   3   15.91    3.83
   0 -15  -3   17.61    2.25
   0  15   3   20.01    2.95
   0 -15  -4   59.58    7.34
   0  15   4   66.94    7.32
   0  15   4   60.63    7.24
   0 -15  -4   64.20    7.28
   0 -15   4   64.05    8.13
   0  15  -4   52.97    8.18
   0 -15   4   68.52    7.28
   0  15  -4   53.95    7.26
   0 -15  -4   57.84    7.71
   0  15  -5    0.20    0.82
   0 -15   5   -0.40    3.36
   0  15   5   -0.98    1.14
   0  15  -5    1.61    1.21
   0  15  -5   -2.00    3.80
   0  15   5    1.29    2.54
   0 -15  -5    1.53    1.15
   0  15   5   -0.79    1.31
   0  15  -6    5.88    1.39
   0 -15  -6    8.47    3.43
   0 -15  -6    8.54    1.68
   0  15  -6    7.27    4.43
   0  15   6    7.24    1.55
   0 -15   6   10.16    3.73
   0 -15  -6    9.81    2.04
   0 -15   6    8.04    1.52
   0  15   6    3.07    3.10
   0  15  -6    7.88    1.69
   0  15   6    9.01    1.84
   0 -15  -7    4.26    1.42
   0 -15   7    4.63    1.51
   0 -15   7    0.76    3.72
   0 -15   7    2.13    1.03
   0  15  -7    2.12    4.60
   0  15  -7    1.02    1.05
   0  15   7    3.36    1.30
   0  15   7    1.10    2.95
   0  15  -7    3.59    1.38
   0 -15  -7    4.40    3.14
   0 -15  -7    3.15    1.60
   0  15   7    3.72    1.43
   0 -15   8    7.05    4.16
   0 -15  -8    0.82    1.52
   0  15   8    3.45    1.40
   0 -15  -8    2.05    3.49
   0 -15  -8    2.56    1.83
   0  15   8    3.01    1.75
   0  15  -8    2.03    1.15
   0  15  -8    0.12    0.94
   0  15   8   -1.25    3.26
   0 -15   8    3.01    1.74
   0  15  -8    8.96    4.98
   0 -15   9   20.23    2.82
   0 -15   9   19.06    5.00
   0  15  -9   13.39    2.48
   0 -15  -9   21.52    4.55
   0 -15  -9   22.25    2.96
   0  15   9   21.91    2.84
   0 -15  -9   20.38    3.01
   0  15   9   13.12    4.15
   0  15   9   22.37    3.06
   0  15  -9   18.02    2.72
   0  15  -9   17.86    2.56
   0  15  10   16.63    4.37
   0 -15 -10   20.56    3.06
   0  15 -10   12.04    2.41
   0 -15 -10   17.83    2.83
   0  15 -10   16.29    2.40
   0  15  10   18.81    2.74
   0 -15 -10   17.84    4.54
   0  15  10   15.54    2.74
   0 -15 -11    3.23    4.27
   0  15 -11    2.92    1.92
   0  15 -11    2.72    1.44
   0  15 -11   10.79    6.80
   0  15  11    8.22    4.12
   0 -15  11   -1.50    5.20
   0 -15  11    2.15    1.83
   0  15  11    4.62    1.67
   0  15 -11    4.41    1.46
   0 -15 -12    9.79    2.29
   0 -15 -12   20.20    4.47
   0 -15 -12    9.56    2.47
   0 -15  12    0.81    5.59
   0  15 -12    9.50    1.91
   0  15 -12    1.03    7.03
   0  15  12    8.65    4.65
   0  15 -12    7.51    2.09
   0  15 -12   12.02    2.10
   0 -15  12    9.17    2.52
   0  15  12    8.65    2.38
   0  15  13    5.43    1.75
   0  15  13   11.71    4.56
   0  15  13    1.52    2.40
   0  15 -13    5.75    1.67
   0 -15 -13    2.76    2.19
   0 -15  13    2.67    2.35
   0 -15  13   -0.44    5.59
   0  15 -13    2.27    6.41
   0 -15 -13    5.80    2.33
   0  15 -13    1.74    1.48
   0  15 -13    1.67    2.31
   0  16   0    3.43    2.52
   0  16   0    2.80    1.06
   0 -16   0    3.11    2.60
   0  16   0    2.36    1.26
   0 -16   0    4.64    1.35
   0 -16   0    4.78    1.15
   0 -16   1   14.02    2.02
   0 -16  -1   16.58    3.09
   0  16  -1   12.02    2.03
   0  16   1   13.57    3.09
   0  16  -1   13.87    2.12
   0 -16  -1   15.27    2.23
   0 -16   1   15.98    2.11
   0  16   1   15.65    2.05
   0 -16  -1   16.57    2.07
   0  16   1   14.67    2.17
   0  16  -1   15.75    3.56
   0 -16  -2    7.52    1.37
   0 -16   2    6.47    1.35
   0 -16  -2    6.10    1.32
   0  16   2    7.57    1.61
   0  16  -2    6.71    1.39
   0  16   2    6.64    2.44
   0  16   2    5.77    2.25
   0 -16   2    3.58    3.19
   0 -16  -2    9.11    1.60
   0  16  -2    7.76    1.41
   0  16   3    6.12    2.37
   0 -16  -3    7.97    1.46
   0  16  -3   11.32    3.28
   0  16   3    4.06    1.58
   0 -16  -3    7.64    1.75
   0  16  -3    7.36    1.36
   0  16  -3   10.82    1.57
   0  16   3    3.86    2.39
   0 -16   3   15.03    3.32
   0 -16   3    6.14    1.50
   0 -16  -3    8.68    1.38
   0  16  -4   43.14    5.34
   0 -16   4   43.55    6.36
   0  16  -4   50.87    6.59
   0  16  -4   40.69    5.24
   0 -16  -4   52.32    5.35
   0 -16   4   44.89    5.33
   0 -16  -4   44.26    5.42
   0  16   4   40.13    5.39
   0  16   4   42.97    5.29
   0  16   5   13.25    3.12
   0 -16  -5   18.26    2.10
   0 -16   5   13.49    3.94
   0  16  -5   14.51    2.06
   0  16  -5   12.35    1.88
   0 -16   5   14.95    2.20
   0  16   5   11.51    2.26
   0  16  -5   11.99    4.26
   0  16   5   11.65    1.99
   0 -16   6    0.92    3.74
   0  16   6    1.58    1.19
   0  16  -6    7.45    4.41
   0  16  -6    1.62    1.03
   0 -16  -6   -0.75    1.62
   0 -16  -6    4.93    3.19
   0 -16  -6    0.25    1.29
   0  16   6    1.31    2.56
   0 -16   6    3.06    1.00
   0  16   6    3.90    1.51
   0  16  -6   -0.46    1.12
   0 -16   7   52.64    5.85
   0 -16  -7   46.97    5.81
   0 -16  -7   57.31    5.96
   0 -16   7   49.86    5.68
   0  16   7   34.56    6.52
   0 -16  -7   44.87    6.90
   0  16   7   50.98    5.91
   0 -16   7   42.24    7.17
   0  16   7   47.90    5.80
   0  16  -7   41.86    5.65
   0  16  -7   48.09    5.77
   0  16  -7   45.41    7.76
   0  16   8   -0.83    1.92
   0 -16  -8    0.93    3.96
   0 -16  -8    1.01    1.64
   0 -16   8    4.27    4.20
   0 -16   8   -0.11    1.48
   0  16   8   -4.75    3.37
   0  16   8    0.88    1.35
   0  16  -8   -2.44    1.05
   0 -16  -8    1.04    1.59
   0  16  -8    1.74    5.07
   0  16   9    7.85    1.87
   0 -16   9   11.78    2.01
   0  16  -9    6.80    1.53
   0 -16  -9    7.37    1.97
   0  16  -9    7.17    1.53
   0 -16  -9    6.52    3.81
   0  16   9    8.30    3.49
   0 -16   9    0.31    4.69
   0 -16  -9    9.79    2.12
   0  16   9    9.67    2.26
   0  16 -10   16.43    2.55
   0 -16 -10   23.02    2.97
   0 -16 -10   20.35    4.77
   0 -16 -10   21.08    3.32
   0  16  10   16.13    2.86
   0  16  10   12.64    4.31
   0  16 -10   19.40    2.58
   0  16 -11   13.29    2.54
   0 -16 -11   23.49    4.71
   0  16  11   18.05    2.70
   0  16 -11   21.42    2.94
   0 -16  11   20.38    3.05
   0  16  11   19.24    3.17
   0  16 -11   29.62    7.21
   0 -16  11   17.30    5.70
   0  16  11   10.41    4.58
   0  16 -11   16.84    2.55
   0  16 -12   14.26    2.78
   0  16 -12   10.52    6.94
   0  16  12   15.99    4.31
   0 -16  12   20.01    3.27
   0  16 -12    8.61    2.14
   0 -16 -12   15.74    2.60
   0 -16 -12   15.35    2.93
   0  16  12   21.55    2.84
   0 -16  12    9.37    5.25
   0  16 -12   12.52    2.20
   0 -16 -12    7.01    4.66
   0  16  12   10.87    2.59
   0 -16  13    7.65    2.44
   0 -16  13    7.48    5.27
   0  16  13    6.39    2.10
   0  16 -13    2.80    1.54
   0  16 -13    5.43    1.54
   0 -16 -13    4.49    2.28
   0  16  13    2.30    4.10
   0 -16 -13    8.00    2.52
   0  16 -13    5.65    2.23
   0  16  13    1.74    2.60
   0  17   0   -0.37    2.58
   0  17   0   -0.69    1.01
   0 -17   0   -0.20    1.27
   0  17   0    0.66    1.21
   0 -17   0    0.29    0.95
   0 -17   1    7.17    1.21
   0 -17   1    5.74    1.42
   0  17   1    4.80    1.28
   0  17   1    5.98    2.52
   0 -17  -1    5.82    2.69
   0  17   1    5.63    1.43
   0  17  -1    5.87    1.26
   0 -17  -1    4.41    1.26
   0 -17  -1    5.91    1.53
   0  17  -1    5.20    1.44
   0 -17  -2  101.05   11.40
   0  17  -2  103.33   11.33
   0 -17   2  108.38   11.35
   0 -17   2   88.17   11.30
   0  17   2   82.31   11.58
   0 -17  -2  101.59   11.34
   0 -17   2   90.46   11.91
   0  17  -2  101.04   11.35
   0  17   2   85.18   11.50
   0 -17  -2  103.47   11.34
   0  17  -2   92.65   11.91
   0  17   2   91.22   11.39
   0 -17  -3   11.20    1.71
   0 -17  -3   13.20    1.78
   0  17   3    8.08    2.58
   0 -17   3   11.00    1.62
   0 -17   3   12.89    3.54
   0 -17  -3   15.01    2.00
   0  17   3    9.89    1.90
   0 -17   3    9.11    1.64
   0  17  -3    4.23    3.46
   0  17  -3   12.18    1.77
   0  17  -3    8.19    1.67
   0 -17  -4    5.97    1.44
   0 -17   4    3.04    1.11
   0 -17  -4    3.08    1.24
   0  17  -4    2.62    3.38
   0 -17   4    4.28    1.37
   0  17  -4    4.17    1.30
   0  17   4    3.55    1.19
   0 -17   4    2.46    3.24
   0  17  -4    2.14    1.10
   0  17   5  101.73   13.86
   0  17  -5  130.03   14.41
   0 -17   5  130.05   13.58
   0  17   5  122.70   13.62
   0  17  -5   98.04   13.44
   0  17  -5  127.17   13.58
   0 -17  -5  132.47   13.56
   0 -17   5  120.85   14.21
   0 -17   5  115.70   13.48
   0  17   5  113.11   13.53
   0  17   6    2.50    2.94
   0  17   6    4.64    1.74
   0 -17   6    5.15    1.28
   0 -17  -6    7.10    1.45
   0 -17  -6    8.59    3.33
   0  17  -6    8.61    4.35
   0 -17  -6    6.74    1.70
   0  17   6    5.83    1.37
   0 -17   6    4.19    4.00
   0  17  -6    4.50    1.19
   0  17  -6    3.69    1.61
   0 -17   7   66.38    9.68
   0 -17  -7   72.23    9.51
   0 -17  -7   82.59    8.71
   0  17   7   69.36    8.64
   0 -17  -7   85.98    8.85
   0  17   7   52.65    9.03
   0 -17   7   64.69    8.56
   0  17  -7   69.34    8.56
   0 -17   7   75.97    8.71
   0  17  -7   83.20    8.75
   0  17  -7   92.48   10.29
   0  17   7   82.35    8.82
   0 -17  -8   15.82    4.44
   0 -17   8   20.82    2.59
   0  17  -8   18.01    2.39
   0 -17   8   16.93    5.01
   0 -17   8    9.44    2.21
   0  17   8   16.72    2.61
   0 -17  -8   23.09    2.84
   0  17   8   20.12    3.00
   0  17  -8   17.97    2.73
   0  17  -8   24.89    5.95
   0  17   8   12.35    3.96
   0 -17  -8   20.39    2.59
   0  17  -9   82.34   10.32
   0  17   9   51.24   10.98
   0  17  -9  101.91   12.26
   0 -17  -9  100.42   10.63
   0  17  -9   76.70   10.29
   0 -17   9   93.30   10.58
   0 -17   9   77.01   11.69
   0 -17  -9  104.28   10.54
   0  17   9  100.37   10.62
   0  17   9  102.13   10.51
   0 -17  -9   81.59   11.37
   0  17  10    2.54    3.56
   0  17  10    0.84    1.72
   0  17 -10    1.73    1.20
   0  17 -10    2.34    1.25
   0  17 -10    3.51    1.77
   0 -17 -10    1.98    1.96
   0 -17 -10    2.47    4.03
   0  17 -11    6.85    1.63
   0  17 -11    6.38    2.26
   0  17 -11    5.13    1.50
   0 -17  11    6.07    2.24
   0 -17 -11    0.59    3.43
   0 -17 -11    7.26    2.21
   0  17  11    5.21    2.28
   0  17  11    9.51    4.07
   0 -17  11   -4.53    5.24
   0  17 -11    0.96    6.84
   0 -17  12    3.96    2.41
   0  17 -12    3.85    2.09
   0 -17 -12    5.98    2.35
   0  17 -12    0.74    1.34
   0 -17 -12    1.27    4.37
   0 -17 -12    3.45    2.40
   0  17  12    0.66    2.33
   0  17  12    0.56    1.89
   0  17  12   -2.42    3.90
   0  17 -12    6.36    6.70
   0 -17  12    8.57    5.35
   0  17 -12    4.00    1.39
   0 -17  13   15.42    6.00
   0 -17  13   15.83    3.13
   0  17  13   10.70    2.73
   0  17  13    9.86    2.91
   0  17  13    8.49    4.02
   0 -17 -13   11.77    3.00
   0 -17 -13   10.47    2.84
   0  17 -13   11.81    2.18
   0  17 -13   13.10    2.44
   0  17 -13   17.40    7.70
   0  17 -13   13.04    2.16
   0  18   0  563.12   67.17
   0 -18   0  631.11   67.22
   0  18   0  569.28   67.37
   0  18   0  592.36   67.20
   0 -18   0  595.65   67.18
   0 -18   1  103.43   11.41
   0 -18  -1   85.88   11.70
   0  18   1   90.32   11.70
   0 -18  -1   94.97   11.38
   0  18  -1   91.01   11.37
   0  18  -1   95.84   11.41
   0 -18  -1  107.43   11.45
   0  18   1   99.20   11.43
   0  18   1  101.49   11.39
   0 -18   1  104.40   11.40
   0  18   2  241.07   30.68
   0 -18   2  271.08   30.49
   0 -18  -2  262.95   30.54
   0 -18   2  277.78   30.86
   0  18  -2  281.99   30.51
   0  18  -2  250.12   30.48
   0  18  -2  276.55   30.85
   0 -18  -2  275.14   30.49
   0 -18   2  271.28   30.50
   0  18   2  263.29   30.53
   0 -18   3   97.53   11.73
   0  18  -3  106.55   12.46
   0 -18   3   95.58   11.78
   0  18  -3   92.54   11.76
   0  18   3   88.67   12.08
   0 -18  -3  128.74   11.88
   0  18   3   98.26   11.85
   0 -18  -3  102.11   11.87
   0 -18   3   96.43   12.31
   0  18  -3  105.04   11.80
   0 -18  -3  109.02   11.79
   0 -18  -4   24.04    3.01
   0  18  -4   23.11    4.71
   0 -18   4   29.26    3.12
   0  18  -4   21.88    2.92
   0 -18  -4   24.77    3.20
   0  18  -4   22.23    2.99
   0 -18   4   23.00    4.50
   0 -18   4   20.03    2.91
   0 -18   5    6.75    3.60
   0 -18  -5    4.98    2.84
   0 -18   5    6.74    1.38
   0 -18   5    4.27    1.56
   0 -18  -5    4.17    1.83
   0  18   5    7.23    1.49
   0  18  -5   12.34    3.87
   0  18  -5    6.06    1.57
   0  18   5    8.23    1.62
   0  18  -5    4.74    1.32
   0 -18  -5    5.91    1.53
   0  18   5    5.68    2.54
   0 -18  -6   13.71    2.18
   0  18  -6    9.25    4.55
   0 -18  -6   17.47    3.76
   0 -18   6   12.24    2.04
   0  18   6   12.87    3.24
   0  18  -6   10.71    1.98
   0 -18   6   20.76    4.36
   0  18  -6   12.29    2.29
   0 -18  -6   19.06    2.54
   0  18   6   21.12    2.59
   0  18   6   16.82    2.20
   0  18  -7    9.86    1.85
   0 -18  -7   15.89    2.18
   0 -18  -7   13.21    4.28
   0  18   7   13.68    2.40
   0 -18  -7   16.49    2.63
   0  18   7    9.73    3.37
   0  18   7   12.40    2.08
   0 -18   7   13.46    1.97
   0  18  -7   20.40    5.40
   0 -18   7   13.22    4.41
   0  18  -7   14.22    2.29
   0  18  -8   37.30    5.18
   0  18  -8   48.19    7.68
   0  18  -8   43.64    5.44
   0 -18   8   49.13    7.18
   0 -18  -8   42.39    5.39
   0 -18   8   43.81    5.41
   0 -18  -8   37.80    6.47
   0  18   8   37.94    6.26
   0 -18   8   45.39    5.22
   0  18   8   47.18    5.43
   0 -18  -8   53.58    5.66
   0  18   8   43.77    5.45
   0  18   9   49.10    4.95
   0 -18  -9   28.88    6.02
   0  18  -9   37.59    7.83
   0 -18  -9   43.31    4.89
   0  18  -9   38.98    4.67
   0 -18  -9   41.88    5.10
   0  18   9   22.96    5.80
   0 -18   9   43.97    5.04
   0 -18   9   33.75    6.91
   0  18   9   40.90    5.05
   0  18  -9   28.47    4.62
   0  18 -10    5.01    1.44
   0 -18 -10    2.50    3.69
   0 -18  10    6.40    2.08
   0 -18  10   10.10    5.02
   0  18 -10    5.12    1.37
   0  18  10    2.78    3.81
   0 -18 -10    7.21    2.10
   0  18  10    9.89    2.02
   0  18  11  141.36   19.11
   0  18 -11  190.31   20.55
   0 -18 -11  186.62   18.76
   0 -18 -11  149.18   19.28
   0  18 -11  163.62   18.44
   0  18  11  193.95   18.74
   0  18 -11  164.55   18.59
   0 -18  11  185.32   18.72
   0  18 -11  125.38   18.39
   0 -18  11  143.94   19.76
   0 -18  12   14.74    6.00
   0 -18 -12   18.52    2.88
   0 -18 -12    6.37    4.61
   0  18  12   14.14    2.45
   0  18  12   16.07    3.15
   0  18 -12   14.74    2.17
   0  18 -12    9.87    2.13
   0 -18 -12   13.66    3.02
   0  18  12   17.71    4.21
   0  18 -12   15.64    7.49
   0 -18  12   12.98    3.17
   0  18 -12   12.00    2.39
   0 -18  13    7.07    5.52
   0  18 -13    3.38    1.69
   0 -18 -13   12.58    2.67
   0 -18  13   10.50    2.53
   0 -18 -13    6.61    2.87
   0  18  13   10.92    4.38
   0  18  13    9.85    2.54
   0  18 -13    6.43    2.54
   0  18 -13    7.08    7.87
   0  18 -13    7.82    1.75
   0  18  13    9.19    1.95
   0 -19   0    0.86    1.13
   0  19   0   -1.93    1.12
   0 -19   0    0.38    1.21
   0  19   0   -0.52    1.28
   0  19  -1   33.87    4.06
   0 -19  -1   40.47    4.07
   0  19   1   27.04    4.06
   0  19  -1   34.12    3.94
   0 -19  -1   31.01    3.95
   0 -19   1   30.82    4.00
   0 -19   1   30.65    3.96
   0 -19   1   34.26    4.90
   0  19   1   28.63    4.74
   0  19   1   30.85    3.92
   0  19  -2    8.05    1.93
   0 -19   2    9.02    1.82
   0 -19   2   13.28    1.82
   0 -19  -2   11.93    1.74
   0 -19   2   12.05    3.47
   0  19   2   10.35    2.14
   0 -19  -2   12.33    2.00
   0  19  -2    9.43    1.98
   0  19  -2    5.23    3.80
   0  19   2    9.69    3.15
   0  19   3    2.87    2.28
   0  19  -3    5.52    1.18
   0  19  -3    8.70    3.44
   0 -19   3    7.47    3.55
   0 -19  -3    4.43    1.54
   0  19   3    4.93    1.48
   0 -19   3    4.21    1.39
   0 -19  -3    1.11    1.18
   0 -19  -3    5.17    1.35
   0 -19   3    2.65    1.11
   0  19  -3    3.28    1.13
   0  19  -4   72.30    8.78
   0  19  -4   72.40    8.85
   0  19   4   67.66    8.89
   0 -19   4   78.82    8.86
   0 -19  -4   78.50    8.86
   0 -19  -4   88.70    8.97
   0 -19   4   69.99    8.77
   0 -19   4   76.73    9.66
   0 -19  -4   81.28    8.83
   0  19  -4   70.88    9.75
   0 -19  -5   16.18    2.66
   0  19  -5   14.84    2.16
   0 -19  -5   18.27    3.34
   0 -19   5   17.67    2.20
   0 -19   5    9.15    4.06
   0 -19  -5   14.36    2.29
   0 -19   5   16.39    2.36
   0  19  -5   15.70    2.23
   0  19  -5   11.14    4.27
   0  19   5    8.23    3.19
   0  19   5   12.68    2.48
   0  19   5   16.89    2.33
   0  19  -6   29.65    4.18
   0  19   6   26.63    4.90
   0 -19   6   35.54    4.24
   0  19   6   30.70    4.33
   0 -19   6   39.65    4.41
   0  19  -6   35.66    6.17
   0  19   6   34.38    4.40
   0 -19  -6   30.45    5.43
   0  19  -6   35.90    4.34
   0 -19  -6   41.03    4.37
   0 -19   6   41.15    5.85
   0  19  -7    6.83    1.36
   0 -19  -7    8.24    1.73
   0  19   7    4.61    3.20
   0  19   7   10.36    2.01
   0  19  -7    9.62    5.01
   0 -19  -7    6.25    3.72
   0 -19   7    9.07    4.45
   0  19  -7    7.32    1.87
   0 -19  -7    4.11    2.11
   0  19   7    8.39    1.71
   0 -19   7    8.14    1.47
   0  19  -8    7.26    1.53
   0 -19  -8   10.42    4.21
   0  19   8    5.32    3.50
   0  19  -8    9.89    2.12
   0  19   8    7.04    1.90
   0 -19   8   11.21    2.16
   0  19   8    8.37    1.95
   0  19  -8   11.00    5.78
   0 -19  -8   11.22    2.41
   0 -19   8   11.47    4.43
   0 -19  -8    4.86    1.72
   0 -19   8   10.15    1.63
   0 -19  -9   21.21    3.14
   0 -19  -9   23.23    3.48
   0  19  -9   28.99    6.36
   0  19  -9   17.16    2.75
   0  19   9   16.29    4.55
   0 -19  -9   20.83    4.72
   0  19   9   23.14    2.99
   0 -19 -10   11.36    4.28
   0 -19  10   12.97    5.25
   0  19 -10   12.20    2.03
   0  19  10   12.02    4.45
   0  19  10   18.78    2.83
   0 -19 -10   16.12    2.43
   0 -19  10   15.96    2.64
   0  19 -10    9.97    2.02
   0  19  10   13.40    2.40
   0 -19  11    5.70    5.33
   0  19 -11    5.67    1.48
   0 -19 -11    5.41    4.25
   0  19  11    3.36    2.39
   0 -19 -11    5.14    2.10
   0 -19  11    6.14    2.31
   0  19 -11    5.41    2.24
   0  19 -11    3.72    1.33
   0  19  11    2.74    3.90
   0  19 -11    7.91    6.87
   0 -19  12    5.36    5.28
   0  19 -12    5.51    1.61
   0  19  12    1.54    2.43
   0 -19 -12    3.20    4.41
   0  19 -12    8.34    2.30
   0  19 -12    4.34    1.45
   0 -19 -12    0.91    2.71
   0  19  12    2.63    1.68
   0 -19 -12    4.01    1.90
   0 -19  12    3.88    2.73
   0  19  12    1.77    3.86
   0  19 -12    0.54    7.20
   0 -19  13    2.31    2.28
   0  19  13    0.47    1.72
   0  19 -13    5.09    2.39
   0  19 -13    1.70    1.35
   0 -19 -13    0.39    2.80
   0  19  13    1.28    2.04
   0 -19 -13    1.74    2.33
   0 -19  13   -6.66    5.49
   0  19 -13    3.48    1.52
   0  19  13    2.23    4.29
   0  20   0    9.64    1.60
   0 -20   0    6.89    1.82
   0 -20   0    9.00    1.55
   0  20   0   10.00    1.80
   0  20  -1   28.08    3.50
   0  20   1   30.54    3.55
   0  20   1   24.60    3.38
   0  20   1   20.76    4.09
   0 -20   1   25.36    4.40
   0  20  -1   28.44    3.43
   0 -20  -1   26.19    3.39
   0 -20  -1   27.06    3.57
   0 -20   1   30.22    3.52
   0 -20   1   26.97    3.42
   0  20   2   86.29   10.17
   0 -20  -2   89.69   10.18
   0  20  -2   95.39   10.22
   0 -20   2   90.33   10.19
   0  20   2   75.15   10.47
   0  20  -2   89.95   10.89
   0  20   2   81.97   10.23
   0 -20   2   84.50   10.18
   0 -20   2   85.33   10.77
   0  20  -2   84.45   10.21
   0 -20  -2   96.41   10.28
   0 -20   3   64.40    7.83
   0 -20  -3   64.79    7.85
   0 -20  -3   73.75    7.90
   0 -20   3   60.17    8.66
   0 -20  -3   73.91    7.98
   0  20  -3   60.92    7.88
   0  20   3   67.92    7.94
   0  20  -3   65.01    8.75
   0 -20   3   71.13    7.89
   0  20  -3   63.75    7.85
   0 -20  -4    5.76    1.30
   0  20  -4    1.10    3.45
   0 -20   4    2.45    1.27
   0 -20  -4    5.42    1.46
   0 -20   4    3.28    1.20
   0 -20  -4    4.14    1.69
   0  20  -4    3.69    1.21
   0  20  -4    6.57    1.30
   0  20   4    2.48    2.47
   0  20   4    3.90    1.69
   0 -20   4    3.77    3.53
   0  20  -5   31.93    4.29
   0 -20  -5   28.00    4.99
   0 -20   5   38.84    4.46
   0  20   5   31.15    4.36
   0 -20  -5   37.60    4.44
   0  20  -5   31.31    6.07
   0  20  -5   35.99    4.48
   0 -20   5   35.33    4.34
   0  20   5   25.74    4.96
   0 -20   5   37.68    5.75
   0 -20  -5   45.23    4.67
   0  20   5   40.15    4.50
   0  20   6    0.51    2.73
   0  20  -6   -0.20    1.04
   0 -20  -6    1.26    1.44
   0  20   6    0.46    1.37
   0  20  -6   -0.31    1.49
   0  20   6    3.52    1.80
   0 -20   6   -0.25    3.85
   0  20  -6   -1.41    4.37
   0 -20   6    2.20    1.25
   0 -20  -6    6.19    3.39
   0 -20   6    1.99    1.63
   0 -20   7   21.70    5.41
   0  20   7   21.01    4.39
   0 -20  -7   20.54    4.86
   0 -20  -7   30.47    3.86
   0  20   7   25.22    3.85
   0  20  -7   31.95    6.15
   0 -20   7   28.74    3.40
   0  20   7   29.40    3.49
   0  20  -7   22.86    3.70
   0 -20  -7   28.68    3.58
   0  20  -7   23.70    3.33
   0  20   8    3.06    3.28
   0 -20   8    3.12    1.18
   0 -20  -8    2.85    2.13
   0 -20   8    0.30    4.17
   0 -20  -8    2.10    1.62
   0  20  -8    1.71    1.11
   0 -20  -8   -1.55    4.15
   0  20   8    3.70    2.03
   0  20  -8   -2.59    5.06
   0  20  -8    4.72    1.68
   0  20   8    4.36    1.67
   0 -20  -9    7.62    1.95
   0  20  -9    4.16    5.96
   0  20   9    4.15    1.84
   0 -20  -9    6.11    4.20
   0  20  -9    5.33    1.42
   0  20   9    9.70    3.59
   0 -20   9    5.50    1.50
   0  20  -9    8.70    1.92
   0 -20  10   24.99    3.28
   0 -20  10   24.41    5.88
   0 -20 -10   17.04    3.56
   0  20  10   12.35    4.15
   0  20  10   22.34    2.99
   0  20 -10   13.20    2.65
   0  20  10   24.10    3.20
   0 -20 -10   22.48    4.86
   0  20 -10   20.50    2.76
   0  20 -10   15.14    6.75
   0 -20 -10   23.76    3.26
   0 -20  11   58.51    6.49
   0  20 -11   36.98    6.01
   0 -20 -11   64.37    6.45
   0  20 -11   50.31    6.08
   0  20  11   35.43    7.38
   0  20 -11   52.36    9.16
   0  20  11   58.40    6.66
   0 -20  11   64.87    8.59
   0 -20 -11   60.54    6.56
   0 -20 -11   49.70    7.49
   0 -20 -12   15.72    2.61
   0  20 -12    9.44    1.95
   0 -20  12   13.13    3.09
   0 -20  12   13.24    5.62
   0  20 -12    8.98    1.99
   0  20 -12   14.31    2.72
   0  20 -12   19.28    7.12
   0 -20 -12    4.52    4.33
   0  20  12   11.72    2.58
   0  20  12    8.82    4.21
   0  20  12    7.50    2.66
   0 -20 -12   17.60    3.43
   0 -21   0    0.15    1.17
   0  21   0   -0.33    1.30
   0 -21   0   -1.34    3.07
   0 -21   0   -0.93    1.34
   0  21   0    0.93    1.06
   0 -21   1  320.17   36.03
   0  21   1  308.04   36.05
   0  21  -1  317.35   36.04
   0 -21   1  315.62   36.33
   0  21   1  294.04   36.00
   0 -21  -1  325.08   36.02
   0  21  -1  314.30   36.02
   0 -21   1  325.95   36.04
   0 -21  -1  322.92   36.06
   0  21  -1  327.46   36.37
   0 -21  -2    5.79    1.74
   0  21  -2    6.01    1.51
   0 -21   2    1.43    3.17
   0 -21  -2    5.98    1.45
   0 -21   2    4.84    1.40
   0  21   2    5.38    1.44
   0  21  -2    4.19    3.31
   0  21   2    6.95    1.49
   0  21  -2    5.04    1.39
   0 -21   2    5.21    1.40
   0 -21  -3   23.06    3.97
   0 -21  -3   29.44    3.80
   0 -21  -3   31.38    3.83
   0  21  -3   31.62    3.80
   0  21  -3   30.74    3.87
   0 -21   3   29.12    5.16
   0  21  -3   36.74    5.39
   0  21   3   34.65    3.94
   0 -21   3   32.65    3.84
   0 -21   3   27.77    3.76
   0  21   4    1.72    1.33
   0  21  -4    0.27    1.30
   0 -21   4    0.21    3.48
   0 -21  -4    2.70    1.66
   0 -21   4   -0.87    1.07
   0 -21  -4    2.87    1.35
   0 -21   4    2.46    1.35
   0  21   4    0.42    2.41
   0  21  -4    0.07    1.02
   0  21  -4   -0.23    3.47
   0 -21  -4    1.52    1.13
   0 -21   5   36.43    6.03
   0  21  -5   40.80    4.58
   0 -21  -5   41.49    4.62
   0  21  -5   28.16    6.31
   0 -21  -5   41.54    4.85
   0 -21   5   38.72    4.65
   0  21  -5   29.21    4.46
   0 -21   5   36.83    4.48
   0  21   5   31.48    5.17
   0  21  -6   29.08    3.95
   0 -21  -6   32.60    5.11
   0  21   6   25.85    4.83
   0  21   6   31.48    4.09
   0 -21  -6   34.59    4.13
   0 -21   6   37.86    4.18
   0  21  -6   32.01    5.97
   0  21  -6   30.74    4.08
   0 -21   6   22.18    5.50
   0 -21   6   35.31    4.00
   0  21   6   29.70    4.16
   0  21  -7    0.55    1.15
   0  21  -7    0.69    1.25
   0  21   7   -1.13    2.96
   0 -21   7    1.54    1.60
   0 -21  -7    3.94    2.14
   0 -21   7    1.40    4.06
   0 -21   7   -0.08    1.19
   0 -21  -7    5.51    3.58
   0 -21  -7   -0.43    1.39
   0  21  -7   -1.32    4.96
   0  21   7    1.44    1.36
   0  21   7   -3.14    1.62
   0 -21  -8   15.77    2.14
   0 -21  -8   14.12    4.31
   0 -21   8   11.09    1.72
   0  21  -8    4.78    1.49
   0 -21  -8   17.60    2.77
   0  21   8   11.81    3.57
   0 -21   8   13.88    4.69
   0  21   8    6.89    2.07
   0  21  -8    9.79    5.56
   0 -21   9   -0.32    1.25
   0  21   9    0.44    2.10
   0  21  -9   -1.26    5.65
   0  21   9   -0.67    3.13
   0 -21  -9   -0.85    4.32
   0  21  -9    1.20    1.71
   0  21   9    0.36    1.74
   0  21  -9    0.66    1.15
   0 -21  -9    0.75    1.51
   0 -21  10   21.36    5.82
   0  21 -10   17.50    2.90
   0  21 -10   30.57    7.43
   0  21  10   23.78    3.18
   0  21 -10   21.67    2.92
   0 -21 -10   33.37    3.91
   0  21  10   21.73    3.74
   0 -21  10   29.34    3.59
   0  21  10   10.56    4.43
   0  21 -10   18.66    3.50
   0 -21 -10   27.54    5.12
   0 -21  11   29.76    6.21
   0  21  11   19.98    3.26
   0  21 -11   16.02    2.75
   0 -21 -11   22.58    4.94
   0  21 -11   19.00    2.81
   0 -21 -11   23.27    3.57
   0 -21  11   26.39    3.26
   0 -21 -11   23.72    3.35
   0  21  11   14.50    4.73
   0  21 -11   19.46    7.89
   0  21 -12    6.79    1.65
   0 -21  12   11.23    5.76
   0  21  12   10.87    3.11
   0 -21  12   10.89    2.83
   0  21  12    9.02    2.21
   0 -21 -12   10.86    4.65
   0  21  12    8.10    3.80
   0 -21 -12    7.69    3.10
   0  21 -12    7.21    2.09
   0  21 -12    9.43    7.26
   0  21 -12   10.58    1.87
   0 -21 -12   12.92    2.64
   0 -22   0  196.06   21.22
   0 -22   0  184.10   21.24
   0  22   0  184.25   21.24
   0 -22   0  196.06   21.65
   0  22   0  173.34   21.20
   0 -22  -1   83.81    9.31
   0  22  -1   78.04    9.31
   0  22  -1   74.44    9.91
   0 -22   1   80.29    9.94
   0 -22  -1   77.55    9.38
   0 -22   1   82.30    9.34
   0  22   1   78.83    9.29
   0 -22   1   76.63    9.29
   0  22  -1   78.89    9.35
   0  22   1   83.76    9.38
   0 -22  -2   20.70    2.95
   0  22  -2   21.19    2.88
   0  22  -2   19.85    2.75
   0 -22   2   17.25    2.81
   0 -22   2   18.76    2.84
   0  22  -2   21.13    4.27
   0 -22  -2   21.39    2.78
   0  22   2   24.08    2.78
   0 -22   2   22.60    4.31
   0  22   2   21.35    2.87
   0 -22  -3   42.13    4.83
   0  22  -3   38.11    6.13
   0 -22   3   42.21    4.84
   0  22  -3   39.14    4.83
   0  22   3   33.82    4.88
   0 -22   3   38.81    6.15
   0 -22   3   40.41    4.81
   0 -22  -3   40.75    4.88
   0  22  -3   37.31    4.82
   0 -22  -3   40.63    5.03
   0 -22  -4   35.39    3.71
   0 -22  -4   27.59    3.69
   0 -22   4   30.87    3.79
   0  22  -4   28.62    3.64
   0 -22   4   24.87    3.57
   0  22  -4   27.48    5.37
   0 -22  -4   35.37    3.97
   0  22  -4   22.76    3.66
   0  22   4   33.44    3.84
   0 -22   4   28.10    5.16
   0  22   4   17.66    4.20
   0  22  -5   80.30   11.19
   0 -22  -5   77.05   10.23
   0  22  -5   79.71    9.99
   0 -22   5   86.69   10.10
   0 -22  -5  104.58   10.15
   0 -22  -5   94.13   10.07
   0  22   5   73.18   10.39
   0  22   5   58.06   10.38
   0 -22   5   85.94   11.05
   0  22  -5   92.27   10.14
   0 -22   5   85.12   10.02
   0 -22  -6    3.12    2.03
   0 -22   6    0.52    3.94
   0 -22  -6   -0.19    2.92
   0 -22   6   -0.61    1.36
   0  22   6    1.66    1.33
   0  22  -6    4.71    4.47
   0  22   6    2.53    1.99
   0  22  -6    2.81    1.68
   0  22   6   -0.35    2.96
   0 -22   6    3.54    1.67
   0 -22  -6    0.42    1.39
   0  22  -6    0.93    1.18
   0 -22   7   -1.14    4.43
   0  22   7    6.85    3.30
   0  22  -7    7.04    1.55
   0  22  -7   14.44    5.45
   0  22   7    7.53    1.76
   0 -22   7    8.75    1.60
   0  22   7    5.04    2.28
   0 -22  -7    9.81    1.85
   0  22  -7   11.10    2.06
   0 -22   7    8.51    1.78
   0 -22  -7    9.82    2.48
   0 -22  -7    9.99    3.72
   0 -22   8   63.63    8.33
   0  22  -8   65.04    9.08
   0  22   8   55.64    6.79
   0 -22  -8   64.00    6.80
   0 -22   8   59.69    6.64
   0  22   8   46.66    7.56
   0 -22  -8   79.80    8.15
   0  22  -8   44.92    6.61
   0  22   9    1.78    3.16
   0 -22  -9    1.73    4.32
   0 -22  -9    1.78    2.34
   0 -22   9    1.97    1.32
   0  22  -9   -0.22    1.08
   0  22   9    0.74    2.24
   0  22   9    1.70    1.74
   0  22  -9   -1.23    2.02
   0 -22  -9    0.77    1.68
   0  22 -10    0.23    1.21
   0 -22  10   -0.15    1.56
   0 -22  10    3.22    4.65
   0 -22 -10    3.29    2.61
   0  22  10    1.91    2.01
   0  22 -10    3.77    6.30
   0  22  10    1.22    3.45
   0 -22 -10   -7.66    4.55
   0  22 -10    0.73    1.90
   0  22  11   18.48    4.77
   0 -22  11   22.91    5.94
   0 -22 -11   30.51    3.95
   0 -22 -11   30.47    3.70
   0 -22  11   28.72    3.70
   0 -22 -11   12.52    5.22
   0  22 -11   18.61    3.09
   0  22  11   25.18    3.62
   0  22  11   26.53    4.03
   0  22 -11   22.19    3.16
   0  22 -11   32.53    7.64
   0 -22 -12    8.83    3.04
   0  22  12    2.74    2.00
   0 -22  12    4.12    2.28
   0  22 -12    4.28    1.48
   0  22 -12    3.66    2.07
   0  22 -12   12.40    6.83
   0  22 -12    4.83    1.49
   0  22  12    2.88    3.99
   0 -22 -12    5.38    4.36
   0 -22  12   -0.42    5.65
   0 -22 -12    5.60    2.42
   0  22  12    7.47    2.61
   0 -23   0    0.09    1.48
   0 -23   0    1.71    1.23
   0  23   0    0.24    1.03
   0  23   0   -0.09    1.46
   0  23   0   -1.80    2.94
   0 -23   0   -1.30    3.25
   0  23   1    1.79    1.43
   0 -23  -1    0.96    2.87
   0  23   1    2.38    1.21
   0  23  -1   -1.27    3.12
   0  23  -1    1.23    1.15
   0 -23  -1    0.96    1.20
   0 -23   1    1.59    1.03
   0 -23   1    2.01    1.44
   0 -23   1    0.37    3.31
   0 -23  -1    3.84    1.68
   0  23  -1    1.77    1.44
   0  23   2   10.66    2.08
   0  23  -2   11.79    1.95
   0 -23  -2   15.57    2.04
   0 -23   2   12.71    2.04
   0 -23  -2   12.20    2.21
   0  23  -2   13.18    2.11
   0 -23   2   10.23    2.02
   0 -23  -2   11.47    2.85
   0  23   2   11.02    1.92
   0 -23   2    9.51    3.68
   0  23  -2   14.99    4.00
   0 -23   3   31.78    4.36
   0  23  -3   35.17    4.39
   0 -23   3   35.58    4.46
   0  23   3   21.80    4.70
   0 -23  -3   37.91    4.42
   0  23  -3   37.39    4.43
   0 -23   3   35.04    5.79
   0 -23  -3   35.86    4.38
   0 -23  -3   44.19    4.62
   0  23  -3   41.38    5.85
   0  23   3   33.98    4.49
   0 -23   4   48.89    7.07
   0  23   4   50.22    5.91
   0  23   4   40.06    6.16
   0 -23  -4   48.60    5.79
   0 -23  -4   56.27    5.97
   0 -23   4   47.96    5.69
   0 -23   4   53.70    5.80
   0 -23  -4   43.70    5.73
   0  23  -4   49.98    5.75
   0  23  -4   43.58    5.75
   0  23  -4   42.05    7.10
   0  23   4   36.86    6.13
   0  23   5   33.96    4.80
   0 -23  -5   34.87    4.95
   0  23  -5   35.06    4.62
   0  23   5   27.93    5.33
   0  23  -5   31.37    6.43
   0 -23   5   35.12    4.63
   0  23   5   28.83    5.26
   0  23  -5   47.38    4.81
   0 -23  -5   44.05    4.79
   0 -23   5   41.92    4.79
   0 -23  -5   39.91    4.75
   0 -23   5   38.87    6.24
   0  23  -6   13.10    2.28
   0  23  -6   12.67    2.01
   0 -23  -6   14.87    3.35
   0  23  -6    8.05    4.75
   0 -23   6   13.58    2.09
   0 -23   6   13.72    4.58
   0 -23  -6   18.51    2.80
   0 -23   6   15.09    2.37
   0  23   6   15.52    2.28
   0 -23  -6   11.28    2.19
   0  23   6   11.45    2.39
   0  23   6   12.91    3.30
   0 -23  -7    0.80    1.63
   0  23  -7   -2.70    4.96
   0 -23  -7    3.54    3.68
   0  23  -7    1.12    1.09
   0 -23   7    1.88    1.70
   0  23   7    0.19    2.87
   0 -23   7    0.29    4.34
   0  23  -7    0.12    1.61
   0  23   7    0.65    1.46
   0 -23   7    2.13    1.25
   0  23   8   -0.47    1.43
   0  23  -8    1.68    1.69
   0 -23  -8   -4.18    4.14
   0  23  -8   -1.33    1.22
   0  23  -8   -1.92    5.34
   0  23   8   -1.63    2.69
   0 -23   8    2.10    1.33
   0 -23   8    4.07    4.64
   0 -23  -8   -0.36    1.47
   0  23   9   63.00    7.10
   0  23  -9   64.65    7.17
   0  23  -9   49.02    6.90
   0 -23  -9   65.86    7.41
   0  23   9   35.36    7.77
   0 -23  -9   49.31    8.38
   0  23   9   56.58    7.31
   0 -23  -9   65.90    7.19
   0 -23   9   60.53    6.95
   0  23  10   32.18    3.66
   0 -23  10   20.95    5.80
   0 -23  10   24.84    3.15
   0  23 -10   32.09    7.32
   0  23 -10   23.30    3.11
   0  23  10   13.78    4.08
   0 -23 -10   21.83    3.77
   0  23 -10   14.32    2.71
   0 -23 -10   15.95    5.46
   0  23 -11    2.02    1.41
   0  23 -11    2.04    1.23
   0  23  11    1.22    2.29
   0 -23  11    5.06    5.09
   0  23 -11    2.10    6.37
   0 -23  11    4.73    2.30
   0  23  11    2.74    2.07
   0  23 -11    1.27    2.24
   0 -23 -11    3.03    2.69
   0  23  11    6.34    3.84
   0 -23 -11   -6.90    4.83
   0 -23 -11   -2.05    1.82
   0 -23  12   17.13    5.95
   0 -23  12   15.08    2.70
   0  23 -12   12.71    2.15
   0  23  12   15.94    3.13
   0  23  12    6.25    3.91
   0 -23 -12   18.89    3.62
   0  23  12   15.04    2.82
   0 -23 -12    6.85    4.33
   0 -23 -12   12.06    2.89
   0  23 -12   22.34    7.87
   0  23 -12   10.15    2.01
   0 -24   0  116.65   13.64
   0  24   0  114.75   14.08
   0 -24   0  136.47   14.29
   0  24   0  112.57   13.65
   0 -24   0  128.15   13.69
   0  24   0  112.69   13.60
   0 -24  -1    2.98    1.53
   0  24  -1    2.22    1.51
   0 -24   1    3.03    1.51
   0  24  -1    2.21    1.26
   0 -24  -1    2.18    1.16
   0  24   1    1.99    1.35
   0  24   1    2.87    1.47
   0 -24  -1    2.33    2.89
   0  24  -1    1.87    3.43
   0 -24   1    2.36    1.17
   0 -24   1    4.05    3.43
   0 -24  -2   -0.55    2.42
   0  24   2    2.73    1.31
   0 -24   2    3.12    1.51
   0 -24   2    0.60    3.53
   0  24  -2    4.41    3.42
   0 -24  -2    0.17    1.37
   0  24  -2    5.97    1.51
   0 -24   2    2.62    1.34
   0  24  -2    5.76    1.54
   0 -24  -2    3.02    1.74
   0  24   2    5.15    1.57
   0  24  -3   53.76    6.71
   0 -24   3   49.67    6.66
   0 -24  -3   57.46    6.75
   0  24   3   60.51    6.78
   0 -24  -3   70.35    6.88
   0 -24   3   49.39    6.67
   0 -24   3   51.35    7.68
   0  24  -3   43.58    7.48
   0  24   3   40.59    6.93
   0 -24  -3   62.56    6.72
   0  24  -3   60.00    6.69
   0 -24   4   31.79    5.45
   0  24   4   23.98    4.25
   0  24   4   25.15    3.91
   0  24   4   19.82    4.26
   0  24  -4   33.38    3.74
   0 -24  -4   36.72    3.92
   0 -24   4   25.00    3.63
   0 -24  -4   27.85    3.77
   0  24  -4   34.80    5.45
   0 -24  -4   29.99    3.76
   0  24  -4   26.39    3.67
   0 -24   4   30.17    3.82
   0 -24  -5   31.14    4.53
   0  24  -5   34.13    4.12
   0 -24  -5   37.29    4.19
   0 -24  -5   38.19    4.27
   0  24  -5   30.78    4.22
   0  24   5   27.07    4.90
   0 -24   5   33.62    4.28
   0  24   5   25.65    4.81
   0  24  -5   22.55    5.97
   0 -24   5   27.92    5.71
   0 -24   5   32.36    4.12
   0  24   5   29.93    4.40
   0  24   6   25.72    6.04
   0 -24  -6   61.52    5.71
   0 -24   6   43.73    7.06
   0 -24  -6   52.02    5.87
   0  24  -6   43.00    5.44
   0 -24   6   58.64    5.69
   0  24  -6   42.24    7.36
   0  24  -6   43.73    5.65
   0 -24   6   31.10    5.40
   0 -24  -7   43.35    4.95
   0 -24   7   31.89    6.39
   0 -24  -7   50.16    5.95
   0 -24   7   39.23    4.76
   0  24  -7   31.66    4.67
   0  24   7   38.19    4.88
   0  24   7   15.58    5.28
   0  24  -7   47.80    7.28
   0 -24   7   50.75    5.04
   0  24   8   65.58   10.95
   0 -24  -8  105.63   10.62
   0 -24  -8   95.51   11.34
   0  24   8   94.18   10.57
   0 -24   8   97.60   10.46
   0  24  -8   77.19   10.37
   0  24  -8  103.76   12.51
   0  24  -8   88.74   10.63
   0 -24   8   80.82   11.64
   0  24   8   89.45   10.70
   0  24   9   -0.13    1.77
   0 -24   9    2.31    1.32
   0 -24  -9   -0.29    3.95
   0  24   9    0.78    1.86
   0 -24  -9    1.02    1.87
   0 -24   9   -3.42    4.81
   0  24  -9   -0.14    2.06
   0  24  -9    0.15    1.09
   0  24   9    1.33    3.36
   0  24 -10   33.08    5.04
   0  24 -10   54.02    8.95
   0  24  10   48.88    5.66
   0 -24 -10   40.67    6.77
   0 -24 -10   59.07    5.81
   0 -24  10   40.16    5.13
   0 -24 -10   44.78    5.43
   0 -24  10   29.13    7.24
   0  24  10   32.52    6.26
   0  24 -10   49.92    5.57
   0  24 -11    0.89    1.26
   0  24  11    3.15    3.73
   0  24 -11    3.91    2.14
   0 -24 -11    2.24    2.01
   0 -24  11    1.20    2.27
   0 -24 -11   -1.34    4.79
   0  24 -11    2.12    1.37
   0 -24 -11    1.16    2.94
   0  24  11    1.18    1.60
   0 -24  11    4.71    5.31
   0  24  11    1.42    2.44
   0 -24 -12   17.50    3.36
   0 -24  12   10.73    2.97
   0 -24 -12   11.83    2.77
   0 -24  12    8.40    5.65
   0 -24 -12    9.10    4.92
   0  24 -12   20.17    7.95
   0  24  12    9.35    3.97
   0  24 -12    7.81    1.80
   0  24 -12    8.54    1.97
   0  24  12   12.61    2.33
   0  24  12    9.67    3.03
   0  25   0    1.79    1.61
   0  25   0    0.35    1.13
   0 -25   0    0.36    1.08
   0 -25   0    2.49    3.39
   0 -25   0   -0.30    1.59
   0  25   0   -4.40    3.04
   0 -25   1  103.33   11.96
   0 -25   1  110.62   12.02
   0 -25  -1  110.44   12.07
   0  25   1   92.70   11.93
   0  25  -1   92.60   11.95
   0  25  -1   98.48   12.00
   0  25   1  111.82   12.05
   0  25   1   98.92   12.36
   0 -25   1  105.12   12.66
   0  25  -1  104.57   12.55
   0 -25  -1   97.70   12.52
   0 -25  -1  111.13   11.97
   0 -25   2   13.68    2.08
   0 -25   2   14.26    2.26
   0 -25  -2   20.09    2.59
   0  25  -2   13.44    2.29
   0  25  -2   17.87    4.03
   0  25   2    7.78    3.11
   0  25   2   18.37    2.49
   0  25   2    8.17    2.10
   0 -25   2   13.36    3.84
   0 -25  -2    8.41    3.05
   0 -25  -2   14.38    2.21
   0  25  -2   14.32    2.25
   0  25  -3   53.10    7.02
   0 -25   3   59.23    7.01
   0  25   3   37.84    7.22
   0  25  -3   55.25    7.97
   0  25   3   41.99    7.43
   0 -25  -3   66.32    7.06
   0 -25  -3   59.32    7.05
   0 -25   3   58.29    7.06
   0 -25   3   61.00    8.05
   0  25   3   60.91    7.11
   0 -25  -3   74.79    7.24
   0  25  -3   58.36    7.03
   0  25  -4   18.42    2.53
   0 -25   4   14.57    2.33
   0  25   4   13.31    3.21
   0 -25   4   19.05    2.52
   0 -25  -4   14.86    2.38
   0  25   4   10.95    3.20
   0 -25  -4   15.76    2.55
   0 -25  -4   17.10    2.75
   0  25  -4   13.78    2.38
   0 -25   4   14.83    4.43
   0  25   4   13.84    2.60
   0 -25   5   -1.56    3.95
   0  25   5    1.98    2.58
   0 -25  -5    0.99    1.38
   0  25   5    5.07    2.64
   0 -25   5    0.56    1.28
   0 -25  -5   -1.36    1.42
   0  25  -5    0.42    1.38
   0 -25   5    1.11    1.32
   0  25  -5    1.10    3.95
   0 -25  -5    4.17    2.10
   0  25  -5    0.11    1.45
   0  25   5   -0.12    1.84
   0  25  -6   13.92    4.97
   0 -25   6   20.34    2.69
   0 -25  -6   17.52    2.48
   0  25  -6   12.21    2.57
   0 -25   6   15.40    2.27
   0 -25  -6   14.16    2.34
   0 -25  -6   14.01    2.89
   0  25  -6   15.97    2.25
   0 -25   6   14.93    4.83
   0  25   6    4.66    3.01
   0  25   6    8.35    3.06
   0 -25  -7    0.42    3.41
   0  25  -7    7.07    1.49
   0  25   7    3.83    3.00
   0 -25   7    4.66    1.50
   0 -25  -7    7.58    1.95
   0 -25   7    7.84    4.41
   0  25   7    4.81    1.63
   0 -25   8    7.63    2.35
   0 -25  -8   10.33    2.48
   0 -25   8    7.04    1.70
   0  25  -8   10.60    5.56
   0 -25  -8    4.30    4.06
   0 -25  -8   11.33    2.09
   0  25   8    3.47    3.51
   0  25   8    9.16    2.17
   0  25  -8    8.79    1.66
   0  25   8   12.78    2.15
   0  25  -8    4.71    2.11
   0  25  -9    2.38    1.21
   0  25   9    0.80    1.87
   0 -25  -9    2.98    1.97
   0 -25   9    3.39    1.35
   0  25   9    5.44    2.52
   0 -25  -9    7.90    4.42
   0 -25   9    4.17    4.82
   0  25   9    1.98    2.84
   0 -25   9    2.72    2.02
   0  25  -9    4.21    2.25
   0  25 -10   40.77    4.61
   0 -25 -10   36.22    6.10
   0 -25  10   24.89    6.52
   0 -25 -10   36.28    4.47
   0 -25 -10   40.83    4.70
   0 -25  10   34.21    4.13
   0  25 -10   44.57    7.93
   0  25  10   37.58    4.70
   0  25  10   27.64    5.18
   0  25 -10   22.37    3.99
   0 -25  11    1.18    5.09
   0 -25  11    1.58    2.52
   0  25 -11   -0.33    1.69
   0  25  11   -2.18    2.60
   0  25  11    1.35    2.07
   0  25 -11   -1.32    1.35
   0  25 -11    0.64    1.05
   0 -25 -11    4.79    4.57
   0 -25 -11    4.75    3.01
   0  25 -11   -1.07    6.87
   0  25  11    1.56    3.29
   0 -25 -11    2.45    2.03
   0 -26   0  170.74   19.47
   0  26   0  164.71   19.85
   0 -26   0  171.17   19.51
   0  26   0  163.43   19.44
   0  26   0  168.90   19.50
   0 -26   0  192.94   20.10
   0 -26   1    8.40    1.77
   0 -26   1    6.31    1.78
   0 -26  -1    5.60    1.96
   0  26  -1    5.17    1.77
   0 -26  -1    4.73    3.18
   0  26   1    3.76    1.92
   0 -26  -1    6.97    1.66
   0  26  -1    7.30    1.50
   0  26   1   12.39    3.12
   0  26  -1    7.14    3.51
   0  26   1    6.20    1.61
   0 -26   1   12.36    3.93
   0 -26  -2   62.74   10.47
   0  26   2   86.10   10.26
   0 -26   2   82.86   11.02
   0  26   2   69.98   10.59
   0  26  -2   80.91   10.93
   0 -26  -2   90.63   10.28
   0  26  -2   93.12   10.29
   0  26   2   84.72   10.36
   0 -26  -2   93.14   10.38
   0  26  -2   85.43   10.32
   0 -26   2   91.95   10.28
   0 -26   2   94.36   10.32
   0  26   3  113.41   16.68
   0 -26   3  143.37   17.17
   0 -26   3  153.02   16.53
   0 -26   3  146.05   16.47
   0 -26  -3  153.41   16.51
   0  26   3   88.20   16.54
   0  26   3  131.48   16.53
   0 -26  -3  169.22   16.64
   0  26  -3  140.14   16.49
   0  26  -3  130.71   17.09
   0  26  -3  147.49   16.48
   0 -26  -3  152.31   16.50
   0 -26   4   -0.11    1.47
   0 -26  -4   -0.13    1.94
   0  26  -4   -0.09    1.44
   0  26  -4    1.78    4.34
   0 -26   4    0.25    3.87
   0 -26  -4    1.74    1.26
   0  26  -4    0.33    1.57
   0  26   4   -0.15    2.47
   0  26   4    1.65    2.56
   0 -26   4   -0.41    1.23
   0 -26  -4    0.33    1.53
   0  26   4    1.94    1.51
   0  26  -5   20.48    2.78
   0 -26  -5   28.30    3.35
   0 -26   5   21.53    3.06
   0 -26  -5   19.35    2.96
   0  26   5   20.33    3.10
   0 -26  -5   21.78    2.82
   0  26   5   11.88    3.53
   0  26  -5   26.14    5.33
   0  26   5    7.54    3.21
   0  26  -5   20.63    2.93
   0 -26   5   16.02    5.04
   0 -26   5   17.51    2.73
   0 -26   6    6.31    4.53
   0 -26  -6    9.09    1.96
   0  26  -6    7.71    1.74
   0 -26   6    6.82    1.69
   0 -26  -6   12.90    2.15
   0  26  -6   18.11    5.15
   0  26   6    6.27    3.05
   0 -26   6    6.99    1.78
   0 -26  -6   12.85    2.41
   0  26   6    5.46    2.95
   0  26  -7   30.91    6.74
   0 -26   7   36.46    4.02
   0  26   7   22.06    4.81
   0  26   7   28.40    4.13
   0 -26   7   32.84    6.10
   0  26  -7   26.12    3.90
   0 -26  -7   28.19    4.99
   0 -26  -7   37.63    4.21
   0  26   7   33.09    4.29
   0  26  -7   30.80    4.19
   0  26  -8    5.18    5.40
   0  26  -8    1.79    1.59
   0 -26   8    1.30    1.67
   0  26   8   -1.08    2.19
   0  26   8    0.62    3.07
   0 -26  -8    0.17    1.84
   0 -26   8    2.70    1.46
   0  26  -8    0.91    1.30
   0 -26  -8    5.44    3.71
   0  26   8    1.01    1.51
   0 -26  -8    1.46    1.62
   0 -26   9   27.16    3.78
   0 -26   9   27.59    3.26
   0 -26  -9   29.32    4.03
   0  26  -9   25.85    3.62
   0 -26   9   14.09    5.73
   0 -26  -9   21.08    5.09
   0  26  -9   18.95    3.08
   0  26  -9   32.03    7.13
   0  26   9   22.65    3.89
   0  26   9   15.82    4.41
   0  26 -10   -0.25    1.14
   0 -26  10   -4.14    5.10
   0 -26 -10    3.17    1.85
   0  26  10    0.87    2.07
   0 -26 -10    7.39    4.16
   0  26  10   -0.70    2.33
   0  26  10    1.43    3.50
   0 -26 -10    0.38    2.23
   0  26 -10   -6.96    6.90
   0 -26  10   -0.97    1.46
   0  26 -10    2.06    1.83
   0 -26  11   20.09    5.92
   0 -26 -11   12.84    5.10
   0  26  11   17.90    2.82
   0  26 -11   10.93    2.32
   0  26  11   20.66    4.11
   0 -26 -11   23.22    3.18
   0 -26 -11   23.74    3.67
   0  26 -11   20.50    3.38
   0  26  11   21.04    3.61
   0  27   0    0.19    3.24
   0 -27   0    0.10    1.39
   0 -27   0   -1.21    1.74
   0  27   0    1.74    1.66
   0  27   0    1.42    1.47
   0 -27   0   -3.16    3.82
   0 -27  -1    0.94    2.48
   0 -27  -1    0.47    1.85
   0  27   1    0.19    1.26
   0 -27  -1    1.92    1.28
   0  27  -1    0.39    1.34
   0 -27   1    1.25    1.69
   0  27  -1   -2.63    3.55
   0  27   1    0.52    2.98
   0 -27   1   -0.67    3.87
   0 -27   1    1.59    1.51
   0  27  -1    5.93    1.83
   0  27   1    1.23    1.65
   0 -27   2  138.32   15.53
   0  27  -2  153.26   15.62
   0 -27  -2  117.21   15.75
   0 -27   2  121.89   16.17
   0  27   2   96.99   15.78
   0  27   2  127.38   15.52
   0 -27   2  153.80   15.60
   0  27  -2  132.73   15.53
   0 -27  -2  128.88   15.53
   0  27   2  135.15   15.62
   0  27  -2  128.44   16.14
   0 -27  -2  136.75   15.63
   0 -27  -3   11.78    2.12
   0  27   3    8.49    2.71
   0  27  -3   12.92    4.14
   0  27  -3   10.98    2.11
   0 -27  -3    9.85    2.46
   0 -27   3    9.37    2.05
   0  27   3   10.40    3.13
   0 -27   3   11.01    2.00
   0  27   3   12.01    2.23
   0  27  -3   10.01    1.83
   0 -27  -3   12.31    2.05
   0 -27   3   11.33    4.32
   0  27  -4    4.91    4.29
   0  27   4    3.14    2.40
   0 -27   4    4.17    1.69
   0 -27   4    3.89    4.10
   0  27  -4    3.24    1.71
   0  27  -4    3.87    1.64
   0 -27  -4    2.72    2.18
   0 -27  -4    4.27    1.60
   0 -27  -4    4.22    1.62
   0 -27   4    2.99    1.44
   0  27   4    5.91    1.73
   0  27   4    0.77    2.25
   0 -27   5  105.93   13.72
   0  27  -5  115.69   12.84
   0 -27  -5  126.45   12.85
   0  27   5   75.73   12.94
   0  27  -5  110.34   13.86
   0 -27  -5  122.58   12.96
   0 -27   5  101.84   12.69
   0 -27  -5  120.18   12.81
   0 -27   5  117.69   12.83
   0  27   5   75.97   12.97
   0  27  -5  102.86   12.71
   0  27   6    3.79    2.87
   0 -27   6   -3.21    4.59
   0 -27  -6    3.60    1.41
   0  27  -6    1.66    1.31
   0  27   6    3.81    2.80
   0  27  -6    6.66    4.56
   0 -27  -6    1.50    1.83
   0 -27   6    0.09    1.33
   0 -27  -7    1.83    1.61
   0  27  -7    6.42    4.80
   0 -27   7    2.22    1.53
   0  27  -7    3.23    1.66
   0 -27   7    2.33    2.00
   0  27   7    2.08    1.93
   0  27   7    0.96    3.06
   0  27  -7    2.50    1.32
   0 -27   7    1.88    4.37
   0 -27  -7    2.60    2.34
   0  27  -8    9.72    1.78
   0  27  -8   12.99    2.32
   0 -27  -8    7.95    3.60
   0  27   8   16.42    2.83
   0 -27   8   11.72    2.52
   0 -27   8    7.11    1.85
   0  27   8   10.20    2.19
   0 -27   9   22.60    3.62
   0 -27  -9   13.02    4.88
   0  27   9   15.13    4.18
   0 -27   9   10.34    5.67
   0  27  -9   15.18    2.95
   0  27  -9   29.34    7.09
   0 -27  -9   25.09    4.00
   0  27  -9   24.49    3.28
   0  27   9   25.71    3.64
   0 -27   9   27.13    3.13
   0 -27  -9   28.74    3.51
   0 -27 -10   16.45    2.61
   0  27 -10    9.66    1.98
   0 -27  10   14.07    5.44
   0 -27  10   11.89    2.09
   0 -27  10   13.52    2.48
   0  27  10    9.42    2.41
   0  27  10   15.85    3.22
   0 -27 -10   13.51    4.70
   0 -27 -10   14.33    3.28
   0  27  10    8.08    3.73
   0  27 -10   17.12    7.04
   0  27 -10   13.63    2.43
   0 -27  11   20.69    6.78
   0  27 -11   40.66    4.80
   0 -27 -11   44.71    4.87
   0 -27 -11   44.47    6.44
   0 -27 -11   36.26    4.51
   0  27 -11   50.20    8.88
   0  27  11   20.67    5.26
   0  27  11   33.96    4.60
   0  27 -11   22.88    3.95
   0  27  11   34.59    4.51
   0 -28   0   80.64    8.28
   0  28   0   70.21    8.25
   0 -28   0   75.48    9.03
   0  28   0   54.16    8.07
   0  28   0   71.88    8.87
   0 -28   0   75.95    8.17
   0  28  -1  153.30   18.05
   0  28   1  143.24   18.01
   0  28   1  154.26   18.10
   0  28  -1  158.66   18.10
   0 -28  -1  157.93   18.05
   0 -28   1  164.18   18.07
   0 -28   1  160.09   18.74
   0 -28  -1  142.23   18.44
   0 -28  -1  168.20   18.16
   0 -28   1  175.68   18.12
   0  28  -1  146.76   18.54
   0  28   1  137.94   18.39
   0 -28   2    5.07    1.72
   0 -28   2    5.21    1.49
   0  28   2    3.30    1.47
   0 -28  -2    7.06    1.61
   0  28  -2    6.92    1.62
   0 -28   2    5.88    3.97
   0  28   2    2.82    2.91
   0 -28  -2    3.02    2.70
   0  28  -2    1.32    3.27
   0  28   2    4.70    2.02
   0 -28  -2    8.24    2.18
   0  28  -2    6.50    1.84
   0  28   3    9.89    2.61
   0 -28  -3    6.93    1.90
   0  28  -3   10.28    3.89
   0  28   3    3.66    2.77
   0 -28   3    7.95    4.09
   0  28   3    6.10    1.90
   0 -28   3    5.79    1.85
   0  28  -3    7.72    1.59
   0 -28  -3    7.19    1.75
   0  28  -3   11.17    1.95
   0 -28  -3    9.82    2.31
   0 -28   3    8.61    1.85
   0  28   4   22.12    3.26
   0 -28   4   26.02    3.19
   0  28  -4   20.10    3.22
   0 -28   4   20.48    5.04
   0  28  -4   21.65    3.10
   0 -28  -4   24.34    3.52
   0 -28  -4   29.32    3.27
   0  28   4   13.70    3.74
   0  28  -4   24.45    5.10
   0 -28  -4   23.20    3.13
   0 -28   4   17.99    2.93
   0  28   4   11.07    3.58
   0  28   5    5.72    3.20
   0  28   5    7.51    2.89
   0  28  -5    8.64    2.07
   0  28  -5    9.29    4.85
   0 -28   5   10.21    1.90
   0 -28   5   15.45    2.33
   0 -28  -5   11.58    2.01
   0 -28  -5   12.67    2.14
   0 -28   5   13.78    4.56
   0  28   6    1.38    2.76
   0  28   6    4.76    2.06
   0  28  -6    1.02    1.24
   0 -28  -6   -0.13    1.70
   0 -28  -6    0.56    1.66
   0  28  -6   -5.47    4.78
   0  28  -6    1.69    1.65
   0 -28   6    1.17    1.39
   0 -28   6    0.60    4.46
   0  28   6    2.01    2.69
   0 -28   7   17.25    5.37
   0 -28   7   18.72    2.59
   0  28  -7   11.56    5.54
   0 -28   7   14.99    2.62
   0  28  -7   15.17    2.49
   0  28   7   10.49    3.73
   0  28  -7   15.78    2.65
   0 -28  -7   20.07    2.80
   0 -28  -7   15.43    2.75
   0 -28  -7   28.28    3.30
   0  28   7   10.04    3.60
   0 -28  -8   -2.81    3.58
   0  28  -8    2.21    1.34
   0  28   8    0.65    2.17
   0  28  -8    1.75    2.06
   0 -28   8    0.91    2.07
   0  28   8    1.03    3.06
   0 -28   8   -0.10    1.49
   0 -28  -9    9.69    4.06
   0  28  -9    7.68    2.30
   0 -28   9    6.50    5.10
   0  28   9    3.71    3.15
   0 -28   9    7.00    1.71
   0  28  -9    6.45    1.52
   0 -28  -9   10.01    3.19
   0 -28   9    6.48    2.36
   0 -28  -9    8.29    2.25
   0  28  -9    6.86    6.18
   0  28   9    4.99    2.58
   0  28 -10    5.06    2.26
   0 -28  10   11.90    5.41
   0 -28  10    7.92    2.63
   0 -28 -10    6.11    2.01
   0  28 -10    5.56    6.88
   0  28  10    1.41    3.28
   0 -28 -10    1.59    4.24
   0  28  10    4.20    2.58
   0  28 -10    6.40    1.51
   0  28  10    4.90    2.30
   0 -28 -10    7.04    3.22
   0 -28  10    5.28    1.71
   0 -29   0   -0.73    3.88
   0  29   0    2.73    3.23
   0  29   0    0.82    1.53
   0  29   0   -1.88    1.73
   0 -29   0    1.16    1.53
   0 -29   0    0.59    1.68
   0 -29   1    0.25    4.18
   0 -29  -1    2.76    1.90
   0  29   1    4.78    3.14
   0 -29  -1   -2.82    3.29
   0 -29   1    1.59    1.65
   0  29  -1    0.94    1.40
   0  29  -1    3.58    3.48
   0 -29   1    2.90    1.40
   0 -29  -1    0.94    1.47
   0  29   1    0.41    1.44
   0  29   1    2.91    1.93
   0  29  -1    1.15    1.80
   0 -29   2   28.20    3.78
   0 -29   2   31.25    3.73
   0  29   2   20.60    4.50
   0 -29  -2   25.62    4.48
   0  29   2   37.83    4.02
   0  29  -2   26.27    5.09
   0 -29   2   23.00    5.24
   0 -29  -2   26.06    3.68
   0  29  -2   28.05    3.77
   0  29   2   27.53    3.71
   0 -29  -2   30.40    3.99
   0  29  -2   24.54    3.80
   0  29  -3   19.16    4.65
   0 -29  -3   21.32    2.83
   0 -29   3   20.05    2.80
   0  29   3   11.59    3.32
   0  29   3   13.97    3.64
   0  29   3   22.35    2.95
   0  29  -3   19.98    2.91
   0 -29  -3   22.41    3.18
   0 -29   3   15.13    4.50
   0 -29   3   21.30    2.86
   0 -29  -3   18.07    2.81
   0  29  -3   16.28    2.68
   0 -29   4   30.90    3.75
   0 -29   4   27.29    5.62
   0  29  -4   37.59    5.81
   0 -29  -4   32.00    3.79
   0  29   4   21.66    4.39
   0 -29  -4   30.44    3.83
   0 -29  -4   26.21    3.97
   0  29  -4   30.39    3.85
   0  29   4   15.00    4.33
   0 -29   4   25.11    3.66
   0 -29  -5   10.97    2.13
   0  29  -5    1.76    4.49
   0  29  -5    6.92    1.71
   0 -29   5    3.54    1.52
   0  29   5    1.76    2.63
   0  29   5    3.39    2.73
   0 -29  -5    4.89    1.54
   0 -29   5    5.78    4.32
   0 -29   6   13.70    4.81
   0  29   6    9.31    3.00
   0 -29   6    9.30    2.53
   0 -29  -6   11.79    2.25
   0  29   6    3.66    3.41
   0 -29  -6   16.85    2.97
   0  29  -6   11.80    2.14
   0  29  -6   12.81    2.24
   0  29   6    8.77    2.63
   0  29  -6    6.52    5.03
   0 -29   6    9.81    2.02
   0 -29  -6   12.23    2.27
   0  29  -7   13.38    2.35
   0  29  -7   13.90    5.86
   0  29   7   14.50    3.51
   0 -29   7    4.55    4.88
   0 -29  -7   13.92    2.47
   0 -29  -7   20.41    2.96
   0 -29   7   13.39    2.39
   0  29   7   14.77    3.52
   0 -29   7   18.57    2.91
   0  29  -7   17.83    2.79
   0 -29   8   26.86    6.26
   0 -29   8   28.13    4.06
   0  29   8   23.16    5.16
   0  29   8   29.20    4.43
   0  29  -8   37.78    4.49
   0 -29   8   44.03    4.55
   0 -29  -8   37.54    4.81
   0  29  -8   26.37    4.01
   0 -29   9   12.81    5.37
   0 -29  -9   14.29    2.36
   0  29   9    3.05    3.44
   0  29  -9    6.45    2.43
   0 -29   9    5.94    1.90
   0  29   9    9.18    2.92
   0 -29   9   14.92    2.67
   0  29  -9    2.77    6.17
   0  29  -9    8.36    1.79
   0  29   9    5.79    2.35
   0 -29  -9   12.01    3.09
   0 -29  -9    9.44    3.89
   0 -29  10    2.44    1.50
   0 -29  10   -2.33    5.12
   0  29  10   -0.62    1.64
   0  29 -10   -0.50    2.36
   0  29 -10    3.07    6.76
   0  29  10    3.76    3.22
   0 -29  10    1.23    1.92
   0  29  10    0.19    2.14
   0 -29 -10   -0.32    1.78
   0 -29 -10    6.25    4.22
   0  29 -10    1.69    1.36
   0 -29 -10    3.91    3.15
   0  30   0    3.42    1.50
   0 -30   0    1.00    4.16
   0  30   0    2.94    1.99
   0  30   0    4.18    3.41
   0 -30   0    3.31    1.95
   0 -30   0    2.64    1.37
   0  30  -1  105.64   11.45
   0 -30   1  105.52   11.41
   0  30  -1   88.07   11.36
   0  30   1   86.57   11.36
   0 -30  -1  104.77   11.39
   0  30  -1   82.44   11.97
   0  30   1   77.27   11.79
   0  30   1   96.59   11.46
   0 -30  -1   82.14   11.90
   0 -30   1  105.60   12.39
   0 -30   1  104.48   11.44
   0 -30  -1  100.82   11.51
   0 -30  -2   29.37    4.25
   0 -30   2   31.21    4.13
   0 -30  -2   29.09    4.76
   0  30  -2   32.17    4.18
   0 -30   2   35.20    4.07
   0  30   2   32.77    4.21
   0 -30   2   28.18    5.69
   0  30   2   29.01    3.99
   0  30   2   31.13    4.87
   0 -30  -2   35.20    4.06
   0  30  -2   24.40    4.06
   0  30  -2   25.68    5.37
   0 -30  -3   12.04    2.19
   0  30  -3   14.00    4.36
   0  30   3    6.76    2.97
   0 -30   3   11.74    2.05
   0  30  -3   11.44    2.32
   0 -30  -3   14.25    2.27
   0 -30   3   11.18    2.23
   0 -30   3    8.43    3.68
   0  30   3   10.56    3.26
   0  30  -3   12.65    2.38
   0 -30  -3   10.69    2.72
   0  30   3   16.86    2.48
   0  30   4   38.53    6.52
   0 -30   4   45.83    6.15
   0  30  -4   57.77    7.77
   0 -30  -4   61.23    6.28
   0 -30   4   42.03    7.42
   0  30   4   39.94    6.57
   0  30  -4   52.04    6.29
   0 -30  -4   57.18    6.36
   0  30   5   15.65    4.36
   0 -30  -5   31.07    3.85
   0 -30  -5   32.36    3.90
   0  30  -5   28.47    3.86
   0  30   5   34.28    4.16
   0 -30   5   17.53    5.70
   0  30   5   20.69    4.43
   0 -30   5   26.32    3.72
   0  30  -5   27.07    5.90
   0  30  -5   32.39    4.03
   0  30  -6    3.43    2.04
   0  30   6    4.74    2.64
   0  30   6    1.84    2.33
   0 -30  -6    4.63    1.57
   0 -30   6    6.16    1.50
   0 -30   6   -0.62    4.36
   0 -30   6    8.76    2.00
   0  30  -6    3.30    5.14
   0  30  -6    4.76    1.73
   0 -30  -6    5.84    2.58
   0  30   6    0.92    2.78
   0  30   7    1.54    2.86
   0  30  -7    0.29    1.90
   0  30   7   -2.34    2.85
   0  30  -7    0.37    4.98
   0  30  -7    2.03    1.49
   0 -30  -7    4.44    2.46
   0 -30   7    1.77    1.58
   0 -30   7   -0.88    1.46
   0  30   7    0.48    2.16
   0 -30   8    3.84    2.26
   0  30   8    4.99    2.98
   0 -30   8   -1.25    1.54
   0  30  -8    2.07    1.44
   0 -30  -8    1.69    2.76
   0 -30  -8    3.42    2.10
   0  30  -8    2.16    2.07
   0 -30   8    5.25    4.79
   0  30   8    1.14    3.28
   0  30   8   -0.68    2.37
   0 -30   9    4.05    5.02
   0 -30  -9    3.43    1.69
   0  30   9    4.34    2.31
   0  30   9   -0.43    2.89
   0  30  -9    1.13    2.26
   0  30   9    4.16    2.11
   0  30  -9   -2.34    5.86
   0 -30   9    3.85    1.61
   0 -30  -9    3.93    3.47
   0 -30   9    4.24    2.26
   0  30  -9    1.30    1.42
   0 -30 -10   27.50    6.38
   0 -30  10   25.46    7.12
   0  30  10   40.21    5.34
   0  30 -10   48.89    5.56
   0  30 -10   39.23    8.78
   0 -30 -10   43.43    5.35
   0  30  10   21.42    5.90
   0 -30  10   41.09    5.03
   0  30  10   41.21    5.76
   0 -30 -10   53.52    5.83
   0  30 -10   33.64    4.90
   0 -30  10   51.13    5.66
   0 -31   0   -0.64    1.70
   0 -31   0    5.18    3.95
   0  31   0    1.11    1.57
   0 -31   0   -1.14    1.72
   0  31   0   -4.06    3.35
   0  31   0    0.38    1.68
   0  31   1   72.61   11.02
   0  31   1   90.81   10.60
   0 -31   1   95.50   11.54
   0 -31  -1   76.32   11.11
   0 -31   1   97.33   10.56
   0  31  -1   92.34   10.63
   0 -31  -1  111.25   10.68
   0 -31   1   94.95   10.60
   0 -31  -1   99.43   10.55
   0  31  -1   47.55   10.82
   0  31   1   78.14   10.46
   0  31  -1   82.92   10.47
   0  31   2   26.17    3.57
   0 -31  -2   28.42    3.64
   0  31  -2   24.44    3.52
   0 -31   2   25.67    3.68
   0 -31  -2   31.97    3.92
   0  31  -2   26.71    3.73
   0 -31  -2   26.07    4.39
   0  31  -2   26.84    4.85
   0  31   2   25.91    3.74
   0 -31   2   26.51    3.59
   0  31   2   16.25    4.44
   0 -31   2   22.65    5.33
   0 -31   3   16.34    2.73
   0 -31  -3   20.94    2.86
   0 -31  -3   17.83    2.86
   0  31  -3   19.10    4.62
   0 -31   3   19.77    4.97
   0  31   3   12.26    3.35
   0  31  -3   20.75    2.97
   0 -31  -3   16.23    3.13
   0 -31   3   18.61    2.62
   0  31   3   16.58    3.65
   0 -31  -4    4.49    1.66
   0  31  -4    6.68    1.95
   0  31  -4    5.14    1.93
   0  31   4    8.78    2.08
   0  31  -4    1.64    4.11
   0 -31   4    5.08    1.51
   0  31   4    8.25    2.80
   0  31   4    2.35    2.56
   0 -31  -4    4.36    1.84
   0  31  -5   16.52    4.77
   0 -31   5   16.70    4.94
   0  31   5    4.30    3.11
   0 -31  -5   14.96    2.54
   0 -31   5   18.04    2.64
   0 -31  -5   14.11    2.46
   0 -31  -5   15.60    3.00
   0  31  -5   11.51    2.24
   0 -31   5   14.44    2.27
   0  31   5    9.53    3.21
   0  31  -5   11.05    2.60
   0  31   5   13.54    2.77
   0  31   6    0.55    2.65
   0 -31   6    6.04    4.58
   0  31   6   -0.47    2.27
   0  31  -6    0.33    4.81
   0 -31  -6    0.62    1.72
   0  31  -6   -0.32    1.44
   0 -31  -6    0.17    2.40
   0  31   6    4.41    2.63
   0  31  -6   -0.14    1.82
   0 -31   6   -0.85    1.68
   0 -31   6    0.68    1.34
   0 -31   7    4.69    2.37
   0  31   7    3.15    1.97
   0  31  -7    4.91    2.37
   0 -31  -7    5.88    2.02
   0  31   7    3.04    2.92
   0  31   7    4.50    3.03
   0  31  -7    2.92    1.66
   0  31  -7   -0.75    4.98
   0 -31   7    3.50    1.55
   0 -31  -7    5.65    2.88
   0 -31   8    2.02    1.67
   0  31  -8    3.50    1.65
   0 -31   8    4.88    2.32
   0 -31  -8    4.08    1.90
   0 -31  -8    3.52    2.00
   0  31  -8    0.94    1.92
   0  31   8   -1.10    2.94
   0  31   8    7.17    2.74
   0 -31  -8    8.73    2.71
   0  31  -8    1.25    5.47
   0 -31   8   -4.61    4.91
   0  31   8    2.69    2.86
   0  31   9   -0.43    2.84
   0 -31   9    1.98    1.52
   0  31  -9   -4.18    2.42
   0  31   9   -1.11    2.13
   0 -31  -9   -2.24    2.14
   0 -31   9    0.17    2.43
   0  31  -9    0.47    6.25
   0  31  -9   -0.10    1.32
   0 -31   9    4.11    5.06
   0  32   0  161.95   18.08
   0  32   0  116.38   18.28
   0 -32   0  160.35   17.98
   0 -32   0  143.85   18.66
   0 -32   0  177.59   18.10
   0  32   0  144.34   17.96
   0  32   1    2.14    3.16
   0 -32   1    4.94    1.90
   0 -32  -1    3.86    1.62
   0 -32  -1    5.71    2.28
   0 -32   1    3.82    1.93
   0  32   1    8.13    2.21
   0  32  -1    4.50    2.11
   0 -32  -1    3.28    3.58
   0  32   1    5.36    1.61
   0  32  -1    6.96    3.63
   0 -32   1    7.25    4.36
   0 -32   2    7.64    2.00
   0  32   2    5.33    1.86
   0 -32  -2    6.77    2.98
   0  32  -2    6.20    3.38
   0  32   2    5.16    3.02
   0 -32  -2    6.25    1.73
   0 -32   2    6.51    2.01
   0 -32   2   -1.09    4.17
   0  32  -2    8.68    2.10
   0 -32  -2    6.74    2.09
   0 -32  -3   12.78    2.23
   0 -32   3    8.36    2.04
   0 -32   3   14.21    4.55
   0  32  -3   10.49    2.22
   0  32   3    8.81    2.90
   0  32  -3   14.75    4.25
   0 -32  -3    8.72    2.16
   0  32   3    7.48    3.16
   0 -32   4    1.33    1.88
   0 -32  -4    1.44    2.37
   0  32  -4    1.55    1.79
   0  32   4    1.36    2.69
   0 -32   4    2.37    1.51
   0 -32   4    3.23    4.39
   0  32   4    2.53    1.78
   0  32  -4    4.15    1.86
   0 -32  -4    1.55    1.52
   0  32  -4    3.85    4.26
   0  32   4    2.08    2.50
   0  32   5   20.64    3.19
   0 -32  -5   19.81    2.84
   0 -32   5   20.42    3.10
   0  32   5   10.74    3.46
   0  32  -5   17.71    3.10
   0 -32   5   18.60    4.86
   0 -32  -5   24.21    3.11
   0  32  -5   11.89    2.74
   0  32  -5   26.63    5.13
   0 -32   5   15.05    2.61
   0  32   5   11.09    3.28
   0 -32  -6    7.35    2.30
   0  32  -6    7.65    1.99
   0  32   6    5.37    2.60
   0  32  -6    9.00    2.30
   0 -32   6    8.46    4.33
   0 -32   6    9.57    2.31
   0 -32   6    8.85    1.83
   0  32   6    3.25    2.76
   0  32  -6    1.34    4.77
   0  32   6    5.73    2.96
   0  32   7    9.38    2.27
   0  32  -7    7.33    2.30
   0 -32   7    3.85    2.28
   0 -32  -7    2.62    2.76
   0  32  -7    4.74    1.67
   0  32   7    4.44    2.68
   0  32   7    3.71    2.90
   0 -32  -7    6.20    2.13
   0 -32   7    2.35    1.49
   0  32  -8   -2.71    1.39
   0 -32   8    1.83    2.02
   0  32  -8    7.13    5.63
   0  32   8    2.35    3.11
   0 -32  -8    0.16    1.82
   0  32   8    3.31    2.99
   0 -32  -8   -0.20    2.24
   0 -32   8   -0.54    1.51
   0 -32  -8   -1.67    1.95
   0  32  -8    1.45    2.08
   0 -32   8    2.51    4.77
   0 -32   9    7.27    2.42
   0  32   9    4.96    3.19
   0  32  -9    1.18    1.52
   0  32  -9    6.65    6.54
   0 -32  -9    8.44    2.29
   0  32   9    4.29    3.68
   0  32  -9   10.77    2.57
   0 -32  -9    5.41    2.27
   0 -32   9    8.64    1.79
   0 -32   9    4.53    5.29
   0  32   9   11.56    2.96
   0  33   0    2.90    3.26
   0 -33   0    5.96    4.30
   0  33   0    3.14    1.96
   0 -33   0    0.62    1.77
   0 -33   0    2.34    1.89
   0 -33   1   33.94    5.91
   0  33  -1   33.43    4.16
   0 -33  -1   27.36    4.05
   0  33  -1   25.73    5.24
   0  33   1   21.39    4.74
   0 -33  -1   16.22    5.03
   0 -33  -1   28.97    4.10
   0 -33   1   37.45    4.17
   0 -33  -2    6.93    3.20
   0  33  -2   10.46    2.56
   0 -33  -2   11.20    2.34
   0  33   2   14.83    3.62
   0 -33   2   18.97    2.54
   0  33  -2   13.92    4.10
   0 -33   2   12.16    4.65
   0  33  -3   30.42    5.15
   0  33   3   27.43    4.43
   0 -33   3   32.39    5.82
   0  33  -3   26.13    3.79
   0 -33  -3   28.54    3.84
   0  33  -3   32.31    3.92
   0  33   3   30.75    4.08
   0 -33   3   26.33    3.71
   0  33   3   16.38    4.13
   0  33   4    2.30    1.73
   0  33  -4    6.00    1.89
   0  33   4    1.61    2.32
   0 -33   4    0.86    1.57
   0 -33  -4    4.79    1.96
   0  33  -4    0.25    1.79
   0 -33   4    0.30    4.46
   0 -33   4    6.32    1.90
   0  33  -4    3.87    3.40
   0  33   4   -1.04    2.77
   0  33  -5    3.22    2.09
   0 -33   5   -0.63    4.19
   0  33  -5    5.37    1.88
   0 -33  -5    4.87    2.59
   0 -33   5    8.74    2.22
   0  33   5    4.32    2.42
   0  33  -5   -0.30    4.31
   0 -33   5    3.08    1.58
   0  33   5    1.73    2.64
   0  33   5    2.96    2.61
   0 -33   6    2.34    1.43
   0  33   6    2.68    2.30
   0 -33  -6    3.87    2.56
   0  33  -6    1.61    1.69
   0  33   6   -1.72    2.53
   0 -33   6    5.23    2.09
   0  33  -6    1.34    2.11
   0  33  -6    5.06    4.86
   0 -33  -6    1.46    1.58
   0  33   6    0.74    2.65
   0 -33   7    9.06    1.92
   0  33   7    5.68    2.94
   0  33  -7    7.60    2.04
   0 -33  -7   14.70    2.80
   0  33  -7   12.54    2.61
   0 -33  -7    9.60    2.21
   0  33   7    6.83    2.61
   0 -33   7    8.86    2.21
   0 -33  -7   14.06    2.22
   0  33   7    4.89    3.11
   0 -33   8    0.22    1.58
   0  33   8    3.70    2.87
   0 -33   8   -1.20    2.45
   0  33  -8    1.69    5.40
   0 -33  -8    0.86    1.53
   0 -33  -8    0.20    2.92
   0 -33   8   -0.36    4.05
   0 -33  -8    3.22    2.14
   0  33  -8   -0.94    1.49
   0  33  -8    0.83    1.56
   0  33   8    0.63    2.88
   0 -34   0   56.53    6.41
   0  34   0   42.33    6.91
   0 -34   0   38.81    7.42
   0 -34   1    3.31    4.30
   0  34  -1    4.28    2.06
   0  34  -1    3.74    1.82
   0 -34   1    3.55    2.09
   0  34   1    0.40    3.09
   0  34  -1    2.20    3.44
   0 -34  -1    5.02    3.41
   0 -34   2    0.29    4.13
   0  34  -2   -1.86    3.56
   0  34  -2    0.89    1.57
   0  34  -2    2.31    2.04
   0  34   2    1.94    1.83
   0  34   2    2.86    2.90
   0 -34   2    0.90    1.78
   0 -34  -2    1.30    2.90
   0  34  -3    4.06    3.72
   0 -34   3    4.71    1.68
   0  34   3    3.96    2.38
   0 -34   3    1.20    1.62
   0  34  -3    3.83    2.03
   0 -34  -3    8.67    2.54
   0 -34   3    7.96    4.52
   0  34   3    3.62    2.92
   0  34   3    6.22    2.52
   0  34  -3    6.78    1.83
   0 -34   4   -1.28    1.52
   0  34   4    0.79    1.99
   0 -34   4    1.23    4.46
   0  34  -4   -1.11    3.77
   0  34  -4    0.27    1.82
   0 -34   4    0.66    1.53
   0  34   4    3.15    2.63
   0  34  -4   -1.29    1.64
   0 -34  -4    1.88    2.43
   0  34   4    1.14    2.58
   0 -34   5   10.92    2.27
   0 -34   5    7.83    1.89
   0 -34  -5    6.63    2.93
   0  34  -5    6.93    2.15
   0 -34   5   17.42    4.94
   0  34   5    1.74    2.77
   0  34  -5    9.35    2.36
   0 -34  -5    9.22    2.15
   0  34   5   10.55    2.56
   0  34   5    3.32    2.87
   0  34  -5    4.89    4.50
   0 -34   6   -0.31    1.60
   0 -34  -6    1.05    2.02
   0 -34   6    0.83    1.45
   0 -34   6    7.79    4.97
   0 -34  -6    0.81    1.42
   0  34   6    5.95    2.74
   0  34   6    1.55    2.38
   0  34  -6    3.35    2.31
   0  34   6    1.40    2.64
   0 -34  -6    4.36    2.98
   0  34  -6    1.32    1.67
   0  34  -6   -0.34    4.25
   0  34   7    1.37    3.11
   0  34   7   10.54    3.14
   0 -34  -7   16.61    2.71
   0  34  -7   16.86    2.94
   0 -34  -7   15.81    2.85
   0 -34   7    6.70    5.10
   0  34   7   15.65    3.09
   0  34  -7   12.39    2.35
   0 -34  -7   12.82    3.30
   0 -34   7   12.78    2.28
   0 -34   7   13.01    2.96
   0 -34   8    1.12    1.51
   0 -34  -8    0.29    1.63
   0  34   8    0.41    2.86
   0  34  -8   -4.24    5.55
   0 -34  -8    2.15    1.90
   0  34   8   -0.94    2.09
   0  34   8   -2.25    2.76
   0  34  -8    1.63    1.57
   0 -34  -8    4.60    3.19
   0 -34   8    1.39    2.18
   0 -34   8    2.20    4.72
   0  34  -8    2.03    1.92
   0 -35   0    1.91    2.22
   0  35   0    1.25    3.16
   0  35   0    0.13    1.62
   0 -35   0   -0.56    4.13
   0 -35  -1    0.69    3.46
   0  35   1    7.54    2.36
   0  35  -1    0.86    1.82
   0 -35   1    3.88    1.95
   0  35   1    3.17    3.04
   0  35  -1    0.66    3.26
   0  35  -1    2.84    1.66
   0 -35   1    3.12    1.97
   0 -35   1    2.14    4.30
   0  35   1    4.31    1.85
   0 -35  -2    1.15    2.86
   0  35   2    2.32    2.12
   0  35  -2    7.55    2.05
   0  35  -2   -1.63    3.15
   0  35   2    0.51    1.61
   0  35   2    2.70    3.01
   0 -35  -2    2.74    2.32
   0 -35   2    5.17    1.82
   0 -35   2    5.47    1.90
   0 -35   2    8.46    4.79
   0  35  -2    5.65    1.64
   0 -35   3    4.03    1.55
   0 -35   3    0.30    4.61
   0 -35  -3    5.91    2.28
   0  35  -3    6.95    1.97
   0  35   3   -1.34    2.56
   0  35   3    2.83    2.06
   0  35   3    2.21    2.81
   0 -35  -3    4.18    1.99
   0  35  -3    2.03    3.53
   0 -35   3    1.11    1.75
   0  35  -3    3.68    1.92
   0 -35   4    2.05    1.53
   0  35   4    3.11    2.24
   0 -35   4    1.56    4.55
   0  35   4    2.14    2.56
   0 -35   4   -0.69    1.59
   0  35  -4    0.84    3.85
   0 -35  -4    4.93    2.77
   0  35  -4    0.93    1.92
   0  35   4    3.90    2.81
   0 -35  -4    2.89    2.01
   0  35  -4    2.95    1.90
   0 -35   5    4.90    1.58
   0  35   5    0.17    2.29
   0 -35  -5    4.61    2.58
   0  35  -5    2.06    1.75
   0  35   5   -1.23    2.67
   0 -35  -5    3.85    2.07
   0 -35   5    2.89    1.67
   0  35   5    3.17    2.70
   0  35  -5    0.31    4.33
   0 -35   5    7.55    4.68
   0  35  -5    1.77    1.97
   0 -35  -5    1.07    1.71
   0 -35   6   11.67    2.03
   0 -35   6   10.92    2.49
   0 -35  -6   10.34    2.13
   0 -35  -6    7.99    2.40
   0  35   6    3.20    2.88
   0  35   6    7.09    2.68
   0  35  -6    2.71    5.00
   0 -35  -6   14.42    3.11
   0  35  -6   12.80    2.26
   0  35  -6   10.92    2.62
   0  35   6    4.47    2.99
   0  35   7    3.92    2.81
   0  35  -7    1.15    2.38
   0 -35   7    2.66    2.37
   0 -35   7    5.03    4.64
   0  35   7    1.27    2.57
   0 -35  -7    2.58    2.06
   0 -35   7    3.16    1.57
   0 -35  -7    7.30    2.12
   0  35   7    1.85    2.56
   0  35  -7    3.57    1.71
   0 -35  -7    6.78    3.25
   0 -36   0   10.55    2.36
   0  36   0    5.64    3.33
   0 -36   0   10.28    4.53
   0  36   0    7.79    2.11
   0  36   1    3.67    1.72
   0 -36   1    1.90    1.93
   0 -36  -1    4.60    2.37
   0  36  -1    0.93    1.73
   0  36   1    3.38    2.99
   0  36  -1   -3.30    3.36
   0 -36   1    1.11    1.86
   0 -36  -1    4.74    1.76
   0 -36  -1   -1.18    3.41
   0  36   1    0.62    2.06
   0 -36   1    6.32    4.59
   0 -36   2   -0.14    1.46
   0 -36   2    0.14    1.95
   0 -36   2    4.66    4.59
   0 -36  -2   -1.99    2.51
   0 -36  -2    1.36    3.02
   0  36   2    1.44    2.29
   0  36   2   -2.53    3.07
   0  36   2   -1.06    1.47
   0  36  -2    2.11    3.71
   0 -36  -2    3.08    1.77
   0  36  -2    1.09    1.92
   0 -36   3    2.87    1.53
   0  36   3    0.33    1.92
   0 -36  -3    2.59    1.94
   0 -36   3    6.22    4.33
   0 -36   3    2.81    1.78
   0  36   3    8.39    3.16
   0  36  -3    7.36    3.74
   0  36   3    1.36    2.45
   0 -36  -3   -0.13    1.74
   0  36  -3   -0.42    2.09
   0 -36  -3    1.39    2.67
   0  36  -3    3.11    1.96
   0 -36   4   14.34    2.40
   0  36  -4   12.88    2.70
   0 -36  -4   13.30    2.61
   0  36   4   13.69    3.00
   0  36   4    4.52    3.22
   0 -36   4   15.94    2.36
   0 -36   4   14.66    4.90
   0 -36  -4   14.49    2.72
   0  36   4    8.90    3.11
   0  36  -4    8.08    4.35
   0  36  -4   10.79    2.58
   0 -36  -4   15.31    2.96
   0 -36  -5    9.16    2.31
   0 -36  -5    9.69    2.88
   0  36  -5    7.07    2.15
   0  36   5    4.94    2.77
   0 -36   5    3.34    4.69
   0 -36   5    8.64    1.85
   0  36  -5    3.68    4.56
   0  36  -5    5.16    2.24
   0 -36  -5    5.37    1.98
   0  36   5    5.49    2.77
   0  36   5    5.26    2.44
   0 -36   5    7.67    2.16
   0 -36   6    4.72    2.40
   0 -36   6    1.21    1.50
   0  36   6    2.37    2.41
   0  36   6    2.80    2.70
   0  36   6   -0.71    2.56
   0  36  -6    1.28    1.75
   0 -36  -6   -1.40    2.53
   0 -36  -6    1.41    1.77
   0  36  -6    0.48    1.70
   0 -36  -6    2.21    1.61
   0 -36   7    3.11    1.64
   0  36   7    0.55    2.62
   0  36   7   -1.18    2.72
   0  36  -7   -1.90    4.65
   0 -36   7    2.56    2.19
   0 -36  -7    2.06    1.91
   0 -36  -7    5.16    2.28
   0  36  -7    3.87    2.46
   0  36   7    1.33    2.63
   0 -36  -7    1.69    3.15
   0  36  -7    2.34    1.65
   0 -36   7   -0.37    4.57
   0 -37   0    5.81    4.25
   0 -37   0    2.26    1.84
   0  37   0    1.26    2.29
   0  37   0    3.42    2.00
   0  37   0    2.93    3.17
   0  37  -1    0.22    3.11
   0  37   1    5.55    3.13
   0  37  -1    5.93    2.07
   0  37   1    6.92    2.38
   0 -37  -1    6.59    2.12
   0 -37   1    5.02    2.01
   0 -37  -1    3.34    3.50
   0  37   1    8.55    2.01
   0 -37  -1    7.69    2.20
   0 -37   1    1.95    4.76
   0  37  -2    1.26    1.47
   0  37   2    0.41    1.91
   0 -37  -2    3.36    2.98
   0 -37  -2    3.42    2.25
   0 -37   2   -2.57    4.63
   0  37   2    4.11    2.45
   0 -37  -2    7.77    2.07
   0 -37   2    0.29    1.74
   0  37  -2    1.17    3.37
   0  37   2   -2.33    2.94
   0  37  -3    2.28    3.48
   0 -37   3    1.85    1.81
   0 -37   3    0.30    1.73
   0  37   3    4.32    2.63
   0  37  -3    0.72    1.74
   0 -37  -3   -0.14    1.91
   0 -37   3   -4.15    4.41
   0  37   3   -1.51    2.31
   0 -37  -3   -0.30    1.94
   0 -37  -3    2.33    2.52
   0  37   3   -2.26    2.78
   0  37   4   43.02    5.59
   0  37  -4   23.92    6.28
   0 -37  -4   42.94    5.38
   0 -37   4   49.81    5.29
   0  37   4   17.64    5.39
   0 -37  -4   53.27    5.83
   0  37   4   23.84    5.54
   0 -37   4   36.09    6.79
   0  37  -4   36.94    5.26
   0  37  -4   45.90    5.41
   0 -37  -4   41.03    5.29
   0 -37   4   41.05    5.13
   0 -37   5    8.87    1.90
   0  37  -5    7.04    4.33
   0 -37   5    2.38    4.65
   0  37   5    2.13    2.73
   0  37   5    8.12    2.32
   0  37  -5    7.61    2.14
   0 -37  -5    9.01    3.40
   0 -37   5    8.06    2.26
   0  37  -5    5.28    2.26
   0 -37  -5   10.19    2.05
   0 -37  -5    7.22    2.04
   0  37   5    1.07    2.80
   0 -37  -6   -0.62    2.95
   0  37  -6    2.38    1.78
   0 -37   6    6.53    2.50
   0 -37  -6    1.46    2.01
   0 -37   6    0.79    1.47
   0  37  -6   -0.16    1.94
   0  37   6    3.05    2.57
   0  37   6   -0.93    2.72
   0 -37  -6    3.64    2.04
   0  37   6    3.75    2.48
   0 -38   0   -0.88    4.27
   0 -38   0    2.11    2.04
   0  38   0    6.47    2.06
   0  38   0   -5.18    3.09
   0 -38   0    0.15    1.97
   0  38   0    1.98    1.61
   0 -38  -1   24.46    3.58
   0 -38   1   25.17    3.73
   0 -38  -1   26.15    4.01
   0  38  -1   27.90    3.84
   0  38   1   23.36    3.87
   0  38   1   11.09    4.09
   0  38  -1   16.78    4.43
   0 -38   1   30.34    5.93
   0  38   1   19.50    3.59
   0  38  -1   31.85    3.69
   0 -38  -1   24.64    4.68
   0  38  -2    8.19    3.52
   0  38   2    6.68    2.19
   0 -38  -2    3.22    3.13
   0 -38   2    6.63    4.77
   0  38  -2    7.07    2.28
   0 -38  -2    6.17    2.90
   0 -38  -2    4.72    2.01
   0 -38   2    9.01    2.44
   0  38   2    9.35    2.35
   0  38   2    3.89    2.97
   0 -38  -3    1.85    2.59
   0  38   3   -0.18    2.55
   0  38  -3    1.01    3.53
   0 -38   3   -0.46    1.92
   0 -38  -3    1.69    2.01
   0  38   3    8.17    2.84
   0 -38   3    3.93    4.05
   0  38   3   -2.60    2.50
   0  38  -3   -0.15    1.66
   0 -38  -3    0.85    1.88
   0 -38  -4   -3.28    2.85
   0 -38   4    1.00    1.68
   0  38  -4    3.88    3.76
   0 -38   4   -0.16    1.66
   0  38   4   -1.03    2.49
   0  38   4   -0.55    2.71
   0 -38   4   -0.33    4.27
   0 -38  -4    0.32    2.05
   0 -38  -4    0.87    1.98
   0  38  -4    3.07    2.04
   0  38   4    0.54    2.40
   0  38  -5    1.59    1.87
   0 -38  -5    3.49    1.94
   0 -38  -5    1.13    1.71
   0  38  -5    2.44    3.91
   0  38   5    1.78    2.55
   0 -38   5    2.73    1.65
   0 -38   5    4.83    4.69
   0 -38   5    3.98    2.28
   0  38   5    3.72    2.08
   0  38   5    3.05    2.68
   0 -38  -5    4.23    2.86
   0  38  -5    0.71    1.93
   0 -39   0    3.52    2.47
   0  39   0    2.20    2.10
   0  39   0    4.51    2.49
   0 -39   0    1.96    2.15
   0 -39   0    1.18    3.99
   0  39   0    1.44    2.94
   0 -39   1   15.64    2.96
   0 -39  -1   12.93    2.96
   0 -39   1   15.35    2.94
   0 -39  -1   16.90    2.83
   0  39  -1   17.05    2.76
   0  39   1   14.21    2.64
   0  39   1   12.16    3.02
   0  39  -1   15.84    2.88
   0 -39   1   20.78    5.38
   0 -39  -1   11.03    3.93
   0  39  -1   13.55    3.81
   0  39   1   10.86    3.45
   0 -39  -2   41.01    7.60
   0  39  -2   41.32    7.79
   0 -39  -2   68.60    7.36
   0 -39   2   53.65    8.68
   0  39  -2   60.84    7.40
   0  39   2   44.24    7.30
   0  39  -2   63.13    7.34
   0 -39   2   72.73    7.47
   0  39   2   38.74    7.58
   0 -39  -2   75.15    7.64
   0  39   2   62.74    7.51
   0 -39  -3    1.26    2.09
   0  39  -3    2.89    2.23
   0 -39  -3    4.26    1.81
   0 -39   3    5.21    2.30
   0 -39   3   13.08    4.51
   0  39   3    0.95    2.78
   0  39   3    1.60    2.50
   0 -39  -3    8.56    3.07
   0  39  -3    1.87    1.99
   0  39   3    4.63    2.62
   0  39  -3    6.79    3.74
   0  39  -4    3.97    1.80
   0 -39  -4    6.11    2.16
   0  39   4    3.51    2.38
   0 -39   4   10.14    4.39
   0  39   4    0.37    2.78
   0  39   4    0.17    2.52
   0 -39   4    8.59    1.94
   0 -39  -4    4.77    2.36
   0 -39  -4    6.04    2.37
   0  39  -4    5.25    3.68
   0  40   0  279.72   28.46
   0 -40   0  280.36   28.44
   0  40   0  240.45   28.30
   0 -40   0  271.00   28.37
   0 -40   0  184.00   28.70
   0  40   0  142.04   28.34
   0  40  -1   -1.92    2.92
   0  40   1    5.89    3.00
   0 -40  -1    2.47    2.04
   0 -40   1    0.16    1.62
   0 -40   1    5.88    4.83
   0 -40  -1   -0.25    3.46
   0 -40  -1    4.30    2.69
   0 -40   1    1.99    2.17
   0  40   1    1.50    1.83
   0  40  -1   -1.36    1.86
   0  40  -1    6.75    2.50
   0  40   1    1.42    2.18
   0  40   2   15.76    2.77
   0 -40   2   10.01    2.54
   0  40  -2    7.95    2.17
   0 -40   2    7.04    2.60
   0 -40  -2   17.51    3.25
   0  40  -2    3.29    2.14
   0  40   2   13.47    3.13
   0  40  -2    6.01    3.21
   0  40   2    4.77    3.10
   0 -40  -2   18.73    2.76
   0 -40   2    3.50    4.82
   0  40   3    6.13    2.72
   0 -40   3    4.48    2.09
   0  40  -3    3.91    2.15
   0 -40  -3    7.45    2.32
   0 -40  -3    7.66    2.16
   0  40   3    1.33    2.78
   0 -40   3    3.58    2.44
   0  40  -3    4.74    3.30
   0  40   3    6.07    2.52
   0  40  -3    2.24    2.22
   0 -40   3    2.40    4.16
   0 -40  -3   10.93    2.68
   1   0 -15    1.35    1.88
   1   0 -15   -0.86    1.96
  -1   0  15    0.50    2.04
   1   0 -15    5.97    6.86
  -1   0  15    2.24    5.91
  -1   0  15    1.67    1.75
   1   0 -14    3.26    1.78
   1   0 -14    0.32    2.06
  -1   0  14    0.31    2.23
   1   0 -14   -1.49    5.93
  -1   0  14    2.00    1.61
  -1   0  14   -1.68    5.03
   1   0 -13    6.23    2.28
  -1   0  13    8.63    1.97
   1   0 -13    9.58    2.02
   1   0 -13    6.80    6.23
  -1   0  13    9.38    5.73
  -1   0  12    3.15    1.53
   1   0 -12    0.27    1.90
   1   0 -12    1.38    1.61
  -1   0  12    1.93    1.50
  -1   0  11   90.50   11.34
   1   0 -11   87.61    9.91
  -1   0  11   85.54    9.96
  -1   0  11   79.51    9.85
   1   0 -11   85.85   10.00
   1   0 -11   80.84   11.63
  -1   0  10    4.75    1.80
   1   0 -10    6.34    5.37
   1   0 -10    7.65    1.64
   1   0 -10   -0.64    1.46
  -1   0  10    4.44    1.36
  -1   0  10    4.23    4.44
  -1   0   9   92.29   10.51
  -1   0   9   57.96   11.31
   1   0  -9   82.38   11.56
  -1   0   9   87.32   10.44
   1   0  -9   90.06   10.48
   1   0  -9   97.75   10.55
   1   0  -8    1.92    1.14
   1   0  -8    0.58    1.36
  -1   0   8    0.55    1.01
   1   0  -8   -2.35    4.06
  -1   0   8   -0.24    3.80
  -1   0   8    0.56    1.33
   1   0  -7   39.97    4.97
  -1   0   7   45.55    4.96
  -1   0   7   38.97    4.89
   1   0  -7   33.16    6.28
  -1   0   7   44.59    6.37
  -1   0   6  119.95   17.45
   1   0  -6  195.53   18.27
   1   0  -6  207.53   17.49
  -1   0   6  197.19   18.19
   1   0  -6  127.58   17.46
   1   0  -5   61.92    7.47
  -1   0   5   58.24    8.25
  -1   0   5   71.91    7.46
   1   0  -4    1.83    3.23
   1   0  -4    0.63    0.99
  -1   0   4   -0.79    0.79
  -1   0   4    4.32    1.03
   1   0  -4    1.00    1.02
  -1   0   3 3886.96  440.93
   1   0  -3 4012.20  440.93
  -1   0   3 3137.99  441.06
   1   0  -3 3599.80  441.09
   1   0  -3 4066.74  440.94
  -1   0   3 3871.95  440.94
   1   0  -2    1.90    2.32
  -1   0   2    1.23    2.43
   1   0   1 9819.40 1112.36
  -1   0  -1 9999.00 1112.36
   1   0   1 9786.77 1112.29
  -1   0  -1 9737.14 1112.30
  -1   0  -2   -1.46    2.67
   1   0   2    2.18    2.70
   1   0   2   -0.12    0.87
  -1   0  -2    0.35    0.96
  -1   0  -2    1.32    0.93
   1   0   2   -0.16    0.85
   1   0   3   94.86   11.87
  -1   0  -3   98.73   11.88
   1   0   3  112.13   12.35
  -1   0  -3  112.61   12.41
   1   0   3  118.59   11.91
   1   0   5   37.70    5.04
  -1   0  -5   46.89    5.06
  -1   0  -5   46.44    5.13
  -1   0  -5   31.18    6.18
   1   0   5   30.76    6.17
   1   0   5   42.97    5.09
  -1   0  -6    5.28    3.88
   1   0   6    2.42    3.70
   1   0   6    2.50    1.25
  -1   0  -6    0.95    1.10
   1   0   6    1.36    1.11
  -1   0  -6    0.39    1.22
  -1   0  -7   19.45    2.54
  -1   0  -7   13.93    4.76
  -1   0  -7   17.19    2.43
   1   0   7   17.23    2.49
   1   0   7   15.75    2.36
   1   0   7   17.42    4.28
  -1   0  -8    8.70    1.76
  -1   0  -8   12.54    4.78
  -1   0  -8    5.68    1.75
   1   0   8    8.88    1.90
   1   0   8   13.53    1.78
   1   0   8   15.76    4.44
  -1   0  -9   -1.64    1.67
  -1   0  -9    0.32    4.71
  -1   0  -9    4.88    1.57
   1   0   9   -1.07    1.41
   1   0   9    2.78    1.44
   1   0   9    6.96    4.27
  -1   0 -10    1.86    2.09
  -1   0 -10    2.87    4.80
  -1   0 -10    1.84    1.63
   1   0  10    1.28    4.55
   1   0  10    0.84    1.59
   1   0  10   -0.58    1.43
   1   0  11   43.75    5.20
  -1   0 -11   41.90    5.24
  -1   0 -11   32.41    7.77
   1   0  11   40.29    5.27
   1   0  12    1.30    1.67
   1   0  12    6.00    5.08
  -1   0 -12    3.09    1.93
   1   0  12    3.52    1.73
  -1   0 -12    2.44    2.13
  -1   0 -12    2.18    5.50
   1   0  13   -1.20    4.82
  -1   0 -13   -3.34    5.80
  -1   0 -13    1.35    1.80
   1   0  13    6.17    1.82
   1   0  13    0.32    2.32
  -1   0 -13    1.78    2.56
  -1   0 -14    2.46    2.72
  -1   0 -14   12.48    7.37
   1   0  14    1.73    2.41
   1   0  14    2.14    5.10
   1  -1 -15    3.16    1.90
   1   1 -15    6.42    1.97
  -1   1  15    2.21    5.76
  -1  -1  15    1.80    5.26
  -1   1  15    1.50    2.46
  -1  -1  15    8.32    2.48
   1   1 -15    6.05    6.99
   1  -1 -15    5.89    6.97
  -1  -1  15    3.52    1.88
  -1   1  15    4.18    1.93
   1  -1 -15    4.31    2.15
   1   1 -15    1.38    2.40
   1   1 -14   25.32    3.59
   1  -1 -14   20.48    3.42
   1  -1 -14   16.48    3.22
   1   1 -14   25.19    3.26
  -1  -1  14   22.51    3.29
  -1   1  14   26.36    3.51
  -1   1  14    9.65    5.43
  -1  -1  14   21.43    6.33
   1   1 -14   24.18    7.15
   1  -1 -14    7.34    6.69
  -1   1  14   16.97    3.13
  -1  -1  14   24.63    3.14
   1  -1 -13   23.64    3.61
   1   1 -13   27.70    3.63
   1   1 -13   27.33    3.45
  -1   1  13   21.99    3.37
   1   1 -13   24.86    7.12
   1  -1 -13   24.07    6.90
   1  -1 -13   20.46    3.34
  -1   1  13   13.60    5.94
  -1  -1  13   23.79    6.22
  -1  -1  13   26.16    3.35
   1   1 -12   26.91    3.57
   1  -1 -12   25.26    3.60
  -1   1  12   28.14    3.58
  -1  -1  12   30.26    3.75
  -1  -1  12   31.97    3.49
   1  -1 -12   20.83    3.56
   1   1 -12   32.54    3.59
   1   1 -11  111.13   10.85
   1  -1 -11   80.72   10.75
  -1  -1  11   95.92   12.09
  -1  -1  11  102.50   10.80
  -1   1  11   87.77   10.73
  -1  -1  11  101.82   10.68
  -1   1  11   72.76   10.62
   1   1 -11  108.10   10.73
   1  -1 -11   78.17   10.69
   1   1 -11  108.31   12.47
   1  -1 -11   81.08   12.24
  -1   1  11   66.97   11.87
  -1   1  10    1.49    4.12
  -1  -1  10   -0.61    4.40
  -1   1  10    2.15    1.56
   1   1 -10    0.10    1.34
   1  -1 -10    2.10    1.54
   1   1 -10    1.15    1.31
   1   1 -10   -3.07    5.00
  -1  -1  10    1.37    1.60
   1  -1 -10    3.93    4.71
  -1   1  10   -0.40    1.36
  -1  -1  10    0.30    1.24
   1  -1 -10    0.62    1.41
   1  -1  -9   26.15    5.76
   1  -1  -9   26.44    3.51
   1   1  -9   25.50    3.47
   1   1  -9   28.34    5.65
  -1   1   9   27.86    3.56
  -1  -1   9   31.06    3.59
  -1   1   9   29.30    5.52
  -1  -1   9   24.58    5.20
  -1  -1   9   25.50    3.36
  -1   1   9   24.82    3.44
   1   1  -9   29.79    3.61
   1  -1  -9   28.49    3.58
   1  -1  -8   -1.78    3.75
   1  -1  -8    0.42    1.19
   1   1  -8    0.89    1.24
  -1   1   8   -0.73    1.31
  -1  -1   8    2.19    1.26
   1   1  -8   -2.41    4.12
  -1   1   8    0.96    3.49
   1  -1  -8    0.77    1.23
  -1  -1   8   -1.22    3.58
  -1   1   8    1.43    1.15
  -1  -1   8    0.57    0.97
   1   1  -8    0.38    1.05
   1  -1  -7   19.98    1.98
  -1   1   7   19.15    3.82
   1   1  -7   18.52    4.29
  -1  -1   7    9.17    4.08
   1  -1  -7    9.62    1.96
   1   1  -7    7.84    1.88
   1  -1  -7   12.55    4.19
  -1  -1   7    9.06    1.66
  -1   1   7   13.01    1.95
  -1   1   7   13.78    1.90
  -1  -1   7   12.79    1.96
  -1   1   6  597.77   64.56
   1  -1  -6  530.11   64.55
  -1  -1   6  557.06   64.55
   1   1  -6  560.70   64.55
  -1  -1   6  544.60   64.91
  -1   1   6  533.76   64.87
   1   1  -6  608.68   64.53
   1  -1  -6  564.16   64.93
   1   1  -6  535.38   64.94
   1  -1  -5  234.51   24.60
   1   1  -5  222.86   24.57
  -1  -1   5  201.88   24.55
  -1   1   5  213.59   24.58
  -1   1   5  187.68   24.94
   1  -1  -5  235.13   25.08
   1   1  -5  202.46   25.05
   1  -1  -4  187.44   17.22
   1   1  -4  138.67   17.05
  -1   1   4  153.11   16.63
   1  -1  -4  132.99   16.61
   1   1  -4  163.40   16.60
  -1   1   4  137.38   16.61
  -1  -1   4  134.91   16.58
   1  -1  -4  151.55   16.62
  -1  -1   4  145.92   16.63
   1   1  -4  144.27   16.62
   1  -1  -3 1439.83  155.46
  -1  -1   3 1334.39  155.46
   1  -1  -3 1343.00  155.46
   1   1  -3 1462.07  155.65
  -1  -1   3 1363.02  155.63
   1   1  -3 1288.48  155.46
  -1   1   3 1391.01  155.45
   1  -1  -3 1399.17  155.63
  -1   1   3 1390.80  155.46
  -1  -1   2  334.72   35.38
  -1  -1   2  307.92   35.20
   1  -1  -2  313.85   35.40
  -1   1   2  292.08   35.40
   1   1   1  242.72   27.95
  -1  -1  -1  268.43   27.96
  -1  -1  -1  237.94   27.95
  -1   1  -1  248.51   27.95
  -1   1  -1  199.15   28.08
   1  -1   2   96.91   11.17
   1  -1   2   78.76   11.53
   1   1   2   89.61   11.19
  -1   1  -2  101.60   11.19
  -1  -1  -2  108.56   11.19
  -1   1  -2   95.91   11.17
   1   1   2   85.66   11.17
  -1  -1  -2  109.38   11.18
   1   1   2  109.38   11.56
  -1   1  -2   79.75   11.53
  -1  -1  -2  108.66   11.57
  -1  -1  -3 2275.27  256.51
   1  -1   3 2118.51  256.52
   1   1   3 2435.99  256.53
   1   1   3 2284.43  256.51
   1  -1   3 2220.63  256.50
  -1   1  -3 2269.67  256.50
   1  -1   3 1963.69  256.67
   1   1   3 2406.48  256.69
  -1   1  -3 2405.73  256.71
  -1  -1  -3 2228.71  256.69
  -1   1  -4  351.77   40.54
   1  -1   4  380.05   40.88
   1  -1   5   64.29    6.91
   1   1   5   51.81    6.88
  -1  -1  -5   71.55    6.93
   1  -1   5   66.89    7.93
   1   1   5   49.97    7.70
  -1  -1  -5   51.71    7.81
  -1   1  -5   65.09    7.93
   1   1   5   59.30    6.84
   1  -1   5   53.51    6.82
  -1  -1  -5   55.52    6.84
  -1  -1  -6    8.00    1.65
  -1  -1  -6   16.79    4.30
  -1   1  -6    8.20    1.62
   1  -1   6    8.29    3.54
   1   1   6    8.37    3.83
  -1   1  -6    2.61    3.99
   1  -1   6    5.78    1.63
  -1  -1  -6   13.94    1.80
   1  -1   6    8.20    1.81
   1   1   6    7.08    1.89
  -1   1  -6    7.23    1.73
   1  -1   7   -0.26    1.38
   1   1   7    0.85    1.39
  -1  -1  -7    2.42    1.34
  -1  -1  -7   -0.48    3.72
  -1   1  -7    5.08    1.30
   1   1   7    4.38    1.23
   1  -1   7    0.93    4.05
   1   1   7    3.68    3.72
   1  -1   7    5.06    1.25
  -1   1  -7    2.90    1.32
  -1  -1  -7    2.38    1.33
   1   1   8   32.33    4.26
   1  -1   8   36.21    4.28
  -1  -1  -8   34.25    6.15
  -1   1  -8   42.96    6.27
  -1  -1  -8   30.72    4.21
  -1   1  -8   37.41    4.25
  -1  -1  -8   36.57    4.36
  -1   1  -8   35.91    4.35
   1   1   8   31.77    5.78
   1  -1   8   30.75    5.92
   1   1   8   30.85    4.20
   1  -1   8   32.34    4.17
   1  -1   9    7.34    1.87
   1   1   9   12.88    2.01
  -1   1  -9   10.56    2.18
  -1  -1  -9   13.89    2.03
  -1   1  -9    7.83    1.92
  -1  -1  -9   16.12    5.10
  -1   1  -9    7.17    4.82
   1   1   9   11.62    2.08
   1  -1   9    4.75    1.72
   1   1   9   12.35    4.60
   1  -1   9    6.15    4.59
  -1  -1  -9   17.72    2.38
   1  -1  10    8.07    1.89
   1   1  10    7.99    1.91
  -1   1 -10   10.56    2.42
   1   1  10    7.81    1.86
   1  -1  10   12.53    1.98
  -1  -1 -10    9.11    5.15
  -1   1 -10    5.12    5.50
  -1  -1 -10    9.20    2.19
  -1  -1 -10   10.41    2.11
  -1   1 -10   10.29    1.99
   1   1  10   16.47    4.87
   1  -1  10    2.26    4.69
  -1  -1 -11    7.58    2.19
  -1   1 -11   10.92    2.15
  -1  -1 -11    6.59    5.55
  -1   1 -11   11.30    6.12
   1   1  11   12.35    5.15
   1   1  11   11.55    2.19
   1  -1  11   11.99    2.14
   1  -1  11    9.65    1.96
   1   1  11   12.79    2.50
   1   1  12   28.01    6.78
  -1   1 -12   36.59    4.57
   1   1  12   32.18    4.66
  -1  -1 -12   35.69    4.53
  -1   1 -12   22.69    7.32
   1  -1  12   30.67    6.61
  -1   1 -12   36.72    4.81
  -1  -1 -12   35.10    4.82
   1   1  12   31.80    4.50
   1  -1  12   34.41    4.47
   1  -1  12   35.92    4.50
   1  -1  13    2.54    2.04
   1   1  13    1.58    2.19
  -1   1 -13    5.29    1.99
  -1  -1 -13    3.98    2.00
  -1   1 -13    0.49    6.25
  -1  -1 -13   -2.81    5.83
   1   1  13    8.74    5.43
  -1   1 -13    3.13    2.11
  -1  -1 -13    4.46    2.01
   1  -1  13   10.54    5.32
   1  -1  13    3.30    1.79
   1   1  13    3.00    1.81
   1  -1  14    5.37    2.58
   1   1  14    0.17    1.99
  -1  -1 -14   -4.61    6.65
  -1   1 -14   17.03    7.12
  -1  -1 -14    2.92    2.53
  -1   1 -14    4.69    2.22
   1  -1  14   20.86    6.11
   1   1  14   -3.81    5.20
   1   1  14    4.11    1.92
  -1   2  15   -3.98    5.35
  -1  -2  15   -9.87    6.04
   1  -2 -15   -1.38    2.32
   1   2 -15    1.21    1.70
  -1  -2  15    2.56    1.90
  -1   2  15    2.51    2.09
  -1  -2  15    2.47    1.83
   1   2 -15    7.24    7.42
   1  -2 -15    4.22    7.23
   1  -2 -15    1.56    1.90
   1   2 -15    3.83    1.71
   1  -2 -14    3.31    1.86
   1   2 -14    2.85    1.75
  -1   2  14   -7.92    5.56
  -1  -2  14    0.43    5.42
   1  -2 -14    2.28    2.31
   1   2 -14   -1.74    2.03
  -1   2  14   -1.67    1.97
  -1  -2  14   -1.57    2.30
  -1  -2  14   -0.34    1.46
   1  -2 -14   -8.20    5.96
   1   2 -14   -1.53    6.68
  -1   2  14   -0.37    1.61
  -1  -2  13   -0.40    5.37
  -1   2  13    9.26    4.82
   1  -2 -13   10.64    2.24
   1   2 -13    9.30    2.02
   1   2 -13    8.65    2.50
   1  -2 -13    8.42    2.51
   1   2 -13    1.87    6.61
   1  -2 -13    9.65    6.35
  -1  -2  13    9.68    2.02
  -1   2  13   13.57    2.15
  -1   2  12   11.39    1.87
  -1   2  12    6.16    1.95
  -1  -2  12    4.51    2.16
   1  -2 -12    5.24    1.96
   1   2 -12    4.06    1.76
  -1  -2  12    6.60    1.61
   1  -2 -12   11.45    2.00
  -1  -2  11   44.45    8.15
  -1   2  11   30.89    7.69
   1  -2 -11   29.75    8.02
  -1   2  11   45.21    6.33
  -1  -2  11   65.63    6.45
   1   2 -11   47.67    8.53
  -1  -2  11   53.37    6.27
   1   2 -11   56.08    6.43
   1  -2 -11   46.03    6.33
   1   2 -11   62.31    6.32
   1  -2 -11   50.85    6.37
  -1   2  11   44.92    6.29
   1  -2 -10   40.15    7.02
  -1   2  10   37.24    4.89
  -1  -2  10   43.39    4.97
   1   2 -10   37.82    4.86
   1  -2 -10   41.07    4.91
   1   2 -10   43.13    4.96
   1  -2 -10   40.39    4.98
   1   2 -10   57.81    7.36
  -1  -2  10   38.09    4.81
  -1  -2  10   33.63    6.78
  -1   2  10   37.52    6.69
  -1   2  10   37.10    4.91
   1   2  -9   10.98    1.95
  -1  -2   9    7.94    1.55
  -1   2   9    8.04    1.72
  -1   2   9    9.15    1.71
   1  -2  -9    8.85    1.79
   1   2  -9    7.47    1.58
   1  -2  -9   10.55    4.52
  -1   2   9   12.25    4.05
   1   2  -9   13.02    5.00
  -1  -2   9   11.34    4.16
   1  -2  -9    9.60    1.89
  -1  -2   9    8.26    1.90
   1   2  -8    4.09    1.30
   1  -2  -8    1.75    3.66
   1  -2  -8    0.67    1.34
  -1  -2   8    1.47    1.13
  -1  -2   8    1.80    1.03
  -1   2   8    2.40    1.17
  -1   2   8    2.29    1.27
   1  -2  -8    1.38    1.32
  -1  -2   8    4.40    3.63
   1   2  -8    1.73    1.08
  -1   2   8    0.47    3.36
   1   2  -8   -1.65    3.90
  -1   2   7  104.69   11.41
  -1  -2   7   92.17   11.41
   1  -2  -7   89.62   11.43
  -1   2   7   83.36   12.15
  -1   2   7  121.18   11.47
   1   2  -7  103.59   12.41
   1  -2  -7  102.51   12.32
   1   2  -7   73.60   11.37
   1  -2  -7  124.02   11.46
   1  -2  -6   13.98    6.07
  -1   2   6    7.12    4.67
  -1  -2   6   69.13    4.94
   1  -2  -6   22.39    4.77
  -1   2   6   16.43    5.95
  -1  -2   6   37.39    4.93
   1   2  -6   57.03    4.87
  -1  -2   5  124.41   14.04
   1   2  -5  100.54   13.33
  -1  -2   5  132.96   13.28
   1  -2  -5   95.94   13.87
   1   2  -5  140.56   14.21
  -1   2   5   75.83   13.78
   1  -2  -5   90.75   13.31
   1   2  -5  132.77   13.30
  -1   2   4  403.86   45.15
   1   2  -4  392.62   45.11
  -1   2   4  421.73   45.15
   1   2  -4  389.56   45.15
   1  -2  -4  375.13   45.42
   1  -2  -4  412.69   45.15
  -1  -2   4  379.80   45.15
  -1  -2   4  404.69   45.10
   1  -2  -4  376.15   45.14
   1   2  -3   12.60    1.74
  -1  -2   3   16.11    1.76
   1  -2  -3    5.62    3.28
  -1   2   3   13.67    3.43
   1  -2  -3   16.80    1.73
  -1   2   3   13.25    1.71
  -1  -2   3   14.38    3.26
  -1   2   3   10.15    1.71
   1  -2  -3    9.63    1.73
  -1   2   2   89.67    9.17
   1  -2  -2   84.79    9.17
   1  -2  -2   84.05    9.60
  -1  -2   2   71.76    9.52
  -1  -2   2   62.08    9.15
   1   2  -2   89.14    9.16
   1  -2   1  723.40   74.29
  -1   2  -1  732.83   74.29
  -1  -2  -1  572.51   74.28
   1   2   1  687.29   74.29
  -1   2  -1  706.24   74.29
   1  -2   1  699.59   74.29
  -1  -2  -1  613.50   74.28
   1   2   1  575.11   74.28
  -1   2  -1  546.25   74.39
  -1  -2  -2 1234.98  134.84
   1   2   2 1027.66  134.83
   1   2   2 1286.32  134.97
  -1  -2  -2 1202.34  134.96
  -1   2  -2 1118.01  134.97
   1   2   2 1340.06  134.84
  -1   2  -2 1286.22  134.84
  -1   2  -2 1097.98  134.82
   1  -2   3   28.37    3.67
  -1   2  -3   30.48    3.69
   1   2   3   29.69    3.70
  -1  -2  -3   28.96    3.73
  -1  -2  -3   30.01    4.78
  -1   2  -3   33.59    4.80
   1   2   3   32.96    4.82
   1   2   3   33.18    3.75
   1  -2   3   35.20    3.75
  -1   2  -4   43.07    4.56
   1  -2   4   30.46    5.41
  -1   2  -4   38.53    4.46
  -1  -2  -4   41.60    4.56
   1  -2   4   29.60    4.52
  -1  -2  -5    5.49    1.35
  -1  -2  -5   12.81    3.63
   1  -2   5    4.49    1.16
   1   2   5    6.00    1.30
   1  -2   5    7.26    3.46
   1   2   5    4.39    1.34
  -1  -2  -5    6.36    1.47
   1  -2   5    5.45    1.23
  -1   2  -5   -0.37    3.65
   1   2   5    2.18    3.43
   1  -2   6   93.79   11.56
   1   2   6  105.78   11.61
  -1   2  -6   94.16   11.57
  -1  -2  -6   91.70   11.60
  -1   2  -6  104.31   11.65
  -1  -2  -6  103.81   12.37
  -1   2  -6  122.14   12.50
   1   2   6   98.19   11.64
   1  -2   6  101.21   12.33
   1   2   6   98.06   12.33
  -1  -2  -6  112.22   11.66
   1  -2   6  105.86   11.65
   1  -2   7   12.94    1.85
  -1   2  -7   12.00    2.08
   1  -2   7    5.89    4.15
   1   2   7    8.65    4.22
  -1   2  -7   10.83    4.71
  -1  -2  -7   11.41    4.08
   1   2   7   12.97    1.98
   1  -2   7   13.32    2.01
  -1  -2  -7   12.45    2.06
   1   2   7   11.63    1.91
  -1   2  -7   11.21    1.85
  -1  -2  -7    9.66    1.96
   1  -2   8    6.98    1.40
  -1   2  -8    3.56    1.88
   1   2   8   -1.29    3.93
   1  -2   8   14.35    4.43
  -1   2  -8    9.13    4.66
  -1  -2  -8    1.36    4.36
   1   2   8    1.81    1.44
  -1  -2  -8    2.09    1.77
   1  -2   8    6.81    1.59
  -1   2  -8    7.30    1.56
   1   2   8    6.66    1.45
  -1  -2  -8    2.39    1.53
   1   2   9   37.90    4.89
   1  -2   9   40.08    4.89
   1   2   9   39.48    5.01
  -1  -2  -9   44.85    5.10
  -1   2  -9   36.83    5.09
   1  -2   9   48.21    6.78
   1   2   9   42.15    6.75
  -1   2  -9   46.80    7.16
  -1  -2  -9   38.75    6.82
  -1   2  -9   36.35    4.93
  -1  -2  -9   43.37    4.98
   1  -2   9   38.58    4.94
   1  -2  10   10.38    1.89
   1   2  10    8.33    1.93
   1  -2  10    8.42    2.19
  -1  -2 -10    8.60    2.05
  -1   2 -10    7.40    1.86
  -1  -2 -10    9.34    1.89
   1   2  10    8.51    1.99
  -1  -2 -10    3.42    4.87
  -1   2 -10    9.68    5.49
  -1   2 -10    9.40    2.30
   1   2  10   14.78    4.96
   1  -2  10    5.86    4.56
  -1   2 -11    3.19    1.70
  -1  -2 -11    0.35    1.68
  -1   2 -11    2.05    5.73
  -1  -2 -11    9.17    5.41
   1   2  11    3.06    4.53
   1   2  11    0.78    1.56
   1  -2  11    1.25    1.60
   1   2  11    0.13    1.93
   1   2  12    6.11    2.02
   1  -2  12    3.21    2.29
  -1  -2 -12    9.62    2.15
  -1   2 -12    7.21    1.97
  -1  -2 -12    5.83    2.17
   1   2  12    6.21    4.96
  -1   2 -12    0.45    5.90
   1  -2  12    5.74    5.02
   1   2  12    6.34    1.84
   1  -2  12    3.90    1.55
  -1   2 -12    3.48    2.28
  -1   2 -13    1.03    2.17
  -1  -2 -13   -1.26    2.56
   1   2  13    2.73    4.94
  -1  -2 -13    4.61    6.25
  -1   2 -13   16.27    6.89
   1  -2  13    1.24    5.52
  -1  -2 -13    3.89    2.08
  -1   2 -13   -0.79    1.65
   1  -2  13   -0.63    1.66
   1  -2  13    2.57    2.40
   1   2  13    0.32    2.17
   1   2  14   15.40    5.77
   1  -2  14   13.19    5.98
  -1   2 -14   10.25    6.87
  -1  -2 -14   13.05    6.55
   1   2  14    9.92    2.49
  -1  -2 -14   17.51    2.74
  -1   2 -14   11.48    2.95
   1  -2  14   13.40    2.88
   1   2  14   14.56    3.11
  -1  -3  15   18.64    6.19
  -1   3  15   14.14    6.20
  -1  -3  15   16.17    3.04
   1  -3 -15   19.05    3.29
   1   3 -15   22.18    3.13
   1   3 -15   28.23    8.41
   1  -3 -15   25.02    7.90
  -1  -3  15   22.47    3.62
  -1   3  15   24.36    3.58
   1  -3 -15   21.81    3.62
   1   3 -15   20.25    3.34
  -1   3  14    4.77    2.37
  -1  -3  14   12.65    2.13
   1   3 -14    2.59    6.68
   1  -3 -14    0.95    6.12
   1  -3 -14    7.42    1.98
   1   3 -14    6.35    2.38
  -1  -3  14    5.54    5.35
  -1   3  14   -0.41    5.48
  -1  -3  14    8.54    1.90
  -1   3  14    8.21    2.09
   1  -3 -14    5.03    2.08
   1   3 -14    6.13    1.89
  -1  -3  13   17.11    2.73
  -1  -3  13   11.91    2.20
   1  -3 -13    9.68    2.35
   1   3 -13   15.57    2.33
   1  -3 -13   14.78    2.66
  -1   3  13    6.13    5.14
  -1  -3  13   12.32    5.40
   1   3 -13    8.36    2.22
  -1   3  13    9.24    2.19
   1  -3 -13   12.53    6.16
   1  -3 -12    3.02    1.98
   1  -3 -12    4.29    2.11
  -1  -3  12    9.21    5.10
  -1   3  12    6.77    1.82
   1   3 -12    4.32    1.64
  -1  -3  12    3.46    1.90
  -1   3  12    3.63    1.89
  -1  -3  12    4.54    1.55
  -1   3  11    1.69    1.73
  -1  -3  11   12.45    1.85
   1   3 -11   -0.39    5.46
  -1  -3  11    6.38    1.55
   1  -3 -11    1.59    1.82
   1  -3 -11    2.99    1.71
   1   3 -11    9.30    1.93
  -1   3  11    5.80    4.42
  -1  -3  11    3.39    5.12
   1   3 -11   11.62    1.75
  -1   3  11    4.02    1.73
   1  -3 -11    6.72    5.29
  -1   3  10    7.78    1.75
  -1  -3  10    3.96    1.48
   1  -3 -10    4.97    1.76
   1   3 -10    5.68    5.11
  -1   3  10    7.90    4.13
  -1  -3  10    3.34    1.32
   1  -3 -10    6.24    1.73
  -1  -3  10    5.29    4.53
   1   3 -10    4.62    1.42
   1  -3 -10    3.79    4.85
  -1   3  10    2.87    1.59
   1   3 -10    8.58    1.50
  -1  -3   9   83.53   10.47
   1   3  -9   89.27   10.56
   1  -3  -9  106.87   10.63
  -1  -3   9   92.78   10.60
   1  -3  -9   85.64   11.73
   1   3  -9   89.51   11.79
  -1   3   9   91.74   10.58
  -1  -3   9   96.04   11.57
  -1   3   9   77.91   11.53
   1  -3  -9   90.40   10.58
   1   3  -9   83.29   10.48
  -1   3   9   99.98   10.57
   1   3  -8    6.31    1.31
  -1   3   8    5.64    1.42
  -1  -3   8    7.58    1.67
   1  -3  -8    9.58    1.61
  -1  -3   8    6.53    1.28
   1  -3  -8    7.09    1.58
   1   3  -8    5.67    1.54
  -1   3   8    9.43    3.81
   1   3  -8    3.62    4.56
  -1   3   8    6.53    1.53
   1  -3  -8    3.94    3.74
  -1   3   7  200.89   24.72
   1   3  -7  252.36   24.98
  -1   3   7  213.47   24.22
   1  -3  -7  206.32   24.80
  -1   3   7  219.63   24.23
   1  -3  -7  195.58   24.22
   1   3  -7  202.76   24.22
  -1  -3   7  213.10   24.25
   1  -3  -7  226.09   24.25
   1   3  -6  174.45   21.16
  -1  -3   6  202.05   21.19
   1  -3  -6  170.65   21.66
  -1   3   6  196.52   21.17
  -1   3   6  180.94   21.65
  -1  -3   6  161.83   21.66
   1   3  -6  164.63   21.83
  -1  -3   6  179.91   21.10
   1   3  -6  180.03   21.11
   1  -3  -6  203.04   21.18
  -1   3   6  181.24   21.16
   1   3  -5   11.60    2.12
   1   3  -5   18.09    2.00
  -1  -3   5   17.12    1.98
  -1  -3   5   17.24    3.97
  -1   3   5   15.65    3.77
   1   3  -5   23.38    4.25
   1  -3  -5   11.35    2.18
   1  -3  -4   15.21    2.09
  -1   3   4   12.54    2.02
  -1   3   4   16.13    2.05
   1  -3  -4   13.43    2.05
  -1  -3   4   13.55    2.01
  -1  -3   4   11.15    1.86
   1  -3  -4   13.23    3.67
   1  -3  -3  815.56   91.84
  -1   3   3  783.31   91.84
   1   3  -3  788.35   91.85
  -1  -3   3  703.99   91.80
   1  -3  -3  860.10   91.63
   1  -3  -3  782.03   91.63
  -1   3   3  814.76   91.63
  -1  -3   3  806.95   91.63
   1   3  -3  849.33   91.64
  -1   3   3  773.99   91.62
   1  -3  -2  116.71   12.92
  -1   3   2  101.94   12.91
  -1  -3   2   97.65   13.19
   1   3  -2  127.59   13.23
  -1   3   2  108.07   13.25
   1  -3  -2  100.14   13.24
   1   3  -2  118.32   12.91
  -1  -3   2  118.68   12.91
  -1   3   1  456.61   52.40
  -1  -3   1  484.91   52.40
   1  -3  -1  386.60   52.50
  -1  -3   0  414.88   47.02
  -1   3   0  407.43   47.03
   1  -3   0  421.57   47.03
   1  -3   0  409.85   47.14
  -1   3  -1 1366.46  155.34
   1  -3   1 1354.68  155.34
  -1  -3  -1 1313.48  155.34
   1   3   1 1335.35  155.35
  -1  -3  -1 1484.61  155.35
   1   3   1 1375.60  155.35
  -1   3  -1 1508.54  155.35
   1  -3   1 1263.06  155.34
  -1   3  -1 1314.69  155.47
   1  -3   1 1392.90  155.47
   1   3   2    8.18    1.23
  -1  -3  -2    8.66    2.67
   1   3   2    8.52    2.50
  -1   3  -2    8.39    1.30
   1  -3   2    5.09    1.23
  -1   3  -2    5.76    1.25
   1   3   2    9.43    1.32
  -1   3  -2    8.19    3.00
  -1  -3  -3    3.13    2.94
   1   3   3    1.79    2.97
   1  -3   3    1.43    1.00
  -1   3  -3    1.74    3.02
  -1  -3  -3    1.18    1.06
  -1   3  -3    0.07    0.90
   1   3   3    1.82    1.08
   1   3   4  219.22   22.69
   1  -3   4  195.94   23.05
  -1   3  -4  197.72   23.10
  -1  -3  -4  196.56   22.69
   1  -3   4  175.38   22.66
  -1   3  -4  216.52   22.69
   1   3   4  202.25   22.67
  -1   3  -4  189.97   22.64
   1  -3   5   53.93    6.77
   1   3   5   60.04    6.85
   1   3   5   59.98    7.82
   1  -3   5   48.72    7.74
  -1  -3  -5   72.03    6.88
   1  -3   5   62.24    6.85
  -1  -3  -5   71.01    7.79
  -1  -3  -5   49.41    6.79
   1   3   5   56.36    6.81
  -1   3  -5   52.37    7.93
  -1   3  -6   11.55    4.58
   1   3   6   12.18    4.05
  -1   3  -6   16.14    2.57
   1  -3   6   15.96    2.41
   1  -3   6   22.46    2.65
  -1  -3  -6   20.15    2.57
  -1  -3  -6   22.08    4.45
   1  -3   6   19.01    4.57
  -1   3  -6   18.94    2.47
   1   3   6   17.39    2.59
  -1  -3  -6   19.86    2.56
   1   3   6   18.44    2.49
  -1   3  -7   27.15    5.26
   1   3   7   34.85    5.10
  -1   3  -7   22.39    3.22
   1  -3   7   20.44    3.06
   1  -3   7   25.05    3.16
  -1  -3  -7   20.33    3.28
  -1  -3  -7   27.44    5.14
   1  -3   7   25.25    4.89
   1   3   7   31.68    3.21
  -1  -3  -7   29.69    3.24
  -1   3  -7   19.60    3.10
   1   3   7   22.15    3.13
  -1   3  -8   17.71    2.50
   1   3   8   15.92    2.60
   1  -3   8   17.65    2.47
   1   3   8   20.25    2.62
  -1  -3  -8   13.53    4.66
   1   3   8   14.31    4.45
  -1   3  -8   18.56    4.87
   1  -3   8   15.28    2.59
  -1  -3  -8   21.65    2.66
   1  -3   8   18.00    4.64
  -1  -3  -8   18.68    2.62
  -1   3  -8   13.52    2.64
  -1   3  -9    9.75    2.04
   1   3   9    7.73    1.94
   1   3   9   12.68    2.23
   1  -3   9   14.77    2.04
  -1   3  -9    9.45    4.98
  -1  -3  -9    8.68    4.78
   1   3   9   16.94    4.64
   1  -3   9   15.00    2.08
  -1  -3  -9    7.10    2.20
   1  -3   9   21.81    4.97
  -1  -3  -9   10.24    2.07
  -1   3  -9    9.92    2.29
   1   3  10   -0.10    1.53
  -1   3 -10    0.52    1.71
   1   3  10    1.25    4.53
   1  -3  10    1.00    1.78
  -1  -3 -10   -0.66    1.62
  -1   3 -10   -4.53    5.45
  -1  -3 -10    3.34    5.04
   1  -3  10    3.29    4.47
   1   3  10   -0.84    1.49
   1  -3  10    1.02    1.46
  -1  -3 -10   -0.65    1.60
  -1   3 -10   -0.50    1.55
  -1   3 -11   44.98    5.23
   1  -3  11   42.98    5.18
  -1  -3 -11   45.92    7.65
   1   3  11   43.25    5.36
  -1  -3 -11   37.39    5.29
   1   3  11   38.37    5.20
   1   3  11   44.86    7.13
  -1   3 -12    2.62    2.10
   1   3  12   -0.36    4.74
   1  -3  12   -1.16    5.43
  -1   3 -12   -4.14    5.98
   1  -3  12    4.00    1.85
   1   3  12   -0.29    2.05
  -1  -3 -12    1.61    2.28
  -1   3 -12    4.52    1.85
  -1  -3 -12    4.69    2.00
   1  -3  12    2.39    1.65
   1   3  12    4.37    1.89
  -1   3 -13    6.41    2.54
   1   3  13   -0.77    4.81
   1  -3  13   10.83    5.32
  -1   3 -13   17.15    7.26
  -1  -3 -13    4.96    6.14
   1   3  13    1.75    2.21
   1  -3  13    4.19    2.15
  -1  -3 -13    5.85    2.36
   1  -3  13    2.37    1.75
  -1  -3 -13    6.22    2.05
  -1   3 -13   -0.13    1.78
  -1   3 -14    1.11    1.83
  -1  -3 -14    2.90    1.91
  -1  -3 -14    8.86    6.37
  -1   3 -14    0.55    6.78
   1  -3  14    3.56    5.91
   1  -3  14    2.81    2.44
   1   3  14    2.40    2.20
   1   3  14   -0.88    2.00
  -1   3 -14    2.96    2.54
  -1  -3 -14    0.20    2.64
   1   3  14    0.41    5.36
   1  -4 -15    1.54    6.97
   1   4 -15    1.72    7.59
  -1  -4  15    0.18    2.27
  -1   4  15    1.51    1.98
   1   4 -15   -0.73    1.75
  -1  -4  15    1.08    1.69
   1  -4 -15   -0.36    1.86
   1   4 -15   -1.04    2.40
  -1   4  15   -2.61    5.88
  -1  -4  15   -1.82    5.34
   1  -4 -14    7.03    5.76
  -1  -4  14    0.66    1.59
  -1   4  14   -1.08    2.09
  -1  -4  14    3.26    2.29
  -1   4  14    1.80    1.80
   1   4 -14   -3.17    7.06
  -1   4  14   -0.41    5.20
  -1  -4  14    8.52    5.24
   1  -4 -14   -1.67    1.82
   1   4 -14    1.12    1.56
   1  -4 -14    0.33    2.23
   1   4 -14   -2.06    1.62
   1  -4 -13   34.48    7.66
   1   4 -13   25.20    7.93
  -1   4  13   34.73    4.75
   1   4 -13   36.66    4.99
   1   4 -13   39.06    4.70
   1  -4 -13   39.74    4.91
  -1  -4  13   27.81    6.95
  -1   4  13   29.30    6.98
  -1  -4  13   42.94    4.97
  -1  -4  13   35.34    4.68
  -1   4  12   45.64    5.15
  -1  -4  12   46.92    5.20
  -1  -4  12   40.13    4.98
  -1  -4  12   34.30    7.20
  -1   4  12   44.36    5.22
   1  -4 -12   39.01    7.36
   1  -4 -12   50.53    5.37
   1  -4 -12   40.93    5.20
   1   4 -12   26.16    4.91
  -1  -4  11    1.35    1.23
  -1   4  11   -1.70    1.60
   1  -4 -11    0.70    4.70
   1  -4 -11    1.64    1.73
  -1  -4  11    1.69    1.31
   1  -4 -11    0.12    1.76
   1   4 -11   -2.83    1.55
   1   4 -11    2.81    5.39
  -1   4  11   -0.72    1.52
   1   4 -11    0.33    1.29
  -1   4  11    2.55    4.08
  -1  -4  11    4.42    4.71
  -1   4  10   65.48    8.28
  -1   4  10   75.44    8.28
   1   4 -10   70.23    8.29
   1   4 -10   78.67   10.15
  -1  -4  10   61.88    9.70
   1  -4 -10   71.97    9.63
  -1   4  10   66.21    9.42
   1  -4 -10   82.54    8.39
  -1  -4  10   73.94    8.31
   1   4 -10   64.61    8.17
   1  -4 -10   72.34    8.30
  -1  -4  10   64.04    8.15
   1  -4  -9   58.06    8.17
  -1   4   9   55.44    6.77
  -1   4   9   56.31    6.77
   1   4  -9   62.61    6.69
   1   4  -9   56.51    6.76
  -1  -4   9   52.85    6.65
   1   4  -9   51.27    8.41
  -1  -4   9   55.23    6.81
   1  -4  -9   54.30    6.81
  -1   4   9   54.97    8.10
   1  -4  -9   62.75    6.84
  -1   4   8   -0.70    1.17
   1   4  -8    1.39    1.18
   1  -4  -8    0.08    1.24
  -1  -4   8    1.27    1.16
  -1   4   8   -0.23    3.44
   1   4  -8   -2.28    4.06
  -1   4   8   -1.26    1.26
   1  -4  -8   -0.40    1.35
   1  -4  -8    0.24    3.74
  -1  -4   8   -0.92    0.92
   1   4  -7   63.88    7.64
  -1   4   7   64.85    7.72
   1   4  -7   60.22    7.71
  -1  -4   7   63.60    8.73
  -1   4   7   65.60    8.68
   1   4  -7   66.65    9.04
   1  -4  -7   65.79    8.80
   1  -4  -7   63.74    7.74
  -1   4   7   70.56    7.74
   1  -4  -7   68.95    7.76
  -1  -4   7   71.97    7.75
   1   4  -6   70.82    8.86
  -1  -4   6   67.28    9.61
   1   4  -6   72.39   10.00
   1  -4  -6   87.61    8.88
  -1  -4   6   83.29    8.87
   1  -4  -6   79.15    9.71
  -1   4   6   59.13    9.50
   1  -4  -6   87.86    8.87
   1   4  -6   72.95    8.77
  -1  -4   6   69.11    8.75
  -1   4   6   80.43    8.85
  -1   4   6   74.42    8.85
  -1  -4   5   49.69    5.45
  -1  -4   5   45.22    6.41
   1   4  -5   45.97    5.45
   1   4  -5   51.14    5.35
  -1   4   5   34.56    6.30
  -1  -4   5   41.33    5.33
   1   4  -4   62.35    6.56
  -1   4   4   59.94    6.67
  -1  -4   4   41.70    6.63
   1  -4  -4   64.96    7.43
   1  -4  -4   68.55    6.66
  -1  -4   4   50.25    6.56
  -1   4   4   58.91    6.63
   1  -4  -4   62.17    6.66
  -1  -4   3  547.63   67.99
   1   4  -3  669.69   68.06
  -1   4   3  610.15   67.80
   1  -4  -3  574.10   67.79
  -1   4   3  595.57   68.02
   1  -4  -3  650.99   68.03
  -1  -4   3  566.29   67.79
   1   4  -3  616.69   67.80
  -1   4   3  609.87   67.78
   1  -4  -3  589.60   67.78
  -1  -4   2   43.94    5.68
   1   4  -2   52.69    5.69
   1  -4  -2   36.47    5.79
  -1   4   2   36.92    5.72
  -1  -4   2   42.57    5.05
   1  -4  -2   43.42    5.07
  -1   4   2   47.15    5.09
   1   4  -2   42.19    5.03
  -1  -4   1  999.09  114.62
  -1   4   1 1040.60  114.63
  -1   4   1  973.29  114.72
   1  -4  -1 1001.96  114.73
  -1  -4   0   50.58    5.41
   1   4   0   41.60    5.41
  -1  -4   0   48.81    5.41
   1  -4   0   47.77    5.42
   1  -4   0   40.20    5.89
  -1  -4  -1  344.03   35.30
  -1  -4  -1  297.48   35.29
  -1   4  -1  320.56   35.29
   1  -4   1  315.27   35.29
   1   4   1  302.34   35.29
   1  -4   1  294.71   35.28
  -1   4  -1  302.68   35.28
   1  -4   1  343.87   35.50
   1  -4   2   10.15    3.09
   1  -4   2    3.39    1.09
  -1   4  -2    6.41    3.21
  -1   4  -2    6.21    1.13
  -1  -4  -2    7.53    2.44
   1   4   2    5.91    1.20
  -1   4  -2    4.81    1.06
   1  -4   2    4.84    1.10
   1   4   2    5.11    1.07
   1   4   2    4.57    2.49
  -1   4  -3  120.43   12.59
  -1  -4  -3  118.86   12.99
   1   4   3  122.72   13.01
  -1  -4  -3  100.15   12.62
   1   4   3  102.98   12.61
  -1   4  -3  108.33   12.60
   1  -4   4    7.00    1.34
   1   4   4    5.15    1.21
  -1   4  -4    3.49    3.49
  -1   4  -4    5.26    1.33
   1   4   4    4.92    1.35
  -1   4  -4    4.93    1.10
  -1  -4  -4    6.10    1.37
  -1  -4  -4    1.64    2.98
  -1  -4  -5   -0.07    1.29
   1   4   5    0.77    1.18
   1  -4   5   -1.25    3.52
  -1   4  -5   -0.13    1.03
  -1  -4  -5    1.74    3.16
   1   4   5    2.60    1.16
   1   4   5   -0.33    3.52
  -1   4  -5   -0.96    3.55
   1  -4   5    1.64    0.99
  -1  -4  -5    0.85    1.10
   1  -4   5    0.13    1.24
  -1  -4  -6   21.22    2.64
  -1  -4  -6   19.89    4.20
  -1   4  -6   21.52    4.77
   1   4   6   22.89    4.31
   1  -4   6   21.25    2.65
   1   4   6   19.65    2.55
   1  -4   6   25.15    4.37
  -1   4  -6   20.05    2.46
   1  -4   6   17.23    2.41
   1   4   6    9.70    2.62
  -1  -4  -6   19.09    2.54
   1  -4   7   87.02    9.18
  -1  -4  -7   85.18    9.19
  -1  -4  -7   70.45    9.12
   1  -4   7   75.01   10.00
   1   4   7   78.23   10.03
  -1   4  -7   94.27   10.30
  -1  -4  -7   65.54   10.00
   1   4   7   77.46    9.18
  -1   4  -7   80.12    9.16
   1   4   7   77.43    9.11
   1  -4   7   76.36    9.06
  -1   4  -7   74.71    9.07
  -1  -4  -8   25.78    3.75
   1  -4   8   25.35    3.62
   1   4   8   33.08    3.72
  -1   4  -8   34.12    6.22
   1   4   8   22.24    5.30
  -1   4  -8   25.14    3.71
  -1  -4  -8   27.76    5.56
   1  -4   8   33.01    3.83
  -1  -4  -8   33.35    3.86
  -1   4  -8   30.09    3.70
   1  -4   8   33.70    5.72
   1   4   8   28.48    3.73
   1   4   9    3.34    1.59
   1   4   9    5.03    4.39
  -1   4  -9    1.71    1.73
  -1  -4  -9    0.59    4.49
  -1   4  -9    0.69    4.95
  -1  -4  -9    1.31    1.70
   1  -4   9    3.57    1.63
   1   4   9    0.10    1.44
  -1   4  -9    0.70    1.31
   1  -4   9    5.74    4.50
  -1  -4  -9    1.60    1.65
   1  -4   9    3.50    1.41
   1   4  10    3.22    1.72
   1   4  10   -0.92    4.63
  -1   4 -10    5.03    1.63
   1  -4  10    2.42    1.51
   1   4  10    4.59    1.69
  -1   4 -10    3.46    1.57
  -1  -4 -10    3.31    1.77
   1  -4  10    7.31    4.71
  -1  -4 -10    1.31    4.91
  -1   4 -10   10.34    5.50
  -1  -4 -10    0.66    1.94
   1  -4  10    0.12    1.86
   1  -4  11    3.41    1.59
   1   4  11    3.68    4.74
  -1  -4 -11   -2.19    4.95
   1   4  11    1.88    1.67
   1   4  11    4.34    1.49
  -1  -4 -11    3.53    1.83
  -1   4 -11    4.44    1.75
   1  -4  12   18.84    7.04
   1   4  12   33.00    4.83
  -1   4 -12   46.78    4.98
  -1  -4 -12   35.18    4.85
  -1   4 -12   37.28    8.04
   1  -4  12   42.93    5.00
  -1   4 -12   37.10    4.71
  -1  -4 -12   34.26    4.74
   1  -4  12   31.02    4.63
   1   4  12   36.15    4.74
  -1  -4 -13   11.97    2.91
  -1  -4 -13    4.85    6.04
  -1   4 -13   11.76    6.97
   1   4  13    1.54    5.17
  -1   4 -13   11.83    2.34
   1  -4  13    7.78    2.13
   1   4  13    9.40    2.64
   1  -4  13   16.50    2.68
  -1   4 -13    9.58    2.27
   1  -4  13   11.37    6.01
  -1   4 -14    1.24    1.89
   1  -4  14    2.12    2.11
   1   4  14    2.56    2.12
  -1  -4 -14    2.51    2.78
  -1   4 -14    8.32    7.24
  -1  -4 -14   -1.44    5.89
   1   4  14    9.39    5.69
  -1  -4 -14    0.31    2.27
   1  -4  14   -0.45    5.87
  -1   4 -14    6.65    2.37
   1   4  14    3.42    2.04
   1   5 -15    4.07    7.37
   1  -5 -15   -0.50    6.33
   1   5 -15   -0.71    1.62
   1  -5 -15   -0.18    2.43
   1   5 -15    0.17    2.16
  -1  -5  15   -0.12    1.58
  -1  -5  15    6.37    5.58
  -1   5  15   -2.17    5.20
  -1   5  15    0.17    2.28
  -1  -5  15   -1.08    2.22
   1   5 -14    1.20    1.57
  -1   5  14    0.76    2.06
  -1   5  14   -2.03    5.23
  -1  -5  14   -0.85    5.32
   1   5 -14    1.61    7.12
   1  -5 -14   -1.37    5.72
  -1   5  14    2.49    1.83
  -1  -5  14    1.15    2.00
  -1  -5  14   -0.43    1.57
   1   5 -14   -1.91    2.21
   1  -5 -14    1.52    2.31
   1  -5 -14   -1.57    1.76
   1   5 -13   28.36    3.97
   1  -5 -13   34.27    7.21
   1   5 -13   29.98    7.26
   1  -5 -13   31.32    4.16
  -1  -5  13   33.71    4.28
  -1   5  13   25.37    3.95
  -1  -5  13   28.40    3.83
   1   5 -13   33.39    3.92
  -1   5  13   24.72    6.43
  -1  -5  13   33.37    6.58
  -1   5  12   11.77    2.39
  -1  -5  12   15.13    5.38
   1  -5 -12   15.51    2.35
  -1  -5  12   15.16    2.50
  -1   5  12   11.25    2.28
  -1  -5  12   10.99    1.98
   1   5 -12   11.35    2.05
   1  -5 -12    9.90    5.36
   1  -5 -12    9.47    2.27
   1   5 -11    5.29    5.61
  -1   5  11    9.81    4.65
   1  -5 -11    9.27    5.20
   1  -5 -11   12.77    2.53
  -1  -5  11    6.13    5.27
  -1  -5  11   20.60    2.60
   1  -5 -11   17.79    2.62
  -1   5  11   18.01    2.57
  -1   5  11   13.74    2.54
   1   5 -11   14.05    2.53
  -1  -5  11   13.94    2.23
   1   5 -11   13.28    2.20
  -1   5  10    9.27    2.02
   1   5 -10   11.44    1.72
  -1  -5  10    9.63    1.91
   1  -5 -10    9.85    2.23
   1   5 -10   11.74    5.50
  -1   5  10    5.75    4.24
  -1  -5  10   10.45    1.65
  -1   5  10    8.62    1.95
   1  -5 -10   12.46    2.12
   1   5 -10    8.67    1.94
   1  -5 -10   12.29    4.96
  -1   5   9    0.43    1.43
   1   5  -9    0.81    1.03
   1  -5  -9   -0.74    1.41
   1   5  -9    0.94    1.49
   1  -5  -9    0.78    1.52
  -1  -5   9    0.29    1.43
   1   5  -9   -0.66    4.70
  -1   5   9   -1.31    3.97
  -1   5   9    2.28    1.33
   1  -5  -9    5.16    4.22
  -1  -5   9    0.35    1.02
  -1   5   8    2.56    1.28
  -1   5   8    1.52    1.25
   1  -5  -8    1.66    1.36
   1   5  -8    2.31    1.23
  -1  -5   8    1.84    1.43
   1  -5  -8    2.32    1.29
  -1   5   8   -1.38    3.57
   1   5  -8   -0.87    4.24
  -1  -5   8    0.51    3.92
   1  -5  -8    2.86    3.74
  -1  -5   8    0.40    0.88
  -1   5   7  160.41   17.96
   1  -5  -7  170.07   17.99
   1   5  -7  135.59   17.94
  -1  -5   7  134.04   18.58
  -1   5   7  131.74   18.46
  -1  -5   7  177.26   18.00
   1   5  -7  158.54   17.88
  -1   5   7  154.26   17.95
   1  -5  -7  137.06   18.50
   1  -5  -7  153.52   17.99
  -1   5   6  176.26   23.29
  -1   5   6  213.07   22.87
  -1  -5   6  178.19   23.34
  -1  -5   6  195.14   22.78
   1  -5  -6  217.55   22.88
   1   5  -6  195.27   22.86
   1  -5  -6  218.14   22.88
  -1   5   6  218.04   22.87
   1   5  -6  194.32   22.79
  -1  -5   6  177.05   22.86
   1  -5  -6  179.74   23.33
  -1  -5   5   83.34    9.13
   1   5  -5   75.74    9.22
  -1  -5   5   85.03    9.24
  -1   5   5   76.54    9.23
   1   5  -5   77.89    9.13
  -1   5   5   68.81    9.87
  -1  -5   5   75.32    9.90
   1   5  -5   92.02   10.19
   1   5  -4    5.00    0.75
   1  -5  -4    0.87    3.10
   1  -5  -4    4.63    1.13
   1  -5  -4    3.87    1.09
  -1   5   4    3.34    0.99
   1   5  -3   27.25    4.24
   1   5  -3   18.03    2.30
  -1  -5   3   20.54    2.32
   1  -5  -3   12.16    3.77
  -1   5   3   20.74    3.99
  -1  -5   3   12.02    3.71
  -1   5   3   18.00    2.36
  -1   5   3   16.71    2.22
   1  -5  -3   21.78    2.40
   1  -5  -3   16.56    2.23
  -1   5   2   36.43    4.48
  -1   5   2   28.14    5.30
  -1   5   2   40.11    4.59
   1  -5  -2   36.84    4.60
  -1  -5   2   40.96    5.27
   1   5  -2   42.48    5.42
  -1  -5   2   44.23    4.56
   1  -5  -2   42.86    5.35
   1  -5  -2   39.42    4.49
   1  -5  -1   20.45    3.56
  -1   5   1   19.61    3.55
  -1  -5   1   16.13    2.52
   1  -5  -1   25.38    2.61
  -1   5   1   24.50    2.60
  -1  -5   0    1.26    0.80
   1   5   0    1.36    0.78
  -1  -5   0    1.04    0.79
   1   5   0    1.82    0.81
   1  -5   0    0.27    0.88
  -1   5   0   -1.43    2.57
   1  -5   0    1.36    2.57
  -1   5   0    0.70    0.56
   1  -5   0    1.81    0.56
  -1   5  -1  604.18   66.07
  -1   5  -1  539.71   66.07
   1  -5   1  585.60   66.07
   1  -5   1  582.53   66.07
   1  -5   1  579.12   66.25
   1   5   1  577.70   66.07
  -1  -5  -1  602.78   66.08
   1   5   2 1280.41  141.88
   1  -5   2 1244.93  142.05
  -1   5  -2 1201.50  141.85
   1  -5   2 1292.65  141.86
   1   5   2 1211.78  141.86
   1  -5   2 1309.59  141.87
  -1   5  -2 1166.81  141.86
   1   5   2 1278.63  141.95
  -1  -5  -2 1187.66  141.92
  -1  -5  -2 1342.37  141.88
  -1   5  -3  221.64   24.86
   1  -5   3  212.01   24.85
  -1  -5  -3  210.98   25.09
   1   5   3  240.42   25.13
  -1   5  -4   35.39    4.33
  -1   5  -4   38.68    5.50
   1  -5   4   37.65    4.35
   1   5   4   32.31    4.30
  -1  -5  -4   31.98    4.33
  -1  -5  -4   38.43    5.22
   1   5   4   39.39    4.38
   1  -5   4   48.38    5.47
  -1  -5  -4   34.97    4.35
  -1   5  -4   37.86    4.26
  -1   5  -5   77.67    8.29
   1  -5   5   67.42    8.34
  -1  -5  -5   64.17    9.00
   1   5   5   79.14    9.03
   1   5   5   70.65    8.35
  -1   5  -5   64.04    8.30
   1   5   5   74.65    8.33
  -1  -5  -5   74.34    8.35
  -1  -5  -5   70.25    8.34
  -1   5  -5   78.07    9.29
   1  -5   6   25.10    3.24
   1  -5   6    9.15    4.86
  -1  -5  -6   29.16    3.39
  -1   5  -6   24.03    5.22
   1   5   6   25.01    4.78
  -1  -5  -6   26.89    3.27
  -1  -5  -6   17.70    4.49
   1   5   6   25.28    3.30
  -1   5  -6   25.59    3.18
   1   5   6   25.73    3.34
   1  -5   7    7.57    1.45
  -1   5  -7    4.36    1.50
   1  -5   7    3.17    4.12
   1  -5   7    8.66    1.63
  -1  -5  -7    7.28    1.61
  -1  -5  -7    4.34    3.54
   1   5   7    5.57    1.62
  -1  -5  -7   10.56    1.77
  -1   5  -7    2.71    4.34
   1   5   7   12.61    3.92
   1   5   7    8.17    1.68
  -1   5  -7    8.14    1.45
   1   5   8   28.75    4.12
   1  -5   8   31.58    4.02
  -1   5  -8   28.54    4.08
   1  -5   8   39.57    6.03
   1  -5   8   36.89    4.14
  -1  -5  -8   36.64    4.23
  -1  -5  -8   36.22    4.17
  -1  -5  -8   21.78    5.46
   1   5   8   31.12    4.14
  -1   5  -8   31.36    4.04
  -1   5  -8   32.85    6.43
   1   5   8   31.21    5.53
   1  -5   9   29.40    4.03
  -1   5  -9   31.29    4.07
   1   5   9   31.79    4.11
   1  -5   9   35.42    6.41
  -1  -5  -9   28.16    5.87
  -1  -5  -9   24.84    4.13
   1   5   9   34.29    4.14
  -1  -5  -9   33.96    4.24
   1  -5   9   37.14    4.20
  -1   5  -9   36.03    4.24
   1   5   9   28.79    5.92
  -1   5  -9   35.07    6.75
  -1   5 -10    3.51    1.85
   1  -5  10   -2.69    4.85
   1  -5  10    0.63    1.43
  -1  -5 -10    3.47    2.01
   1   5  10   -6.97    4.41
  -1  -5 -10    1.59    1.76
   1   5  10    2.38    1.65
  -1  -5 -10   -0.32    4.76
  -1   5 -10   -1.55    5.14
   1   5  10    1.31    1.71
  -1   5 -10    2.33    1.52
   1  -5  10    2.55    1.48
   1   5  11    0.33    4.69
  -1  -5 -11    0.12    1.76
  -1   5 -11    1.30    1.61
   1   5  11    0.84    1.73
  -1  -5 -11    1.07    5.15
   1  -5  11    3.73    1.56
   1   5  11    2.35    1.82
  -1   5 -12   41.26    5.40
  -1   5 -12   50.45    8.85
   1  -5  12   46.48    5.37
  -1  -5 -12   46.98    5.77
   1  -5  12   40.44    7.52
  -1   5 -12   43.98    5.60
  -1  -5 -12   37.86    5.45
   1  -5  12   37.99    5.45
   1   5  12   45.10    5.43
   1   5  12   45.69    5.45
   1  -5  13   37.16    8.62
  -1   5 -13   60.69    9.44
  -1  -5 -13   50.80    8.85
   1  -5  13   48.20    6.24
  -1  -5 -13   52.14    6.66
  -1   5 -13   53.32    6.65
   1  -5  13   54.95    6.59
   1   5  13   47.48    6.44
   1   5  13   44.46    8.04
  -1   5 -13   53.03    6.30
   1  -5  14    0.91    5.75
   1   5  14   10.03    5.19
  -1  -5 -14    4.70    5.86
  -1   5 -14   17.54    8.10
   1   5  14    3.35    2.20
  -1  -5 -14    2.23    2.32
  -1   5 -14    4.78    2.16
  -1   5 -14    8.32    2.64
   1   5  14    7.28    2.46
   1  -5  14    7.90    2.68
  -1  -5 -14    4.79    2.24
   1  -5  14    9.20    2.02
  -1   6  15    7.65    2.35
  -1  -6  15   14.29    2.15
   1  -6 -15   16.14    3.09
   1   6 -15   13.23    2.61
   1  -6 -15    6.85    6.54
   1   6 -15    6.45    2.05
  -1  -6  15   14.61    3.02
  -1   6  15    9.19    2.30
  -1  -6  15   22.79    6.37
  -1   6  15    7.76    5.72
   1   6 -15    4.71    7.63
  -1  -6  14    2.13    5.49
  -1   6  14   -4.80    5.27
   1   6 -14   -0.54    6.87
   1  -6 -14    1.51    2.20
  -1  -6  14    3.13    2.31
  -1  -6  14    2.86    1.65
   1   6 -14    0.96    1.49
   1  -6 -14    3.66    1.99
  -1   6  14   -0.15    2.03
   1  -6 -14   -5.38    5.38
   1   6 -14   -0.80    2.15
  -1   6  13   79.53   12.16
  -1  -6  13   84.11   10.83
   1   6 -13   89.89   10.85
  -1  -6  13  104.49   11.12
   1  -6 -13  100.50   11.02
   1   6 -13  107.70   11.08
  -1   6  13   83.16   10.89
   1  -6 -13  103.35   12.82
  -1  -6  13   85.38   12.56
   1   6 -13  111.46   13.42
   1  -6 -12   11.73    2.40
  -1  -6  12    6.64    5.23
  -1   6  12   16.28    2.50
   1   6 -12   12.00    2.08
  -1   6  12    7.88    2.37
   1  -6 -12   14.29    2.64
  -1  -6  12   13.81    2.04
   1  -6 -12   23.09    5.79
  -1   6  11   57.29    6.91
  -1  -6  11   60.11    6.73
  -1  -6  11   59.99    6.94
   1  -6 -11   68.32    7.00
   1   6 -11   63.11    9.08
  -1   6  11   49.42    8.35
   1   6 -11   45.81    6.70
  -1   6  11   56.99    6.88
   1   6 -11   60.50    6.93
   1  -6 -11   53.28    6.90
   1  -6 -11   51.03    8.59
  -1  -6  10    9.02    1.80
   1  -6 -10    7.35    1.99
   1  -6 -10    9.88    4.56
   1   6 -10    9.92    1.89
  -1  -6  10    5.14    1.47
  -1   6  10    8.55    1.93
   1  -6 -10    7.52    1.98
  -1   6  10   10.58    1.91
   1   6 -10    8.01    1.58
   1   6 -10   10.80    5.56
  -1   6  10    4.85    4.30
  -1   6   9    0.72    1.41
  -1   6   9    2.08    1.49
   1   6  -9    1.32    1.03
   1   6  -9   -0.38    1.45
   1  -6  -9    4.27    3.85
  -1   6   9    2.07    3.79
   1   6  -9    2.34    4.96
   1  -6  -9    3.75    1.66
  -1  -6   9   -0.28    4.15
  -1  -6   9    0.06    1.00
  -1  -6   9    1.61    1.54
   1  -6  -9    1.88    1.46
  -1   6   8    2.61    1.19
  -1   6   8    3.97    1.43
  -1   6   8    2.28    3.70
   1   6  -8    0.42    1.33
   1  -6  -8    3.31    1.45
   1  -6  -8    2.34    3.74
  -1  -6   8    4.86    3.76
  -1  -6   8    3.79    1.41
   1  -6  -8    3.43    1.52
  -1   6   7   19.44    2.24
  -1   6   7   15.47    2.17
   1   6  -7   13.28    1.96
  -1   6   7    9.24    4.48
   1  -6  -7   14.53    2.29
   1   6  -7   13.17    2.15
  -1  -6   7   16.95    2.28
   1  -6  -7   18.15    4.05
  -1  -6   7    7.91    4.69
   1  -6  -7   12.11    2.27
  -1   6   6   -1.39    3.18
   1   6  -6    6.44    4.15
   1  -6  -6    1.45    1.15
  -1   6   6   -0.13    1.21
  -1  -6   6   -3.69    3.60
   1  -6  -6   -2.10    3.33
   1   6  -6    1.86    1.17
   1   6  -6   -0.22    0.69
   1  -6  -6    1.75    1.22
  -1  -6   6   -0.07    1.18
  -1  -6   6    0.16    0.70
  -1   6   6   -0.29    1.08
   1   6  -5   26.24    5.07
   1   6  -5   27.66    3.19
  -1   6   5   26.49    4.63
   1   6  -5   27.36    3.19
  -1   6   5   30.28    3.39
  -1  -6   5   21.72    4.88
  -1  -6   5   27.56    3.38
   1   6  -5   22.19    3.33
  -1   6   4   48.86    6.06
   1   6  -4   55.43    6.01
   1  -6  -4   42.62    6.99
   1  -6  -4   50.02    6.09
  -1   6   3   17.36    2.36
   1   6  -3   16.09    2.28
  -1  -6   3   17.79    2.27
  -1   6   3   20.34    3.68
   1  -6  -3   21.36    3.87
  -1  -6   3   23.16    3.81
   1  -6  -3   15.00    2.32
   1  -6  -3   17.74    2.17
  -1   6   3   18.68    2.18
   1   6  -3   26.76    4.03
   1   6  -2  681.81   66.60
   1  -6  -2  637.13   66.37
  -1   6   2  549.71   66.37
  -1   6   2  553.53   66.41
  -1  -6   2  550.89   66.55
  -1   6   2  556.17   66.55
  -1  -6   2  598.16   66.40
   1  -6  -2  547.25   66.55
  -1   6   1  787.57   93.91
   1  -6  -1  904.17   93.91
   1  -6  -1  871.26   94.10
  -1   6   1  900.07   94.09
  -1  -6   1  725.44   93.93
   1   6  -1  862.16   93.94
  -1   6   1  864.14   93.96
   1  -6  -1  787.03   93.95
  -1  -6   0  704.11   87.39
   1   6   0  814.30   87.40
   1  -6   0  801.74   87.56
  -1   6   0  773.54   87.54
  -1   6   0  743.89   87.38
   1  -6   0  802.55   87.38
  -1  -6   0  802.50   87.40
  -1   6   0  750.13   87.40
   1  -6   0  757.40   87.40
   1   6   0  776.21   87.40
  -1  -6  -1  261.77   27.91
   1   6   1  258.43   27.91
  -1   6  -1  250.76   28.18
   1  -6   1  243.23   28.19
   1  -6   1  246.62   27.88
  -1   6  -1  233.35   27.88
   1   6   1  259.78   27.90
   1  -6   1  223.53   27.89
  -1   6  -1  241.08   27.89
   1   6   2  220.20   24.83
  -1  -6  -2  228.36   24.83
   1  -6   2  214.62   25.13
   1   6   2  207.18   24.80
   1  -6   2  213.88   24.79
  -1   6  -2  240.03   24.81
   1  -6   2  238.38   24.81
  -1   6  -2  209.60   24.80
  -1  -6  -2  203.31   24.80
  -1  -6  -2  198.91   24.88
   1   6   2  211.85   24.93
   1   6   3   27.50    4.07
   1  -6   3   25.47    3.17
  -1  -6  -3   26.80    3.94
  -1   6  -3   26.60    3.21
  -1  -6  -4   13.63    3.11
  -1   6  -4   13.57    1.79
   1   6   4   14.07    1.92
  -1  -6  -4   12.01    1.93
  -1   6  -4   12.92    1.97
   1   6   4   11.79    2.04
  -1  -6  -4   15.02    1.98
   1  -6   4   10.74    3.64
  -1   6  -4    5.27    3.88
   1   6   5   58.20    7.05
   1   6   5   70.29    7.88
  -1   6  -5   55.19    7.04
  -1   6  -5   52.52    6.98
   1   6   5   65.02    7.03
  -1  -6  -5   59.83    7.04
  -1  -6  -5   59.89    7.06
   1  -6   5   69.87    7.09
   1  -6   5   55.51    8.10
  -1   6  -5   62.27    8.06
   1   6   6   18.80    2.24
   1   6   6   12.73    2.09
  -1  -6  -6   14.60    2.19
   1  -6   6   15.70    2.26
  -1  -6  -6   23.64    3.89
  -1   6  -6   12.68    2.03
  -1  -6  -6   12.76    2.19
   1   6   6   15.58    4.00
  -1   6  -6   15.38    4.38
  -1   6  -6   13.60    2.05
  -1  -6  -7    4.87    1.44
  -1  -6  -7    3.80    1.55
  -1  -6  -7    1.69    3.62
   1   6   7    4.26    1.26
   1  -6   7    4.85    1.28
   1  -6   7    5.17    4.06
  -1   6  -7    4.01    1.23
   1   6   7    4.17    1.52
   1   6   7   -0.22    3.61
  -1   6  -7    2.48    4.27
   1   6   8   10.21    1.90
  -1  -6  -8   14.91    4.24
  -1   6  -8   11.23    5.33
   1   6   8   10.68    4.24
  -1  -6  -8   11.17    2.08
   1  -6   8    8.62    2.01
  -1  -6  -8   14.18    2.19
   1  -6   8   13.89    4.33
  -1   6  -8    9.98    1.84
   1   6   8   14.96    2.15
  -1   6  -8    9.70    2.03
   1  -6   9   -2.47    4.46
   1   6   9    2.80    1.70
  -1   6  -9    0.08    1.34
   1  -6   9    0.89    1.33
  -1  -6  -9    5.00    4.10
  -1  -6  -9    0.63    1.49
  -1  -6  -9   -0.73    1.79
   1  -6   9    0.57    1.44
  -1   6  -9   -0.90    1.56
   1   6   9    1.93    1.50
   1   6   9    1.10    4.06
  -1   6  -9   -3.52    4.99
   1  -6  10    4.77    4.99
  -1   6 -10    2.96    1.50
   1   6  10    1.79    1.66
   1  -6  10    2.53    1.40
  -1   6 -10    1.57    5.03
  -1  -6 -10    0.62    4.49
  -1  -6 -10    2.56    1.82
  -1   6 -10    2.64    1.80
   1   6  10    3.00    4.34
   1   6  10    1.07    1.59
  -1  -6 -10    3.08    2.01
   1  -6  10    4.30    1.62
   1  -6  11    0.40    1.29
   1   6  11    0.26    1.76
   1   6  11   -0.98    1.80
  -1   6 -11    1.07    1.54
  -1  -6 -11    0.51    1.90
  -1  -6 -11   -2.77    4.80
   1   6  11   -0.98    4.43
   1  -6  12   38.61    5.82
   1  -6  12   37.24    7.82
  -1   6 -12   44.69    5.54
   1  -6  12   44.57    5.47
  -1   6 -12   46.84    5.78
  -1  -6 -12   39.53    5.66
  -1   6 -12   62.65    9.07
   1   6  12   50.29    5.69
   1   6  12   40.22    5.63
  -1  -6 -12   45.79    5.62
   1  -6  13   48.31    9.38
  -1   6 -13   60.93    7.48
   1  -6  13   63.69    7.62
   1   6  13   50.13    9.17
  -1  -6 -13   62.91    7.61
   1   6  13   61.33    7.52
  -1  -6 -13   42.02    9.40
  -1   6 -13   63.49    7.58
  -1   6 -13   86.96   10.98
   1  -6  13   56.68    7.42
   1   6  13   67.27    7.59
  -1   6 -14   31.61    4.59
  -1   6 -14   30.77    3.99
   1   6  14   26.57    4.05
  -1  -6 -14   27.54    4.34
  -1  -6 -14   29.43    4.34
  -1   6 -14   24.04    8.01
   1  -6  14   32.59    4.01
  -1  -6 -14   35.86    7.21
   1  -6  14   28.97    4.59
   1  -6  14   29.03    7.23
   1   6  14   17.89    6.00
   1   6  14   27.49    4.32
  -1  -7  15   19.57    3.07
   1  -7 -15   10.40    2.39
   1   7 -15   19.72    8.28
   1  -7 -15   10.54    6.58
  -1   7  15    9.77    2.67
  -1  -7  15   19.82    6.54
  -1   7  15    8.92    5.57
   1  -7 -15   13.77    2.90
  -1   7  15   14.71    2.62
  -1  -7  15    9.13    2.16
   1   7 -15   12.23    2.92
   1   7 -15    8.45    2.08
   1  -7 -14    0.44    5.73
   1   7 -14    5.48    7.14
  -1  -7  14    1.72    5.48
  -1   7  14    3.97    5.00
   1  -7 -14    7.28    2.49
  -1  -7  14    3.50    2.28
  -1   7  14    3.90    2.00
   1   7 -14    4.80    1.55
   1   7 -14    2.08    2.01
  -1  -7  14    3.80    1.56
   1  -7 -13   15.60    6.26
   1   7 -13   29.14    7.70
  -1  -7  13   26.15    3.59
   1  -7 -13   20.56    3.58
  -1   7  13   21.78    3.47
   1   7 -13   24.96    3.34
  -1   7  13   21.39    5.73
  -1  -7  13   25.81    6.64
   1   7 -13   26.40    3.28
  -1  -7  13   22.72    3.22
   1  -7 -12   13.53    2.44
   1  -7 -12    7.26    5.32
   1   7 -12   13.78    6.24
  -1   7  12    8.46    2.23
   1   7 -12    8.99    1.96
  -1  -7  12   10.87    1.89
   1  -7 -12   16.18    2.49
  -1   7  12    7.65    2.24
   1  -7 -11  106.83   15.67
  -1  -7  11  114.92   14.52
  -1   7  11  131.72   14.67
   1   7 -11  111.71   14.53
  -1   7  11  128.30   14.67
   1  -7 -11  134.16   14.74
  -1  -7  11  139.61   14.74
   1  -7 -11  140.69   14.73
  -1   7  11  104.37   15.57
   1   7 -11  144.96   16.39
   1   7 -11  136.07   14.69
  -1  -7  10    1.38    1.07
  -1   7  10    1.34    1.64
   1   7 -10    3.26    1.23
   1   7 -10    3.78    5.49
  -1   7  10    1.70    4.05
  -1   7  10    3.84    1.50
   1  -7 -10    6.18    4.30
   1  -7 -10    5.35    1.83
   1   7 -10    3.89    1.65
   1  -7 -10    1.46    1.81
  -1  -7  10    2.61    1.68
  -1  -7  10    5.64    4.57
   1  -7  -9   18.77    2.65
  -1   7   9   17.29    2.67
  -1   7   9    9.77    4.35
  -1  -7   9   18.53    2.36
  -1   7   9   18.91    2.66
  -1  -7   9   19.12    4.93
   1  -7  -9   17.13    2.75
   1   7  -9   18.50    2.67
   1   7  -9   16.13    2.38
   1  -7  -9   16.24    4.63
  -1  -7   9   19.65    2.82
  -1   7   8    9.26    1.67
  -1  -7   8    6.84    1.56
  -1   7   8    6.38    3.92
  -1  -7   8    7.11    4.24
   1  -7  -8    5.81    1.75
   1  -7  -8    6.02    1.63
   1   7  -8    6.87    1.62
  -1   7   8    7.82    1.63
   1  -7  -8    7.17    3.82
   1   7  -7    3.59    1.02
   1   7  -7    6.33    4.38
  -1   7   7    3.00    4.73
  -1   7   7    2.84    1.08
  -1  -7   7    2.24    1.45
   1  -7  -7    1.18    1.40
   1  -7  -7    1.83    3.62
   1  -7  -7    2.69    1.78
   1   7  -7    4.40    1.67
  -1  -7   7    4.52    4.21
  -1   7   7    3.84    1.48
   1  -7  -6    2.82    3.32
  -1   7   6    1.04    3.31
   1   7  -6    2.73    3.78
   1  -7  -6    2.30    1.17
   1  -7  -6    2.88    1.31
   1   7  -6    0.74    0.77
  -1  -7   6   -1.95    3.65
  -1   7   6    1.47    1.21
  -1  -7   6    1.62    1.22
  -1   7   6    2.97    1.13
   1   7  -6    2.00    1.14
   1   7  -6    2.36    0.77
  -1  -7   5   27.59    3.04
   1   7  -5   26.77    5.06
   1   7  -5   24.11    2.86
  -1   7   5   21.33    3.07
  -1   7   5   22.29    4.40
   1   7  -5   24.03    2.88
   1  -7  -5   26.65    3.14
   1   7  -5   20.25    3.01
  -1  -7   5   33.46    4.59
   1  -7  -4   34.28    4.87
  -1  -7   4   24.82    3.39
  -1  -7   4   29.26    4.64
  -1   7   4   29.96    3.49
   1   7  -4   32.88    3.59
   1   7  -4   30.05    3.41
   1  -7  -4   35.97    3.53
   1  -7  -3   52.66    5.81
  -1  -7   3   33.49    5.63
   1   7  -3   48.07    5.89
   1  -7  -3   42.78    4.84
  -1  -7   3   44.16    4.80
  -1   7   3   36.14    5.67
  -1   7   3   41.46    4.72
   1  -7  -3   36.26    4.72
  -1   7   2   -0.99    1.13
   1  -7  -2   -0.48    2.62
  -1   7   2    0.47    2.43
  -1   7   2   -0.14    0.63
   1  -7  -2    0.42    0.64
   1   7  -2    0.92    2.82
  -1  -7   2   -0.93    2.57
  -1  -7   2    0.55    0.85
  -1  -7   1 1461.72  159.23
   1  -7  -1 1426.86  159.21
   1   7  -1 1358.02  159.23
   1  -7  -1 1315.60  159.38
  -1   7   1 1477.80  159.38
  -1   7   1 1396.12  159.21
   1   7  -1 1327.66  159.21
   1  -7  -1 1499.63  159.25
  -1  -7   1 1409.88  159.21
  -1  -7   0  155.58   16.98
   1   7   0  138.62   16.98
   1   7   0  154.80   16.98
  -1   7   0  142.29   16.95
   1  -7   0  156.73   16.95
  -1  -7   0  141.14   16.98
   1  -7   0  149.15   16.99
  -1   7   0  154.18   16.99
   1  -7   0  138.76   17.33
  -1   7   0  146.17   17.28
  -1   7  -1   71.35    7.85
   1  -7   1   68.86    7.86
   1   7   1   74.76    7.89
  -1   7  -1   77.78    8.61
   1  -7   1   53.39    8.52
   1  -7   1   56.31    7.87
  -1   7  -1   68.07    7.88
   1   7   1   63.13    7.90
  -1  -7  -1   77.26    7.92
  -1  -7  -2  158.61   18.18
   1  -7   2  183.62   18.15
  -1   7  -2  162.24   18.14
  -1  -7  -2  164.15   18.23
   1   7   2  177.52   18.27
   1  -7   2  130.10   18.12
   1   7   2  150.24   18.14
  -1   7  -2  187.52   18.58
  -1   7  -3   38.84    4.69
  -1  -7  -3   36.85    4.65
   1  -7   3   34.16    4.64
   1   7   3   50.76    4.77
   1  -7   3   43.96    5.58
  -1  -7  -3   36.54    5.14
   1   7   3   37.28    5.23
  -1   7  -3   41.57    4.67
  -1   7  -4  350.14   37.49
  -1  -7  -4  352.90   37.49
   1  -7   4  298.35   37.44
   1  -7   4  322.93   37.85
   1   7   4  321.56   37.47
  -1  -7  -4  314.07   37.67
  -1  -7  -4  322.72   37.50
   1   7   4  354.02   37.51
  -1   7  -5    1.20    1.20
   1  -7   5    1.78    1.29
   1  -7   5    1.31    3.25
   1   7   5    0.30    3.17
  -1   7  -5    0.60    3.72
  -1  -7  -5    1.44    1.25
  -1   7  -5    2.38    1.05
   1   7   5    2.53    1.18
   1   7   5    2.64    1.37
  -1  -7  -5    2.11    1.24
   1  -7   6    2.40    3.73
  -1  -7  -6    0.71    1.31
   1   7   6    0.16    1.35
  -1   7  -6    1.00    1.16
  -1  -7  -6    2.94    3.18
   1  -7   6    0.33    1.24
  -1   7  -6    0.33    1.05
  -1   7  -6    4.07    3.91
   1   7   6    6.92    3.44
  -1  -7  -6    0.89    1.14
   1   7   6    1.25    1.22
  -1   7  -6   -0.31    1.12
  -1  -7  -7   18.82    2.68
  -1   7  -7   15.95    4.74
   1   7   7   14.73    4.35
   1   7   7   15.37    2.67
   1   7   7   22.00    2.64
  -1   7  -7   17.06    2.47
  -1  -7  -7   16.56    4.09
  -1  -7  -7   21.88    2.60
   1  -7   7   16.19    2.63
  -1   7  -7   17.13    2.47
  -1  -7  -8   17.06    2.86
  -1   7  -8   14.36    2.93
   1  -7   8   24.70    2.96
   1   7   8   22.31    3.02
  -1   7  -8   18.85    5.46
   1   7   8   15.11    4.65
  -1   7  -8   22.21    2.77
  -1  -7  -8   18.51    4.45
  -1   7  -8   21.88    2.77
  -1  -7  -8   17.02    3.00
   1   7   8   24.46    2.91
   1   7   9    4.06    1.75
  -1   7  -9    6.22    1.53
   1  -7   9    4.67    4.78
  -1  -7  -9    5.02    1.84
   1   7   9    3.67    1.83
  -1   7  -9    3.85    1.51
  -1  -7  -9    7.08    1.94
   1  -7   9    3.91    1.97
   1   7   9    8.12    4.36
  -1   7  -9    5.71    5.04
  -1   7  -9    5.41    1.77
  -1  -7  -9    8.35    4.10
   1  -7  10    7.91    5.13
  -1  -7 -10    4.55    1.97
  -1   7 -10    5.25    1.60
   1   7  10    1.98    1.90
   1  -7  10    3.84    2.00
  -1  -7 -10    4.03    1.91
   1   7  10    5.19    1.61
  -1  -7 -10    2.72    4.50
  -1   7 -10    4.37    5.22
  -1   7 -10    0.75    1.86
   1   7  10    1.79    4.37
  -1  -7 -11    3.71    4.85
   1   7  11    5.12    1.91
  -1   7 -11    4.21    1.63
   1   7  11    4.01    1.96
  -1   7 -11    3.07    2.15
   1  -7  11    0.75    5.42
  -1  -7 -11    4.32    1.91
   1   7  11   -0.32    4.51
  -1  -7 -12    1.85    1.98
  -1   7 -12   -0.92    1.90
   1  -7  12    1.86    1.97
  -1  -7 -12    5.01    2.58
   1   7  12    2.12    2.11
  -1   7 -12    5.83    6.25
   1  -7  12    7.68    5.54
  -1   7 -12   -0.12    1.51
   1  -7  13   49.21    7.63
  -1   7 -13   37.42    8.75
  -1   7 -13   41.75    5.29
   1   7  13   34.46    5.12
  -1   7 -13   34.39    5.00
  -1  -7 -13   43.12    5.48
   1   7  13   45.53    5.32
   1   7  13   33.46    7.14
   1  -7  13   43.80    5.49
  -1  -7 -13   20.51    7.46
   1  -7  14    6.99    6.39
   1   7  14    7.03    4.90
  -1   7 -14    2.93    1.94
   1   7  14    7.46    2.11
  -1   7 -14    6.38    7.40
  -1  -7 -14    4.50    5.66
  -1  -7 -14    5.17    2.85
   1  -7  14    5.98    2.65
   1   7  14    2.50    2.11
  -1  -7 -14    3.14    2.26
  -1   7 -14    4.98    2.31
   1   8 -14   40.22    5.55
   1   8 -14   46.13    5.92
  -1  -8  14   42.63    5.82
   1  -8 -14   52.44    5.78
  -1   8  14   46.61    5.75
   1  -8 -14   33.98    8.08
  -1  -8  14   45.28    8.19
  -1   8  14   39.45    7.66
   1   8 -14   50.67    9.74
  -1   8  13   17.58    5.16
   1   8 -13    9.43    2.60
   1   8 -13    8.93    1.90
  -1  -8  13   10.20    1.85
  -1  -8  13   13.94    2.57
   1  -8 -13   10.60    5.61
   1  -8 -13   11.11    2.47
   1   8 -13   19.93    7.84
  -1   8  13   10.63    2.44
  -1  -8  12  103.36   11.76
  -1  -8  12  103.68   13.26
   1  -8 -12   91.31   13.20
   1   8 -12   94.20   14.01
  -1   8  12   95.33   11.90
   1  -8 -12  110.61   11.97
  -1   8  12  103.43   11.94
   1   8 -12  102.21   11.79
   1  -8 -12   92.55   11.96
   1  -8 -11   59.99    8.89
   1  -8 -11   64.21    7.50
   1   8 -11   76.09    9.74
  -1   8  11   53.72    8.67
   1   8 -11   64.14    7.39
  -1   8  11   67.20    7.37
  -1  -8  11   80.15    7.52
   1  -8 -11   81.27    7.53
  -1   8  11   62.87    7.43
   1   8 -11   38.63    7.14
  -1  -8  10   26.97    6.40
  -1  -8  10   37.27    4.70
   1  -8 -10   33.59    6.40
  -1   8  10   42.29    6.34
   1  -8 -10   38.38    4.70
   1   8 -10   33.74    4.64
  -1   8  10   35.44    4.57
   1  -8 -10   41.12    4.68
   1   8 -10   36.29    4.40
  -1   8  10   31.47    4.60
  -1   8   9    4.03    1.42
  -1  -8   9    1.69    4.36
  -1  -8   9    4.86    1.80
   1  -8  -9    6.23    4.01
  -1   8   9    5.85    3.80
   1  -8  -9    5.54    1.81
   1   8  -9    3.75    1.59
  -1   8   9    3.67    1.64
   1  -8  -9    6.00    1.71
   1   8  -9    4.25    1.20
   1  -8  -8    5.81    1.65
  -1  -8   8   -3.57    3.71
  -1   8   8    2.03    1.38
   1   8  -8    5.02    1.33
   1  -8  -8    4.16    1.52
  -1  -8   8    5.85    1.49
   1   8  -8    3.05    4.82
  -1   8   8    2.72    3.63
  -1   8   8    4.12    1.49
   1  -8  -8    5.28    3.93
   1   8  -7   97.78   11.53
  -1   8   7   90.18   10.34
  -1   8   7   87.73   10.37
   1  -8  -7   79.98   11.03
  -1  -8   7   95.69   11.23
   1   8  -7   91.88   10.24
   1  -8  -7   92.02   10.39
   1  -8  -7   86.82   10.39
   1   8  -7   88.02   10.24
  -1   8   7   65.64   10.99
  -1  -8   7   90.40   10.38
   1   8  -7   88.29   10.35
  -1   8   6   19.45    2.57
   1   8  -6   11.05    4.81
  -1  -8   6   15.18    4.47
   1  -8  -6   21.05    2.73
  -1   8   6   20.34    2.70
   1   8  -6   18.61    2.66
   1   8  -6   19.22    2.44
  -1  -8   6   22.39    2.70
  -1   8   6   15.25    3.95
   1  -8  -6   21.46    4.23
   1   8  -6   19.40    2.45
   1  -8  -6   24.71    2.70
  -1   8   5  261.82   28.33
   1   8  -5  230.61   28.22
   1  -8  -5  264.74   28.30
   1   8  -5  261.45   28.32
   1  -8  -5  257.70   28.33
   1   8  -5  233.85   28.23
  -1  -8   5  285.65   28.76
  -1   8   5  254.17   28.69
  -1  -8   5  260.09   28.33
   1   8  -5  317.88   28.95
  -1   8   4   53.90    6.43
  -1  -8   4   59.85    6.36
   1   8  -4   51.81    6.36
   1   8  -4   60.02    6.49
  -1  -8   4   54.82    6.47
  -1   8   4   50.90    6.50
  -1  -8   4   51.65    7.21
  -1   8   3    2.47    2.92
   1  -8  -3   -0.88    2.96
  -1  -8   3    3.22    0.62
   1   8  -3   -0.61    2.98
  -1  -8   3   -0.52    2.79
   1  -8  -3    0.90    0.78
  -1   8   3    0.70    0.76
   1  -8  -2    0.84    0.71
   1   8  -2    0.67    0.62
   1  -8  -2    0.42    1.10
  -1  -8   2   -0.68    0.95
  -1   8   2   -0.59    2.48
   1   8  -2   -0.09    2.71
  -1   8   2    1.16    2.59
   1  -8  -2    0.88    0.77
  -1  -8   2   -1.10    2.26
  -1  -8   2    0.79    0.60
  -1  -8   1  397.10   43.01
   1   8  -1  382.05   43.01
   1  -8  -1  425.68   43.06
  -1  -8   1  355.49   43.08
  -1   8   1  384.06   43.24
   1  -8  -1  367.15   43.28
  -1   8   1  383.65   43.00
   1  -8  -1  347.00   43.00
   1   8  -1  352.86   43.03
  -1  -8   1  395.37   43.03
  -1   8   0   55.32    6.57
  -1   8   0   51.91    5.92
   1   8   0   53.38    5.94
   1  -8   0   49.67    5.90
   1   8   0   49.64    5.95
  -1  -8   0   51.06    5.94
   1  -8   0   51.60    6.77
   1  -8   0   53.80    5.98
  -1   8   0   47.94    5.98
   1   8   1  413.26   45.63
  -1  -8  -1  415.14   45.64
   1  -8   1  380.21   45.62
   1  -8   1  419.18   45.61
  -1   8  -1  385.43   45.62
   1   8   1  415.97   45.64
   1  -8   1  361.78   45.85
  -1   8  -1  410.70   45.87
  -1   8  -1  392.75   45.61
  -1   8  -2   86.25    9.63
   1  -8   2   76.69    8.98
   1   8   2   70.21    9.10
   1   8   2   71.91    8.98
  -1   8  -2   78.39    8.97
   1  -8   2   85.18    8.99
  -1  -8  -2   82.63    9.13
  -1   8  -3   45.15    5.30
   1  -8   3   44.87    6.28
   1   8   3   50.70    5.74
  -1  -8  -3   45.61    5.67
   1   8   3   44.35    5.34
  -1  -8  -3   47.10    5.29
  -1   8  -3   43.58    5.28
   1  -8   3   42.46    5.26
  -1  -8  -4   51.37    5.73
   1   8   4   45.38    5.63
  -1  -8  -4   45.73    6.14
  -1   8  -4   37.49    6.60
   1   8   4   50.76    5.71
   1  -8   4   42.40    6.67
  -1  -8  -4   49.43    5.62
  -1   8  -4   45.74    5.62
  -1   8  -5   96.27   11.57
   1  -8   5   96.64   12.21
   1   8   5  100.09   12.06
   1   8   5   95.76   11.61
   1   8   5   95.13   11.55
  -1   8  -5  103.22   11.53
  -1  -8  -5   90.53   11.59
  -1  -8  -5  118.61   11.59
  -1   8  -6   31.97    4.14
  -1   8  -6   27.72    3.92
  -1   8  -6   29.61    4.08
   1  -8   6   37.25    4.13
  -1   8  -6   37.85    5.86
   1   8   6   30.83    5.64
  -1  -8  -6   32.49    4.85
   1   8   6   34.72    4.13
  -1  -8  -6   34.11    4.09
   1  -8   6   38.30    6.18
   1   8   6   36.31    4.07
  -1  -8  -6   30.95    4.19
   1   8   7    9.33    1.70
  -1  -8  -7   11.19    1.84
  -1   8  -7    6.17    1.49
  -1  -8  -7    4.75    3.47
  -1  -8  -7    7.58    1.82
   1   8   7    8.21    1.94
   1  -8   7   10.86    4.01
   1   8   7   13.32    3.78
  -1   8  -7    9.66    4.39
  -1   8  -7    8.32    1.50
   1  -8   7    5.85    1.69
  -1  -8  -8    0.23    3.66
  -1  -8  -8    0.64    1.57
   1   8   8    1.61    1.37
  -1   8  -8    1.30    4.78
   1   8   8    2.63    3.60
   1   8   8   -2.17    1.54
  -1  -8  -8    3.47    1.55
   1  -8   8   -0.31    1.51
  -1   8  -8    0.62    1.24
  -1   8  -8   -0.07    1.19
  -1   8  -9   75.69    9.03
  -1  -8  -9   75.70    9.13
   1   8   9   62.80   10.11
  -1   8  -9   75.39    9.04
  -1  -8  -9   79.63    9.21
   1   8   9   72.36    9.09
   1   8   9   85.05    9.17
  -1   8  -9   67.72    9.10
   1  -8   9   94.22    9.20
  -1   8  -9   64.44   10.61
  -1  -8  -9   74.65   10.21
  -1   8 -10  105.57   12.43
  -1   8 -10  137.09   14.27
   1  -8  10  112.30   12.49
  -1   8 -10  102.51   12.34
  -1  -8 -10  108.20   12.46
  -1   8 -10   94.30   12.31
  -1  -8 -10   96.17   13.36
   1   8  10  102.90   12.39
   1   8  10   96.87   13.37
   1  -8  10   91.44   13.73
  -1  -8 -10  126.36   12.55
   1   8  10  111.67   12.45
   1   8  11   -1.29    1.81
  -1   8 -11    1.14    1.57
   1   8  11    1.28    4.34
  -1   8 -11    2.66    1.81
  -1  -8 -11   -0.99    4.74
   1  -8  11    3.77    5.62
  -1   8 -11    1.70    1.62
  -1  -8 -11    1.20    1.99
  -1   8 -12   15.73    3.10
   1  -8  12   19.21    5.94
   1   8  12   16.17    2.81
  -1  -8 -12   17.35    2.91
   1  -8  12   20.98    3.12
  -1   8 -12   14.24    6.79
  -1   8 -12   17.14    2.75
  -1   8 -12   13.22    2.66
   1   8  13    1.83    1.99
   1   8  13    0.45    2.23
  -1   8 -13    0.37    1.78
   1   8  13    2.55    4.68
  -1  -8 -13    1.60    5.43
  -1   8 -13    1.52    2.26
   1  -8  13    2.64    5.57
   1  -8  13    1.89    2.46
  -1  -8 -13    1.59    2.32
  -1   8 -13    6.48    6.50
  -1  -8 -13   -0.31    1.91
  -1   8 -13    0.25    1.89
  -1  -8 -14    8.36    5.83
   1  -8  14    6.62    5.82
  -1  -8 -14    0.57    2.50
   1  -8  14    5.06    1.98
  -1   8 -14    2.90    1.81
  -1   8 -14    1.51    1.85
   1   8  14    7.37    4.98
  -1   8 -14    1.11    2.04
   1   8  14    4.52    2.26
  -1   8 -14   15.95    8.20
   1   8  14    3.32    2.43
  -1  -8 -14    5.72    2.39
   1   9 -14    2.01    1.66
  -1   9  14   -0.78    4.87
   1   9 -14    1.46    1.97
   1  -9 -14    1.83    2.26
  -1  -9  14    3.39    2.47
  -1   9  14    0.75    2.02
  -1   9  14    0.59    2.10
   1  -9 -14   -4.22    5.53
   1   9 -14    0.30    1.37
   1   9 -14    2.24    7.02
   1  -9 -13   10.35    2.45
   1   9 -13    8.77    2.20
  -1  -9  13    7.91    2.55
  -1  -9  13   11.66    5.98
  -1   9  13    4.33    4.76
   1   9 -13    7.63    1.85
   1   9 -13    9.80    1.87
   1   9 -13   20.11    6.67
   1  -9 -13    8.49    5.34
   1   9 -12   67.11    9.66
   1  -9 -12   53.39    8.28
   1  -9 -12   63.00    6.83
  -1   9  12   60.92    6.68
  -1  -9  12   54.72    8.72
  -1   9  12   59.40    6.76
   1   9 -12   52.35    6.49
   1  -9 -12   49.86    6.78
   1   9 -12   49.06    6.65
   1   9 -12   50.58    6.51
  -1   9  11   -1.78    1.41
  -1   9  11    2.47    4.44
   1  -9 -11    0.63    1.89
  -1  -9  11   -1.04    1.92
   1  -9 -11    0.13    1.60
   1   9 -11    0.62    1.78
   1  -9 -11   -4.14    4.54
   1   9 -11    0.08    1.19
  -1   9  11    0.71    1.61
   1   9 -11    1.24    1.20
  -1   9  10    5.46    1.81
  -1   9  10    3.19    1.63
   1   9 -10    5.25    1.35
  -1  -9  10    4.71    4.68
  -1   9  10    1.68    4.06
   1  -9 -10    4.31    4.28
   1  -9 -10    8.04    1.90
   1   9 -10    5.02    1.87
  -1  -9  10    4.22    1.77
   1  -9 -10    4.31    1.87
   1   9 -10    6.40    1.35
  -1   9   9    0.60    1.49
  -1   9   9    0.35    1.37
   1   9  -9    0.45    0.94
   1  -9  -9    0.93    1.53
   1  -9  -9    0.51    4.00
   1   9  -9    4.55    5.23
  -1   9   9   -1.01    3.82
   1  -9  -9    1.17    1.62
  -1  -9   9    2.24    1.62
   1   9  -9    0.82    0.94
  -1  -9   9    1.13    4.16
   1   9  -9   -0.60    1.50
  -1  -9   8   17.59    2.38
  -1   9   8   15.30    2.39
  -1  -9   8   12.03    4.50
  -1   9   8   16.68    4.19
   1   9  -8    9.90    5.23
   1  -9  -8   12.37    4.20
   1  -9  -8   17.41    2.29
   1   9  -8   12.76    2.22
   1  -9  -8   15.97    2.48
  -1   9   8   14.96    2.27
  -1  -9   7   66.69    7.02
   1   9  -7   64.24    6.89
   1   9  -7   56.89    7.02
   1  -9  -7   60.33    7.08
   1  -9  -7   61.36    7.04
  -1   9   7   61.69    7.07
   1   9  -7   77.04    8.54
   1   9  -7   54.01    6.87
  -1  -9   7   61.01    8.11
  -1   9   7   53.12    6.97
  -1   9   7   51.49    7.83
   1  -9  -7   52.84    7.94
  -1  -9   6  106.16   11.90
   1   9  -6  101.62   11.79
  -1  -9   6   99.60   12.63
   1  -9  -6  119.66   11.91
   1   9  -6  102.70   11.91
   1   9  -6  123.64   12.88
   1   9  -6   96.02   11.78
  -1   9   6  105.62   11.93
  -1   9   6  106.11   11.86
   1  -9  -6   98.37   11.94
  -1   9   6   93.02   12.41
   1  -9  -6   94.13   12.56
   1   9  -5   45.34    5.77
  -1   9   5   44.28    6.64
   1  -9  -5   48.30    5.81
  -1   9   5   48.57    5.80
   1   9  -5   65.21    7.10
  -1  -9   5   47.36    5.75
  -1  -9   5   53.36    6.68
   1  -9  -5   51.34    5.73
   1   9  -5   48.67    5.61
   1  -9  -5   44.02    6.72
   1  -9  -4   70.12    8.45
  -1  -9   4   68.56    8.31
   1   9  -4   72.08    8.30
  -1   9   4   77.43    8.37
   1   9  -4   82.23    8.43
  -1  -9   4   68.98    8.43
  -1  -9   4   83.55    9.07
  -1   9   4   72.24    8.44
  -1   9   3  112.98   12.67
  -1  -9   3  108.42   12.56
   1   9  -3  106.92   12.56
   1   9  -3  129.64   13.24
  -1   9   3  115.39   13.03
   1  -9  -3  106.38   12.61
  -1   9   3  118.45   12.61
   1  -9  -3  106.26   13.09
   1  -9  -2  111.18   11.39
   1  -9  -2   76.23   11.35
  -1  -9   2  105.44   11.36
   1   9  -2  108.68   11.36
   1  -9  -2  112.82   11.45
  -1   9   2  104.78   11.79
  -1  -9   2   99.95   11.69
   1   9  -2  106.11   11.77
  -1   9   2   93.05   11.72
  -1  -9   2   92.72   11.40
  -1  -9   1  275.94   29.78
   1  -9  -1  256.82   29.75
  -1   9   1  254.66   29.75
   1   9  -1  260.56   29.86
  -1  -9   1  249.37   29.84
  -1  -9   1  271.47   29.76
  -1   9   1  273.85   30.06
   1  -9  -1  278.85   30.08
   1   9  -1  263.11   29.76
   1  -9  -1  250.00   29.80
  -1  -9   0    2.30    1.12
   1   9   0    3.18    1.09
   1  -9   0    4.40    0.89
  -1   9   0    4.11    0.90
   1  -9   0    3.23    1.16
  -1   9   0    3.98    1.10
   1   9   0    4.09    0.95
  -1   9   0    2.86    2.92
   1  -9   0   -0.68    2.87
   1  -9   1   24.56    2.74
  -1  -9  -1   22.38    2.85
   1  -9   1   24.98    4.10
  -1   9  -1   21.79    2.72
   1  -9   1   20.99    2.77
  -1   9  -1   21.71    2.81
  -1  -9  -1   21.54    2.75
  -1   9  -1   18.75    4.14
   1   9   2   18.96    2.98
  -1  -9  -2   20.97    3.14
  -1   9  -2   21.48    2.75
   1  -9   2   23.44    2.74
   1  -9   3   20.07    2.39
   1   9   3   16.51    3.02
   1  -9   3   17.58    4.22
   1   9   3   17.80    2.36
  -1  -9  -3   15.01    2.36
  -1   9  -3   17.13    2.37
   1  -9   3   16.27    2.34
  -1  -9  -3   19.02    3.03
  -1   9  -3   19.05    4.17
  -1  -9  -3   21.40    2.57
   1   9   3   21.00    2.49
  -1  -9  -4   47.01    5.76
   1   9   4   50.69    5.77
   1   9   4   54.98    5.88
  -1  -9  -4   46.44    5.85
  -1   9  -4   48.92    5.80
   1  -9   4   47.07    5.79
  -1   9  -4   52.51    6.84
  -1  -9  -4   43.19    6.26
   1  -9   4   52.41    6.82
  -1  -9  -5  465.68   51.84
  -1   9  -5  413.36   51.83
  -1   9  -5  478.76   52.29
   1   9   5  441.75   52.06
   1   9   5  437.71   51.87
  -1  -9  -5  459.45   51.87
  -1   9  -5  454.24   51.81
   1  -9   5  477.33   52.22
   1   9   5  498.34   51.84
  -1   9  -6   21.76    2.87
   1   9   6   22.61    2.94
  -1   9  -6   18.20    2.86
  -1  -9  -6   18.92    4.08
   1   9   6   24.33    4.21
  -1  -9  -6   23.62    3.00
  -1   9  -6   21.36    2.81
  -1  -9  -6   24.88    3.03
   1  -9   6   26.80    4.78
   1   9   6   23.97    3.07
   1  -9   6   22.97    3.06
   1   9   7   73.43    8.92
  -1   9  -7   78.98    8.91
  -1   9  -7   82.22    8.99
   1   9   7   75.77    9.01
   1   9   7   72.61    9.63
  -1  -9  -7   62.89    9.50
   1  -9   7   87.42    9.04
  -1  -9  -7   67.56    9.00
  -1   9  -7   84.70   10.17
   1  -9   7   37.36   10.04
  -1   9  -7   79.95    8.88
  -1  -9  -7   72.25    9.01
   1   9   8   24.71    3.47
   1  -9   8   21.61    3.51
  -1  -9  -8   34.73    3.50
  -1   9  -8   26.50    3.24
  -1  -9  -8   23.25    4.72
  -1  -9  -8   25.51    3.50
   1   9   8   23.54    3.26
  -1   9  -8   22.18    3.23
   1   9   8   24.79    4.86
  -1   9  -8   28.56    6.05
  -1  -9  -9  110.35   10.54
  -1   9  -9   95.40   12.11
   1   9   9   91.27   11.36
   1   9   9   81.98   10.39
  -1  -9  -9   76.20   11.26
  -1  -9  -9   83.57   10.46
  -1   9  -9   92.64   10.37
   1   9   9   82.85   10.48
  -1   9  -9   81.05   10.41
   1  -9   9   95.28   10.44
  -1   9  -9   85.77   10.35
   1  -9  10   77.21    7.53
   1   9  10   63.76    7.40
  -1  -9 -10   56.06    7.42
  -1   9 -10   56.66    7.31
  -1   9 -10   58.37    7.29
  -1  -9 -10   71.83    7.58
  -1  -9 -10   54.07    8.67
   1   9  10   40.05    8.65
  -1   9 -10   61.84    9.69
   1   9  10   56.59    7.45
   1  -9  11   42.82    7.34
  -1   9 -11   33.66    8.09
   1   9  11   36.72    6.43
  -1   9 -11   33.75    4.55
   1   9  11   37.80    4.83
  -1   9 -11   36.34    4.59
  -1   9 -11   39.53    4.81
  -1  -9 -11   34.41    4.86
  -1  -9 -11   32.38    6.47
  -1   9 -12    9.54    2.43
   1  -9  12   13.25    6.11
  -1   9 -12   13.95    2.28
  -1   9 -12   13.81    2.29
   1   9  12   10.74    2.36
  -1   9 -12   18.03    7.23
  -1  -9 -12    9.98    5.09
   1  -9  12   15.36    2.80
  -1  -9 -12   13.23    2.81
  -1   9 -13   10.63    2.51
  -1   9 -13   12.16    2.54
   1  -9  13    6.68    6.30
   1   9  13    7.97    4.81
   1   9  13   15.56    2.48
  -1   9 -13    8.70    2.28
   1   9  13   12.58    2.56
  -1  -9 -13   10.70    2.55
  -1   9 -13   15.77    7.37
  -1  -9 -13    8.66    5.44
  -1  -9 -13   11.88    2.45
   1  -9  13   12.63    2.63
  -1   9 -14   16.19    2.92
   1  -9  14   19.50    6.60
   1   9  14   17.55    3.23
  -1  -9 -14   21.10    3.19
   1  -9  14   21.12    3.30
  -1   9 -14   16.82    3.56
  -1  -9 -14   17.66    6.12
  -1  -9 -14   17.67    3.31
  -1   9 -14   18.75    3.01
  -1   9 -14   22.02    7.89
   1   9  14   13.88    5.45
   1   9  14   19.05    3.15
  -1 -10  14   16.28    3.12
   1 -10 -14   17.31    2.78
   1 -10 -14    8.31    5.79
   1  10 -14    9.55    2.11
   1  10 -14   10.33    2.63
   1  10 -14    9.61    7.70
  -1  10  14   15.83    5.23
  -1 -10  14    7.80    5.68
   1  10 -14   10.10    2.13
  -1  10  14   13.49    2.68
  -1  10  14   13.81    2.59
   1  10 -13   59.80    6.95
   1  10 -13   71.78    9.77
  -1 -10  13   54.81    6.97
   1 -10 -13   65.45    6.92
   1  10 -13   53.71    6.66
   1  10 -13   50.44    6.64
  -1 -10  13   75.34    9.01
  -1  10  13   45.55    8.30
   1 -10 -13   49.74    6.96
  -1 -10  12   23.71    7.28
  -1  10  12   40.75    5.26
   1 -10 -12   43.34    5.49
   1  10 -12   41.43    5.08
  -1  10  12   38.54    5.39
   1  10 -12   40.06    5.31
   1 -10 -12   52.20    5.43
   1  10 -12   40.79    5.12
   1 -10 -12   30.88    7.08
  -1  10  11   12.13    2.35
   1  10 -11   11.65    1.90
   1 -10 -11    5.02    4.87
   1  10 -11    9.19    1.91
  -1 -10  11   15.43    2.48
   1 -10 -11   14.21    2.29
  -1  10  11   12.61    4.93
  -1  10  11   11.59    2.12
   1 -10 -11   10.31    2.42
   1  10 -10   72.77    8.97
  -1  10  10   71.73    9.98
   1  10 -10   64.81    8.80
   1 -10 -10   78.09    9.03
  -1 -10  10   64.38   10.28
   1 -10 -10   69.97   10.01
   1  10 -10   78.96   10.92
  -1  10  10   76.50    9.03
   1  10 -10   80.47    8.82
  -1 -10  10   83.63    9.05
   1 -10 -10   82.01    9.06
  -1  10  10   78.13    8.93
   1 -10  -9    0.26    3.82
   1  10  -9    2.23    1.03
   1  10  -9    3.09    1.56
  -1 -10   9    4.82    4.03
   1  10  -9    1.50    1.01
  -1  10   9    5.12    1.46
   1 -10  -9    1.83    1.36
  -1 -10   9    3.09    1.45
  -1  10   9    3.51    1.68
   1 -10  -9    1.09    1.61
  -1  10   9   -1.51    3.86
   1  10  -9   -2.84    5.15
   1 -10  -8    6.91    3.94
   1 -10  -8   10.46    1.93
   1 -10  -8   10.58    1.85
  -1  10   8    2.26    3.52
   1  10  -8   13.17    5.13
  -1  10   8    9.94    1.83
  -1 -10   8    7.74    1.92
  -1 -10   8    8.63    3.86
   1  10  -8    9.71    1.63
  -1  10   8    8.80    1.68
   1 -10  -7   37.31    4.46
   1  10  -7   42.73    6.53
   1  10  -7   33.30    4.28
  -1 -10   7   36.36    5.72
  -1  10   7   32.89    5.58
  -1  10   7   34.58    4.41
   1  10  -7   37.38    4.28
   1 -10  -7   33.03    5.73
  -1  10   7   37.62    4.53
  -1 -10   7   38.20    4.46
   1  10  -7   36.32    4.46
   1 -10  -7   39.51    4.58
   1 -10  -6   26.02    3.44
  -1 -10   6   34.15    3.51
   1  10  -6   25.53    3.51
  -1  10   6   29.11    4.84
  -1  10   6   25.82    3.41
   1  10  -6   27.09    3.29
   1 -10  -6   17.97    4.92
   1  10  -6   32.73    5.43
  -1 -10   6   22.50    4.79
   1 -10  -6   27.20    3.57
   1  10  -6   30.20    3.31
  -1  10   6   25.08    3.57
  -1 -10   5  114.36   12.66
   1  10  -5  101.71   12.12
   1  10  -5  133.40   13.07
  -1  10   5   98.34   12.66
  -1 -10   5  103.50   12.01
   1 -10  -5  102.32   12.80
   1 -10  -5  108.66   12.15
  -1  10   5  100.32   12.14
   1  10  -5  105.71   12.01
  -1 -10   5  121.20   12.15
   1 -10  -5   96.99   12.07
  -1 -10   4    1.04    0.64
   1 -10  -4    1.77    1.28
  -1  10   4   -0.78    1.18
   1  10  -4    0.02    0.65
  -1 -10   4    0.83    1.14
  -1 -10   3  196.64   21.96
   1  10  -3  194.50   22.46
  -1  10   3  180.57   22.05
   1  10  -3  195.45   21.96
  -1  10   3  156.14   22.30
   1 -10  -3  177.92   22.30
  -1  10   3  195.08   22.00
   1 -10  -3  201.50   22.00
  -1 -10   3  189.27   22.03
  -1  10   2   60.66    9.39
  -1  10   2   71.74    9.43
   1 -10  -2   79.06    9.01
   1 -10  -2   79.56    9.00
   1  10  -2   76.27    8.98
  -1 -10   2   81.34    8.99
   1  10  -2   75.77    9.45
  -1 -10   2   85.48    9.34
  -1 -10   1    1.61    1.88
   1 -10  -1    0.09    1.20
  -1 -10   1   -0.91    0.95
   1  10  -1    0.25    0.87
   1  10  -1   -0.06    1.87
  -1  10   1    0.03    0.72
   1 -10  -1    0.55    0.72
   1 -10  -1    1.14    3.29
  -1  10   1    0.61    2.86
  -1  10   0   23.14    3.85
   1 -10   0   19.22    2.44
   1 -10   0   19.10    2.54
   1  10   0   19.90    2.49
  -1 -10   0   20.70    2.53
   1 -10   0   21.29    3.91
  -1  10   0   18.91    2.42
   1 -10   1   32.66    3.14
   1 -10   1   24.81    3.18
  -1  10  -1   35.76    4.56
   1  10   2   46.82    5.86
  -1 -10  -2   44.29    6.01
  -1  10  -2   49.41    5.79
   1 -10   2   49.64    5.82
  -1 -10  -2   56.95    5.82
   1  10   2   42.65    5.92
   1 -10   3   18.15    2.33
   1 -10   3   17.22    3.67
  -1  10  -3   15.06    2.21
  -1 -10  -3   21.40    2.42
   1  10   3   17.16    2.36
   1 -10   3   13.67    2.22
   1  10   3   17.09    2.78
  -1  10  -3   16.30    4.09
  -1 -10  -3   18.15    2.31
  -1 -10  -3   17.03    2.95
   1  10   3   16.22    2.20
   1  10   4   38.70    4.76
  -1  10  -4   33.10    5.51
  -1  10  -4   40.93    4.15
  -1 -10  -4   33.17    4.74
  -1 -10  -4   28.45    4.08
   1  10   4   28.28    4.09
   1  10   4   37.65    4.24
   1 -10   4   37.14    4.17
   1 -10   4   28.77    5.32
   1  10   5   42.16    4.45
  -1 -10  -5   37.80    4.46
   1  10   5   32.37    4.30
  -1  10  -5   34.05    4.29
  -1  10  -5   32.44    4.33
  -1 -10  -5   38.06    4.31
  -1  10  -5   36.19    5.74
   1 -10   5   40.71    5.68
   1  10   5   29.69    5.00
   1  10   6   -1.07    1.19
  -1  10  -6    1.27    1.10
  -1 -10  -6    2.10    2.95
  -1  10  -6    0.44    0.97
   1  10   6    0.90    1.52
  -1 -10  -6    1.53    1.45
  -1  10  -6    3.74    4.01
   1 -10   6    9.34    4.00
  -1 -10  -6    1.80    1.26
  -1  10  -6    2.46    1.32
   1  10   6    3.55    2.97
   1  10   7   26.34    3.88
  -1  10  -7   29.79    3.78
  -1  10  -7   29.66    3.83
  -1 -10  -7   33.91    3.94
  -1  10  -7   28.75    3.73
  -1 -10  -7   20.72    4.90
   1  10   7   23.53    5.00
   1 -10   7   39.27    4.03
   1 -10   7   23.60    5.63
  -1 -10  -7   33.06    3.99
   1  10   7   31.79    3.96
   1 -10   8    9.31    1.73
   1  10   8    7.03    1.95
  -1 -10  -8    5.96    1.85
  -1  10  -8    6.29    1.54
  -1 -10  -8    2.85    3.48
  -1 -10  -8    6.74    1.82
   1 -10   8    4.94    4.66
  -1  10  -8    4.29    1.41
   1  10   8    6.99    1.70
   1  10   8    8.47    4.05
   1 -10   9    2.24    4.82
  -1  10  -9    5.11    1.49
  -1  10  -9    1.48    1.37
  -1 -10  -9    3.92    1.79
   1  10   9    4.95    1.85
  -1 -10  -9    1.00    3.73
   1  10   9    3.60    1.60
  -1 -10  -9    4.81    1.67
  -1  10  -9   -2.60    5.67
   1  10   9    3.08    4.03
   1 -10   9    5.69    1.90
  -1 -10 -10    8.41    2.24
   1 -10  10    9.17    2.17
  -1  10 -10    5.92    1.58
   1  10  10    7.39    1.98
  -1 -10 -10    7.34    4.33
  -1  10 -10    4.66    1.65
  -1 -10 -10    8.67    2.09
  -1  10 -10    8.31    6.13
   1  10  10    4.00    4.25
   1  10  10    5.57    1.84
  -1 -10 -11    1.12    1.77
   1 -10  11   -0.15    1.63
  -1  10 -11    0.42    1.51
  -1 -10 -11    4.41    4.40
   1  10  11   -4.04    4.20
  -1  10 -11   -4.58    5.74
  -1  10 -11   -0.40    1.43
  -1  10 -11    0.56    1.95
   1 -10  12   -1.67    5.24
  -1  10 -12    0.62    2.19
  -1 -10 -12   -0.65    1.75
   1 -10  12    2.72    2.15
  -1  10 -12   -0.58    1.54
  -1 -10 -12    6.28    4.81
   1  10  12   -0.42    1.89
   1  10  12   -0.29    1.86
  -1  10 -12    2.58    1.60
  -1  10 -12   -1.01    6.28
   1 -10  13   10.77    5.92
  -1  10 -13    3.38    2.36
   1  10  13    1.42    4.86
  -1  10 -13   12.74    7.30
  -1 -10 -13    0.65    2.17
  -1  10 -13    5.35    1.91
   1  10  13    1.87    2.09
  -1  10 -13    5.04    1.95
   1  10  13    4.08    2.27
   1 -10  13    3.85    2.35
  -1 -10 -13    2.49    2.58
  -1 -10 -13    4.63    5.37
   1 -11 -14    2.86    5.24
  -1 -11  14    8.70    5.75
   1  11 -14   -0.33    2.33
  -1  11  14    1.54    5.08
   1  11 -14    0.97    1.32
   1 -11 -14    1.49    2.32
  -1  11  14   -0.79    1.98
  -1  11  14    2.32    1.72
   1  11 -14    2.63    1.40
   1  11 -14   -1.15    7.10
  -1 -11  14    1.91    2.17
   1 -11 -14    1.84    2.06
  -1  11  13   -0.36    4.71
   1 -11 -13    2.01    2.12
  -1 -11  13    0.80    2.06
   1  11 -13    1.11    1.50
   1  11 -13    2.28    2.01
  -1 -11  13    0.81    4.85
   1  11 -13   -0.62    1.28
   1  11 -12    2.51    1.84
  -1  11  12    2.42    1.78
  -1 -11  12    7.86    5.51
   1 -11 -12   -0.14    2.21
   1  11 -12    3.36    1.31
   1 -11 -12   -1.70    4.62
   1  11 -12    0.96    6.02
   1  11 -12    2.30    1.37
   1 -11 -12    3.12    1.68
  -1 -11  12    1.19    2.16
  -1  11  12    1.22    1.92
  -1 -11  11   -0.69    1.97
   1 -11 -11   -0.65    1.88
   1  11 -11    2.50    1.21
   1 -11 -11    0.80    1.92
  -1  11  11    1.14    1.88
   1  11 -11    2.40    1.23
  -1  11  11    1.98    1.68
  -1  11  11    5.45    4.44
   1 -11 -11    3.11    4.61
  -1 -11  10   18.30    2.60
  -1  11  10   17.14    2.40
   1  11 -10   13.49    2.10
   1  11 -10   11.14    2.03
   1  11 -10   12.66    2.43
  -1 -11  10   21.84    5.38
   1 -11 -10   14.75    2.64
  -1  11  10   14.29    2.57
   1 -11 -10   18.86    2.58
   1 -11 -10   12.43    4.64
  -1  11  10   14.40    4.82
   1  11 -10   17.85    6.00
  -1 -11   9  131.48   13.44
  -1  11   9  101.13   14.05
   1  11  -9  128.49   14.93
   1  11  -9  107.95   13.24
  -1  11   9  124.75   13.43
   1  11  -9  112.66   13.24
   1  11  -9  106.94   13.36
   1 -11  -9  125.50   13.45
  -1  11   9  103.61   13.32
   1 -11  -9  128.20   13.41
   1 -11  -9  107.39   14.12
  -1 -11   9  129.15   14.40
  -1  11   8   14.88    2.37
  -1 -11   8   18.61    4.56
   1 -11  -8   14.80    2.28
   1 -11  -8   16.04    4.20
   1 -11  -8   11.66    2.51
  -1 -11   8   16.67    2.41
  -1  11   8   17.22    2.22
   1  11  -8   17.45    5.20
  -1  11   8   12.41    3.93
   1  11  -8   13.97    2.19
   1  11  -7    3.66    0.84
  -1 -11   7    4.26    3.76
  -1  11   7    6.85    3.43
   1 -11  -7    4.63    1.49
  -1  11   7    1.67    1.19
   1  11  -7    1.16    1.38
   1  11  -7   -0.28    4.64
  -1  11   7    4.31    1.49
   1 -11  -7    0.42    3.67
   1 -11  -7    3.85    1.35
  -1 -11   7    4.81    1.46
  -1  11   6    1.83    1.38
   1  11  -6   -1.46    4.11
  -1 -11   6    4.51    3.45
   1 -11  -6   -0.58    1.48
  -1  11   6   -0.42    1.01
   1 -11  -6    0.97    3.37
  -1 -11   6    1.15    1.23
  -1  11   6    1.81    3.43
   1  11  -6    0.37    1.17
   1 -11  -6    0.19    1.08
   1  11  -6    0.07    0.76
  -1  11   5   34.30    4.38
   1 -11  -5   34.96    4.39
  -1  11   5   31.18    5.28
   1  11  -5   30.70    5.91
  -1  11   5   36.33    4.24
  -1 -11   5   36.61    4.15
   1 -11  -5   35.79    5.68
   1 -11  -5   39.68    4.25
   1  11  -5   36.67    4.33
  -1 -11   5   38.34    4.34
  -1 -11   5   30.27    5.38
   1  11  -5   31.24    4.15
  -1 -11   4  177.53   22.31
  -1 -11   4  174.03   22.74
  -1  11   4  223.45   22.44
   1 -11  -4  226.86   22.45
   1  11  -4  219.60   22.99
  -1 -11   4  194.75   22.40
   1  11  -4  195.65   22.31
   1  11  -3    8.32    3.31
  -1  11   3    6.77    1.26
   1 -11  -3    9.35    2.70
   1  11  -3    7.70    1.13
  -1 -11   3    6.61    1.30
  -1 -11   3    6.44    1.07
  -1  11   3    9.38    1.51
   1  11  -3    7.25    1.38
   1  11  -2   31.71    3.91
  -1  11   2   32.69    4.70
   1  11  -2   28.74    4.59
  -1 -11   2   33.91    3.90
  -1 -11   2   36.27    4.60
   1  11  -2   35.66    3.99
   1 -11  -2   32.29    3.91
   1  11  -1   11.94    1.96
  -1  11   1   15.29    1.92
  -1  11   1   13.12    3.53
   1  11  -1   13.91    2.61
   1 -11  -1   16.34    1.91
   1 -11  -1   14.67    3.64
  -1 -11   1   16.34    2.67
  -1 -11   1   15.19    1.98
  -1  11   0   61.28    7.99
  -1 -11   0   58.18    7.42
  -1  11   0   63.79    7.38
   1 -11   0   69.94    8.07
   1 -11   0   67.61    7.38
  -1 -11  -1  769.93   85.62
  -1  11  -1  746.92   85.86
   1 -11   1  740.60   85.61
   1  11   2   64.88    7.81
  -1 -11  -2   58.04    7.82
   1  11   2   67.53    7.86
  -1 -11  -2   63.91    7.94
   1  11   2   65.91    7.91
   1 -11   2   73.94    7.83
  -1  11  -2   67.90    7.81
   1 -11   2   67.41    8.51
  -1 -11  -2   77.30    7.88
  -1 -11  -3  160.27   19.00
  -1 -11  -3  171.65   18.84
   1  11   3  158.31   18.82
  -1  11  -3  168.58   18.83
  -1 -11  -3  184.12   18.89
   1  11   3  148.63   18.93
   1 -11   3  167.51   19.31
  -1  11  -3  170.26   19.39
   1 -11   3  155.28   18.83
   1  11   4   66.69    9.37
  -1 -11  -4   77.21    9.12
   1 -11   4   87.63    9.87
   1  11   4   82.55    9.18
   1 -11   4   82.66    9.13
  -1  11  -4   75.06    9.96
  -1  11  -4   72.94    9.08
  -1  11  -4   79.66    9.10
  -1 -11  -4   74.50    9.44
   1  11   4   81.57    9.11
   1 -11   5    1.82    3.27
  -1  11  -5    4.58    3.76
   1  11   5   -0.14    2.48
  -1 -11  -5   -1.10    1.42
   1 -11   5   -0.15    1.24
  -1 -11  -5   -0.35    1.11
  -1  11  -5    1.34    1.22
   1  11   5   -0.21    1.03
  -1  11  -5    0.99    1.03
   1 -11   5    0.96    0.98
   1  11   5   -0.08    1.37
  -1  11  -6   23.32    3.54
   1 -11   6   29.48    5.10
   1  11   6   17.40    4.44
  -1 -11  -6   33.91    3.72
   1  11   6   25.15    3.49
  -1  11  -6   33.42    5.46
  -1 -11  -6   22.82    4.38
  -1 -11  -6   31.03    3.59
   1  11   6   30.86    3.63
  -1  11  -6   28.29    3.47
   1 -11   7    6.96    1.53
  -1 -11  -7    7.49    1.80
  -1  11  -7    7.01    1.59
  -1 -11  -7    8.50    1.81
   1  11   7    7.60    1.53
  -1  11  -7    6.36    1.46
   1  11   7    7.36    1.87
   1 -11   7   10.69    4.08
  -1  11  -7    9.38    4.49
   1  11   7    6.61    3.52
  -1  11  -7    8.87    1.55
  -1 -11  -7    9.25    3.29
   1 -11   8   66.48    7.88
  -1  11  -8   63.91    7.77
  -1 -11  -8   75.55    7.92
  -1 -11  -8   66.41    7.95
   1  11   8   47.64    7.78
  -1 -11  -8   70.28    8.68
  -1  11  -8   70.65    7.87
   1  11   8   71.69    7.94
   1  11   8   66.08    8.80
   1 -11   8   66.81    9.22
  -1  11  -8   68.56    7.75
  -1  11  -9    0.71    1.41
  -1 -11  -9    1.59    1.99
   1  11   9   -0.64    1.22
  -1  11  -9    1.97    1.35
   1  11   9    6.81    4.08
   1 -11   9    0.25    1.63
  -1 -11  -9    3.20    3.85
  -1 -11  -9    0.72    1.63
   1 -11   9    0.32    4.37
   1  11   9    1.11    1.89
   1  11  10    1.53    1.47
  -1  11 -10    3.60    1.47
  -1 -11 -10    5.82    4.23
  -1  11 -10    1.39    1.37
   1  11  10   -0.27    1.84
  -1 -11 -10    0.94    1.97
  -1  11 -10    2.10    5.55
   1  11  10    2.51    4.25
  -1 -11 -10    2.39    1.94
   1 -11  10    0.68    1.86
  -1 -11 -11    7.41    4.40
  -1 -11 -11    4.45    2.02
  -1  11 -11    3.74    1.41
  -1  11 -11    3.24    6.01
   1  11  11    1.53    4.42
  -1  11 -11    0.21    1.44
   1 -11  11    3.85    2.27
  -1  11 -11    5.24    1.64
   1  11  12    1.81    1.97
  -1  11 -12    1.50    1.74
  -1  11 -12   -8.15    6.51
  -1  11 -12    0.62    1.86
  -1  11 -12    0.99    1.57
   1  11  12    1.98    1.98
   1 -11  12    4.20    2.33
  -1 -11 -12    1.48    1.73
  -1 -11 -12   -1.37    4.51
   1 -11  13   12.20    5.46
  -1 -11 -13    8.04    2.58
   1 -11  13   10.59    2.83
   1  11  13   10.06    2.59
  -1  11 -13    9.33    2.12
   1  11  13    7.98    1.95
  -1  11 -13    6.58    2.03
  -1  11 -13   16.75    7.20
  -1 -11 -13    6.43    5.25
  -1  11 -13    5.62    2.03
  -1 -11 -13   10.50    2.41
   1  11  13    2.12    4.67
  -1 -12  14    1.76    6.19
   1  12 -14    6.54    2.13
  -1  12  14   -1.61    2.36
  -1  12  14    4.91    1.95
   1 -12 -14    2.21    2.47
   1  12 -14    2.75    1.52
   1 -12 -14    1.35    2.34
  -1 -12  14    6.85    2.03
   1  12 -14    3.26    1.57
  -1  12  14   -1.89    4.72
   1 -12 -14    5.59    5.39
  -1  12  13    3.14    1.95
   1  12 -13    5.01    1.53
   1  12 -13    7.40    2.09
  -1 -12  13    2.03    5.06
   1  12 -13    4.16    1.55
  -1 -12  13    9.07    2.50
   1 -12 -13    4.67    2.00
   1  12 -13   11.19    7.09
  -1  12  13    1.41    4.53
  -1  12  12    2.07    1.81
   1 -12 -12    2.97    2.29
   1  12 -12    1.82    1.98
   1  12 -12    6.86    6.74
   1 -12 -12    0.34    4.45
  -1 -12  12    9.39    5.81
   1  12 -12    2.19    1.34
   1  12 -12    2.22    1.33
  -1 -12  12    1.82    2.07
   1 -12 -12    0.57    2.01
   1 -12 -11    5.22    2.01
   1  12 -11    4.90    1.36
  -1  12  11    6.65    1.87
  -1  12  11    8.45    4.44
  -1  12  11    6.20    2.12
   1 -12 -11   14.57    2.25
   1  12 -11    5.26    1.43
   1 -12 -11    9.55    4.53
  -1  12  10   17.51    2.36
   1  12 -10    8.73    1.95
   1  12 -10   15.39    2.52
   1 -12 -10   18.17    2.58
  -1  12  10   20.96    2.71
  -1 -12  10   14.73    4.88
   1 -12 -10   16.29    2.67
   1 -12 -10   16.08    4.77
   1  12 -10   22.66    6.31
  -1  12  10    9.92    4.50
   1  12 -10   10.79    1.95
  -1 -12  10   19.38    2.57
   1  12  -9   14.35    1.90
   1  12  -9   13.41    1.90
   1 -12  -9    8.75    4.40
  -1 -12   9   11.74    2.14
  -1 -12   9    6.24    4.49
   1 -12  -9   16.05    2.58
   1  12  -9   12.84    2.13
  -1  12   9   11.34    2.21
  -1  12   9   16.10    2.37
   1 -12  -9   14.29    2.22
  -1  12   9    9.49    4.15
   1  12  -9    9.76    5.38
   1  12  -8    1.33    1.26
  -1  12   8    5.33    1.30
  -1 -12   8    4.65    1.39
  -1  12   8   -0.23    3.58
   1  12  -8    9.31    4.85
   1 -12  -8    1.39    1.71
   1 -12  -8    1.82    1.35
  -1  12   8    1.21    1.67
   1 -12  -8   -3.30    3.70
  -1 -12   8    2.55    3.99
   1 -12  -7   23.30    3.10
   1  12  -7   23.57    2.90
  -1  12   7   24.79    3.23
  -1 -12   7   18.56    4.54
   1 -12  -7   24.73    3.28
  -1  12   7   23.24    4.52
   1  12  -7   19.22    3.17
   1 -12  -7   25.98    4.70
  -1 -12   7   30.20    3.20
  -1  12   7   21.95    3.07
   1  12  -7   27.61    5.73
   1 -12  -6    2.76    1.60
  -1 -12   6    2.87    1.38
   1  12  -6    1.62    1.40
   1 -12  -6    0.40    3.64
  -1  12   6    3.66    3.74
  -1 -12   6    1.60    0.73
   1  12  -6    6.37    4.26
  -1  12   6    0.50    1.08
   1 -12  -6   -0.06    1.37
   1  12  -6    1.74    0.89
  -1  12   6    2.73    1.68
  -1 -12   6    4.34    3.72
   1 -12  -5    0.88    3.28
  -1  12   5    1.63    1.36
  -1 -12   5    3.62    1.22
   1 -12  -5    1.36    0.93
   1 -12  -5    0.46    1.38
  -1 -12   5    1.36    3.05
  -1  12   5    1.67    0.97
   1  12  -5    0.78    0.66
  -1  12   5    4.87    3.04
  -1 -12   5    0.43    0.69
   1  12  -5   -2.09    3.75
   1 -12  -4    0.10    0.91
   1  12  -4    0.34    0.72
   1  12  -4   -3.08    3.47
  -1 -12   4    0.80    1.11
  -1  12   4    0.20    1.15
   1 -12  -4    0.07    1.31
  -1 -12   4    0.06    0.75
  -1 -12   4   -1.57    3.01
   1  12  -3   -0.26    0.76
   1 -12  -3   -0.88    1.25
  -1 -12   3   -0.65    1.10
  -1  12   3   -0.74    1.28
   1  12  -3    0.49    1.03
  -1 -12   3    0.06    0.68
   1 -12  -2   31.09    4.39
  -1 -12   2   29.67    3.68
   1 -12  -2   28.11    3.83
  -1 -12   2   30.27    4.33
  -1  12   2   28.13    4.57
   1 -12  -2   34.16    3.70
   1  12  -2   33.04    4.43
   1  12  -2   32.09    3.70
   1  12  -2   29.34    3.73
   1 -12  -1   33.68    5.25
  -1 -12   1   20.05    4.66
   1  12  -1   38.64    4.33
   1 -12  -1   34.93    4.30
   1  12  -1   43.70    4.71
  -1  12   1   38.74    5.29
   1  12  -1   36.73    4.33
  -1 -12   1   40.04    4.35
  -1  12   1   34.53    4.40
  -1  12   0  305.99   38.46
  -1 -12   0  326.37   38.21
   1  12   0  342.19   38.21
   1 -12   0  326.52   38.48
  -1 -12   0  334.40   38.25
   1 -12   0  346.87   38.20
   1  12   1  157.73   17.23
  -1 -12  -1  143.44   17.22
   1 -12   2   22.98    4.31
   1 -12   2   23.38    2.87
  -1  12  -2   23.22    2.89
   1  12   2   21.80    3.14
   1  12   2   19.06    2.99
  -1 -12  -2   23.33    3.00
  -1 -12  -2   29.74    2.93
   1  12   2   20.19    2.89
  -1 -12  -2   20.54    3.14
   1  12   3  132.64   15.53
  -1 -12  -3  130.73   15.54
   1 -12   3  136.83   16.05
  -1 -12  -3  142.96   15.60
  -1 -12  -3  149.03   15.75
   1 -12   3  139.63   15.54
  -1  12  -3  138.26   15.54
  -1  12  -3  155.07   16.20
   1  12   3  112.65   15.61
   1 -12   4    2.40    3.37
  -1 -12  -4    0.07    1.10
   1  12   4    2.19    0.98
  -1  12  -4    1.38    3.68
  -1 -12  -4    1.36    2.22
  -1 -12  -4    0.63    1.19
   1  12   4    1.22    2.19
  -1  12  -4   -0.55    1.02
   1  12   4   -0.23    1.35
   1 -12   4    0.07    1.02
  -1  12  -4    0.26    1.19
  -1  12  -5    0.45    3.66
   1 -12   5    0.33    0.99
  -1 -12  -5    2.46    1.44
   1  12   5    1.34    1.16
   1 -12   5   -2.06    3.66
   1  12   5    2.36    2.64
  -1 -12  -5    2.09    1.30
   1  12   5    2.07    1.65
  -1  12  -5    0.76    1.38
  -1  12  -5    0.30    1.17
   1 -12   5    1.88    1.32
   1  12   6   11.84    2.03
   1 -12   6    8.66    1.54
  -1  12  -6    7.21    4.10
   1  12   6   10.78    3.15
  -1 -12  -6   12.51    1.99
  -1 -12  -6    9.72    3.03
   1 -12   6    4.92    3.70
  -1 -12  -6    9.70    1.76
  -1  12  -6    9.59    1.70
   1  12   6   10.20    1.74
  -1  12  -6    9.89    1.69
  -1  12  -7   34.98    4.27
  -1  12  -7   31.76    4.20
  -1 -12  -7   32.61    4.36
   1 -12   7   30.11    5.83
  -1 -12  -7   40.08    4.50
  -1  12  -7   38.52    6.53
   1  12   7   32.19    4.44
  -1 -12  -7   32.19    5.21
   1  12   7   36.45    4.37
  -1  12  -7   36.86    4.31
   1  12   7   32.09    5.25
  -1 -12  -8    9.44    2.15
  -1  12  -8    8.89    1.74
  -1  12  -8    9.95    2.04
  -1 -12  -8   11.47    2.09
  -1  12  -8    8.84    1.78
   1  12   8   13.81    3.86
  -1  12  -8    9.18    5.43
   1  12   8    9.47    1.83
  -1 -12  -8    7.66    3.54
   1  12   8   10.93    2.18
   1 -12   8   13.90    2.22
   1 -12   8    9.72    4.31
  -1  12  -9   14.50    2.44
  -1 -12  -9   17.75    2.73
  -1  12  -9   18.38    2.45
   1  12   9   10.40    4.30
   1  12   9   14.33    2.49
  -1 -12  -9   12.12    4.32
   1  12   9   15.52    2.79
  -1 -12  -9   17.15    2.77
   1 -12   9   22.10    5.31
   1 -12   9   21.96    2.89
  -1  12 -10    3.22    1.66
  -1  12 -10    1.18    1.35
   1  12  10   -1.52    2.17
  -1 -12 -10    1.36    4.16
   1  12  10    0.95    1.68
   1  12  10   -1.37    4.18
  -1 -12 -10   -0.27    1.73
  -1 -12 -10    0.54    1.72
  -1  12 -11    7.19    1.89
   1 -12  11    7.01    5.07
   1 -12  11    4.66    2.15
  -1 -12 -11    5.75    4.62
  -1  12 -11    5.15    2.26
  -1  12 -11   11.80    6.87
   1  12  11    2.42    4.23
  -1  12 -11    4.99    1.81
  -1  12 -12   -0.34    1.68
  -1  12 -12   -2.60    6.86
  -1 -12 -12   -1.00    2.35
   1 -12  12    0.49    2.45
  -1 -12 -12    0.48    2.26
  -1 -12 -12    2.01    4.57
  -1  12 -12   -0.16    2.07
  -1  12 -12    0.33    1.49
   1  12  12   -0.31    2.26
   1  12  12    0.98    1.80
   1  12  13    2.14    2.45
  -1  12 -13    1.68    1.70
  -1 -12 -13    1.08    2.22
   1 -12  13    3.39    2.51
  -1 -12 -13    3.92    2.39
  -1  12 -13   -0.86    1.79
  -1 -12 -13   -6.27    4.77
   1  12  13   -0.35    4.55
  -1  12 -13   10.23    7.78
  -1  12 -13   -0.17    2.35
   1  12  13    3.80    2.30
   1  13 -14    1.82    1.41
   1 -13 -14    0.68    2.12
  -1 -13  14   -0.18    2.26
   1 -13 -14   -0.17    2.60
   1  13 -14    1.97    1.36
  -1  13  14    2.46    2.26
   1  13 -14   -0.34    1.69
   1 -13 -14   -4.34    4.92
  -1  13  14    0.38    4.61
  -1  13  14    2.77    2.13
  -1 -13  14    1.76    5.46
   1  13 -14   -7.05    7.87
   1  13 -13   19.18    3.02
  -1  13  13   23.84    3.54
  -1  13  13   26.67    5.56
   1  13 -13   27.40    7.78
   1 -13 -13   27.61    3.56
  -1 -13  13   28.62    3.91
   1  13 -13   17.52    3.60
  -1 -13  13   11.82    6.09
   1  13 -13   22.18    3.03
  -1 -13  12    6.40    5.35
   1 -13 -12   12.71    2.45
   1  13 -12   10.74    2.02
   1  13 -12   11.82    2.09
  -1 -13  12   12.77    2.60
   1 -13 -12   13.46    2.89
  -1  13  12   14.90    2.45
   1 -13 -12   16.73    5.14
   1  13 -12   15.12    2.29
  -1  13  12    9.73    4.83
   1  13 -12   16.84    6.71
   1 -13 -11    7.51    2.23
   1  13 -11    3.64    1.29
   1  13 -11    4.73    1.31
  -1  13  11    2.78    2.01
   1 -13 -11   -1.23    4.48
  -1  13  11    4.50    1.73
   1 -13 -11    5.09    1.82
  -1  13  11    5.12    4.21
   1  13 -10   45.42    5.11
   1  13 -10   34.82    5.07
   1 -13 -10   46.59    6.78
  -1 -13  10   39.90    5.34
  -1 -13  10   35.89    6.92
   1  13 -10   42.75    5.30
  -1  13  10   45.37    5.46
  -1  13  10   44.96    5.25
   1 -13 -10   44.56    5.52
  -1  13  10   29.64    6.73
   1  13 -10   46.49    7.78
   1 -13 -10   51.11    5.35
  -1 -13   9   39.54    4.43
   1  13  -9   33.65    4.08
  -1  13   9   31.25    4.37
   1 -13  -9   35.06    4.53
   1 -13  -9   31.28    5.82
  -1  13   9   34.49    4.25
  -1 -13   9   25.68    5.80
  -1  13   9   27.45    5.75
   1  13  -9   22.98    7.03
   1  13  -9   36.56    4.41
   1 -13  -9   39.71    4.35
   1  13  -9   30.28    4.07
  -1  13   8    6.08    3.53
   1  13  -8    1.97    5.04
  -1  13   8    7.79    1.86
   1 -13  -8    3.60    3.72
  -1 -13   8    3.13    1.71
  -1 -13   8    5.90    3.72
   1  13  -8    5.52    1.55
  -1  13   8    5.20    1.42
   1 -13  -8    3.00    1.55
   1 -13  -8    3.87    1.83
   1  13  -7   13.37    2.19
   1  13  -7   11.11    1.73
   1  13  -7   14.99    4.93
  -1  13   7   19.57    3.99
   1 -13  -7   14.98    4.16
  -1  13   7   12.89    2.03
   1 -13  -7   16.02    2.33
  -1  13   7   14.71    2.21
   1 -13  -7   13.77    2.03
  -1 -13   7    7.51    3.94
  -1 -13   7   14.26    2.09
   1  13  -6   31.55    3.76
   1  13  -6   37.81    6.11
   1  13  -6   30.06    3.95
   1 -13  -6   33.71    5.36
  -1 -13   6   26.08    5.24
  -1  13   6   31.06    5.18
  -1  13   6   32.79    4.08
   1 -13  -6   38.03    4.11
  -1 -13   6   32.65    3.98
  -1  13   6   32.87    3.92
   1 -13  -6   29.61    3.90
  -1 -13   6   31.54    3.76
  -1 -13   5    4.14    0.96
  -1 -13   5    3.10    1.28
  -1  13   5    6.58    1.21
   1  13  -5    5.14    0.93
   1 -13  -5    7.80    1.48
   1  13  -5    7.43    3.92
  -1  13   5    4.95    3.13
  -1 -13   5    3.80    3.05
  -1  13   5    5.19    1.47
   1 -13  -5    4.61    3.41
   1 -13  -5    5.67    1.18
  -1 -13   4   35.56    3.44
   1  13  -4   26.50    3.37
  -1 -13   4   23.49    3.22
   1 -13  -4   25.71    3.33
   1  13  -4   26.78    3.22
  -1  13   4   26.97    3.47
  -1 -13   4   33.92    4.53
   1  13  -4   28.51    4.73
  -1  13   3  180.29   18.26
   1 -13  -3  182.46   18.27
  -1  13   3  136.82   18.47
  -1 -13   3  141.75   18.14
   1  13  -3  166.17   18.15
  -1 -13   3  144.09   18.21
   1  13  -3  168.28   18.22
   1  13  -2  177.46   20.95
  -1  13   2  181.11   21.27
   1 -13  -2  168.36   21.27
   1  13  -2  183.18   21.23
  -1 -13   2  169.84   21.20
  -1 -13   2  180.37   20.95
   1 -13  -2  194.93   21.03
   1  13  -2  197.37   21.00
  -1 -13   1   66.19    7.80
  -1  13   1   66.91    7.85
   1  13  -1   71.09    7.81
   1 -13  -1   66.67    8.55
  -1  13   1   60.94    8.41
  -1 -13   1   68.04    8.08
  -1 -13   1   65.44    7.81
   1  13  -1   65.34    8.05
   1 -13  -1   68.41    7.88
  -1 -13   0  413.06   46.35
   1  13   0  449.06   46.36
  -1  13   0  410.83   46.55
  -1  13   0  390.52   46.31
   1  13   0  406.43   46.30
  -1 -13   0  394.22   46.30
  -1 -13  -1    4.14    1.28
  -1  13  -1    3.87    1.16
  -1 -13  -1    3.96    1.06
  -1  13  -1    3.33    1.11
   1  13   1    3.66    1.27
   1  13   2   78.06    9.22
  -1  13  -2   72.36    9.17
   1 -13   2   78.46    9.20
   1  13   2   64.13    9.26
   1 -13   2   89.20    9.92
  -1 -13  -2   89.10    9.26
  -1  13  -2   92.60   10.07
  -1  13  -2   78.61    9.18
  -1 -13  -2   88.88    9.22
  -1 -13  -3   67.25    7.58
   1  13   3   51.79    7.66
  -1  13  -3   68.51    8.47
  -1 -13  -3   64.20    7.51
   1  13   3   79.87    7.53
   1 -13   3   60.15    8.38
  -1  13  -3   56.28    7.44
  -1  13  -3   65.44    7.50
   1 -13   3   60.77    7.48
  -1 -13  -3   69.18    7.77
  -1  13  -4   11.29    1.72
   1  13   4    9.22    2.40
   1 -13   4   10.46    3.87
  -1  13  -4   10.80    1.67
   1  13   4   11.00    1.85
  -1 -13  -4   13.02    1.92
  -1 -13  -4   12.40    1.77
   1  13   4   10.91    1.70
  -1  13  -4    4.92    4.07
   1 -13   4   10.90    1.69
   1 -13   4    9.09    1.82
  -1 -13  -4    5.32    2.83
  -1  13  -5    4.52    1.37
  -1  13  -5    4.62    3.91
   1 -13   5    6.61    1.25
   1 -13   5    6.85    1.60
  -1 -13  -5    4.95    1.49
   1 -13   5    5.76    3.70
  -1  13  -5    7.69    1.39
   1  13   5    4.10    2.44
   1  13   5    5.75    1.41
  -1 -13  -5    6.19    1.61
   1  13   5    6.82    1.72
  -1  13  -6   10.23    1.80
   1 -13   6   11.90    3.94
   1  13   6    9.01    1.77
   1  13   6   11.28    2.13
  -1 -13  -6   10.96    1.91
   1  13   6   12.21    3.28
  -1  13  -6   14.96    4.33
  -1 -13  -6   10.74    2.00
   1 -13   6   13.10    1.71
   1 -13   6    9.54    1.93
  -1 -13  -6    9.79    3.18
  -1  13  -6   11.40    1.86
  -1 -13  -7   21.81    2.84
   1  13   7   22.02    2.81
  -1 -13  -7   23.93    2.91
  -1  13  -7   15.78    5.37
  -1 -13  -7   10.90    3.84
   1  13   7   23.87    2.94
  -1  13  -7   17.54    2.69
   1 -13   7   24.93    4.98
   1  13   7   17.81    3.93
  -1  13  -7   15.55    2.63
  -1  13  -7   19.60    2.59
   1 -13   8   20.84    3.10
   1 -13   8   21.12    5.05
  -1 -13  -8   24.07    3.07
  -1  13  -8   20.86    2.93
  -1  13  -8   19.25    2.85
  -1 -13  -8   21.18    3.24
   1  13   8   22.43    3.19
   1  13   8   20.44    3.03
   1  13   8   14.16    4.35
  -1  13  -8   17.04    5.75
  -1 -13  -8   16.82    4.19
  -1  13  -8   28.14    3.17
   1  13   9    7.27    1.84
  -1  13  -9    5.98    1.71
   1 -13   9   10.19    4.61
  -1  13  -9    5.19    1.62
  -1  13  -9    6.13    1.99
  -1 -13  -9    5.94    3.92
   1 -13   9   10.40    2.13
   1  13   9    9.73    4.04
  -1  13  -9    8.17    6.10
  -1 -13  -9   12.16    2.20
   1  13   9    9.98    1.98
  -1 -13  -9    9.45    2.22
  -1  13 -10   -0.78    1.53
  -1  13 -10    2.01    1.35
   1  13  10   -1.81    1.95
  -1 -13 -10    6.40    3.97
  -1 -13 -10    2.80    2.05
  -1 -13 -10    2.97    1.87
   1  13  10    0.72    1.71
   1  13  10    3.79    4.11
  -1  13 -11   -0.51    1.57
  -1 -13 -11    5.63    4.03
   1  13  11   -0.30    4.09
   1 -13  11    3.91    5.50
   1 -13  11    1.83    2.04
  -1  13 -11    2.32    1.52
  -1  13 -11    1.06    1.61
  -1  13 -12   -0.32    2.14
  -1  13 -12    0.23    1.71
  -1 -13 -12   -0.50    1.88
   1  13  12   -2.73    2.44
  -1  13 -12    1.20    1.52
  -1 -13 -12   -1.31    4.54
  -1 -13 -12    1.95    2.25
   1  13  12   -1.00    1.88
   1 -13  12   -1.16    2.12
  -1  13 -12    2.09    6.23
   1 -13  12    3.38    5.79
   1  13  13   -3.10    4.52
  -1 -13 -13    2.51    4.66
  -1  13 -13   -1.71    1.61
   1 -13  13    4.52    2.66
  -1 -13 -13   -0.18    2.16
   1  13  13   -0.15    1.92
  -1  13 -13   12.03    7.52
  -1  13 -13   -0.86    2.47
   1 -13  13    2.28    5.89
  -1  13 -13    0.71    1.59
   1  13  13    3.56    2.48
  -1 -13 -13    0.52    2.38
   1  14 -14    7.54    1.59
  -1  14  14    2.83    2.47
   1  14 -14    3.56    1.56
  -1  14  14    2.23    4.69
   1  14 -14    4.73    7.16
   1  14 -14    2.54    2.29
  -1 -14  14    6.65    5.49
   1 -14 -14    5.64    2.24
  -1 -14  14    3.80    2.63
  -1  14  14    4.41    1.98
   1 -14 -14    7.12    2.79
   1 -14 -14    4.30    5.10
   1 -14 -13   27.06    3.34
  -1 -14  13   26.05    3.53
   1  14 -13   15.63    2.62
   1  14 -13   13.93    2.61
   1  14 -13   22.61    3.17
  -1  14  13   16.74    3.22
   1 -14 -13   18.40    3.46
  -1 -14  13   24.98    6.83
   1  14 -13   31.13    7.73
  -1  14  13   15.73    5.13
  -1  14  12    2.24    1.75
   1  14 -12    0.55    1.16
  -1 -14  12    1.57    2.30
  -1  14  12    1.29    4.21
   1  14 -12    9.97    6.64
   1 -14 -12    5.00    4.60
   1  14 -12   -1.14    2.11
  -1 -14  12   -0.76    5.08
   1  14 -12    1.66    1.28
   1  14 -11    0.57    1.14
  -1  14  11    2.99    4.04
   1 -14 -11   -1.90    1.93
   1  14 -11   -0.21    1.10
  -1  14  11    0.46    1.56
   1 -14 -11    0.39    1.89
   1  14 -11   -1.83    1.90
   1 -14 -11    2.77    4.44
  -1  14  11   -0.27    1.98
  -1 -14  11    1.74    4.43
   1 -14 -10    3.73    1.55
   1  14 -10    1.41    1.08
  -1  14  10    0.75    1.86
   1 -14 -10   -4.84    4.08
   1  14 -10    0.32    1.09
  -1 -14  10    1.38    1.82
   1  14 -10    2.74    1.74
  -1  14  10    1.66    1.53
  -1 -14  10    4.75    4.38
   1 -14 -10    0.81    2.10
  -1  14  10    1.09    4.16
   1  14 -10    0.82    5.40
  -1 -14   9   17.26    4.94
  -1  14   9   14.01    2.64
  -1  14   9   14.95    4.47
   1 -14  -9   17.87    3.01
   1  14  -9   17.99    2.40
   1  14  -9   17.63    2.40
   1  14  -9   19.75    2.91
  -1 -14   9   22.77    2.74
   1 -14  -9   21.06    2.74
  -1  14   9   17.94    2.91
   1 -14  -9    8.45    4.56
  -1  14   8   19.40    2.64
  -1  14   8   13.79    4.03
   1 -14  -8   16.19    2.55
   1  14  -8   16.20    5.29
  -1 -14   8   11.66    4.59
   1 -14  -8   14.55    4.46
   1  14  -8   12.10    2.47
   1 -14  -8   13.54    2.40
  -1 -14   8   16.14    2.43
  -1  14   8   18.16    2.40
   1  14  -7   77.66    9.04
   1 -14  -7   76.27   10.02
   1 -14  -7   79.16    9.01
  -1  14   7   82.54    9.09
  -1  14   7   74.65    9.83
  -1 -14   7   71.58    9.09
   1  14  -7   89.86   10.44
  -1 -14   7   74.85    8.88
  -1  14   7   84.17    9.02
  -1 -14   7   63.23    9.80
   1 -14  -7   69.67    9.13
   1  14  -6   19.85    2.41
  -1 -14   6   16.72    2.81
   1 -14  -6   20.41    4.58
  -1  14   6   13.69    4.31
  -1  14   6   21.00    2.60
  -1 -14   6   18.71    2.43
   1 -14  -6   19.91    2.64
  -1 -14   6   15.85    4.21
   1  14  -6   30.54    5.14
   1 -14  -6   19.14    2.74
  -1  14   6   21.87    2.80
   1 -14  -5  434.48   45.25
   1  14  -5  468.11   45.46
  -1 -14   5  372.54   45.22
  -1 -14   5  373.45   44.80
  -1  14   5  403.81   44.86
  -1 -14   5  428.26   44.92
  -1  14   5  391.41   44.92
  -1  14   5  366.81   45.21
   1  14  -5  375.48   44.80
   1 -14  -5  425.30   44.87
   1 -14  -5  385.18   44.93
  -1  14   4  312.46   38.32
   1  14  -4  380.58   38.54
  -1 -14   4  309.38   38.35
  -1  14   4  339.04   38.11
  -1 -14   4  320.64   38.00
  -1  14   4  320.94   38.05
   1  14  -4  325.69   38.01
   1  14  -4  323.58   38.08
   1 -14  -4  368.29   38.07
  -1 -14   4  368.17   38.10
   1 -14  -3   23.86    2.69
   1  14  -3   21.27    2.68
   1 -14  -3   22.87    2.88
  -1  14   3   19.75    2.79
  -1 -14   3   17.89    2.57
   1  14  -3   21.04    2.60
   1  14  -2   18.34    3.32
  -1  14   2   21.86    3.63
   1  14  -2   18.56    2.47
  -1 -14   2   15.73    3.21
  -1  14   2   16.38    2.56
  -1 -14   2   19.09    2.40
   1 -14  -2   19.94    2.59
   1 -14  -1   26.54    3.23
  -1 -14   1   27.51    3.71
   1  14  -1   28.21    3.71
   1  14  -1   23.11    3.10
  -1  14   1   28.34    4.30
  -1  14   1   22.34    3.22
  -1 -14   1   26.34    3.17
  -1  14   0  359.68   42.46
   1 -14   0  369.52   42.46
  -1 -14   0  408.01   42.52
   1  14   0  348.42   42.43
   1  14   0  396.90   42.51
  -1 -14   0  379.08   42.44
   1  14   0  362.74   42.43
  -1  14   0  383.70   42.42
   1 -14   1  168.17   18.36
  -1  14  -1  155.53   18.35
   1 -14   1  166.74   18.81
   1  14   1  150.96   18.38
  -1  14  -1  145.83   18.36
   1  14   1  156.01   18.42
  -1 -14  -1  183.95   18.42
  -1 -14  -1  160.42   18.37
   1  14   1  166.62   18.37
  -1 -14  -2  116.81   12.89
  -1  14  -2  113.59   12.82
  -1 -14  -2  113.31   12.85
  -1 -14  -2  115.58   12.83
   1  14   2   98.25   12.88
   1  14   2  102.98   12.90
   1 -14   2  116.65   12.82
  -1  14  -2  111.14   13.50
   1 -14   2  103.23   13.44
  -1  14  -2  106.17   12.82
   1  14   2  113.62   12.85
  -1  14  -3   10.78    1.73
  -1  14  -3    9.43    3.78
   1  14   3   10.42    1.82
   1 -14   3   10.15    1.71
   1 -14   3    8.12    1.76
   1  14   3   14.98    1.73
  -1 -14  -3    9.02    1.90
   1  14   3    7.67    2.21
   1 -14   3   10.04    3.74
  -1  14  -3   12.70    1.79
  -1 -14  -3    8.91    1.68
  -1 -14  -3   13.31    2.48
   1 -14   4   23.35    2.82
  -1  14  -4   18.94    2.67
   1  14   4   20.29    2.77
  -1  14  -4   22.70    4.52
  -1  14  -4   20.32    2.79
  -1 -14  -4   22.47    3.55
   1  14   4   15.55    3.21
   1 -14   4   22.65    2.74
  -1 -14  -4   22.19    2.79
   1  14   4   21.87    2.85
   1 -14   4   16.34    4.20
  -1 -14  -4   19.90    2.95
  -1 -14  -5    0.70    1.20
   1  14   5   -0.97    1.00
   1  14   5    1.19    1.34
  -1  14  -5    4.06    3.87
  -1  14  -5   -1.28    1.23
   1 -14   5    0.08    1.20
   1 -14   5   -0.43    1.04
  -1  14  -5    0.63    0.98
   1 -14   5    2.20    3.55
  -1  14  -6   18.02    2.45
  -1 -14  -6   14.08    3.54
   1 -14   6   20.91    4.68
   1 -14   6   18.76    2.43
   1 -14   6   16.76    2.61
   1  14   6   20.71    2.71
  -1  14  -6    6.74    4.89
  -1 -14  -6   16.45    2.73
  -1 -14  -6   16.29    2.57
   1  14   6   18.07    2.59
  -1  14  -6   19.60    2.58
   1  14   6   18.44    3.62
  -1 -14  -7    4.62    2.90
   1 -14   7    4.35    4.32
  -1  14  -7   -1.49    1.17
   1  14   7   -0.11    1.49
  -1  14  -7    2.15    4.26
  -1 -14  -7    0.57    1.75
   1  14   7    2.57    3.14
  -1  14  -7    0.10    1.08
   1  14   7    0.75    1.36
   1 -14   7    0.28    1.16
  -1 -14  -7   -0.98    1.43
   1 -14   8    7.80    1.98
   1 -14   8    2.11    4.23
  -1 -14  -8    4.00    1.66
  -1  14  -8    5.11    1.75
  -1 -14  -8    4.18    1.75
  -1  14  -8    3.46    1.47
   1  14   8    5.92    1.72
   1  14   8    5.09    1.95
  -1  14  -8   -0.70    4.66
  -1 -14  -8    3.15    3.58
  -1  14  -8    4.60    1.30
   1  14   8    5.27    3.52
  -1  14  -9   59.84    7.40
   1 -14   9   58.33    8.86
  -1  14  -9   59.74    7.33
  -1 -14  -9   55.24    8.34
  -1 -14  -9   60.84    7.54
  -1  14  -9   58.19    7.29
  -1 -14  -9   65.74    7.44
   1 -14   9   64.66    7.52
  -1  14  -9   67.95    9.70
   1  14   9   58.31    8.25
   1  14   9   63.42    7.40
   1  14   9   63.86    7.51
  -1  14 -10    9.37    1.95
  -1  14 -10    6.45    1.90
   1  14  10    5.33    4.15
   1 -14  10   12.73    5.47
   1  14  10   12.82    2.23
  -1 -14 -10   15.67    2.70
  -1 -14 -10    6.03    4.25
  -1 -14 -10   15.68    2.41
  -1  14 -11   10.76    2.34
  -1 -14 -11   12.47    4.48
  -1  14 -11   12.18    2.34
   1  14  11   15.73    3.06
   1 -14  11   12.60    2.85
  -1 -14 -11   19.38    2.58
  -1  14 -11   14.08    2.80
   1 -14  11   15.40    5.42
   1  14  11   15.21    4.68
   1  14  12    7.76    2.37
  -1  14 -12    5.21    1.78
   1 -14  12    6.40    5.68
  -1  14 -12    6.14    1.71
   1  14  12    1.32    2.56
   1 -14  12    5.74    2.06
  -1 -14 -12    1.50    2.28
  -1 -14 -12    2.24    4.62
  -1 -14 -12    4.81    2.20
  -1  14 -12    6.24    2.40
   1 -14  13    5.07    6.25
  -1 -14 -13    2.83    2.47
   1  14  13    2.40    4.34
  -1  14 -13    0.70    1.59
   1  14  13   -0.52    2.50
   1  14  13   -1.24    2.18
  -1  14 -13   -0.17    1.78
  -1  14 -13   -0.36    1.56
  -1 -14 -13    0.70    4.54
  -1 -14 -13    1.83    2.61
   1 -14  13    0.37    2.36
  -1  14 -13    4.62    7.84
  -1 -15  14   19.14    6.24
   1  15 -14   13.90    3.12
   1  15 -14   13.49    2.33
  -1  15  14   17.83    2.72
   1 -15 -14    9.68    5.02
   1  15 -14   15.01    8.68
  -1  15  14    8.16    5.08
   1  15 -14   14.10    2.37
   1 -15 -14   20.57    3.34
   1 -15 -14   14.14    3.09
  -1 -15  14   19.89    3.40
  -1  15  14   14.60    3.30
  -1  15  13    2.47    1.90
   1  15 -13    1.57    1.65
   1  15 -13   -0.84    1.27
  -1 -15  13   10.32    5.77
  -1 -15  13   -0.35    2.25
  -1  15  13    1.03    4.45
   1  15 -13    1.10    6.76
   1 -15 -13    0.16    1.77
   1 -15 -13    2.59    2.33
   1  15 -13    0.52    1.29
  -1  15  13   -0.48    1.98
  -1 -15  12   14.84    5.56
   1  15 -12   19.11    2.97
  -1  15  12   20.74    3.01
   1 -15 -12   25.22    5.52
  -1  15  12   20.33    5.06
   1  15 -12   15.32    2.57
   1  15 -12   17.83    2.60
  -1 -15  12   22.87    3.36
  -1  15  12   22.15    3.31
   1  15 -11    2.81    1.19
   1  15 -11    3.00    1.24
   1 -15 -11    6.47    2.20
  -1 -15  11    4.54    4.88
  -1  15  11   -2.95    4.02
   1  15 -11    3.43    1.67
  -1  15  11    4.41    1.63
   1 -15 -11    2.77    4.25
   1 -15 -11    5.49    1.70
  -1  15  10   33.76    4.19
  -1  15  10   33.18    4.44
   1  15 -10   31.80    4.00
   1 -15 -10   42.08    4.60
   1  15 -10   27.20    7.31
  -1  15  10   27.60    5.70
  -1 -15  10   29.91    4.41
  -1 -15  10   28.73    6.12
   1 -15 -10   35.51    4.30
   1 -15 -10   43.71    6.17
   1  15 -10   30.08    3.99
  -1 -15   9   10.16    4.66
  -1  15   9   13.69    4.25
   1  15  -9   17.26    5.56
  -1  15   9   13.07    2.55
   1  15  -9   13.66    2.08
  -1 -15   9   14.05    2.53
  -1  15   9   16.01    2.28
   1 -15  -9   19.05    2.47
   1 -15  -9   16.60    2.76
   1  15  -9   14.59    2.05
   1 -15  -9   12.10    4.48
   1  15  -9   15.98    2.32
   1 -15  -8   17.00    4.39
  -1  15   8   13.84    3.80
   1  15  -8   11.82    2.06
  -1 -15   8   13.83    4.43
   1  15  -8   15.35    5.32
  -1  15   8   13.21    2.01
  -1  15   8    8.38    2.27
   1  15  -8    9.26    1.67
   1 -15  -8   16.59    2.30
  -1 -15   8   15.86    2.25
   1 -15  -8   10.09    2.03
  -1 -15   7    1.46    1.45
   1  15  -7    0.89    4.27
   1 -15  -7   -0.94    3.70
  -1  15   7    0.08    1.11
   1 -15  -7    2.62    1.21
  -1  15   7    0.81    1.49
  -1  15   7    4.61    3.21
  -1 -15   7    4.89    3.73
   1  15  -7    1.13    1.04
   1 -15  -7    5.24    1.72
  -1 -15   6   31.43    3.82
   1  15  -6   31.48    5.83
   1 -15  -6   25.07    5.01
  -1 -15   6   27.87    3.59
   1 -15  -6   28.37    3.75
   1 -15  -6   31.17    3.85
  -1  15   6   31.60    3.71
  -1 -15   6   28.67    5.11
  -1  15   6   34.70    4.85
  -1  15   6   32.09    3.84
  -1  15   5   16.81    2.36
   1 -15  -5   12.62    2.49
  -1 -15   5   19.92    2.26
   1 -15  -5   20.22    2.58
  -1 -15   5   18.31    4.04
  -1  15   5   21.67    3.88
  -1  15   5   18.06    2.73
   1  15  -5   20.14    4.74
   1 -15  -5   23.27    4.02
   1  15  -5   13.62    2.27
   1  15  -5   16.88    2.51
  -1 -15   5   25.26    2.56
   1 -15  -4    6.87    1.30
  -1 -15   4    9.54    3.26
   1  15  -4    5.55    3.56
   1  15  -4    4.10    1.40
  -1 -15   4    4.10    1.41
  -1  15   4   -0.14    2.69
  -1  15   4    7.93    1.30
  -1 -15   4    7.37    1.14
   1  15  -4    5.22    1.16
  -1  15   4   10.07    1.66
  -1 -15   3   15.74    2.28
   1 -15  -3   17.15    2.32
   1  15  -3   17.95    2.41
  -1 -15   3   16.11    3.46
   1 -15  -3   21.66    2.39
   1 -15  -3   17.01    2.49
   1 -15  -2 1132.08  127.56
  -1  15   2 1004.59  127.70
  -1 -15   2 1172.24  127.53
  -1  15   2 1133.55  127.50
  -1  15   2 1071.03  127.55
   1  15  -2 1130.17  127.67
   1  15  -2 1143.74  127.53
  -1  15   1  103.59   12.37
  -1 -15   1   99.78   12.10
   1  15  -1   92.22   12.07
  -1 -15   1  121.02   11.90
   1  15  -1  101.61   11.87
  -1  15   1  107.62   11.94
   1 -15  -1  107.94   11.95
   1  15  -1   92.10   11.86
  -1  15   1  100.02   11.84
  -1 -15   0  353.03   40.67
   1  15   0  350.97   40.66
  -1  15   0  364.86   40.65
  -1 -15   0  359.55   40.75
   1  15   0  357.20   40.75
   1  15   0  316.65   40.66
   1 -15   0  393.84   40.70
  -1  15   0  357.12   40.69
  -1 -15   0  378.40   40.69
   1 -15   0  354.12   40.65
   1 -15   1   40.23    4.74
   1  15   1   40.50    4.73
  -1 -15  -1   41.54    4.77
   1 -15   1   37.66    4.65
  -1  15  -1   37.39    4.69
  -1  15  -1   37.68    4.65
   1 -15   1   37.39    5.71
  -1 -15  -1   40.55    4.82
   1  15   1   36.71    4.86
   1  15   1   39.82    4.68
  -1 -15  -1   40.73    4.69
   1  15   2   51.19    6.91
  -1  15  -2   60.95    6.80
   1 -15   2   55.34    6.79
   1  15   2   50.65    6.88
   1 -15   2   63.35    7.79
  -1  15  -2   56.52    7.90
  -1 -15  -2   59.98    6.79
  -1 -15  -2   58.85    6.85
  -1 -15  -2   69.63    6.90
   1  15   2   57.83    6.82
  -1  15  -2   55.58    6.79
   1 -15   2   56.05    6.80
  -1  15  -3    5.09    1.36
   1 -15   3    8.58    1.38
  -1 -15  -3    7.60    1.65
   1 -15   3    6.84    1.46
  -1 -15  -3   10.39    1.55
   1  15   3    7.41    1.57
   1  15   3    8.97    1.52
  -1 -15  -3    6.33    1.99
  -1  15  -3    7.02    3.61
  -1  15  -3    6.08    1.43
   1 -15   3    8.58    3.69
   1  15   3    5.11    2.01
  -1  15  -4    2.50    1.30
   1 -15   4    0.61    3.67
   1  15   4    2.75    1.25
  -1  15  -4    5.02    3.83
   1 -15   4    2.86    1.18
   1  15   4    3.47    2.52
  -1 -15  -4    3.73    1.60
   1 -15   4    4.45    1.16
  -1 -15  -4   -0.54    1.59
  -1 -15  -4    4.21    2.47
  -1  15  -4    4.13    1.49
   1  15   5   17.95    2.54
   1 -15   5   18.77    4.50
  -1 -15  -5   19.46    2.59
   1  15   5   20.11    2.70
  -1  15  -5   20.01    2.49
  -1  15  -5   13.97    4.50
   1 -15   5   16.86    2.50
   1 -15   5   20.76    2.60
  -1  15  -5   14.47    2.63
  -1  15  -6    1.73    1.34
   1 -15   6    2.39    1.08
  -1 -15  -6    3.03    2.64
  -1  15  -6    1.65    4.23
   1 -15   6    3.49    3.98
  -1 -15  -6    3.52    1.38
   1  15   6    2.17    1.45
  -1  15  -6    2.15    1.18
  -1 -15  -6    1.61    1.53
   1 -15   6    3.82    1.50
   1  15   6    3.07    1.21
   1  15   6    5.74    2.51
   1  15   7   22.48    2.92
  -1 -15  -7   20.43    2.92
   1 -15   7   18.06    4.97
  -1  15  -7    9.95    5.50
  -1  15  -7   25.01    2.94
  -1 -15  -7   20.71    4.17
   1  15   7   22.91    3.05
  -1  15  -7   21.03    2.81
   1 -15   7   11.16    2.91
   1 -15   7   21.95    2.77
  -1 -15  -7   20.83    3.04
   1  15   7   20.87    4.08
  -1  15  -8   12.98    2.01
  -1 -15  -8   12.00    2.25
   1  15   8    5.13    2.05
   1 -15   8    7.90    4.61
  -1 -15  -8    6.93    3.74
   1  15   8   14.13    2.48
  -1  15  -8    9.54    1.92
  -1  15  -8   10.54    1.76
  -1  15  -8   12.92    5.61
  -1 -15  -8   11.73    2.41
   1  15   8   15.11    3.91
   1 -15   9    0.33    4.59
  -1  15  -9    1.53    1.39
   1  15   9    1.17    3.44
  -1  15  -9    4.83    5.73
   1 -15   9    1.85    1.78
  -1 -15  -9    3.41    2.03
   1  15   9    1.25    1.61
  -1  15  -9   -1.32    1.35
  -1 -15  -9    0.25    1.82
   1  15   9   -1.21    1.85
  -1 -15  -9    0.23    3.53
  -1  15 -10    3.89    1.26
   1 -15  10    5.49    5.12
   1  15  10   -1.36    1.80
   1  15  10    3.41    3.85
  -1  15 -10    0.36    1.13
  -1 -15 -10    3.64    3.90
  -1 -15 -11    4.41    2.13
   1  15  11    8.45    2.38
  -1  15 -11    3.61    1.56
   1  15  11   -4.91    4.13
  -1  15 -11    1.48    5.92
  -1 -15 -11    0.57    3.48
  -1 -15 -11    4.90    2.41
   1 -15  11   14.29    5.58
  -1  15 -11    3.77    1.61
   1 -15  11    1.27    2.30
  -1  15 -12   34.32    4.82
   1  15  12   31.40    4.56
  -1  15 -12   31.08    4.41
  -1 -15 -12   40.27    4.82
   1  15  12   28.01    4.91
  -1  15 -12   37.07    8.18
   1 -15  12   34.54    7.75
   1 -15  12   38.85    4.81
  -1 -15 -12   38.11    4.88
  -1  15 -12   33.59    4.40
  -1 -15 -12   33.43    6.26
  -1  15 -13    1.41    1.53
   1  15  13   -2.86    2.70
  -1 -15 -13   -0.72    2.34
   1 -15  13   -1.85    1.91
  -1 -15 -13    0.37    2.40
  -1  15 -13    3.53    2.38
   1  15  13   -1.25    2.11
  -1  15 -13   -1.56    1.71
   1 -15  13    2.32    5.71
   1  15  13    1.68    3.72
  -1 -16  14    4.47    5.71
   1  16 -14   -1.71    2.04
  -1  16  14   -1.05    1.88
   1  16 -14   -0.44    1.25
   1 -16 -14    2.45    2.33
   1  16 -14    0.09    1.30
   1 -16 -14   -0.77    4.70
  -1 -16  14    2.07    2.53
   1 -16 -14    4.87    2.44
   1  16 -14    3.02    6.70
  -1  16  14   -0.37    4.51
  -1  16  14   -1.39    2.47
  -1 -16  13    4.15    6.01
   1  16 -13    4.27    2.38
  -1  16  13    6.26    2.14
   1 -16 -13    5.13    2.45
   1  16 -13    9.19    1.66
  -1 -16  13   10.93    2.19
   1 -16 -13    7.27    2.45
   1  16 -13    5.68    1.47
   1  16 -13    9.52    7.76
  -1  16  13   11.01    4.87
  -1  16  13    6.06    2.31
   1 -16 -12    1.82    2.48
  -1  16  12    5.52    1.95
   1 -16 -12   10.66    4.62
  -1  16  12    5.20    2.34
   1  16 -12    5.23    2.05
  -1 -16  12    7.63    2.39
   1  16 -12    4.96    1.35
  -1 -16  12    1.15    5.06
   1  16 -12    1.67    1.19
   1  16 -12    2.55    6.50
  -1  16  12    3.82    4.07
   1  16 -11    1.47    1.94
   1 -16 -11    0.31    4.52
   1  16 -11    0.14    1.19
  -1  16  11    6.61    1.60
  -1 -16  11    2.99    2.03
   1  16 -11    2.38    1.24
   1 -16 -11    5.52    2.04
  -1  16  11    2.95    4.31
   1  16 -11   10.74    6.67
  -1 -16  11    6.67    4.76
  -1 -16  10   40.12    4.52
  -1  16  10   40.31    4.35
   1  16 -10   26.90    4.06
   1 -16 -10   34.13    6.14
   1 -16 -10   41.82    4.52
   1  16 -10   46.34    7.63
  -1  16  10   23.30    5.83
   1  16 -10   32.06    4.10
  -1  16  10   33.96    4.53
   1 -16 -10   34.07    4.64
   1 -16  -9   33.15    5.39
   1 -16  -9   32.19    3.15
  -1  16   9   17.16    4.77
   1  16  -9   32.09    6.12
  -1 -16   9   30.67    3.27
  -1  16   9   24.83    3.35
  -1  16   9   30.33    3.03
  -1 -16   9   31.60    5.39
   1  16  -9   16.61    2.61
   1  16  -9   20.17    3.09
   1 -16  -9   25.58    3.41
  -1  16   8   66.29    7.35
   1 -16  -8   75.23    7.46
   1  16  -8   58.68    7.28
   1  16  -8   48.78    7.07
   1  16  -8   81.26    9.16
  -1 -16   8   49.88    8.47
   1 -16  -8   64.78    8.58
  -1  16   8   51.40    8.07
   1 -16  -8   68.99    7.31
  -1  16   8   70.61    7.28
  -1 -16   8   65.07    7.37
   1 -16  -7    1.00    1.62
   1 -16  -7    2.40    3.89
  -1  16   7    0.63    1.62
  -1  16   7    3.99    3.24
  -1 -16   7    1.30    1.18
   1  16  -7    0.10    1.46
  -1 -16   7    1.66    3.61
   1 -16  -7    0.97    1.17
   1  16  -7    1.79    4.25
  -1  16   7   -0.24    1.18
   1 -16  -6   22.58    3.02
   1 -16  -6   21.35    2.86
  -1 -16   6   21.94    4.42
  -1  16   6   14.69    4.09
  -1 -16   6   20.91    2.87
   1  16  -6   26.65    5.21
  -1  16   6   23.42    2.88
  -1 -16   6   20.39    2.66
  -1  16   6   22.29    3.05
   1 -16  -6   22.48    4.86
  -1 -16   5   -0.16    1.20
  -1 -16   5    0.95    0.84
  -1 -16   5    1.28    3.04
   1  16  -5    1.33    3.77
   1 -16  -5   -2.26    3.23
   1  16  -5    0.64    1.20
   1 -16  -5   -0.09    1.33
  -1  16   5    0.68    2.88
   1 -16  -5   -0.27    1.05
  -1  16   5    1.38    1.09
  -1  16   5    2.91    1.29
  -1 -16   4   37.92    4.65
   1  16  -4   40.29    6.00
  -1 -16   4   38.28    5.72
   1 -16  -4   44.34    4.94
   1  16  -4   39.09    4.79
  -1  16   4   39.01    4.90
   1 -16  -4   40.61    4.76
  -1  16   4   39.78    5.64
   1 -16  -3   10.63    1.66
   1 -16  -3   10.73    1.74
   1 -16  -3   11.20    1.95
  -1 -16   3    9.58    3.11
   1  16  -3   12.22    1.78
  -1 -16   2  193.50   21.95
   1  16  -2  190.42   22.19
   1 -16  -2  204.97   22.01
  -1  16   2  189.30   21.92
   1 -16  -2  183.36   21.92
  -1  16   2  200.08   21.99
   1  16  -2  189.53   21.95
  -1  16   1  120.43   13.56
   1  16  -1  107.68   13.51
  -1 -16   1  117.78   13.76
   1  16  -1  106.29   13.51
  -1  16   1  114.96   13.49
   1  16  -1  118.73   13.73
   1 -16  -1  123.92   13.50
  -1 -16   1  122.45   13.52
   1 -16  -1  131.48   13.59
   1 -16   0  154.45   17.33
  -1  16   0  143.75   17.32
   1 -16   0  155.88   17.28
   1  16   0  164.44   17.44
   1  16   0  136.77   17.28
  -1 -16   0  161.03   17.32
  -1 -16   0  164.55   17.48
  -1  16   0  155.51   17.27
  -1 -16   0  139.67   17.29
   1  16   0  151.48   17.29
  -1  16  -1   16.38    2.37
   1 -16   1   24.81    4.00
  -1 -16  -1   19.32    2.41
   1  16   1   18.11    2.37
  -1  16  -1   15.80    2.42
   1 -16   1   17.00    2.51
  -1  16  -1   19.09    4.15
   1  16   1   17.84    2.78
   1 -16   1   16.86    2.33
  -1 -16  -1   23.16    2.58
  -1 -16  -1   17.60    2.66
   1  16   1   15.93    2.47
   1 -16   2    0.87    3.20
  -1  16  -2    7.08    3.62
  -1  16  -2    4.08    1.17
  -1 -16  -2    2.45    1.25
   1  16   2    2.64    1.30
   1  16   2    0.99    1.77
   1  16   2    1.94    1.69
  -1 -16  -2    4.65    1.09
   1 -16   2    3.37    1.21
  -1 -16  -2    3.41    1.35
   1 -16   2    1.82    1.20
  -1  16  -2    3.56    1.24
  -1  16  -3   27.70    3.28
   1 -16   3   22.89    3.26
  -1 -16  -3   30.28    3.31
   1  16   3   24.42    3.36
  -1  16  -3   21.72    3.27
   1  16   3   21.19    3.54
   1 -16   3   31.01    4.71
   1 -16   3   27.00    3.30
  -1 -16  -3   22.31    3.57
  -1  16  -3   26.40    4.93
  -1 -16  -3   32.95    3.51
   1  16   3   26.19    3.32
  -1 -16  -4  219.53   26.22
  -1 -16  -4  238.93   26.06
   1 -16   4  231.09   26.08
  -1  16  -4  223.73   26.06
  -1 -16  -4  264.16   26.13
   1  16   4  228.32   26.04
   1 -16   4  227.41   26.03
   1  16   4  210.22   26.14
  -1  16  -4  219.44   26.64
  -1  16  -4  206.95   26.00
   1 -16   4  242.88   26.58
  -1  16  -5    2.97    1.28
  -1 -16  -5    3.76    1.65
   1  16   5    2.33    1.35
   1 -16   5    2.04    1.26
  -1 -16  -5    2.80    1.33
  -1  16  -5   -1.77    3.97
   1 -16   5    2.03    1.18
  -1  16  -5    3.61    1.49
   1  16   5    2.09    1.32
   1 -16   5    4.15    3.85
  -1  16  -6    1.62    1.12
  -1  16  -6    0.84    4.48
  -1 -16  -6    3.30    3.00
  -1 -16  -6    0.91    1.15
   1  16   6    1.83    1.09
   1 -16   6    0.39    1.39
   1 -16   6    4.85    3.98
   1  16   6   -1.60    1.47
   1 -16   6   -0.42    1.15
   1  16   6    2.09    2.43
  -1  16  -6    1.98    1.34
  -1 -16  -6    0.55    1.70
   1 -16   7   10.55    4.28
   1 -16   7    4.34    1.41
   1  16   7    8.03    1.72
  -1  16  -7    9.55    4.64
  -1  16  -7    6.47    1.75
  -1 -16  -7    7.11    1.70
  -1  16  -7    6.61    1.55
   1  16   7    7.68    1.86
  -1 -16  -7    7.22    2.01
   1 -16   7    7.91    1.94
  -1 -16  -7    7.88    3.27
   1  16   7   10.59    3.24
   1  16   8   16.01    2.72
  -1  16  -8   19.50    2.75
  -1  16  -8   17.74    5.53
  -1  16  -8   12.79    2.46
  -1 -16  -8   17.03    3.94
  -1 -16  -8   24.45    3.05
  -1 -16  -8   17.66    2.73
   1  16   8   17.68    2.95
   1 -16   8   16.57    5.02
   1  16   8   18.72    4.12
  -1  16  -9   20.95    6.25
  -1  16  -9   15.50    2.82
   1  16   9   21.11    3.04
  -1 -16  -9   23.34    3.16
   1  16   9   15.06    4.20
  -1  16  -9   20.22    2.77
  -1 -16  -9   22.69    4.57
  -1 -16  -9   21.25    3.10
   1 -16   9   20.09    3.00
   1  16   9   21.68    3.15
  -1 -16 -10    5.15    3.30
   1  16  10    1.77    1.83
   1 -16  10    4.95    2.22
  -1  16 -10    1.46    1.35
  -1  16 -10    1.23    1.79
  -1  16 -10    3.18    1.48
   1  16  10    0.26    3.92
  -1  16 -10   -0.45    5.93
   1 -16  10   -1.11    5.04
   1  16  11    6.49    4.07
   1 -16  11    9.65    6.03
  -1 -16 -11   12.02    2.70
  -1 -16 -11   15.23    2.58
  -1  16 -11    7.81    2.00
  -1 -16 -11    7.65    4.39
  -1  16 -11    9.60    2.04
   1 -16  11   14.65    2.88
   1  16  11    8.66    2.89
   1  16  12    9.17    2.93
  -1  16 -12    7.67    1.80
  -1  16 -12    6.03    1.82
   1  16  12    1.84    3.46
  -1  16 -12   -2.71    7.30
  -1 -16 -12   12.99    2.68
   1 -16  12    9.11    5.52
  -1 -16 -12   10.54    4.56
   1 -16  12    7.15    2.51
  -1  16 -12    7.81    2.38
   1  16  12    5.30    1.80
  -1 -16 -12    7.82    2.39
  -1 -16 -13    2.02    1.97
  -1  16 -13   -0.60    7.76
   1 -16  13    7.00    5.77
   1  16  13    0.67    4.18
  -1  16 -13    0.94    1.69
   1  16  13    5.67    2.85
   1 -16  13    1.50    2.03
  -1  16 -13   -0.12    1.60
   1  16  13    1.74    2.09
  -1  16 -13    3.03    2.52
  -1 -16 -13   -0.19    2.50
  -1 -17  13    4.57    5.79
  -1  17  13    6.78    2.17
  -1  17  13    8.49    4.54
   1 -17 -13    4.91    2.32
   1  17 -13    4.55    1.44
  -1  17  13    4.34    2.58
  -1 -17  13   11.63    2.25
   1 -17 -13    5.16    2.23
   1  17 -13    7.93    2.28
   1  17 -13    2.73    1.47
  -1 -17  12    3.46    5.02
  -1 -17  12    4.16    2.22
   1 -17 -12    2.34    4.65
  -1  17  12   -1.59    4.26
   1  17 -12    3.11    7.20
   1 -17 -12    3.75    2.49
   1  17 -12    2.21    2.10
  -1  17  12    1.26    2.38
   1  17 -12    3.55    1.34
   1  17 -12    0.94    1.31
  -1  17  11   -2.35    4.24
   1  17 -11    1.88    6.07
  -1 -17  11    3.64    2.14
   1  17 -11    3.29    1.90
   1 -17 -11    2.83    4.56
  -1  17  11    3.75    1.61
   1  17 -11    4.61    1.33
  -1 -17  11    6.36    4.88
   1 -17 -11    4.39    1.74
   1  17 -11    2.29    1.21
  -1  17  10    3.95    1.99
   1  17 -10    2.47    1.15
   1 -17 -10    1.20    4.26
   1 -17 -10    3.79    1.69
  -1  17  10    3.89    1.65
   1  17 -10    8.06    6.07
  -1  17  10    8.13    4.12
   1  17 -10    3.00    1.08
   1 -17 -10    3.25    2.25
   1  17  -9   24.23    3.23
  -1  17   9   24.10    3.43
   1  17  -9   18.29    2.86
  -1  17   9   25.44    3.23
   1  17  -9   27.29    6.55
  -1  17   9   14.67    4.80
   1 -17  -9   30.88    5.54
  -1 -17   9   28.51    3.45
  -1 -17   9   24.73    5.34
   1 -17  -9   24.16    3.25
   1 -17  -9   24.64    3.57
   1  17  -9   23.00    2.89
   1  17  -8   31.97    4.83
  -1  17   8   41.41    6.24
  -1 -17   8   45.66    5.18
   1  17  -8   42.32    5.20
   1  17  -8   61.14    7.53
   1 -17  -8   52.62    6.76
   1 -17  -8   47.48    5.09
  -1  17   8   45.82    5.06
   1 -17  -8   39.35    5.20
  -1 -17   8   44.32    6.68
  -1  17   8   48.39    5.30
  -1  17   7    2.75    3.32
   1 -17  -7    2.98    1.75
   1 -17  -7    4.49    1.45
  -1  17   7    4.00    1.74
  -1 -17   7    3.40    1.52
  -1  17   7    5.39    1.38
   1 -17  -7    6.05    3.86
  -1 -17   7    4.77    3.84
   1  17  -7    5.44    4.72
   1  17  -6   92.25   11.38
  -1  17   6   98.37   11.35
   1 -17  -6   92.80   12.13
  -1 -17   6  102.64   11.42
  -1 -17   6   75.23   12.03
   1 -17  -6  100.94   11.38
  -1  17   6   71.28   11.94
   1 -17  -6  106.35   11.46
   1  17  -6   94.12   12.48
  -1  17   6  101.47   11.44
  -1 -17   5    7.03    1.54
   1 -17  -5    6.65    1.35
  -1 -17   5    7.84    3.32
  -1  17   5    5.47    3.12
  -1  17   5    5.06    1.28
   1 -17  -5    9.50    3.24
   1  17  -5    5.83    1.45
   1  17  -5    3.13    3.90
  -1  17   5    6.61    1.69
   1  17  -4   14.67    2.41
  -1 -17   4   10.94    3.63
   1 -17  -4   17.46    2.25
   1 -17  -4   16.33    2.51
   1  17  -4   15.28    4.00
   1 -17  -4   18.13    2.32
  -1  17   4   17.23    3.71
  -1  17   4    9.51    3.45
  -1  17   4   17.07    2.50
  -1 -17   3   82.87   10.74
  -1 -17   3  101.96   10.27
   1 -17  -3   90.15   10.21
   1 -17  -3   90.22   10.22
   1  17  -3   67.30   10.71
  -1  17   3   87.40   10.28
   1 -17  -3   89.34   10.31
   1  17  -3   79.36   10.22
   1 -17  -2   10.33    1.67
   1  17  -2   10.33    1.77
  -1 -17   2   11.35    1.76
   1 -17  -2   13.15    2.00
   1  17  -2   10.46    1.76
  -1  17   2   13.82    1.97
  -1  17   2   10.63    1.68
  -1 -17   1   55.49    6.20
   1 -17  -1   52.47    6.24
   1  17  -1   52.49    6.59
  -1 -17   1   56.13    6.19
   1 -17  -1   53.10    6.15
  -1  17   1   52.61    6.24
   1  17  -1   50.19    6.17
   1  17  -1   49.98    6.16
  -1  17   1   50.34    6.13
  -1 -17   1   49.78    6.56
   1  17   0   21.23    3.01
  -1 -17   0   19.86    3.16
   1 -17   0   16.42    4.07
   1  17   0   18.06    2.42
   1 -17   0   17.90    2.35
  -1  17   0   15.97    2.48
   1 -17   0   21.24    2.51
  -1 -17   0   17.68    2.42
  -1  17   0   17.00    2.33
   1  17   0   15.85    2.42
  -1 -17   0   17.48    2.46
   1 -17   1   34.17    4.23
   1 -17   1   34.92    4.18
  -1 -17  -1   40.37    4.18
   1  17   1   35.30    4.21
  -1 -17  -1   29.80    4.39
  -1  17  -1   36.57    5.49
   1  17   1   27.35    4.42
  -1 -17  -1   36.13    4.29
  -1  17  -1   33.88    4.24
  -1  17  -1   32.29    4.17
   1 -17   1   34.45    5.35
   1  17   1   32.49    4.20
  -1 -17  -2    7.43    1.43
  -1  17  -2    8.27    1.38
  -1  17  -2    8.74    3.71
   1  17   2    6.18    1.89
  -1 -17  -2    7.01    1.54
   1  17   2    5.92    1.63
   1  17   2    4.42    1.89
   1 -17   2    8.09    1.47
   1 -17   2    5.70    1.44
  -1  17  -2    6.43    1.45
   1 -17   2    9.72    3.66
  -1 -17  -2    6.06    1.68
   1  17   3   58.24    8.31
  -1  17  -3   59.22    8.11
   1  17   3   68.88    8.20
   1 -17   3   70.40    8.09
   1 -17   3   68.16    9.03
  -1  17  -3   69.66    8.08
  -1 -17  -3   72.82    8.19
  -1  17  -3   70.75    9.25
   1 -17   3   67.04    8.05
  -1 -17  -3   79.56    8.17
  -1 -17  -3   71.51    8.08
  -1  17  -4   58.68    7.78
   1 -17   4   55.98    6.52
  -1  17  -4   45.06    6.49
  -1 -17  -4   59.28    6.69
   1  17   4   62.31    6.57
   1 -17   4   56.17    7.56
  -1 -17  -4   61.22    6.61
  -1  17  -4   47.92    6.58
  -1 -17  -4   54.00    6.87
   1 -17   4   58.10    6.57
  -1  17  -5   17.18    2.65
   1 -17   5   10.79    2.75
  -1  17  -5   20.50    2.84
  -1 -17  -5   21.99    2.82
  -1 -17  -5   24.84    3.01
   1  17   5   22.66    2.80
   1  17   5   25.78    2.96
   1 -17   5   20.54    2.72
  -1  17  -5   22.34    4.76
   1 -17   5   18.74    4.58
  -1  17  -6   50.91    6.63
  -1  17  -6   56.58    6.71
  -1 -17  -6   60.18    6.75
   1 -17   6   53.03    6.63
   1  17   6   57.27    6.81
   1 -17   6   59.48    7.97
  -1  17  -6   52.21    8.15
   1  17   6   40.24    7.06
  -1 -17  -6   60.25    7.45
   1 -17   6   62.44    6.71
   1  17   6   58.53    6.71
  -1 -17  -7   -1.18    3.06
   1 -17   7    0.11    1.28
   1  17   7    0.79    1.44
   1  17   7   -0.24    1.49
  -1 -17  -7   -0.82    1.40
  -1  17  -7   -1.15    1.30
  -1  17  -7    0.32    1.55
   1 -17   7   -1.80    1.25
   1 -17   7   -0.57    4.21
  -1 -17  -7   -1.49    1.95
   1  17   7    1.22    2.80
  -1  17  -7    5.81    4.97
  -1  17  -8    2.31    1.34
  -1 -17  -8   -0.22    3.51
   1 -17   8    3.29    1.38
  -1  17  -8    2.18    1.66
  -1 -17  -8    3.78    1.78
   1  17   8   -0.20    3.22
   1 -17   8    0.31    4.32
   1  17   8    3.11    2.10
  -1 -17  -8    3.35    2.03
   1  17   8    2.82    1.64
  -1  17  -8    1.10    5.39
  -1  17  -9   -2.90    5.76
  -1 -17  -9   -0.24    3.20
  -1  17  -9    1.96    1.41
  -1 -17  -9    4.00    1.85
   1  17   9    3.62    3.40
   1  17   9    3.33    1.42
  -1  17  -9    1.07    1.31
  -1 -17  -9    6.77    2.18
  -1  17 -10   12.52    2.42
   1 -17  10    8.17    5.23
  -1  17 -10   12.06    2.18
   1  17  10   10.24    2.71
  -1  17 -10   10.54    1.98
  -1  17 -10   15.27    6.55
   1  17  10    8.34    4.33
   1 -17  10   13.13    2.68
  -1 -17 -10    7.99    4.09
   1 -17  11   11.80    2.59
   1  17  11    5.70    2.71
   1  17  11   10.60    4.06
  -1  17 -11    6.09    6.62
   1 -17  11    8.50    5.57
  -1  17 -11    6.34    1.91
  -1 -17 -11    9.07    2.15
  -1  17 -11   14.64    1.97
  -1 -17 -11    9.80    2.65
   1  17  11    7.80    2.29
  -1 -17 -11    5.06    4.26
   1 -17  12   13.52    5.70
   1  17  12    9.42    4.58
  -1  17 -12   23.78    7.65
  -1  17 -12    9.30    2.52
   1 -17  12   14.63    3.10
  -1 -17 -12   21.52    4.62
  -1 -17 -12   22.53    3.21
  -1 -17 -12   16.71    3.03
  -1  17 -12   14.18    2.55
   1  17  12   16.90    2.97
   1  17  12   22.70    3.31
  -1  17 -13    2.83    1.53
   1  17  13   -0.93    2.14
   1 -17  13   -0.19    1.98
   1  17  13   -1.96    4.04
  -1  17 -13    1.60    2.19
  -1  17 -13   -0.35    1.58
  -1  17 -13    5.42    7.10
  -1 -17 -13    2.65    2.45
  -1 -17 -13   -1.83    1.87
   1  17  13    1.61    2.17
   1 -17  13   -3.75    6.07
   1  18 -13    5.20    1.40
  -1 -18  13   10.46    5.50
   1 -18 -13    3.17    2.38
   1  18 -13    6.11    1.38
  -1  18  13    1.71    2.61
   1  18 -13    5.17    1.86
  -1  18  13    5.75    1.85
   1 -18 -13    7.10    1.90
  -1 -18  13    5.93    2.09
  -1  18  13    5.43    4.45
   1  18 -13   15.42    7.37
   1  18 -12    3.97    1.35
  -1  18  12    1.92    2.15
   1 -18 -12    9.61    2.73
  -1 -18  12    2.73    2.22
  -1 -18  12    8.50    5.29
  -1  18  12    4.75    4.07
   1  18 -12    4.68    6.61
   1 -18 -12    4.39    4.79
   1  18 -12    6.99    1.34
   1  18 -12    3.61    1.87
   1  18 -11   12.18    1.83
   1 -18 -11   11.49    2.34
  -1  18  11   16.13    4.37
   1  18 -11    5.73    6.96
   1  18 -11   10.01    1.75
  -1  18  11    9.42    2.50
   1 -18 -11    9.32    4.61
   1  18 -11    9.38    2.30
  -1 -18  11   18.14    5.54
  -1  18  11   12.75    2.25
  -1 -18  11   11.57    2.61
  -1  18  10  140.23   19.70
   1  18 -10  146.76   18.92
   1 -18 -10  185.95   19.19
   1 -18 -10  196.17   19.34
   1  18 -10  172.19   19.17
   1 -18 -10  145.50   19.82
  -1  18  10  173.39   19.10
   1  18 -10  167.34   18.95
  -1 -18   9   20.38    2.82
   1  18  -9   15.84    2.30
   1  18  -9   11.87    2.24
  -1  18   9   20.60    2.64
  -1 -18   9   16.02    4.85
   1  18  -9   18.62    2.86
   1  18  -9   12.39    5.86
  -1  18   9   21.41    2.83
   1 -18  -9   20.95    2.66
   1 -18  -9   25.37    3.23
  -1  18   9   11.97    4.33
   1 -18  -9   20.02    5.01
  -1 -18   8    3.00    1.78
   1  18  -8    1.54    0.97
  -1  18   8    3.75    3.73
  -1 -18   8    5.64    4.09
   1  18  -8    4.16    5.23
  -1  18   8    8.31    1.94
   1 -18  -8    3.51    4.29
   1 -18  -8    4.23    1.43
  -1 -18   8    2.22    1.04
   1  18  -8    2.02    1.65
   1 -18  -8    4.77    1.78
  -1  18   8    3.99    1.34
  -1 -18   7   44.22    6.86
   1 -18  -7   46.22    5.81
   1  18  -7   37.91    5.46
   1 -18  -7   48.00    5.64
  -1  18   7   53.30    5.79
   1  18  -7   53.61    7.55
  -1  18   7   52.01    5.64
   1 -18  -7   50.29    7.04
  -1  18   7   37.74    6.59
  -1 -18   7   55.55    5.74
   1 -18  -6    5.77    1.45
   1  18  -6    6.25    1.58
  -1  18   6    7.38    1.43
   1 -18  -6   -0.21    3.47
  -1  18   6    3.21    1.79
  -1  18   6   10.35    3.27
   1  18  -6    5.08    4.29
   1 -18  -6    7.71    1.67
  -1 -18   6    5.18    3.50
   1  18  -6    3.07    1.11
  -1 -18   6    4.65    1.50
  -1 -18   5   16.06    2.73
   1 -18  -5   21.98    2.65
  -1  18   5   18.02    2.61
   1 -18  -5   16.97    3.77
  -1 -18   5   17.56    4.10
   1  18  -5   21.47    2.67
  -1  18   5   10.56    3.85
   1  18  -5   16.91    4.49
  -1  18   5   21.57    2.88
  -1  18   4    2.67    2.73
   1 -18  -4    5.99    1.54
   1  18  -4    3.43    1.17
   1  18  -4    3.21    1.17
  -1  18   4    3.55    2.60
   1  18  -4    7.48    3.45
  -1 -18   4    2.19    3.03
   1 -18  -4    5.79    1.21
   1 -18  -4    4.67    1.28
  -1  18   4    7.15    1.52
   1 -18  -3  133.79   15.47
  -1  18   3   79.57   15.80
   1 -18  -3  147.10   15.44
   1  18  -3  131.22   15.49
  -1 -18   3  142.21   15.47
   1  18  -3  130.80   15.88
  -1 -18   3  136.39   15.88
   1  18  -3  134.61   15.44
  -1  18   3  124.11   15.53
   1 -18  -3  139.62   15.54
   1 -18  -2    5.89    1.55
  -1 -18   2    7.21    1.44
   1 -18  -2    6.88    3.10
  -1  18   2    7.64    1.59
   1  18  -2    6.69    1.34
  -1  18   2    6.30    1.27
  -1 -18   2    6.23    1.36
   1 -18  -2    6.01    1.24
   1  18  -2    6.79    1.31
  -1 -18   1   39.73    5.12
   1  18  -1   38.00    4.62
  -1  18   1   39.48    4.59
  -1  18   1   39.65    4.72
   1  18  -1   37.21    4.65
  -1 -18   1   40.89    4.68
   1 -18  -1   39.62    4.75
   1  18  -1   38.22    5.17
   1 -18  -1   49.10    5.83
   1 -18  -1   38.90    4.58
  -1 -18   1   32.15    4.65
   1  18   0    8.88    1.56
  -1 -18   0    8.23    1.48
  -1  18   0    7.44    1.39
   1 -18   0    9.89    1.69
   1 -18   0    9.60    3.37
  -1 -18   0    5.02    2.42
  -1  18   0    6.17    1.62
  -1 -18   0   10.13    1.65
  -1  18   0    4.28    3.09
   1 -18   0    7.29    1.45
   1  18   0    5.52    1.44
   1  18   0    7.28    2.51
  -1 -18  -1   34.94    5.80
  -1 -18  -1   50.84    5.73
   1 -18   1   41.33    5.60
  -1  18  -1   48.91    5.70
  -1  18  -1   44.57    6.70
   1  18   1   40.87    5.84
   1 -18   1   45.34    6.56
  -1  18  -1   48.40    5.62
   1  18   1   50.95    5.66
  -1 -18  -1   51.91    5.64
   1 -18   1   54.36    5.72
   1  18   1   45.74    5.68
  -1 -18  -2  101.16   11.13
  -1  18  -2  101.53   11.09
  -1 -18  -2   95.53   11.15
  -1 -18  -2  108.20   11.10
   1 -18   2   85.93   11.06
  -1  18  -2   89.55   11.10
   1  18   2   92.39   11.14
   1 -18   2   98.42   11.11
   1 -18   2  100.82   11.83
  -1  18  -2  101.71   11.98
   1  18   2  100.11   11.25
   1  18   2   79.20   11.18
  -1  18  -3   10.91    3.93
   1  18   3    9.89    1.99
   1  18   3    8.36    2.09
   1 -18   3    7.08    1.45
  -1  18  -3    7.88    1.48
  -1 -18  -3    5.54    1.55
   1 -18   3    6.53    3.53
  -1 -18  -3    8.08    1.88
  -1  18  -3    6.70    1.53
  -1 -18  -3    5.44    1.41
   1 -18   3    7.39    1.50
   1  18   3    7.29    1.65
  -1  18  -4   58.59    7.59
  -1  18  -4   79.22    8.94
   1 -18   4   66.80    7.61
  -1 -18  -4   58.79    7.85
   1 -18   4   62.31    7.64
   1  18   4   63.54    7.70
   1 -18   4   64.65    8.64
  -1 -18  -4   69.20    7.75
   1  18   4   64.30    7.62
  -1  18  -4   65.35    7.65
  -1 -18  -4   72.11    7.67
   1 -18   5   10.48    2.00
  -1  18  -5   10.00    1.74
   1 -18   5    8.01    1.80
   1  18   5   12.53    1.97
  -1  18  -5   13.12    4.62
  -1 -18  -5   12.96    2.25
   1  18   5   13.02    2.16
   1 -18   5   10.22    4.10
  -1  18  -5   12.52    1.84
  -1 -18  -5   12.64    1.94
   1  18   5    7.68    2.58
   1 -18   6    3.00    1.50
  -1 -18  -6    3.14    1.32
  -1  18  -6   -2.37    4.79
   1  18   6    4.55    1.46
   1  18   6    1.31    2.54
  -1  18  -6    4.77    1.28
   1 -18   6    3.40    1.32
  -1 -18  -6    2.41    3.29
  -1  18  -6    3.61    1.37
   1 -18   6    2.40    3.78
   1  18   6    2.02    1.83
  -1 -18  -7   14.26    3.86
  -1  18  -7   12.53    2.29
   1 -18   7   21.25    4.82
   1 -18   7   21.33    2.67
   1  18   7   19.79    2.55
  -1  18  -7   14.88    5.02
  -1 -18  -7   14.42    2.50
  -1 -18  -7   14.53    2.76
   1 -18   7   17.16    2.41
   1  18   7   12.30    3.58
   1  18   7   17.41    2.67
  -1  18  -7   15.59    2.57
  -1  18  -8    0.35    1.46
  -1  18  -8    1.51    1.24
  -1  18  -8   -1.12    5.36
   1 -18   8   -1.39    1.17
   1  18   8   -0.66    1.57
  -1 -18  -8   -0.69    1.66
   1 -18   8    6.30    4.28
  -1 -18  -8   -3.76    3.35
   1  18   8    2.57    3.14
   1 -18   8   -0.25    1.73
   1  18   8    0.13    1.93
  -1 -18  -8   -0.94    1.40
   1  18   9    6.15    1.77
  -1 -18  -9    1.44    3.66
  -1 -18  -9    9.78    2.16
  -1  18  -9    5.24    1.58
  -1  18  -9    8.33    1.65
   1  18   9    9.81    3.63
  -1  18 -10   -0.42    1.82
   1  18  10    2.00    3.73
  -1  18 -10    0.47    6.59
  -1  18 -10    1.21    1.46
  -1 -18 -10    2.38    1.95
   1 -18  10   -0.61    2.20
  -1  18 -10    0.67    1.44
  -1 -18 -10   -2.85    3.77
   1  18  10   -0.46    2.35
   1 -18  10   -2.24    4.73
  -1 -18 -11   46.47    5.12
   1  18  11   37.51    5.13
   1  18  11   27.55    4.93
   1  18  11   28.67    6.21
  -1  18 -11   40.33    8.78
   1 -18  11   48.09    5.05
  -1 -18 -11   31.76    5.92
  -1 -18 -11   30.04    5.01
   1 -18  11   30.90    7.13
  -1  18 -11   39.00    4.67
  -1  18 -11   36.70    4.94
  -1  18 -11   35.30    4.69
   1 -18  12   21.46    7.12
  -1  18 -12   39.41    4.89
  -1  18 -12   27.57    4.85
   1  18  12   49.70    5.47
   1  18  12   30.04    6.21
  -1  18 -12   65.37    9.67
   1 -18  12   50.90    5.35
  -1 -18 -12   39.17    5.05
  -1 -18 -12   37.84    6.48
   1  18  12   37.52    5.07
  -1 -18 -12   39.30    5.32
   1  19 -13   20.28    2.83
   1 -19 -13   28.26    3.37
   1  19 -13   24.09    7.83
  -1  19  13    9.15    4.46
  -1  19  13   22.25    3.69
  -1  19  13   16.42    3.07
  -1 -19  13   24.75    6.19
   1  19 -13   18.29    2.88
   1  19 -13   25.69    3.46
   1 -19 -13   22.18    3.86
  -1 -19  13   28.22    3.57
  -1 -19  12   15.89    5.86
  -1  19  12   21.79    3.61
  -1  19  12   11.91    4.71
   1  19 -12   27.99    7.56
  -1 -19  12   28.41    3.66
   1 -19 -12   27.42    3.67
   1  19 -12   22.48    2.87
   1  19 -12   24.71    3.37
   1  19 -12   16.70    2.75
   1 -19 -12   17.54    5.29
   1  19 -11    1.71    2.16
  -1  19  11    3.77    1.62
   1 -19 -11   10.38    2.66
  -1 -19  11    4.69    2.23
  -1 -19  11    2.50    5.06
   1 -19 -11   -1.96    3.97
   1  19 -11    4.98    1.35
  -1  19  11   11.03    2.60
   1  19 -11    2.78    1.18
   1  19 -11   11.03    6.55
  -1  19  11    6.98    3.84
   1 -19 -11    7.06    1.77
   1  19 -10    1.22    1.01
   1 -19 -10    0.62    4.30
  -1  19  10    2.53    1.44
   1  19 -10    0.40    1.61
   1  19 -10    3.35    1.17
   1 -19 -10    2.00    1.76
  -1  19  10    4.33    4.09
   1  19  -9    3.12    5.53
   1 -19  -9    1.78    4.49
   1 -19  -9    2.00    1.68
   1  19  -9    2.26    0.98
  -1 -19   9    3.07    1.85
  -1  19   9    8.30    2.22
   1 -19  -9    2.01    2.08
  -1 -19   9    4.49    4.13
  -1  19   9    2.72    1.46
  -1  19   9    2.50    3.92
  -1 -19   8    5.10    1.21
  -1 -19   8    7.22    1.87
  -1 -19   8    8.14    4.08
  -1  19   8    7.99    3.48
   1 -19  -8    5.59    1.94
   1 -19  -8    7.65    4.07
   1  19  -8    9.10    5.13
   1  19  -8    4.03    1.16
   1 -19  -8    4.69    1.64
  -1  19   8    5.47    1.99
  -1  19   8    5.45    1.64
  -1 -19   7   60.58    8.51
  -1 -19   7   81.46    8.76
   1 -19  -7   85.36    8.89
  -1  19   7   81.89    8.70
   1  19  -7   88.34   10.27
   1 -19  -7   82.70    9.79
   1  19  -7   65.06    8.52
   1 -19  -7   87.59    8.71
  -1 -19   7   57.18    9.61
  -1  19   7   87.22    8.82
  -1  19   7   59.76    9.36
  -1  19   6   27.95    3.64
  -1 -19   6   20.63    5.00
  -1 -19   6   30.63    3.68
  -1  19   6   26.44    4.73
   1 -19  -6   27.85    3.88
   1 -19  -6   31.42    3.66
   1 -19  -6   31.47    5.02
  -1  19   6   31.95    3.82
   1  19  -6   33.82    5.92
   1  19  -6   25.48    3.63
   1  19  -6   27.56    3.50
  -1  19   5    0.80    1.37
  -1 -19   5    2.94    3.50
   1  19  -5    0.44    0.96
   1  19  -5    0.18    1.29
  -1  19   5    2.44    2.93
   1  19  -5   -0.23    3.64
   1 -19  -5    0.32    1.14
  -1 -19   4   12.03    3.33
   1 -19  -4    8.85    1.51
   1  19  -4    9.79    1.72
   1  19  -4    9.69    3.39
  -1  19   4    6.32    2.69
   1 -19  -4   10.83    1.69
   1 -19  -4   10.36    1.82
   1  19  -4    6.28    1.46
  -1  19   4    5.55    2.94
  -1 -19   4    9.38    1.71
   1  19  -3    9.00    3.10
   1 -19  -3   10.73    1.73
  -1 -19   3   10.21    1.71
  -1 -19   3    7.98    3.33
  -1  19   3    6.98    2.82
  -1  19   3    9.18    2.96
   1 -19  -3   11.51    1.95
   1  19  -3    9.85    1.71
  -1 -19   3   11.75    1.78
  -1  19   3   11.82    1.85
   1  19  -3   10.29    1.81
   1 -19  -3   12.70    1.68
   1 -19  -2   41.27    4.60
  -1  19   2   38.02    4.58
   1 -19  -2   45.55    5.56
  -1  19   2   39.98    4.80
   1  19  -2   34.19    4.69
   1  19  -2   41.07    4.65
  -1 -19   2   24.89    4.64
   1 -19  -2   45.81    4.82
  -1 -19   2   39.49    4.63
   1  19  -1  220.87   26.78
  -1 -19   1  249.38   26.60
   1 -19  -1  232.64   26.56
   1 -19  -1  263.98   27.09
   1  19  -1  232.27   26.59
  -1  19   1  231.11   26.64
  -1  19   1  219.38   26.55
   1  19  -1  208.77   26.58
   1 -19  -1  243.74   26.64
  -1 -19   1  250.06   26.60
  -1  19   0  111.85   14.79
   1  19   0  123.26   14.51
   1  19   0  113.13   14.29
   1 -19   0  134.92   14.27
  -1  19   0  120.53   14.25
  -1 -19   0  132.87   14.28
  -1 -19   0  121.44   14.52
   1 -19   0  128.17   14.95
  -1  19   0  126.48   14.35
  -1 -19   0  128.03   14.32
   1  19   0  109.49   14.26
   1 -19   0  130.95   14.34
   1 -19   1  161.52   18.09
  -1 -19  -1  131.31   18.11
  -1  19  -1  156.76   18.06
   1 -19   1  165.23   18.06
  -1  19  -1  180.29   18.75
   1  19   1  151.85   18.11
  -1 -19  -1  158.08   18.11
   1  19   1  152.32   18.21
   1 -19   1  171.05   18.63
  -1  19  -1  164.87   18.13
   1  19   1  136.29   18.04
  -1 -19  -1  181.62   18.09
  -1  19  -2   18.56    2.55
  -1  19  -2   17.22    4.44
   1  19   2   16.14    2.99
   1  19   2   16.68    2.77
   1 -19   2   18.88    2.52
  -1 -19  -2   18.63    2.56
  -1 -19  -2   20.99    2.66
  -1  19  -2   18.10    2.50
  -1 -19  -2   18.79    2.53
   1 -19   2   19.00    2.52
   1  19   2   17.66    2.64
   1 -19   2   17.09    4.03
  -1  19  -3   50.94    5.71
   1  19   3   32.40    5.87
   1  19   3   39.61    5.72
   1 -19   3   54.45    5.73
  -1 -19  -3   55.77    5.76
   1  19   3   36.93    5.82
   1 -19   3   46.35    5.69
  -1 -19  -3   54.24    5.86
   1 -19   3   49.53    6.84
  -1  19  -3   46.33    6.89
  -1  19  -3   42.06    5.67
  -1 -19  -3   52.37    5.70
  -1  19  -4    3.09    1.46
   1  19   4    7.79    1.74
   1 -19   4    7.32    1.52
  -1 -19  -4    7.45    1.41
   1 -19   4    5.44    1.39
  -1 -19  -4    4.29    1.64
  -1  19  -4    7.41    1.38
   1 -19   4    4.11    3.59
  -1  19  -4    6.72    4.06
  -1 -19  -4    2.42    2.15
   1  19   4    4.59    1.46
  -1  19  -5   81.65   10.42
   1  19   5   74.47    9.09
  -1 -19  -5   93.61    9.24
   1 -19   5   90.01    9.16
   1 -19   5   83.91    9.09
  -1 -19  -5   87.12    9.17
  -1  19  -5   66.26    9.08
  -1  19  -5   67.12    9.03
   1  19   5   56.57    9.26
   1 -19   5   79.32   10.20
   1  19   6    0.96    1.37
   1 -19   6    0.21    1.56
  -1 -19  -6    5.45    3.36
  -1  19  -6    0.62    1.55
  -1 -19  -6    4.79    1.66
   1 -19   6    2.45    1.27
   1  19   6   -1.01    2.33
  -1  19  -6   -0.61    4.17
   1 -19   6   -1.91    4.26
  -1  19  -6    0.88    1.21
   1  19   6    1.04    1.81
   1  19   7   21.07    4.05
   1 -19   7   28.19    5.58
   1 -19   7   25.14    3.16
  -1 -19  -7   20.51    4.59
   1  19   7   27.58    3.55
  -1  19  -7   29.86    6.29
   1  19   7   20.44    3.26
  -1 -19  -7   28.70    3.49
  -1 -19  -7   26.18    3.27
   1 -19   7   24.44    3.39
  -1  19  -7   20.04    3.07
  -1  19  -7   21.49    3.25
  -1 -19  -8   34.13    4.45
  -1 -19  -8   42.24    5.75
  -1  19  -8   48.13    7.45
   1 -19   8   37.54    4.29
   1  19   8   35.56    4.51
   1  19   8   31.66    4.43
   1  19   8   27.51    5.21
   1 -19   8   37.42    6.48
  -1 -19  -8   41.49    4.70
  -1  19  -8   26.62    4.21
   1 -19   8   37.21    4.54
   1  19   9    3.06    1.62
  -1 -19  -9    5.04    1.70
   1  19   9    1.54    3.34
  -1 -19  -9    0.49    3.49
  -1  19  -9    3.77    1.46
  -1  19  -9    1.61    1.33
   1 -19  10   -3.01    4.92
  -1 -19 -10    3.08    2.28
  -1  19 -10    1.98    1.48
  -1 -19 -10    0.52    3.48
   1  19  10   -0.73    3.23
   1  19  10    1.57    2.41
  -1  19 -10   -0.57    1.35
  -1  19 -10   -0.48    6.03
  -1  19 -10    0.84    1.90
  -1 -19 -11   -0.16    2.14
   1 -19  11   -2.85    4.97
  -1 -19 -11   -0.17    1.90
  -1  19 -11   -0.71    1.46
  -1 -19 -11   -0.84    3.54
   1  19  11    0.14    1.60
  -1  19 -11   -2.61    6.38
   1  19  11    7.29    4.07
   1  19  11    1.01    2.08
   1 -19  11    1.02    2.23
  -1  19 -11    2.42    1.52
  -1  19 -11    0.61    2.11
  -1  19 -12    2.52    1.67
   1 -19  12    2.19    5.72
  -1 -19 -12    0.61    4.06
  -1  19 -12    3.65    1.66
  -1  19 -12    5.69    7.53
   1  19  12    0.29    4.11
   1  19  12    3.79    2.48
  -1 -19 -12    5.67    2.24
   1 -19  12    6.92    2.56
   1  19  12    4.82    1.97
  -1 -19 -12    4.99    2.25
   1 -20 -13   33.80    4.41
   1  20 -13   25.11    3.25
   1  20 -13   26.78    8.48
  -1  20  13   18.08    5.49
  -1 -20  13   23.13    6.23
   1 -20 -13   35.35    3.98
  -1  20  13   17.80    3.71
   1  20 -13   18.93    3.13
   1  20 -13   27.84    4.00
  -1 -20  13   26.41    3.99
  -1  20  13   33.75    4.07
  -1 -20  12    0.39    5.10
   1  20 -12    2.03    2.31
  -1 -20  12    1.33    2.42
   1 -20 -12    2.10    4.55
  -1  20  12    0.34    2.56
  -1  20  12   -0.31    3.53
   1 -20 -12    1.83    2.47
   1  20 -12    2.40    1.27
   1  20 -12    0.35    1.06
   1 -20 -12    1.66    2.00
  -1 -20  11    0.36    4.87
  -1  20  11    0.51    1.61
  -1 -20  11   -0.15    1.97
  -1  20  11    1.41    2.19
   1 -20 -11    0.17    2.57
   1 -20 -11    1.69    1.99
   1  20 -11   -0.33    0.97
  -1  20  11    2.91    4.08
   1  20 -11   -2.92    6.47
   1  20 -11    1.70    1.17
   1  20 -11    0.15    1.70
   1 -20 -11    0.33    4.66
  -1  20  10   17.84    2.52
   1  20 -10   15.05    2.12
   1 -20 -10   13.72    4.45
   1  20 -10   11.24    2.04
  -1  20  10    6.74    4.50
   1  20 -10   18.55    2.74
   1 -20 -10   10.88    2.57
  -1  20  10   17.97    2.92
  -1 -20  10   18.19    2.62
  -1  20   9   23.33    4.99
   1 -20  -9   23.82    5.71
  -1 -20   9   30.80    5.62
  -1 -20   9   27.04    3.20
   1  20  -9   33.73    6.53
   1 -20  -9   30.94    3.56
  -1  20   9   32.65    3.45
   1  20  -9   17.34    3.12
   1 -20  -9   28.73    3.93
  -1 -20   8    2.31    1.77
  -1 -20   8    3.28    4.08
   1 -20  -8    1.30    1.31
  -1  20   8    1.88    3.40
   1 -20  -8   -0.14    2.04
  -1  20   8    4.33    1.47
   1  20  -8    2.85    5.06
   1  20  -8    1.29    0.86
   1 -20  -8   -2.77    3.99
  -1  20   8    2.94    1.92
  -1 -20   8    2.39    1.10
  -1 -20   7   24.08    5.01
   1 -20  -7   18.31    4.79
  -1 -20   7   22.10    3.09
  -1  20   7   26.79    3.17
  -1  20   7   26.35    4.60
   1  20  -7   20.90    5.70
   1  20  -7   20.16    2.87
  -1  20   7   22.89    3.39
   1 -20  -7   26.60    3.15
  -1 -20   7   18.77    2.90
   1  20  -7   27.23    3.19
   1 -20  -7   26.93    3.47
  -1 -20   6    2.50    1.35
  -1 -20   6   12.11    3.69
  -1 -20   6    5.13    1.19
   1 -20  -6    2.39    1.51
   1 -20  -6    7.40    1.97
   1  20  -6    6.12    1.63
  -1  20   6    5.21    1.87
   1  20  -6    9.33    4.49
  -1  20   6    5.13    3.02
   1  20  -6    5.76    1.15
   1 -20  -6    3.65    3.43
  -1  20   6    4.60    1.44
   1  20  -5    8.49    1.67
  -1 -20   5    6.03    3.48
   1 -20  -5    5.73    1.99
  -1  20   5    2.79    1.61
   1 -20  -5    6.81    1.50
  -1  20   5    6.15    2.93
   1  20  -5    4.32    1.21
   1  20  -5    6.27    3.92
  -1 -20   5    6.06    1.17
   1 -20  -5    5.24    1.35
  -1  20   5    1.21    2.73
   1 -20  -4   22.40    2.73
   1  20  -4   17.95    2.76
  -1 -20   4   21.01    2.73
  -1  20   4   18.47    3.71
  -1  20   4   14.14    3.63
   1  20  -4   23.39    4.14
  -1 -20   4   18.42    2.58
   1 -20  -4   26.94    3.02
   1  20  -4   21.02    2.67
  -1 -20   4   17.76    4.11
   1 -20  -4   18.60    2.65
  -1 -20   3    7.59    1.67
   1  20  -3    6.95    1.58
  -1 -20   3    6.97    1.44
  -1  20   3    8.45    2.94
   1 -20  -3    9.57    1.97
   1  20  -3    8.92    1.50
  -1 -20   3    9.61    3.10
  -1  20   3    6.62    2.79
  -1  20   3    4.12    1.69
   1 -20  -3   10.91    1.62
   1  20  -3    8.46    3.26
   1 -20  -3    8.90    1.47
   1  20  -2  152.70   18.15
   1 -20  -2  162.22   18.12
  -1 -20   2  145.14   18.46
  -1  20   2  157.07   18.20
   1  20  -2  160.85   18.14
  -1 -20   2  150.02   18.16
  -1 -20   2  169.69   18.14
   1 -20  -2  152.85   18.20
  -1  20   2  163.39   18.13
  -1  20   2  152.60   18.50
   1 -20  -2  150.10   18.53
   1  20  -1   -0.22    0.92
  -1  20   1   -0.06    1.09
   1 -20  -1    0.35    1.43
   1  20  -1    0.12    2.35
   1 -20  -1   -1.12    3.36
   1 -20  -1    0.78    1.01
  -1 -20   1    0.07    1.14
  -1  20   1    1.04    1.46
  -1 -20   1   -0.74    1.25
  -1  20   1   -0.48    2.99
   1  20  -1   -0.07    1.14
   1 -20   0   81.74    9.27
   1 -20   0   88.88   10.18
  -1 -20   0   87.90    9.63
   1  20   0   81.74    9.28
   1  20   0   71.97    9.29
   1  20   0   75.48    9.56
   1 -20   0   88.48    9.37
  -1 -20   0   76.94    9.29
  -1  20   0   79.40    9.26
  -1  20   0   74.36   10.00
  -1  20   0   75.78    9.32
  -1 -20   0   82.08    9.34
   1 -20   1   21.75    2.74
   1 -20   1   21.01    2.89
  -1  20  -1   19.21    2.86
  -1 -20  -1   21.93    3.18
  -1  20  -1   27.76    4.54
   1  20   1   17.61    2.81
  -1 -20  -1   21.05    2.90
  -1 -20  -1   22.64    2.79
   1  20   1   21.55    2.78
   1 -20   1   13.70    4.32
  -1  20  -1   20.88    2.75
   1  20   1   22.11    3.27
   1 -20   2   93.22   10.12
  -1 -20  -2   94.42   10.12
   1  20   2   80.66   10.25
   1  20   2   79.42   10.12
   1  20   2   67.56   10.14
  -1  20  -2   81.58   10.09
  -1 -20  -2   95.69   10.21
  -1  20  -2   88.98   10.11
  -1  20  -2   97.68   11.07
   1 -20   2   82.65   10.84
  -1 -20  -2   85.38   10.13
   1 -20   2   91.49   10.10
  -1 -20  -3   47.07    5.48
  -1  20  -3   41.79    5.39
  -1 -20  -3   46.77    5.41
   1 -20   3   42.15    5.42
   1  20   3   39.96    5.65
   1  20   3   49.61    5.52
   1  20   3   41.28    5.60
  -1 -20  -3   52.01    5.47
  -1  20  -3   45.57    6.94
   1 -20   3   42.97    5.36
  -1  20  -3   42.37    5.39
   1 -20   3   48.35    6.78
  -1  20  -4    1.20    1.25
   1 -20   4   -3.29    3.82
   1 -20   4    0.91    1.20
  -1 -20  -4    2.60    1.74
  -1  20  -4    5.88    4.02
   1 -20   4    1.07    1.26
  -1  20  -4    1.76    1.30
  -1 -20  -4    0.75    1.34
   1  20   4   -0.60    1.36
   1 -20   5   37.83    6.21
  -1  20  -5   32.50    4.68
   1  20   5   28.12    5.06
   1 -20   5   37.81    4.73
  -1 -20  -5   47.67    4.91
  -1  20  -5   37.32    6.47
  -1  20  -5   43.25    4.84
   1 -20   5   38.08    4.81
  -1 -20  -5   42.82    4.98
   1  20   5   38.02    4.80
   1 -20   6    5.30    4.33
  -1 -20  -6    8.98    3.59
  -1 -20  -6   13.95    2.14
   1  20   6    5.02    2.71
  -1  20  -6   10.66    1.96
  -1  20  -6   10.36    1.86
   1  20   6   12.42    1.91
   1  20   6   11.85    2.32
  -1  20  -6   15.83    4.93
   1 -20   6    8.96    2.14
   1 -20   6   12.30    1.97
  -1 -20  -6   10.09    2.50
  -1 -20  -7    0.22    1.59
   1  20   7   -0.67    2.62
  -1  20  -7    1.51    1.27
   1 -20   7   -0.84    1.28
   1  20   7    1.28    1.59
   1 -20   7   -0.12    1.74
  -1 -20  -7    0.22    3.53
  -1  20  -7    3.78    4.81
  -1 -20  -7   -2.03    1.98
  -1  20  -7   -0.35    1.59
   1 -20   7    3.32    4.21
   1  20   7    0.38    1.92
  -1 -20  -8    5.55    1.96
   1  20   8    2.51    3.14
  -1 -20  -8    4.70    3.62
  -1  20  -8    7.32    5.41
   1 -20   8    8.69    1.97
   1  20   8    5.86    1.89
   1 -20   8    8.51    1.68
  -1 -20  -8    7.24    2.24
  -1  20  -8    5.57    1.57
   1 -20   8    7.87    4.85
   1  20   9    3.27    3.25
   1 -20   9    1.01    1.27
   1 -20   9   -2.13    2.09
   1 -20   9    4.60    4.64
  -1 -20  -9    1.75    3.30
  -1  20  -9   -0.54    1.26
   1  20   9    1.74    1.83
  -1  20  -9    1.34    1.85
   1  20   9    2.09    2.25
   1 -20  10    4.17    5.25
  -1 -20 -10    1.63    1.98
  -1  20 -10   12.54    6.68
  -1 -20 -10    6.39    4.13
  -1  20 -10    4.19    1.51
   1  20  10    8.46    3.81
  -1  20 -10    3.87    1.74
  -1 -20 -10    7.31    2.35
   1  20  10    3.36    1.87
  -1  20 -10    1.40    1.43
  -1 -20 -11   34.86    4.56
  -1 -20 -11   15.10    5.36
  -1  20 -11   32.30    4.20
   1 -20  11   35.74    7.13
   1  20  11   36.68    4.53
  -1  20 -11   52.22    8.76
   1  20  11   18.68    5.37
   1  20  11   34.96    4.71
  -1 -20 -11   36.91    4.67
   1 -20  11   37.19    4.69
  -1  20 -11   27.01    4.14
  -1  20 -11   36.35    4.40
  -1  20 -12   27.31    4.73
   1 -20  12   29.28    7.70
  -1 -20 -12   51.23    5.32
  -1 -20 -12   34.85    6.22
   1  20  12   47.53    5.15
  -1  20 -12   34.45    4.78
   1  20  12   45.74    5.51
   1 -20  12   43.79    5.41
  -1 -20 -12   44.41    5.41
  -1  20 -12   36.10    5.11
   1  20  12   37.02    6.16
  -1  20 -12   29.00    9.01
  -1  21  13    2.68    4.19
   1  21 -13   -7.00    7.50
  -1 -21  13    2.10    5.47
   1  21 -13    4.78    2.32
   1  21 -13    2.58    1.29
  -1  21  13   -4.02    2.83
   1 -21 -13    0.17    2.27
  -1 -21  13   -2.38    2.70
  -1  21  13   -0.15    2.00
   1 -21 -13    3.79    2.97
   1  21 -13   -0.07    1.06
  -1 -21  12    6.23    5.03
   1 -21 -12    1.13    2.86
   1  21 -12    3.47    1.38
   1 -21 -12    5.35    5.03
   1  21 -12    1.46    1.13
  -1  21  12    4.02    3.99
   1  21 -12    5.92    6.75
   1 -21 -12    5.08    1.87
  -1  21  12    2.40    2.25
   1  21 -12    2.87    2.01
  -1 -21  12    5.26    2.62
   1  21 -11    7.80    1.73
   1  21 -11    9.63    1.65
   1  21 -11   11.35    2.17
  -1  21  11   10.13    2.60
   1  21 -11    7.83    6.24
  -1  21  11    3.20    4.29
   1 -21 -11   13.00    4.71
   1 -21 -11   13.18    2.94
  -1 -21  11   16.15    2.78
  -1  21  11   12.22    2.25
  -1 -21  11   10.08    5.48
   1  21 -10    1.96    2.07
  -1 -21  10    6.51    1.93
  -1  21  10    2.96    4.16
  -1 -21  10    1.32    4.77
  -1  21  10    6.56    1.67
   1  21 -10    2.98    1.19
   1 -21 -10    6.40    2.21
   1 -21 -10    5.39    1.93
   1  21 -10    6.06    1.37
   1 -21 -10    2.28    4.82
  -1  21  10    8.47    2.54
  -1  21   9   -4.27    3.46
   1 -21  -9    0.57    1.69
   1 -21  -9   -1.22    4.12
   1  21  -9    0.40    5.48
  -1 -21   9    0.20    1.09
  -1 -21   9   -0.30    4.32
   1  21  -9    0.89    0.98
  -1  21   9   -0.11    1.38
  -1 -21   8    1.11    4.06
   1  21  -8    4.02    1.14
  -1  21   8    2.82    3.80
  -1 -21   8    5.91    1.26
   1 -21  -8    8.29    4.30
   1  21  -8    4.67    5.25
   1 -21  -8    3.53    2.24
  -1  21   8    5.49    1.64
   1 -21  -8    5.08    1.72
  -1 -21   8    5.62    1.95
  -1  21   8    3.04    2.02
   1 -21  -7    4.57    2.11
   1 -21  -7    5.24    1.46
  -1  21   7    0.87    3.50
   1 -21  -7    0.72    3.54
  -1  21   7    4.52    1.52
   1  21  -7    1.33    1.65
   1  21  -7    3.28    1.10
  -1 -21   7    2.26    3.88
  -1 -21   7    2.50    1.45
  -1  21   7    2.46    1.79
  -1 -21   7    2.64    1.18
   1  21  -7    1.28    4.96
   1  21  -6   87.71   11.26
   1 -21  -6   84.86   10.54
   1 -21  -6  103.95   10.06
  -1 -21   6   84.82   10.87
   1  21  -6   82.66    9.90
   1  21  -6   86.53   10.07
  -1  21   6   70.80   10.56
  -1  21   6   83.77    9.99
  -1  21   6   85.47   10.13
  -1 -21   6   80.66    9.91
  -1  21   5    1.50    1.63
   1  21  -5    4.45    1.30
   1 -21  -5    3.73    1.69
   1  21  -5    1.91    1.18
  -1 -21   5   -0.21    3.40
  -1 -21   5    3.06    1.08
   1 -21  -5    4.23    1.29
  -1  21   5    6.04    2.89
   1  21  -5    4.69    3.81
  -1  21   5   -0.53    2.91
   1 -21  -5    2.17    1.29
  -1  21   4    4.50    2.68
  -1 -21   4   11.55    3.40
  -1 -21   4    6.75    1.66
  -1  21   4    3.58    2.79
   1  21  -4    7.50    1.58
   1 -21  -4    7.84    1.56
  -1  21   4    9.54    1.89
   1 -21  -4    5.64    1.86
   1  21  -4    5.25    1.35
   1  21  -4   14.86    3.63
  -1 -21   4    5.90    1.33
   1 -21  -4    5.12    1.40
   1  21  -3    8.26    1.57
  -1 -21   3    5.63    1.38
  -1 -21   3    1.18    3.00
   1 -21  -3    5.99    1.51
   1  21  -3    7.61    1.61
   1 -21  -3    9.72    1.80
  -1  21   3    6.79    3.08
  -1  21   3    9.49    1.96
  -1  21   3    8.34    2.79
   1 -21  -3    8.41    1.45
  -1 -21   3    8.94    1.64
   1  21  -3    5.71    3.23
   1  21  -2   28.20    3.73
  -1  21   2   23.47    3.79
  -1  21   2   32.01    4.48
   1 -21  -2   33.59    3.67
   1  21  -2   27.46    3.73
  -1 -21   2   29.51    3.75
   1 -21  -2   28.12    4.77
  -1  21   2   31.81    3.66
  -1 -21   2   32.50    3.72
   1 -21  -2   26.07    3.87
  -1 -21   2   25.42    4.53
   1 -21  -1   22.97    2.56
  -1 -21   1   18.68    2.64
  -1  21   1   16.19    2.70
   1 -21  -1   22.51    2.84
  -1  21   1   21.33    3.95
   1  21  -1   17.22    2.61
  -1  21   1   20.26    2.56
   1 -21  -1   16.11    4.19
  -1 -21   1   16.31    2.60
   1  21  -1   18.31    2.59
   1 -21   0  101.25   11.14
   1  21   0   92.52   11.16
  -1  21   0  100.31   11.83
   1 -21   0   99.10   11.21
  -1 -21   0  100.22   11.53
   1 -21   0  110.40   11.96
  -1  21   0   97.18   11.13
   1  21   0   87.07   11.13
  -1 -21   0   98.39   11.15
  -1 -21   0   98.45   11.20
  -1  21   0   93.91   11.21
   1  21   0   92.81   11.38
   1  21   1    0.74    1.31
  -1 -21  -1    0.19    1.95
  -1 -21  -1    2.35    1.23
  -1  21  -1    2.19    1.17
   1  21   1    2.85    2.08
  -1  21  -1    5.48    1.47
  -1 -21  -1    1.69    1.47
   1 -21   1    3.31    1.16
   1 -21   1    1.08    1.29
   1 -21   1    2.77    3.40
  -1  21  -1   -2.22    3.59
   1  21   1    0.62    1.20
   1  21   2    2.61    1.95
  -1 -21  -2    7.03    1.63
  -1  21  -2    6.80    1.41
  -1  21  -2   10.35    3.86
   1 -21   2    6.06    3.65
   1 -21   2    9.43    1.62
  -1  21  -2    8.32    1.68
   1 -21   2    8.35    1.63
   1  21   2    3.82    1.69
  -1 -21  -2    6.57    1.61
  -1 -21  -2   10.06    1.83
   1  21   2    4.42    2.23
  -1 -21  -3  101.22   10.80
   1 -21   3   85.12   11.53
  -1  21  -3  100.76   10.78
   1 -21   3   92.15   10.77
   1  21   3   79.12   10.87
   1  21   3   88.75   10.80
  -1 -21  -3   98.91   10.77
  -1  21  -3   87.64   10.76
   1 -21   3   92.76   10.75
   1  21   3   66.20   10.84
  -1 -21  -3  100.23   10.87
  -1  21  -3   99.37   11.83
  -1  21  -4   80.42    8.74
  -1  21  -4   82.18   10.02
   1  21   4   74.07    8.80
  -1 -21  -4   75.60    8.71
   1 -21   4   70.67    8.71
   1 -21   4   68.39    9.70
  -1  21  -4   67.44    8.68
  -1 -21  -4   84.99    8.92
   1 -21   4   69.58    8.68
   1  21   4   53.16    8.86
  -1 -21  -4   88.20    8.79
   1 -21   5   32.45    4.40
   1 -21   5   32.17    5.95
  -1  21  -5   37.60    4.38
   1  21   5   25.86    4.65
   1  21   5   35.09    4.51
   1 -21   5   31.79    4.30
   1  21   5   36.36    4.40
  -1  21  -5   30.82    4.26
  -1 -21  -5   41.83    4.47
  -1 -21  -5   41.69    4.65
  -1  21  -5   35.71    6.36
   1 -21   6    4.82    4.40
   1  21   6    6.82    2.21
  -1 -21  -6    8.60    3.23
  -1  21  -6    5.74    1.67
  -1  21  -6    8.64    1.77
   1 -21   6   13.03    2.13
   1  21   6    8.29    1.69
  -1 -21  -6   10.86    1.84
  -1 -21  -6    8.51    2.32
   1 -21   6    9.87    1.83
   1  21   6    2.71    2.62
  -1  21  -6   19.09    5.35
  -1  21  -7    0.95    1.20
   1  21   7   -2.80    2.42
  -1 -21  -7    0.88    3.29
  -1  21  -7    1.42    1.31
   1 -21   7    2.68    1.85
   1 -21   7   -5.84    4.53
   1  21   7    1.31    1.74
   1 -21   7    4.18    1.38
   1  21   7   -0.99    1.46
  -1  21  -7   -0.70    4.82
  -1 -21  -7   -0.46    1.67
  -1 -21  -8    4.57    1.78
  -1 -21  -8    4.61    3.92
   1  21   8    6.71    1.71
   1 -21   8    4.33    4.77
  -1  21  -8    5.29    1.51
  -1  21  -8    3.94    5.57
   1 -21   8    7.17    1.53
   1  21   8    0.76    2.76
   1  21   9    7.38    2.21
   1 -21   9    9.17    1.97
  -1  21  -9    9.00    1.99
   1  21   9    8.95    3.46
   1  21   9    9.56    2.39
  -1 -21  -9    6.20    4.03
   1 -21   9    6.10    5.14
  -1  21  -9   11.65    1.96
  -1 -21  -9   15.39    2.80
   1 -21   9    9.79    2.45
  -1  21 -10    2.46    1.42
  -1  21 -10    9.34    6.37
  -1 -21 -10   10.06    3.89
  -1  21 -10    3.78    1.45
   1  21  10    7.17    3.64
   1  21  10    3.43    2.40
  -1 -21 -10    5.12    2.26
  -1 -21 -10    5.78    2.35
   1 -21  10   -1.16    5.27
  -1  21 -10    5.43    2.25
  -1  21 -11    3.76    7.32
   1  21  11    9.94    4.19
  -1  21 -11    8.31    1.99
  -1  21 -11    7.01    1.94
  -1 -21 -11    5.77    4.04
   1 -21  11    7.85    5.39
   1  21  11   14.14    3.11
  -1 -21 -11   11.25    2.89
  -1 -21 -11   16.13    2.70
  -1  21 -11   16.17    2.72
   1  21  11    6.25    2.42
  -1  21 -12    2.53    2.45
   1 -21  12    0.89    5.93
   1  21  12    1.87    2.73
  -1 -21 -12    1.24    2.46
  -1  21 -12    8.86    8.31
   1  21  12    4.01    4.20
   1 -21  12    2.49    2.50
   1  21  12    3.03    1.95
  -1  21 -12    3.25    1.51
  -1 -21 -12   -1.16    2.76
  -1 -21 -12    1.23    4.18
  -1  21 -12    0.66    1.67
   1  22 -12    2.61    1.77
  -1  22  12    2.62    2.47
   1 -22 -12    1.92    2.96
   1  22 -12   -0.16    1.28
  -1 -22  12    2.77    2.44
   1  22 -12    8.10    7.21
  -1  22  12    1.86    1.61
   1 -22 -12    1.09    4.69
  -1 -22  12    5.85    5.06
   1 -22 -12    0.95    1.76
   1  22 -12    0.07    1.00
  -1 -22  11    4.32    5.00
  -1  22  11    4.35    1.92
   1 -22 -11   11.18    2.51
  -1  22  11    2.96    2.33
   1 -22 -11    0.35    4.72
   1  22 -11    2.14    2.14
  -1  22  11    0.29    4.00
   1  22 -11    3.48    6.78
   1  22 -11    2.67    1.14
   1  22 -11    3.91    1.32
  -1 -22  11    4.63    2.49
  -1 -22  10  104.43   11.67
   1 -22 -10  105.37   12.78
   1  22 -10   74.56   11.34
  -1  22  10   97.49   12.40
  -1  22  10  102.11   11.59
  -1  22  10  108.21   11.74
   1  22 -10  114.36   11.71
   1 -22 -10  117.66   11.67
  -1 -22  10   94.87   12.72
   1 -22 -10  120.09   11.82
   1  22  -9    5.30    1.32
   1 -22  -9    5.53    4.69
   1  22  -9   12.99    5.92
  -1 -22   9    5.80    4.63
  -1  22   9    7.24    2.08
  -1  22   9    8.81    1.85
  -1 -22   9    7.70    1.46
  -1  22   9    5.30    3.87
   1 -22  -9    7.79    1.96
   1 -22  -8   27.46    5.33
  -1 -22   8   24.38    3.62
   1  22  -8   20.38    3.10
  -1  22   8   27.73    3.42
  -1  22   8   20.28    4.79
   1 -22  -8   28.02    3.40
  -1 -22   8   26.07    3.17
  -1 -22   8   23.88    5.27
   1  22  -8   26.99    6.23
   1 -22  -8   28.54    3.94
  -1 -22   7   22.47    3.07
   1  22  -7   22.25    3.05
   1 -22  -7   20.98    4.63
   1  22  -7   19.47    5.91
  -1  22   7   15.51    4.30
   1 -22  -7   24.84    3.28
   1  22  -7   17.08    2.62
  -1 -22   7   15.06    4.68
  -1  22   7   19.35    3.21
   1 -22  -7   22.46    2.96
  -1  22   7   19.72    2.87
  -1 -22   7   20.17    2.71
   1  22  -6    1.12    4.46
   1  22  -6    2.24    1.16
  -1 -22   6    1.17    3.52
   1 -22  -6    2.89    1.47
  -1 -22   6    1.93    1.16
   1  22  -6    1.73    1.18
  -1  22   6    0.24    1.74
  -1  22   6    1.00    3.30
  -1 -22   5   -0.22    3.35
   1 -22  -5    0.45    1.24
   1  22  -5   -0.27    1.18
   1 -22  -5   -0.24    1.38
   1  22  -5   -0.30    1.17
  -1  22   5    0.69    2.95
  -1  22   5    2.32    2.83
  -1 -22   5    0.55    1.05
  -1 -22   5    0.30    1.48
   1 -22  -5    0.08    1.16
   1  22  -5   -1.43    3.95
  -1 -22   4    2.74    3.23
  -1 -22   4    2.59    1.04
   1  22  -4    1.41    1.10
  -1 -22   4    0.84    1.04
  -1  22   4    0.64    2.84
  -1  22   4    2.88    1.70
  -1  22   4    2.67    2.39
   1 -22  -4   -0.43    1.34
   1  22  -4    0.64    1.09
   1 -22  -4    1.77    1.43
   1  22  -4   -6.65    3.34
   1 -22  -4    1.90    1.12
  -1  22   3    3.08    2.56
  -1  22   3    7.39    2.93
   1  22  -3    0.74    1.25
   1 -22  -3    0.63    1.59
  -1 -22   3   -0.62    0.97
  -1 -22   3    1.39    1.18
  -1  22   3   -1.12    1.62
   1  22  -3    0.17    2.94
  -1 -22   3    2.10    2.74
   1 -22  -3    1.77    1.23
   1  22  -3    2.55    1.34
   1 -22  -3    1.53    1.08
   1 -22  -2   14.33    2.32
  -1  22   2   16.73    2.05
   1  22  -2   12.33    2.13
   1 -22  -2   13.92    2.13
  -1 -22   2   12.67    2.14
   1  22  -2   16.32    2.15
  -1  22   2   16.13    2.27
  -1 -22   2    9.84    2.11
   1 -22  -2   16.33    3.69
  -1 -22   2   13.37    3.29
  -1  22   2   13.78    3.50
   1  22  -2   14.72    3.15
   1  22  -1  179.81   21.19
  -1  22   1  180.88   21.16
  -1  22   1  164.74   21.55
  -1 -22   1  197.86   21.22
   1 -22  -1  194.97   21.26
   1 -22  -1  181.31   21.70
  -1 -22   1  201.44   21.22
   1 -22  -1  178.00   21.17
  -1  22   1  182.46   21.25
   1  22  -1  176.13   21.19
   1 -22   0    0.43    3.70
   1 -22   0    1.29    1.50
   1  22   0    0.83    1.48
  -1 -22   0    3.15    1.52
  -1  22   0   -0.27    1.53
   1  22   0    0.48    2.34
   1 -22   0    1.72    1.24
   1  22   0    1.51    1.07
  -1  22   0    2.27    3.13
  -1 -22   0    1.70    1.08
  -1  22   0    2.10    1.05
  -1  22  -1    4.36    1.15
  -1 -22  -1    1.80    1.23
  -1  22  -1    3.35    3.68
   1  22   1    2.34    1.28
   1  22   1    1.12    1.38
  -1 -22  -1    1.02    2.04
   1 -22   1    2.54    1.46
   1 -22   1    2.39    1.30
   1  22   1    3.79    2.29
   1 -22   1    6.64    3.39
  -1  22  -1    1.15    1.55
  -1 -22  -1    2.92    1.56
   1 -22   2    2.17    3.63
  -1  22  -2    4.14    1.35
  -1 -22  -2    2.61    1.44
   1 -22   2    4.01    1.44
   1  22   2    5.71    1.80
  -1 -22  -2    7.73    1.48
   1  22   2    4.73    1.55
   1  22   2    2.69    2.11
  -1 -22  -2   -0.40    1.69
   1 -22   2    4.44    1.28
  -1  22  -2    3.96    1.37
  -1 -22  -3   -0.87    1.47
   1  22   3    0.72    1.98
  -1  22  -3    0.62    1.36
   1  22   3    0.21    1.89
   1 -22   3    0.09    1.06
  -1  22  -3   -0.57    1.25
   1  22   3   -1.99    1.54
  -1 -22  -3   -0.22    1.63
   1 -22   3    0.16    1.27
   1 -22   3   -3.98    3.84
  -1 -22  -3    0.52    1.34
  -1  22  -3   -0.25    4.08
  -1  22  -4  149.48   17.88
   1  22   4  145.76   16.97
  -1 -22  -4  163.08   17.05
   1 -22   4  137.69   17.64
  -1  22  -4  154.92   16.95
   1 -22   4  135.35   16.89
  -1 -22  -4  151.59   16.93
   1 -22   4  149.35   16.94
  -1  22  -4  128.61   16.88
  -1 -22  -4  156.47   16.96
  -1 -22  -5   -0.75    1.98
   1 -22   5    0.27    4.10
  -1  22  -5   -0.41    1.33
  -1  22  -5    0.10    1.38
  -1 -22  -5    2.27    1.58
   1  22   5   -0.58    1.61
   1  22   5    3.43    2.13
   1 -22   5    1.67    1.48
   1 -22   5    0.58    1.34
   1  22   5    1.50    1.52
  -1  22  -6    1.45    1.64
  -1  22  -6    2.44    1.36
  -1 -22  -6    2.86    3.13
   1 -22   6    0.26    1.37
  -1 -22  -6    4.09    1.50
  -1 -22  -6    0.95    1.84
   1  22   6   -0.43    2.34
   1  22   6   -0.12    1.87
   1 -22   6    7.54    4.44
  -1  22  -6   -0.97    4.69
   1  22   6    2.54    1.46
   1 -22   6    3.00    1.70
   1 -22   7   39.14    6.39
  -1 -22  -7   45.21    4.47
  -1  22  -7   31.93    4.40
   1  22   7   36.64    4.33
  -1  22  -7   31.45    4.17
   1 -22   7   21.65    4.13
   1 -22   7   45.83    4.54
  -1  22  -7   43.16    7.05
  -1 -22  -7   38.35    5.44
   1  22   7   16.20    4.59
   1  22   8   14.52    2.17
   1  22   8   12.10    2.50
  -1  22  -8    7.17    1.73
  -1  22  -8   12.27    2.25
  -1 -22  -8    8.64    4.11
  -1 -22  -8   10.30    1.98
   1 -22   8    8.49    1.84
   1  22   8    7.85    3.07
  -1  22  -8    6.35    5.86
   1  22   9    3.10    2.20
  -1  22  -9   -2.23    1.98
  -1 -22  -9   -0.80    3.96
  -1  22  -9    1.62    1.30
  -1 -22  -9   -1.32    2.32
   1 -22   9   -0.29    2.02
   1  22   9    3.38    3.16
  -1  22  -9   -4.46    5.80
   1 -22   9    1.34    1.42
   1 -22   9   -2.54    4.88
  -1 -22 -10    8.10    2.52
  -1  22 -10   11.00    1.93
   1  22  10    8.94    2.23
   1  22  10    8.68    2.80
  -1 -22 -10    6.73    4.23
   1 -22  10   10.95    5.69
  -1 -22 -10   14.17    3.02
  -1  22 -10    9.16    1.98
  -1  22 -10   14.05    2.40
  -1  22 -10   16.53    7.12
   1  22  10    7.50    3.74
   1 -22  10   11.48    2.66
   1  22  11    2.42    1.76
   1  22  11    4.46    2.41
   1 -22  11    3.36    5.17
  -1  22 -11   -0.80    2.19
  -1  22 -11   -0.21    1.42
  -1  22 -11    0.89    1.43
  -1 -22 -11   -2.80    2.35
  -1  22 -11    3.83    6.65
   1  22  11    3.63    3.79
  -1 -22 -11   -1.47    4.10
  -1 -22 -11    1.00    2.22
   1 -22  12   25.99    6.84
   1 -22  12   40.16    4.33
  -1 -22 -12   19.57    5.66
   1  22  12   29.39    4.28
  -1 -22 -12   33.46    4.43
  -1 -22 -12   41.04    4.70
  -1  22 -12   20.36    3.78
  -1  22 -12   22.63    3.72
  -1  22 -12   35.64    4.35
   1  22  12   20.79    5.00
  -1  22 -12   31.02    8.40
   1  22  12   29.31    4.26
   1 -23 -12    5.13    2.72
   1 -23 -12   11.84    5.03
   1  23 -12    4.93    7.03
  -1 -23  12    1.76    2.03
   1  23 -12    1.73    1.28
  -1  23  12    4.82    2.10
   1 -23 -12    4.01    2.23
  -1  23  12    2.51    2.28
   1  23 -12    1.50    1.88
  -1 -23  12    7.06    5.47
   1  23 -12    1.99    1.03
   1 -23 -11    4.96    4.84
   1 -23 -11    8.89    2.56
  -1  23  11    5.75    2.51
  -1  23  11    0.86    3.91
   1  23 -11   13.92    6.86
   1  23 -11    2.82    1.33
  -1 -23  11    5.39    2.42
   1  23 -11    5.17    1.20
   1  23 -11    4.05    2.16
  -1 -23  11    8.68    5.00
   1 -23 -10    0.17    2.34
   1 -23 -10    9.73    4.86
  -1 -23  10    3.02    2.17
   1  23 -10    0.77    0.93
  -1 -23  10   -7.71    4.74
  -1  23  10   -0.13    1.68
  -1  23  10    3.98    2.50
   1 -23 -10   -1.73    1.94
  -1  23  10   -0.54    3.46
   1  23 -10    2.26    5.96
  -1 -23   9    3.05    1.16
  -1  23   9    2.54    3.71
  -1  23   9   -0.82    1.64
  -1  23   9    3.86    2.27
   1  23  -9   10.30    5.61
   1 -23  -9    2.15    4.59
   1  23  -9    1.10    1.07
   1 -23  -9    5.11    1.60
  -1 -23   9    2.40    1.98
  -1  23   8    3.16    1.66
  -1  23   8    4.73    3.95
   1 -23  -8    4.61    4.27
   1  23  -8    0.91    1.15
  -1 -23   8   -1.00    1.16
  -1 -23   8   -1.97    4.13
   1 -23  -8   -1.11    1.48
   1  23  -8    2.94    5.33
  -1  23   7    9.26    2.34
  -1 -23   7   19.44    2.21
  -1  23   7   16.60    2.74
   1 -23  -7   17.40    2.38
   1  23  -7   18.11    2.39
   1  23  -7   23.52    5.55
   1  23  -7    9.63    2.00
   1 -23  -7   14.61    3.93
  -1 -23   7   14.08    4.43
  -1  23   7    6.81    3.67
   1 -23  -7   17.65    2.76
   1  23  -6  107.37   10.79
   1  23  -6   80.88   11.89
   1 -23  -6   97.79   10.72
   1  23  -6   83.16   10.58
   1 -23  -6  101.01   10.68
  -1  23   6   67.62   11.16
  -1  23   6   86.99   10.79
  -1 -23   6   86.56   10.57
  -1 -23   6   95.53   11.62
   1 -23  -6   97.90   10.87
  -1  23   6   77.99   11.23
   1 -23  -5   32.59    4.22
  -1 -23   5   27.25    5.46
   1  23  -5   34.19    5.68
  -1  23   5   22.17    4.97
  -1 -23   5   38.04    4.27
   1 -23  -5   33.88    4.24
   1  23  -5   30.65    4.15
   1 -23  -5   39.55    4.53
   1  23  -5   36.36    4.37
  -1  23   5   21.73    4.91
  -1 -23   5   35.11    4.13
  -1 -23   4    2.03    3.32
   1 -23  -4    2.39    1.28
  -1 -23   4   -0.39    1.42
  -1 -23   4    1.54    1.10
   1 -23  -4    0.09    1.27
   1  23  -4    0.97    1.08
   1  23  -4   -3.09    3.57
  -1  23   4    1.55    1.70
  -1  23   4   -1.28    2.57
  -1  23   4    0.65    2.77
   1  23  -4   -0.83    1.21
   1 -23  -4   -0.11    1.68
  -1 -23   3   11.84    3.44
  -1 -23   3   10.28    1.97
  -1 -23   3   11.14    1.91
  -1  23   3   14.10    2.20
   1 -23  -3   10.66    1.89
   1  23  -3   12.09    1.96
   1 -23  -3   13.15    2.24
  -1  23   3    8.11    2.99
   1  23  -3   11.94    2.00
   1 -23  -3   10.88    1.87
  -1  23   3   10.97    3.31
   1  23  -3   10.46    3.46
   1 -23  -2   15.38    3.66
   1  23  -2    9.25    1.78
   1 -23  -2   10.45    1.87
  -1 -23   2   16.18    2.00
   1  23  -2   11.29    1.98
  -1  23   2   11.95    2.19
  -1 -23   2    8.53    3.18
  -1  23   2   10.71    1.84
   1 -23  -2   18.09    2.31
   1  23  -2   10.98    3.13
  -1  23   2    2.55    3.06
  -1 -23   2   13.48    2.01
  -1 -23   1   28.60    4.28
  -1  23   1   22.87    4.54
   1 -23  -1   29.87    4.99
  -1 -23   1   29.00    3.38
   1 -23  -1   27.82    3.35
  -1  23   1   20.51    3.41
  -1 -23   1   29.86    3.47
   1 -23  -1   25.51    3.51
   1  23  -1   23.49    3.37
  -1  23   1   24.42    3.31
   1  23  -1   27.35    3.40
   1 -23   0   36.43    4.11
   1  23   0   30.14    4.06
  -1  23   0   33.09    4.06
   1  23   0   33.63    4.19
   1  23   0   32.29    4.67
  -1  23   0   31.38    4.19
  -1 -23   0   36.02    4.21
   1 -23   0   33.14    4.22
   1 -23   0   31.03    5.58
  -1  23   0   25.83    5.27
  -1 -23   0   31.81    4.12
   1 -23   1   41.67    5.25
   1  23   1   38.02    5.23
   1  23   1   42.74    5.56
  -1 -23  -1   37.99    5.44
  -1  23  -1   43.83    5.18
   1 -23   1   47.03    5.19
  -1 -23  -1   47.90    5.34
   1 -23   1   45.68    6.52
  -1  23  -1   42.58    5.28
  -1  23  -1   48.27    6.54
   1  23   1   40.05    5.15
  -1 -23  -1   42.35    5.17
  -1 -23  -2    0.53    1.07
   1  23   2   -0.43    2.13
  -1 -23  -2   -0.65    1.12
   1 -23   2    1.54    1.40
   1  23   2    3.30    1.82
  -1  23  -2   -1.69    1.49
   1 -23   2    0.94    1.25
   1  23   2    0.68    1.46
  -1 -23  -2    1.04    1.69
  -1  23  -2    2.39    3.96
   1 -23   2   -3.59    3.74
  -1  23  -2    1.54    1.26
   1 -23   3    1.69    3.91
  -1  23  -3    0.09    1.18
   1  23   3   -0.66    2.08
   1  23   3   -0.74    1.93
  -1  23  -3   -2.55    4.05
   1 -23   3   -2.12    1.35
   1  23   3   -2.90    1.59
  -1  23  -3    0.34    1.38
  -1 -23  -3   -1.54    1.19
  -1 -23  -3   -0.11    1.80
   1 -23   3   -0.28    1.45
  -1 -23  -3   -0.80    1.48
  -1 -23  -4   14.08    2.55
  -1  23  -4   11.40    4.75
  -1 -23  -4   19.05    2.40
  -1  23  -4   11.14    2.29
   1 -23   4   16.37    2.41
   1  23   4   15.92    2.61
  -1 -23  -4   15.16    2.40
   1 -23   4   10.08    4.46
   1 -23   4   15.52    2.32
  -1  23  -4   16.18    2.34
   1 -23   5   38.70    4.45
   1  23   5   25.67    4.74
   1 -23   5   37.69    4.34
  -1  23  -5   29.46    4.29
   1 -23   5   40.92    6.06
   1  23   5   33.37    4.53
  -1  23  -5   40.96    6.43
  -1  23  -5   34.33    4.42
  -1 -23  -5   33.23    4.44
  -1 -23  -5   38.42    4.65
  -1 -23  -6   48.51    6.55
   1 -23   6   47.99    5.93
  -1  23  -6   53.96    6.01
  -1  23  -6   44.75    5.86
   1 -23   6   48.98    6.04
   1 -23   6   41.15    7.42
  -1  23  -6   44.14    7.88
  -1 -23  -6   48.22    5.99
  -1 -23  -6   62.60    6.18
   1  23   6   58.17    6.06
  -1 -23  -7   79.46    8.06
   1 -23   7   59.56    9.37
  -1 -23  -7   77.55    8.70
   1 -23   7   67.60    7.88
   1 -23   7   66.85    8.07
   1  23   7   50.31    8.24
   1  23   7   75.39    8.02
  -1  23  -7   59.40    9.88
  -1  23  -7   56.70    7.82
  -1 -23  -8   -0.75    3.84
  -1 -23  -8   -0.16    2.41
   1  23   8    2.51    2.16
   1  23   8    0.74    2.87
  -1 -23  -8    0.26    1.51
  -1  23  -8    1.38    1.23
  -1  23  -8    3.08    1.90
   1 -23   8    1.92    1.58
   1  23   8    4.23    1.84
  -1  23  -9   17.18    2.71
  -1 -23  -9   18.21    4.39
  -1 -23  -9   16.63    3.14
   1  23   9   11.11    3.64
   1  23   9   14.89    2.92
  -1  23  -9   11.72    2.16
   1 -23   9   11.45    2.23
   1 -23   9   15.07    5.54
   1 -23   9   14.55    2.72
  -1 -23 -10   88.67   10.17
  -1  23 -10   89.24   10.14
  -1  23 -10   66.28    9.84
   1  23  10   96.65   10.20
   1 -23  10  107.41   10.22
  -1  23 -10   71.05   12.79
   1 -23  10   86.12   11.89
   1  23  10   66.95   10.50
  -1 -23 -10   76.42   10.92
  -1 -23 -10   97.00   10.34
   1  23  10   74.57   10.06
   1 -23  11   -2.55    5.53
  -1  23 -11    2.97    1.64
  -1 -23 -11    1.53    2.09
  -1 -23 -11    3.62    4.28
   1  23  11    3.08    2.57
   1  23  11   -0.15    2.15
  -1 -23 -11    3.46    2.68
  -1  23 -11    4.84    1.42
  -1  23 -11   11.16    7.33
   1  23  11    8.90    3.62
  -1  23 -11   -0.16    1.70
   1  24 -12    9.43    7.46
   1 -24 -12   -3.07    2.16
   1  24 -12    0.07    1.00
  -1 -24  12   -0.18    1.90
   1  24 -12    1.59    1.28
   1 -24 -12    0.40    2.25
   1 -24 -12    2.27    4.84
   1  24 -12    0.68    2.07
  -1 -24  12    3.93    5.08
  -1  24  12    1.63    1.59
  -1  24  12    2.56    2.68
   1  24 -11   85.16    8.73
   1  24 -11   74.29    8.42
   1  24 -11   50.68    8.32
  -1 -24  11  104.17    8.89
   1  24 -11  101.80   11.71
  -1 -24  11   61.15   10.01
   1 -24 -11   55.82   10.07
   1 -24 -11  100.64    9.17
  -1  24  11   49.19    9.29
  -1  24  11   83.88    8.90
   1  24 -10    3.21    1.15
  -1  24  10    0.13    1.76
  -1 -24  10   -0.34    4.91
  -1 -24  10    6.97    2.35
  -1  24  10    0.80    4.05
  -1  24  10    1.79    1.73
  -1 -24  10    2.65    1.24
   1 -24 -10    2.28    1.81
   1 -24 -10    5.41    4.43
   1  24 -10   12.81    6.41
   1 -24 -10    7.46    2.76
  -1  24   9    3.96    2.21
  -1  24   9   -0.26    3.97
   1  24  -9    2.75    2.00
  -1  24   9    2.41    1.73
   1 -24  -9    0.83    2.31
   1 -24  -9    4.87    1.60
   1  24  -9    2.90    5.48
  -1 -24   9    0.76    1.20
   1 -24  -9    4.90    4.54
   1  24  -9    2.02    1.17
  -1 -24   9   -0.72    1.53
   1  24  -8    1.16    1.55
  -1  24   8   -0.24    3.28
   1 -24  -8    2.68    4.08
   1 -24  -8    1.61    1.64
  -1  24   8   -0.33    1.48
  -1 -24   8   -1.15    4.23
  -1 -24   8   -1.66    1.18
   1  24  -8    0.83    1.03
   1  24  -8    4.47    5.38
   1 -24  -7    7.77    3.87
   1 -24  -7   10.25    2.29
  -1  24   7   10.19    3.47
  -1 -24   7    7.54    1.56
  -1 -24   7    9.34    4.30
   1 -24  -7    6.74    1.80
  -1  24   7    9.59    1.97
   1  24  -7   10.28    5.14
   1  24  -7    9.65    1.57
   1 -24  -6    7.41    2.03
   1  24  -6    9.36    1.55
   1  24  -6   11.76    2.12
  -1 -24   6    6.86    1.56
   1  24  -6   10.60    4.52
   1 -24  -6   10.34    1.80
  -1  24   6    3.42    3.28
  -1  24   6    8.56    3.35
  -1 -24   6    9.17    4.05
   1 -24  -6    8.52    1.79
  -1 -24   6    3.54    1.91
  -1  24   6    7.73    2.11
   1  24  -5    5.27    1.61
  -1 -24   5    1.08    1.64
  -1 -24   5   10.97    3.78
   1  24  -5    2.45    3.98
  -1  24   5    1.08    2.90
  -1 -24   5    3.01    1.17
  -1  24   5    0.70    2.92
   1 -24  -5    2.67    2.03
   1  24  -5    3.55    1.35
   1 -24  -5    2.64    1.35
   1 -24  -5    2.67    1.28
   1 -24  -4   32.51    3.98
   1  24  -4   27.59    5.19
  -1  24   4   30.66    4.17
  -1 -24   4   33.13    4.05
  -1 -24   4   29.09    3.88
  -1  24   4   22.05    4.75
   1 -24  -4   30.14    3.91
   1  24  -4   35.93    4.05
  -1  24   4   20.76    4.64
   1 -24  -4   28.05    4.24
   1  24  -4   35.41    4.00
  -1 -24   4   35.75    5.31
   1  24  -3    1.27    3.08
   1 -24  -3    0.88    1.35
  -1 -24   3    0.96    1.37
  -1 -24   3    0.46    1.31
   1 -24  -3   -1.60    1.55
   1  24  -3   -0.33    1.28
  -1  24   3    2.65    1.64
  -1  24   3    1.31    2.60
  -1 -24   3   -3.04    3.35
   1 -24  -3    1.28    1.26
   1  24  -3   -0.66    1.24
  -1  24   3    2.24    2.78
   1 -24  -2   17.86    3.97
  -1  24   2   14.48    2.33
  -1  24   2   12.85    3.76
  -1 -24   2   14.74    3.67
   1  24  -2   13.06    3.48
   1 -24  -2   17.40    2.66
   1  24  -2   19.26    2.50
  -1  24   2   14.76    2.65
  -1 -24   2   20.55    2.54
   1 -24  -2   16.16    2.42
   1  24  -2   19.20    2.57
  -1 -24   2   18.84    2.52
  -1 -24   1  113.69   13.72
   1 -24  -1  120.48   13.68
   1  24  -1  114.73   13.69
  -1  24   1  114.28   13.66
  -1 -24   1  120.81   13.74
   1 -24  -1  133.16   13.80
   1 -24  -1  132.90   14.53
  -1  24   1  118.07   13.77
  -1  24   1  103.15   14.13
  -1 -24   1  108.32   14.07
   1  24  -1  122.25   13.72
   1 -24   0   33.17    5.43
   1  24   0   27.76    3.61
   1 -24   0   30.62    3.67
  -1  24   0   25.77    4.90
   1 -24   0   26.85    3.49
   1  24   0   25.44    3.49
  -1  24   0   23.15    3.48
  -1  24   0   27.74    3.60
  -1 -24   0   30.75    3.65
  -1 -24   0   27.61    3.51
  -1  24  -1   16.82    2.94
   1 -24   1   18.96    2.79
   1 -24   1   20.08    2.96
   1  24   1   19.16    2.75
   1 -24   1   20.06    4.71
  -1 -24  -1   23.83    3.10
  -1  24  -1   22.24    4.50
  -1 -24  -1   22.24    2.82
  -1  24  -1   22.48    2.83
   1  24   1   18.75    3.46
   1  24   1   22.50    2.97
  -1  24  -2   41.53    5.04
   1 -24   2   38.99    5.01
   1  24   2   38.11    5.29
   1 -24   2   45.76    5.03
  -1 -24  -2   38.96    5.03
   1  24   2   36.89    5.06
  -1  24  -2   47.39    6.68
  -1  24  -2   46.32    5.05
   1 -24   2   44.19    6.36
  -1 -24  -2   42.05    4.98
  -1 -24  -2   43.28    5.16
   1  24   2   25.79    5.06
  -1  24  -3   62.26    7.13
  -1 -24  -3   74.56    7.16
  -1  24  -3   61.10    7.14
   1 -24   3   69.88    7.14
   1  24   3   65.79    7.19
  -1 -24  -3   74.47    7.38
  -1 -24  -3   61.69    7.16
   1  24   3   57.50    7.37
  -1  24  -3   77.31    8.59
   1 -24   3   61.51    8.37
  -1 -24  -4   62.59    7.39
  -1  24  -4   56.49    7.21
   1 -24   4   66.47    7.28
   1 -24   4   55.78    8.53
   1 -24   4   54.96    7.20
  -1 -24  -4   65.28    7.33
   1  24   4   58.71    7.31
  -1  24  -4   74.36    8.92
  -1  24  -4   62.46    7.29
  -1 -24  -4   60.53    7.24
   1 -24   5   16.90    4.77
  -1 -24  -5   15.10    2.69
   1  24   5    6.71    2.45
  -1  24  -5   12.16    2.29
  -1 -24  -5   17.02    2.45
   1  24   5    2.46    2.41
   1 -24   5   14.49    2.16
   1  24   5   15.93    2.37
  -1  24  -5   14.60    5.08
  -1  24  -5   12.49    2.17
  -1 -24  -5   14.11    2.10
   1 -24   5   14.82    2.37
   1 -24   6    1.21    4.50
  -1 -24  -6    2.49    2.90
   1 -24   6    5.14    1.55
  -1  24  -6    3.38    1.77
   1  24   6    1.72    2.41
  -1 -24  -6    2.21    1.45
   1 -24   6    7.21    1.61
  -1  24  -6    6.78    5.08
  -1 -24  -6    5.72    1.99
   1  24   6    3.15    1.41
  -1  24  -6    3.14    1.44
   1  24   7  100.95   10.81
  -1  24  -7   94.84   12.45
  -1  24  -7   73.07   10.61
  -1 -24  -7  105.83   10.81
   1 -24   7  107.38   10.73
   1 -24   7  102.28   12.13
   1  24   7   66.40   10.93
  -1 -24  -7   79.32   11.35
  -1  24  -8    1.41    1.41
  -1 -24  -8   -3.44    2.34
   1  24   8    2.58    1.53
  -1 -24  -8    2.48    3.74
   1 -24   8    3.10    2.00
   1 -24   8    2.08    1.44
  -1  24  -8    1.10    1.84
   1  24   8    2.75    3.12
   1  24   8    0.30    2.14
  -1 -24  -9    7.21    3.77
  -1  24  -9    5.72    1.82
  -1  24  -9    6.03    6.30
   1 -24   9    4.07    1.74
   1 -24   9    4.09    5.13
  -1 -24  -9    4.36    2.58
  -1  24  -9    2.06    1.36
   1 -24   9    4.28    2.10
  -1 -24  -9    5.03    2.10
   1  24   9    3.33    2.75
   1  24   9    4.04    2.16
   1  24  10    3.51    1.84
  -1 -24 -10    3.15    2.10
  -1  24 -10   10.77    6.77
  -1 -24 -10   -0.59    4.07
  -1 -24 -10    2.96    2.37
  -1  24 -10    3.75    2.27
   1  24  10    5.69    2.72
   1 -24  10    2.24    1.61
  -1  24 -10    3.68    1.36
   1 -24  10    0.83    1.74
   1  24  10    0.23    3.12
  -1  24 -11    6.84    2.43
  -1  24 -11   15.89    8.03
  -1 -24 -11    8.26    2.28
   1  24  11    3.88    2.87
   1  24  11    7.97    2.21
   1 -24  11    9.43    2.57
   1  24  11   10.61    3.62
  -1 -24 -11   12.19    3.22
  -1 -24 -11    8.36    4.50
   1 -24  11    6.45    5.96
  -1  24 -11    7.76    1.80
  -1  24 -11    7.29    1.71
  -1 -25  12   -2.77    5.02
   1  25 -12    5.56    7.67
   1  25 -12    1.21    2.36
   1 -25 -12    2.28    2.69
   1  25 -12    3.26    1.30
  -1  25  12    0.19    2.03
   1 -25 -12    5.94    2.28
   1  25 -12    0.63    1.05
  -1  25  12    3.94    2.09
  -1 -25  12    1.28    2.66
   1 -25 -12    1.53    4.58
   1  25 -11   13.55    2.31
  -1  25  11    9.13    4.33
   1  25 -11   11.18    1.94
   1  25 -11   24.50    7.18
   1  25 -11    9.90    1.83
  -1  25  11    8.32    2.88
   1 -25 -11   14.83    2.61
   1 -25 -11    9.12    5.21
  -1 -25  11    8.04    5.23
  -1 -25  11   16.57    2.94
   1 -25 -11   11.08    3.32
  -1 -25  10    4.27    1.85
  -1 -25  10    8.90    1.48
   1 -25 -10   10.19    2.92
   1 -25 -10   -0.34    4.76
  -1  25  10    4.01    2.70
  -1 -25  10    6.75    4.98
  -1  25  10    5.85    2.00
  -1  25  10    0.27    4.07
   1  25 -10    4.38    1.39
   1  25 -10    6.95    6.38
   1 -25  -9  100.30   10.85
  -1 -25   9   88.32   10.65
  -1 -25   9  111.67   10.97
   1 -25  -9   90.47   11.92
  -1  25   9   97.07   11.01
   1  25  -9   77.63   10.59
  -1  25   9   81.69   11.43
   1 -25  -9   94.06   11.16
  -1  25   9   93.61   10.83
   1  25  -9  100.32   10.87
  -1 -25   8    7.52    1.50
   1  25  -8    5.99    2.02
   1  25  -8   10.94    5.58
   1 -25  -8    7.12    3.97
   1 -25  -8    5.10    1.78
  -1  25   8    4.08    1.75
   1  25  -8    5.85    1.29
  -1 -25   8    1.46    4.35
  -1  25   8    2.15    3.59
  -1  25   8    1.62    1.88
  -1  25   7   -3.78    3.72
   1  25  -7    3.32    4.73
   1 -25  -7    0.91    1.55
  -1 -25   7   -0.23    1.26
  -1 -25   7    4.10    4.31
   1  25  -7    1.17    1.22
  -1 -25   6    1.18    1.30
  -1 -25   6    4.04    4.00
   1 -25  -6    1.13    1.43
   1  25  -6   -0.58    4.42
   1 -25  -6    1.51    1.48
  -1  25   6    1.44    1.93
   1  25  -6    1.79    1.28
   1 -25  -6    0.14    2.12
  -1 -25   6    2.00    1.19
   1  25  -6    0.71    1.67
  -1  25   6    2.02    3.19
  -1  25   6    1.96    3.00
  -1 -25   5    9.13    4.06
   1 -25  -5    9.54    1.97
  -1 -25   5   10.25    1.96
   1 -25  -5    8.56    2.24
   1  25  -5   10.15    1.84
   1  25  -5    8.02    2.00
   1  25  -5   11.47    4.14
   1 -25  -5   10.12    1.88
  -1  25   5    5.98    2.21
  -1  25   5    8.54    3.21
  -1  25   5    2.30    3.12
  -1 -25   5    9.36    1.62
  -1 -25   4    1.50    3.43
   1  25  -4    2.50    1.18
   1 -25  -4    1.27    1.48
  -1  25   4    1.67    1.85
   1  25  -4    1.07    3.36
  -1  25   4    1.99    2.47
   1  25  -4   -0.25    1.44
   1 -25  -4    1.86    1.79
  -1 -25   4    0.31    1.17
  -1 -25   4    1.71    1.27
  -1  25   4    2.43    2.93
   1 -25  -4    1.38    1.33
  -1 -25   3   13.82    2.23
  -1 -25   3   13.83    2.15
   1  25  -3   10.22    3.55
  -1  25   3   12.51    3.28
  -1 -25   3   18.37    3.75
   1 -25  -3   13.57    2.20
   1 -25  -3   12.37    2.10
   1  25  -3   12.23    2.13
   1  25  -3   12.45    2.11
   1 -25  -3   14.11    2.63
  -1  25   3   10.01    3.38
  -1  25   3   11.71    2.27
   1 -25  -2  301.22   38.52
  -1  25   2  332.70   38.28
   1  25  -2  335.39   38.22
   1 -25  -2  357.49   38.31
  -1 -25   2  351.09   38.23
  -1  25   2  279.67   38.44
  -1 -25   2  320.09   38.50
  -1 -25   2  319.03   38.22
   1  25  -2  338.17   38.23
  -1  25   2  332.24   38.19
   1 -25  -2  360.72   38.21
   1  25  -2  310.74   38.44
   1 -25  -1   20.61    4.64
   1 -25  -1   22.66    2.99
  -1  25   1   11.37    3.95
  -1 -25   1   18.59    3.97
  -1 -25   1   20.48    2.91
  -1  25   1   19.57    2.95
  -1 -25   1   19.30    2.82
   1  25  -1   20.36    2.80
   1 -25  -1   19.66    2.78
   1  25  -1   21.83    2.87
  -1  25   1   19.68    2.74
   1  25  -1   22.29    3.59
   1  25   0   31.27    4.32
  -1  25   0   34.40    4.38
   1 -25   0   32.15    4.31
  -1 -25   0   38.61    4.39
   1 -25   0   34.33    4.20
  -1 -25   0   37.67    4.27
   1 -25   0   29.22    5.73
  -1  25   0   31.95    4.17
   1  25   0   30.64    4.25
  -1  25   0   42.26    5.48
   1 -25   1    8.18    1.53
   1 -25   1    5.69    1.89
   1  25   1    8.05    1.50
   1  25   1    7.17    1.81
  -1  25  -1    7.62    4.05
   1  25   1    4.27    2.60
  -1 -25  -1    6.95    1.61
  -1  25  -1    8.12    1.69
  -1  25  -1    5.25    1.85
  -1 -25  -1    6.97    1.98
   1 -25   1   11.93    4.09
  -1 -25  -2    2.61    1.87
  -1  25  -2    1.27    1.52
  -1  25  -2   -0.92    1.41
  -1 -25  -2    0.47    1.20
   1 -25   2   -0.56    1.52
  -1 -25  -2    0.40    1.35
   1  25   2    2.81    2.20
   1  25   2    0.94    1.68
   1 -25   2    1.66    1.19
   1 -25   2    1.45    3.83
  -1  25  -2   -1.26    3.89
  -1 -25  -3   17.59    2.40
  -1 -25  -3   15.81    2.50
   1  25   3   11.87    2.50
  -1  25  -3   18.79    4.95
   1 -25   3   17.12    2.38
  -1  25  -3   14.48    2.40
  -1 -25  -3   13.92    2.80
   1 -25   3   12.32    4.53
   1  25   3   12.06    2.93
   1 -25   3   16.37    2.39
  -1  25  -3   12.89    2.37
  -1  25  -4   94.97   11.20
  -1 -25  -4   99.17   11.21
   1 -25   4   93.01   11.16
  -1 -25  -4  106.34   11.34
  -1  25  -4   79.18   11.16
  -1  25  -4  101.74   12.45
  -1 -25  -4  110.74   11.30
   1  25   4   87.12   11.32
   1 -25   4  101.50   11.25
   1 -25   4   96.24   12.30
   1 -25   5   31.93    4.25
   1 -25   5   34.71    6.05
  -1  25  -5   28.54    4.14
  -1 -25  -5   38.17    4.33
   1  25   5   25.22    4.53
  -1  25  -5   31.10    4.22
  -1  25  -5   35.85    6.67
   1 -25   5   32.09    4.16
  -1 -25  -5   43.22    4.61
   1  25   5   39.97    4.55
  -1 -25  -5   36.79    4.37
   1  25   5   21.09    4.55
   1 -25   6    2.46    4.43
  -1  25  -6    5.54    4.97
  -1 -25  -6   -0.76    1.51
  -1  25  -6   -0.45    1.32
   1  25   6    0.12    1.70
  -1 -25  -6   -3.52    2.55
  -1 -25  -6    2.36    1.76
   1 -25   6    0.62    1.79
   1  25   6    1.16    2.30
   1 -25   6    1.62    1.37
  -1  25  -7    8.61    1.81
   1 -25   7   10.59    4.93
   1  25   7   10.70    2.04
  -1 -25  -7   13.73    3.51
   1 -25   7    8.52    1.90
   1  25   7   13.01    2.59
  -1  25  -7   15.16    5.88
   1  25   7    7.09    2.86
  -1 -25  -7    8.03    2.12
  -1  25  -7   12.60    2.16
   1 -25   8    0.20    1.48
   1  25   8    4.01    2.90
   1  25   8    1.85    2.13
  -1  25  -8   -1.81    1.39
   1 -25   8    3.76    2.06
  -1 -25  -8   -1.47    3.71
  -1  25  -8   -0.28    2.02
  -1  25  -9    0.73    1.27
  -1  25  -9    0.47    6.15
   1  25   9   -1.69    1.59
   1  25   9    2.48    2.50
   1 -25   9   -0.47    1.63
  -1 -25  -9    1.17    1.93
  -1 -25  -9    2.23    3.86
  -1 -25  -9   -1.25    2.41
  -1  25  -9   -0.60    2.15
   1 -25   9    0.75    5.44
   1  25   9   -0.20    3.18
   1 -25   9    1.36    1.48
   1 -25  10   -0.43    1.44
  -1 -25 -10    2.71    4.36
  -1 -25 -10    4.37    2.55
   1  25  10    0.75    2.12
  -1  25 -10   -0.75    1.28
   1  25  10    3.85    3.32
  -1  25 -10    2.40    2.08
  -1  25 -10   -6.78    6.61
  -1 -25 -10   -0.16    2.12
   1 -25  10    2.02    5.50
   1 -25  10    0.50    1.64
   1  25  10   -1.41    2.09
   1 -25  11    7.37    6.11
  -1  25 -11   -0.22    1.58
  -1  25 -11    5.15    7.52
  -1  25 -11    7.32    2.59
  -1 -25 -11    6.03    4.28
  -1 -25 -11    1.41    3.01
  -1  25 -11    2.95    1.40
   1 -25  11    4.17    1.97
  -1 -25 -11    1.58    2.11
   1  25  11    0.94    2.38
   1  25  11   -1.28    2.24
   1  25  11    2.73    3.14
  -1  26  11    8.23    3.86
  -1 -26  11    8.43    5.13
   1 -26 -11    5.18    2.96
  -1 -26  11    7.26    2.70
   1 -26 -11    5.19    2.19
  -1  26  11    5.98    2.53
   1  26 -11    2.50    1.17
   1  26 -11   10.22    6.96
  -1  26  11    6.25    2.07
   1 -26 -11    5.52    4.88
  -1  26  10    9.40    2.70
   1  26 -10    4.99    1.54
   1 -26 -10   12.15    2.88
   1 -26 -10   15.13    4.70
  -1 -26  10    9.06    2.28
  -1 -26  10    9.21    4.92
  -1 -26  10   10.84    1.76
  -1  26  10   10.15    4.11
   1  26 -10   12.10    6.67
   1 -26  -9    1.29    1.85
  -1 -26   9    1.82    1.31
  -1  26   9    2.29    3.67
  -1  26   9   -0.13    1.62
  -1 -26   9    0.91    2.07
   1 -26  -9    1.75    2.52
   1  26  -9    2.45    1.50
  -1  26   9    6.09    2.47
   1 -26  -9    6.90    4.66
   1  26  -9    2.21    1.16
  -1 -26   8   46.87    5.85
  -1 -26   8   43.96    7.46
   1  26  -8   44.82    5.81
   1 -26  -8   55.38    6.37
   1  26  -8   52.30    6.16
  -1  26   8   50.54    6.02
   1  26  -8   66.24    8.47
   1 -26  -8   54.48    6.06
  -1  26   8   48.61    6.24
   1 -26  -8   39.38    6.95
  -1  26   8   32.01    7.00
   1  26  -7   20.91    3.27
  -1 -26   7   19.53    2.84
  -1  26   7   20.81    3.43
  -1  26   7    8.13    3.79
  -1 -26   7   21.24    5.02
   1  26  -7   22.88    2.88
   1 -26  -7   26.43    3.12
  -1  26   7   19.15    4.40
   1  26  -7   24.89    5.74
   1 -26  -7   20.34    2.96
   1 -26  -6   48.35    5.38
  -1 -26   6   46.50    5.53
  -1 -26   6   33.97    6.77
   1  26  -6   38.64    5.30
  -1 -26   6   39.71    5.25
   1 -26  -6   53.52    5.77
   1 -26  -6   50.81    5.46
  -1  26   6   30.05    6.12
  -1  26   6   34.20    6.15
   1  26  -6   47.40    7.22
  -1 -26   5    0.57    0.91
  -1 -26   5    0.48    3.63
  -1 -26   5    1.15    1.52
   1  26  -5    1.63    1.44
   1 -26  -5    0.82    1.86
   1 -26  -5    2.42    1.35
   1 -26  -5    0.95    1.55
  -1  26   5   -0.18    2.87
  -1  26   5    1.16    1.87
   1  26  -5   -2.76    3.81
   1  26  -5    0.34    1.65
  -1  26   5    2.85    2.88
  -1 -26   4    1.32    3.67
   1 -26  -4    0.52    1.92
   1  26  -4    0.80    1.42
   1 -26  -4    2.74    1.43
  -1 -26   4    2.88    1.29
  -1 -26   4    2.48    1.59
  -1  26   4    2.88    2.80
   1  26  -4    4.34    3.49
  -1  26   4    0.62    1.80
  -1  26   4    1.79    3.06
   1 -26  -4    3.94    1.44
   1  26  -4    3.23    1.64
   1 -26  -3   14.79    2.44
   1 -26  -3   14.14    2.27
  -1  26   3   15.07    3.77
  -1  26   3   11.66    3.32
  -1 -26   3   15.29    2.43
  -1 -26   3   16.82    2.33
   1  26  -3   13.34    2.36
   1 -26  -3   14.74    2.28
   1  26  -3   11.39    3.67
  -1  26   3   14.31    2.45
   1  26  -3   13.58    2.30
  -1 -26   3   10.82    4.00
  -1  26   2  266.66   36.93
  -1 -26   2  312.90   36.98
   1 -26  -2  292.08   37.00
   1 -26  -2  330.81   36.66
   1  26  -2  289.91   36.89
  -1 -26   2  323.12   36.68
  -1 -26   2  327.16   36.67
   1 -26  -2  358.40   36.77
   1  26  -2  322.76   36.68
  -1  26   2  330.42   36.75
   1  26  -2  313.64   36.67
  -1  26   2  315.38   36.65
  -1  26   1  202.13   22.86
   1 -26  -1  211.10   23.44
  -1 -26   1  207.50   23.15
  -1  26   1  178.10   23.18
   1  26  -1  172.78   22.97
   1  26  -1  197.53   22.79
  -1  26   1  182.89   22.75
   1 -26  -1  195.16   22.77
  -1 -26   1  197.86   22.79
   1 -26  -1  212.87   22.86
  -1 -26   1  224.55   22.84
   1  26  -1  198.78   22.80
  -1 -26   0    3.70    1.79
  -1  26   0    5.03    1.76
  -1 -26   0    1.65    1.53
  -1  26   0    3.94    1.44
   1 -26   0    1.75    1.62
   1  26   0    0.47    1.44
   1 -26   0    2.80    1.31
  -1 -26   0    1.53    2.45
   1  26   0    3.80    1.64
   1 -26   0    1.02    4.11
  -1  26   0    5.02    3.71
   1  26   1    1.87    1.62
  -1 -26  -1    0.56    1.72
  -1  26  -1   -0.11    1.61
  -1  26  -1    1.42    3.68
  -1 -26  -1    3.33    1.52
  -1  26  -1    1.46    1.38
   1  26   1    0.19    1.11
   1 -26   1    0.50    3.86
   1 -26   1    2.19    1.66
   1 -26   1    1.48    1.18
  -1 -26  -2   90.60   10.06
  -1 -26  -2   88.90   10.03
  -1  26  -2   86.87   10.10
   1  26   2   79.17   10.10
   1 -26   2   83.73   10.07
  -1  26  -2   87.15   10.06
   1 -26   2   83.15   10.05
  -1 -26  -2   88.25   10.19
  -1  26  -2   93.26   11.14
   1 -26   2   83.83   11.01
   1  26   2   75.25   10.24
   1 -26   3   35.41    4.25
  -1  26  -3   32.41    4.32
  -1  26  -3   29.34    6.06
  -1 -26  -3   35.78    4.32
  -1  26  -3   30.01    4.28
   1 -26   3   29.53    4.21
  -1 -26  -3   42.76    4.39
  -1 -26  -3   35.44    4.57
   1  26   3   29.07    4.38
   1 -26   3   31.98    6.13
  -1  26  -4   81.93    9.49
  -1  26  -4   72.50    9.45
  -1 -26  -4   83.31    9.55
   1 -26   4   81.73   10.71
   1 -26   4   83.86    9.49
   1  26   4   75.67    9.57
   1 -26   4   75.51    9.45
  -1  26  -4   89.60   10.89
  -1 -26  -4   83.35    9.63
  -1 -26  -4   87.98    9.53
  -1  26  -5   29.20    4.05
  -1 -26  -5   36.97    4.06
  -1  26  -5   31.20    4.16
   1 -26   5   25.48    4.20
  -1  26  -5   39.81    6.41
  -1 -26  -5   35.74    4.42
   1  26   5   32.59    4.30
   1 -26   5   37.14    6.18
   1  26   5   18.58    4.43
   1  26   5   19.58    4.31
   1 -26   5   32.15    4.04
  -1 -26  -5   37.39    4.18
  -1 -26  -6    3.78    1.88
  -1  26  -6    0.09    1.44
   1 -26   6    5.03    4.54
   1 -26   6   -1.07    1.41
  -1  26  -6    8.78    4.89
   1  26   6    2.62    2.52
   1 -26   7    3.77    1.62
  -1 -26  -7    1.76    3.00
   1  26   7    1.92    2.62
  -1  26  -7    1.12    1.16
   1  26   7   -1.64    1.78
  -1  26  -7    5.79    5.55
  -1 -26  -7    9.88    2.60
  -1  26  -7    2.77    1.73
  -1 -26  -8    8.39    3.71
   1  26   8    5.75    2.83
  -1  26  -8    8.48    2.27
  -1  26  -8    4.82    1.65
   1 -26   8    7.83    1.89
   1  26   8   13.25    2.57
   1 -26   8    9.13    1.90
   1 -26   8    6.81    5.25
  -1  26  -9    3.73    1.59
  -1 -26  -9    4.41    2.82
  -1 -26  -9    9.13    4.09
   1 -26   9    9.18    2.41
  -1  26  -9    7.10    6.19
   1 -26   9    6.13    1.86
   1 -26   9    2.66    5.21
   1  26   9    3.85    3.06
   1  26   9    7.68    2.40
  -1  26  -9    6.26    1.97
  -1 -26  -9   10.40    2.32
   1  26   9    7.06    2.34
   1 -26  10    1.99    1.65
   1  26  10    7.54    2.71
  -1  26 -10   -3.71    7.44
   1 -26  10    2.39    2.56
  -1 -26 -10    2.60    2.24
  -1  26 -10    1.51    1.45
   1  26  10    3.37    1.75
   1 -26  10    2.45    5.79
  -1 -26 -10    2.72    2.37
   1  26  10   -2.03    2.90
  -1  26 -10    2.12    1.70
  -1 -26 -10   -0.61    4.12
   1 -26  11    3.93    5.42
  -1  26 -11    3.60    1.50
   1  26  11    4.23    2.91
   1 -26  11    6.82    2.79
  -1 -26 -11    6.80    4.52
  -1  26 -11    7.13    2.55
  -1 -26 -11    5.78    3.17
   1  26  11    0.25    3.27
  -1 -26 -11    4.64    2.21
   1  26  11    8.48    2.17
  -1  26 -11    5.25    1.60
  -1  26 -11   13.95    7.78
   1 -27 -11   16.34    2.92
  -1  27  11   11.02    4.29
   1 -27 -11   17.23    5.07
   1  27 -11    9.30    6.96
   1  27 -11    9.06    1.92
  -1  27  11   13.04    2.48
  -1  27  11   18.01    3.39
   1 -27 -11   15.81    2.73
  -1 -27  11   15.73    3.07
  -1 -27  11   10.35    5.20
  -1  27  10    7.22    4.28
   1 -27 -10   22.30    3.27
   1 -27 -10   18.02    5.00
  -1 -27  10   11.26    3.08
   1  27 -10   10.80    2.13
  -1  27  10   19.25    3.10
  -1 -27  10    9.29    4.90
  -1 -27  10   16.53    2.34
   1  27 -10   20.21    2.76
   1  27 -10   21.17    6.73
  -1  27   9    4.60    3.62
   1 -27  -9    1.48    4.48
  -1  27   9    1.29    1.91
   1  27  -9    6.39    1.86
   1 -27  -9    0.36    2.24
   1 -27  -9    1.47    1.75
  -1 -27   9    0.17    1.19
   1  27  -9   -0.77    1.17
  -1 -27   9    1.62    4.43
  -1  27   9    1.65    2.45
   1 -27  -8    1.02    3.40
   1  27  -8   -0.42    1.96
  -1  27   8    3.44    2.44
  -1  27   8    1.68    3.19
   1 -27  -8    0.51    2.55
   1  27  -8    0.39    1.11
  -1 -27   8   -0.59    1.24
   1  27  -8   -1.15    5.50
  -1 -27   8   -2.43    4.14
   1 -27  -8   -0.63    1.73
   1 -27  -7    9.73    1.93
   1  27  -7    5.10    5.07
  -1  27   7    7.13    3.29
  -1 -27   7   10.14    1.71
   1  27  -7    4.24    2.29
  -1 -27   7   14.45    4.33
  -1  27   7    8.07    2.56
   1  27  -7    9.09    1.80
   1 -27  -7   12.21    2.52
  -1  27   7    8.87    3.69
   1 -27  -7   10.95    2.05
   1 -27  -6   24.02    2.89
  -1  27   6    6.62    3.63
  -1  27   6   15.16    3.98
  -1 -27   6   16.19    4.69
   1 -27  -6   17.33    3.08
   1  27  -6   21.90    2.89
   1  27  -6   24.15    5.55
  -1 -27   6   20.49    2.74
   1 -27  -5   14.74    2.23
  -1 -27   5   18.42    4.53
  -1 -27   5   14.54    2.67
  -1  27   5    8.48    3.46
   1  27  -5   12.03    2.44
   1 -27  -5   13.94    2.37
   1  27  -5   16.53    4.54
  -1 -27   5   15.42    2.13
   1 -27  -5   17.04    2.89
   1  27  -5   13.45    2.22
  -1  27   5    7.38    3.23
  -1  27   5   13.20    2.70
  -1  27   4   20.64    4.79
   1 -27  -4   37.50    4.01
   1 -27  -4   28.44    3.88
  -1  27   4   33.69    4.15
   1  27  -4   29.36    3.91
  -1 -27   4   21.87    5.14
  -1 -27   4   35.96    4.05
  -1 -27   4   28.09    3.86
  -1  27   4   18.10    4.45
   1  27  -4   20.54    5.23
   1 -27  -4   32.06    4.20
   1  27  -4   31.80    4.02
   1 -27  -3    5.51    2.18
   1  27  -3    4.65    3.22
  -1  27   3    0.99    1.98
   1  27  -3    2.68    1.58
  -1 -27   3    8.23    3.54
  -1  27   3    5.16    3.14
  -1 -27   3    5.01    1.51
  -1  27   3   -1.97    2.82
   1  27  -3    2.11    1.68
   1 -27  -3    4.67    1.48
  -1 -27   3    5.17    1.71
  -1  27   2   20.08    3.35
   1  27  -2   24.47    3.26
   1 -27  -2   21.74    3.39
  -1 -27   2   27.08    3.17
   1  27  -2   22.43    4.03
   1 -27  -2   24.24    3.14
   1  27  -2   21.49    3.17
  -1 -27   2   24.35    3.18
   1 -27  -2   24.11    4.63
  -1  27   2   20.91    3.07
  -1 -27   2   23.56    4.40
  -1  27   2   14.97    4.23
  -1  27   1  413.24   47.19
   1  27  -1  392.37   47.20
   1 -27  -1  441.65   47.22
  -1 -27   1  444.99   47.24
   1  27  -1  403.61   47.23
   1 -27  -1  444.43   47.75
  -1 -27   1  433.94   47.52
  -1  27   1  404.60   47.26
  -1  27   1  367.61   47.49
   1 -27  -1  435.24   47.28
  -1 -27   1  416.17   47.23
   1  27  -1  362.48   47.35
   1 -27   0  164.61   19.29
  -1  27   0  159.89   19.34
  -1 -27   0  182.57   19.32
  -1 -27   0  185.95   19.39
   1 -27   0  182.76   19.37
   1  27   0  161.87   19.29
  -1  27   0  147.51   19.25
  -1  27   0  158.48   19.90
   1 -27   0  195.34   20.20
  -1 -27   0  172.48   19.68
   1  27   0  162.60   19.32
   1 -27   1   12.37    2.58
   1  27   1   15.55    2.34
   1 -27   1   19.81    2.40
  -1  27  -1   14.43    4.67
  -1 -27  -1   17.19    2.57
[truncated: 2,211,281 more chars]
