# Supplementary material for: Dual Circularly Polarized Luminescence from Chiral Boron‐Embedded Polycyclic Aromatic Hydrocarbons
Source: Angew Chem Int Ed Engl. 2025 Dec 21;65(10):e22746. doi: 10.1002/anie.202522746 (PMC12955512; doi:10.1002/anie.202522746)
Supplement: Supplementary file 2 — Supporting Information [file ANIE-65-e22746-s001.zip › 1-2nd.cif]

 
data_1-2nd
 
_audit_creation_method            'SHELXL-2018/3'
_shelx_SHELXL_version_number      '2018/3'
_chemical_name_systematic         ?
_chemical_name_common             ?
_chemical_melting_point           ?
_chemical_formula_moiety          ?
_chemical_formula_sum
 'C35 H26 B O P' 
_chemical_formula_weight          504.34

loop_
 _atom_type_symbol
 _atom_type_description
 _atom_type_scat_dispersion_real
 _atom_type_scat_dispersion_imag
 _atom_type_scat_source
 'C'  'C'  -0.0001   0.0005
 'International Tables Vol C Tables 4.2.6.8 and 6.1.1.4'
 'H'  'H'   0.0000   0.0000
 'International Tables Vol C Tables 4.2.6.8 and 6.1.1.4'
 'O'  'O'   0.0017   0.0018
 'International Tables Vol C Tables 4.2.6.8 and 6.1.1.4'
 'B'  'B'  -0.0001   0.0002
 'International Tables Vol C Tables 4.2.6.8 and 6.1.1.4'
 'P'  'P'   0.0348   0.0308
 'International Tables Vol C Tables 4.2.6.8 and 6.1.1.4'
 
_space_group_crystal_system       orthorhombic
_space_group_IT_number            19
_space_group_name_H-M_alt         'P 21 21 21'
_space_group_name_Hall            'P 2ac 2ab'
 
_shelx_space_group_comment
;
The symmetry employed for this shelxl refinement is uniquely defined
by the following loop, which should always be used as a source of
symmetry information in preference to the above space-group names.
They are only intended as comments.
;
 
loop_
 _space_group_symop_operation_xyz
 'x, y, z'
 '-x+1/2, -y, z+1/2'
 'x+1/2, -y+1/2, -z'
 '-x, y+1/2, -z+1/2'
 
_cell_length_a                    8.16350(10)
_cell_length_b                    16.60720(10)
_cell_length_c                    18.8275(2)
_cell_angle_alpha                 90
_cell_angle_beta                  90
_cell_angle_gamma                 90
_cell_volume                      2552.50(4)
_cell_formula_units_Z             4
_cell_measurement_temperature     100(2)
_cell_measurement_reflns_used     61058
_cell_measurement_theta_min       1.6080
_cell_measurement_theta_max       21.7050
 
_exptl_crystal_description        rod
_exptl_crystal_colour             colorless
_exptl_crystal_density_meas       ?
_exptl_crystal_density_method     ?
_exptl_crystal_density_diffrn     1.312          
_exptl_crystal_F_000              1056
_exptl_transmission_factor_min    ?
_exptl_transmission_factor_max    ?
_exptl_crystal_size_max           ?
_exptl_crystal_size_mid           ?
_exptl_crystal_size_min           ?
_exptl_absorpt_coefficient_mu     0.047
_shelx_estimated_absorpt_T_min    ?
_shelx_estimated_absorpt_T_max    ?
_exptl_absorpt_correction_type    ?
_exptl_absorpt_correction_T_min   ?
_exptl_absorpt_correction_T_max   ?
_exptl_absorpt_process_details    ?
_exptl_absorpt_special_details    ?
_diffrn_ambient_temperature       100(2)
_diffrn_radiation_wavelength      0.4128
_diffrn_radiation_type            synchrotron
_diffrn_source                    ?
_diffrn_measurement_device_type 'esperanto-CrysAlisPro-abstract goniometer imported esperanto images'
_diffrn_measurement_method        ?
_diffrn_detector_area_resol_mean  ?
_diffrn_reflns_number             51625
_diffrn_reflns_av_unetI/netI      0.0210
_diffrn_reflns_av_R_equivalents   0.0583
_diffrn_reflns_limit_h_min        -10
_diffrn_reflns_limit_h_max        10
_diffrn_reflns_limit_k_min        -20
_diffrn_reflns_limit_k_max        20
_diffrn_reflns_limit_l_min        -23
_diffrn_reflns_limit_l_max        23
_diffrn_reflns_theta_min          1.444
_diffrn_reflns_theta_max          14.951
_diffrn_reflns_theta_full         14.340
_diffrn_measured_fraction_theta_max   0.999
_diffrn_measured_fraction_theta_full  0.999
_diffrn_reflns_Laue_measured_fraction_max    0.999
_diffrn_reflns_Laue_measured_fraction_full   0.999
_diffrn_reflns_point_group_measured_fraction_max   0.999
_diffrn_reflns_point_group_measured_fraction_full  0.999
_reflns_number_total              5225
_reflns_number_gt                 5158
_reflns_threshold_expression      'I > 2\s(I)'
_reflns_Friedel_coverage          0.760
_reflns_Friedel_fraction_max      1.000
_reflns_Friedel_fraction_full     1.000
 
_reflns_special_details
;
 Reflections were merged by SHELXL according to the crystal
 class for the calculation of statistics and refinement.
 
 _reflns_Friedel_fraction is defined as the number of unique
 Friedel pairs measured divided by the number that would be
 possible theoretically, ignoring centric projections and
 systematic absences.
;
 
_computing_data_collection        ?
_computing_cell_refinement        ?
_computing_data_reduction         ?
_computing_structure_solution     'SHELXT 2018/2 (Sheldrick, 2018)'
_computing_structure_refinement 'SHELXL-2018/3 (Sheldrick, 2018)'
_computing_molecular_graphics     ?
_computing_publication_material   ?
_refine_special_details           ?
_refine_ls_structure_factor_coef  Fsqd
_refine_ls_matrix_type            full
_refine_ls_weighting_scheme       calc
_refine_ls_weighting_details
'w=1/[\s^2^(Fo^2^)+(0.0486P)^2^+0.4900P] where P=(Fo^2^+2Fc^2^)/3'
_atom_sites_solution_primary      ?
_atom_sites_solution_secondary    ?
_atom_sites_solution_hydrogens    geom
_refine_ls_hydrogen_treatment     constr
_refine_ls_extinction_method      none
_refine_ls_extinction_coef        .
_refine_ls_abs_structure_details
;
 Flack x determined using 2225 quotients [(I+)-(I-)]/[(I+)+(I-)]
 (Parsons, Flack and Wagner, Acta Cryst. B69 (2013) 249-259).
;
_refine_ls_abs_structure_Flack    0.06(8)
_chemical_absolute_configuration  ?
_refine_ls_number_reflns          5225
_refine_ls_number_parameters      344
_refine_ls_number_restraints      0
_refine_ls_R_factor_all           0.0290
_refine_ls_R_factor_gt            0.0287
_refine_ls_wR_factor_ref          0.0748
_refine_ls_wR_factor_gt           0.0746
_refine_ls_goodness_of_fit_ref    1.055
_refine_ls_restrained_S_all       1.055
_refine_ls_shift/su_max           0.001
_refine_ls_shift/su_mean          0.000
 
loop_
 _atom_site_label
 _atom_site_type_symbol
 _atom_site_fract_x
 _atom_site_fract_y
 _atom_site_fract_z
 _atom_site_U_iso_or_equiv
 _atom_site_adp_type
 _atom_site_occupancy
 _atom_site_site_symmetry_order  
 _atom_site_calc_flag
 _atom_site_refinement_flags_posn
 _atom_site_refinement_flags_adp
 _atom_site_refinement_flags_occupancy
 _atom_site_disorder_assembly
 _atom_site_disorder_group
P001 P 0.51833(5) 0.49121(2) 0.56114(2) 0.01303(11) Uani 1 1 d . . . . .
O002 O 0.43431(14) 0.55790(7) 0.60452(6) 0.0147(3) Uani 1 1 d . . . . .
C003 C 0.4013(2) 0.68519(10) 0.75049(9) 0.0144(3) Uani 1 1 d . . . . .
C004 C 0.7364(2) 0.57378(10) 0.62851(9) 0.0139(3) Uani 1 1 d . . . . .
C005 C 0.5059(2) 0.62163(10) 0.72579(9) 0.0143(3) Uani 1 1 d . . . . .
C006 C 0.8625(2) 0.45590(11) 0.56904(9) 0.0171(3) Uani 1 1 d . . . . .
H1 H 0.850616 0.409231 0.540323 0.020 Uiso 1 1 calc R U . . .
C007 C 0.4382(2) 0.76497(10) 0.63546(9) 0.0142(3) Uani 1 1 d . . . . .
C008 C 0.8936(2) 0.59693(10) 0.65216(9) 0.0158(3) Uani 1 1 d . . . . .
C009 C 0.3604(2) 0.75350(10) 0.70657(9) 0.0145(3) Uani 1 1 d . . . . .
C00A C 0.4149(2) 0.83762(10) 0.59762(10) 0.0180(3) Uani 1 1 d . . . . .
H2 H 0.349455 0.878961 0.617899 0.022 Uiso 1 1 calc R U . . .
C00B C 1.0294(2) 0.54900(11) 0.63582(9) 0.0186(3) Uani 1 1 d . . . . .
H3 H 1.134349 0.564322 0.652967 0.022 Uiso 1 1 calc R U . . .
C00C C 0.3349(2) 0.68133(11) 0.82125(9) 0.0179(4) Uani 1 1 d . . . . .
C00D C 0.3193(2) 0.31349(12) 0.67976(10) 0.0212(4) Uani 1 1 d . . . . .
H4 H 0.297747 0.304826 0.728754 0.025 Uiso 1 1 calc R U . . .
C00E C 0.3996(2) 0.38296(11) 0.65808(9) 0.0193(4) Uani 1 1 d . . . . .
H5 H 0.432969 0.421769 0.692199 0.023 Uiso 1 1 calc R U . . .
C00F C 0.3765(2) 0.56545(11) 0.44677(10) 0.0209(4) Uani 1 1 d . . . . .
H6 H 0.318460 0.595269 0.481710 0.025 Uiso 1 1 calc R U . . .
C00G C 0.5380(2) 0.70457(10) 0.60538(9) 0.0143(3) Uani 1 1 d . . . . .
C00H C 0.4313(2) 0.39577(10) 0.58573(9) 0.0153(3) Uani 1 1 d . . . . .
C00I C 0.4857(2) 0.84975(11) 0.53136(10) 0.0201(4) Uani 1 1 d . . . . .
H7 H 0.467814 0.898895 0.506725 0.024 Uiso 1 1 calc R U . . .
C00J C 0.6085(2) 0.71899(10) 0.53822(9) 0.0177(3) Uani 1 1 d . . . . .
H8 H 0.676071 0.678624 0.517707 0.021 Uiso 1 1 calc R U . . .
C00K C 0.72654(19) 0.50360(11) 0.58670(9) 0.0145(3) Uani 1 1 d . . . . .
C00L C 0.5829(2) 0.79002(11) 0.50098(10) 0.0195(4) Uani 1 1 d . . . . .
H9 H 0.630907 0.797780 0.455518 0.023 Uiso 1 1 calc R U . . .
C00M C 0.3820(2) 0.61689(12) 0.86643(9) 0.0218(4) Uani 1 1 d . . . . .
H10 H 0.340074 0.614618 0.913465 0.026 Uiso 1 1 calc R U . . .
C00N C 1.0146(2) 0.47891(11) 0.59476(9) 0.0189(3) Uani 1 1 d . . . . .
H11 H 1.108613 0.447247 0.584576 0.023 Uiso 1 1 calc R U . . .
C00O C 0.2502(2) 0.80984(11) 0.73250(9) 0.0177(4) Uani 1 1 d . . . . .
H12 H 0.219997 0.853921 0.703132 0.021 Uiso 1 1 calc R U . . .
C00P C 0.5761(2) 0.46365(11) 0.41574(10) 0.0209(4) Uani 1 1 d . . . . .
H13 H 0.654835 0.424549 0.429532 0.025 Uiso 1 1 calc R U . . .
C00Q C 0.2248(2) 0.74190(12) 0.84514(10) 0.0206(4) Uani 1 1 d . . . . .
H14 H 0.181112 0.739309 0.891864 0.025 Uiso 1 1 calc R U . . .
C00R C 0.5466(2) 0.56071(11) 0.77271(9) 0.0174(3) Uani 1 1 d . . . . .
H15 H 0.617558 0.519010 0.757009 0.021 Uiso 1 1 calc R U . . .
C00S C 0.4864(2) 0.55813(11) 0.84353(10) 0.0218(4) Uani 1 1 d . . . . .
H16 H 0.518422 0.515915 0.874622 0.026 Uiso 1 1 calc R U . . .
C00T C 0.9160(2) 0.67442(11) 0.69292(10) 0.0212(4) Uani 1 1 d . . . . .
H17 H 1.020051 0.672676 0.718864 0.032 Uiso 1 1 calc R U . . .
H18 H 0.825579 0.681039 0.726629 0.032 Uiso 1 1 calc R U . . .
H19 H 0.917081 0.719866 0.659712 0.032 Uiso 1 1 calc R U . . .
C00U C 0.4893(2) 0.50677(10) 0.46748(9) 0.0159(3) Uani 1 1 d . . . . .
C00V C 0.3838(2) 0.33796(11) 0.53608(10) 0.0216(4) Uani 1 1 d . . . . .
H20 H 0.406756 0.345934 0.487115 0.026 Uiso 1 1 calc R U . . .
C00W C 0.3489(2) 0.58039(13) 0.37476(11) 0.0257(4) Uani 1 1 d . . . . .
H21 H 0.272714 0.620601 0.360741 0.031 Uiso 1 1 calc R U . . .
C00X C 0.2703(3) 0.25659(12) 0.62996(11) 0.0261(4) Uani 1 1 d . . . . .
H22 H 0.214425 0.209418 0.645035 0.031 Uiso 1 1 calc R U . . .
C00Y C 0.1814(2) 0.80386(12) 0.80112(10) 0.0213(4) Uani 1 1 d . . . . .
H23 H 0.104658 0.843032 0.816768 0.026 Uiso 1 1 calc R U . . .
C00Z C 0.4328(2) 0.53644(13) 0.32369(10) 0.0250(4) Uani 1 1 d . . . . .
H24 H 0.412599 0.546083 0.274736 0.030 Uiso 1 1 calc R U . . .
C010 C 0.3026(3) 0.26833(12) 0.55834(11) 0.0297(5) Uani 1 1 d . . . . .
H25 H 0.269631 0.229105 0.524520 0.036 Uiso 1 1 calc R U . . .
C011 C 0.5465(3) 0.47834(12) 0.34386(10) 0.0252(4) Uani 1 1 d . . . . .
H26 H 0.603968 0.448623 0.308689 0.030 Uiso 1 1 calc R U . . .
B1 B 0.5623(2) 0.61937(11) 0.64390(10) 0.0136(4) Uani 1 1 d . . . . .
 
loop_
 _atom_site_aniso_label
 _atom_site_aniso_U_11
 _atom_site_aniso_U_22
 _atom_site_aniso_U_33
 _atom_site_aniso_U_23
 _atom_site_aniso_U_13
 _atom_site_aniso_U_12
P001 0.01174(19) 0.01280(19) 0.0146(2) -0.00109(15) 0.00015(15) 0.00029(15)
O002 0.0118(5) 0.0157(6) 0.0168(6) -0.0031(5) -0.0001(4) 0.0008(4)
C003 0.0135(7) 0.0161(8) 0.0135(7) -0.0012(6) -0.0009(6) -0.0017(7)
C004 0.0144(8) 0.0152(8) 0.0120(7) 0.0023(6) -0.0001(6) -0.0004(6)
C005 0.0122(7) 0.0149(7) 0.0157(8) -0.0010(6) -0.0007(6) -0.0022(7)
C006 0.0171(8) 0.0156(8) 0.0184(8) 0.0012(6) 0.0031(7) 0.0018(6)
C007 0.0127(7) 0.0145(8) 0.0155(8) -0.0002(6) -0.0036(6) -0.0024(6)
C008 0.0156(8) 0.0182(8) 0.0137(7) 0.0041(6) 0.0007(6) -0.0015(7)
C009 0.0131(8) 0.0148(8) 0.0157(8) -0.0029(6) -0.0024(6) -0.0018(6)
C00A 0.0184(8) 0.0147(8) 0.0208(8) -0.0007(7) -0.0027(7) 0.0007(7)
C00B 0.0124(8) 0.0248(9) 0.0186(8) 0.0059(7) -0.0004(7) -0.0003(7)
C00C 0.0187(8) 0.0189(8) 0.0160(8) -0.0013(7) 0.0012(7) -0.0012(7)
C00D 0.0236(9) 0.0222(9) 0.0178(8) 0.0028(7) -0.0002(7) -0.0010(7)
C00E 0.0208(9) 0.0196(8) 0.0175(8) -0.0007(7) -0.0018(7) -0.0019(7)
C00F 0.0210(8) 0.0218(8) 0.0200(8) -0.0003(7) -0.0004(7) 0.0035(7)
C00G 0.0131(7) 0.0151(7) 0.0148(8) -0.0012(6) -0.0024(6) -0.0011(6)
C00H 0.0127(8) 0.0141(8) 0.0191(8) 0.0014(6) -0.0007(6) 0.0010(6)
C00I 0.0199(8) 0.0180(8) 0.0225(8) 0.0062(7) -0.0048(7) -0.0034(7)
C00J 0.0153(8) 0.0195(8) 0.0184(8) -0.0011(6) 0.0008(7) 0.0001(7)
C00K 0.0120(7) 0.0149(8) 0.0165(7) 0.0018(6) 0.0007(6) 0.0011(7)
C00L 0.0185(8) 0.0245(9) 0.0156(8) 0.0030(7) -0.0004(7) -0.0054(7)
C00M 0.0239(9) 0.0258(9) 0.0157(8) 0.0026(7) 0.0041(7) -0.0005(8)
C00N 0.0142(8) 0.0207(8) 0.0218(8) 0.0056(7) 0.0025(7) 0.0047(7)
C00O 0.0195(8) 0.0154(8) 0.0182(8) -0.0011(7) -0.0014(7) 0.0022(7)
C00P 0.0222(9) 0.0203(9) 0.0201(8) -0.0012(7) 0.0025(7) 0.0014(7)
C00Q 0.0212(9) 0.0256(9) 0.0151(8) -0.0036(7) 0.0047(7) 0.0000(7)
C00R 0.0172(8) 0.0164(8) 0.0186(8) 0.0001(6) 0.0002(7) 0.0015(6)
C00S 0.0238(9) 0.0215(9) 0.0201(8) 0.0056(7) -0.0006(7) 0.0005(8)
C00T 0.0187(9) 0.0232(9) 0.0218(8) -0.0034(7) -0.0023(7) -0.0041(7)
C00U 0.0155(7) 0.0160(7) 0.0162(8) -0.0004(6) -0.0001(6) -0.0018(7)
C00V 0.0281(9) 0.0196(9) 0.0172(8) -0.0011(7) 0.0001(7) -0.0020(8)
C00W 0.0235(9) 0.0298(10) 0.0237(9) 0.0040(8) -0.0029(8) 0.0031(8)
C00X 0.0330(11) 0.0181(9) 0.0271(10) 0.0023(8) 0.0006(9) -0.0061(8)
C00Y 0.0200(9) 0.0211(9) 0.0227(9) -0.0055(7) 0.0025(7) 0.0034(7)
C00Z 0.0269(10) 0.0315(10) 0.0166(8) 0.0029(7) -0.0011(7) -0.0070(8)
C010 0.0439(12) 0.0205(9) 0.0245(10) -0.0051(8) -0.0021(10) -0.0095(8)
C011 0.0279(10) 0.0290(10) 0.0187(8) -0.0032(8) 0.0054(7) -0.0021(8)
B1 0.0125(8) 0.0145(8) 0.0139(8) -0.0013(7) -0.0006(7) -0.0004(7)
 
_geom_special_details
;
 All esds (except the esd in the dihedral angle between two l.s. planes)
 are estimated using the full covariance matrix.  The cell esds are taken
 into account individually in the estimation of esds in distances, angles
 and torsion angles; correlations between esds in cell parameters are only
 used when they are defined by crystal symmetry.  An approximate (isotropic)
 treatment of cell esds is used for estimating esds involving l.s. planes.
;
 
loop_
 _geom_bond_atom_site_label_1
 _geom_bond_atom_site_label_2
 _geom_bond_distance
 _geom_bond_site_symmetry_2
 _geom_bond_publ_flag
P001 O002 1.5375(12) . ?
P001 C00K 1.7785(17) . ?
P001 C00H 1.7977(18) . ?
P001 C00U 1.7979(17) . ?
O002 B1 1.638(2) . ?
C003 C005 1.435(2) . ?
C003 C00C 1.439(2) . ?
C003 C009 1.443(2) . ?
C004 C00K 1.409(2) . ?
C004 C008 1.411(2) . ?
C004 B1 1.636(2) . ?
C005 C00R 1.384(2) . ?
C005 B1 1.610(2) . ?
C006 C00N 1.386(2) . ?
C006 C00K 1.403(2) . ?
C007 C00G 1.411(2) . ?
C007 C00A 1.414(2) . ?
C007 C009 1.494(2) . ?
C008 C00B 1.399(2) . ?
C008 C00T 1.509(2) . ?
C009 C00O 1.387(2) . ?
C00A C00I 1.390(3) . ?
C00B C00N 1.403(3) . ?
C00C C00M 1.420(3) . ?
C00C C00Q 1.422(3) . ?
C00D C00E 1.388(3) . ?
C00D C00X 1.390(3) . ?
C00E C00H 1.403(2) . ?
C00F C00U 1.396(2) . ?
C00F C00W 1.396(3) . ?
C00G C00J 1.410(2) . ?
C00G B1 1.602(2) . ?
C00H C00V 1.395(2) . ?
C00I C00L 1.393(3) . ?
C00J C00L 1.388(3) . ?
C00M C00S 1.365(3) . ?
C00O C00Y 1.412(3) . ?
C00P C011 1.396(3) . ?
C00P C00U 1.401(2) . ?
C00Q C00Y 1.368(3) . ?
C00R C00S 1.422(2) . ?
C00V C010 1.397(3) . ?
C00W C00Z 1.388(3) . ?
C00X C010 1.388(3) . ?
C00Z C011 1.391(3) . ?
 
loop_
 _geom_angle_atom_site_label_1
 _geom_angle_atom_site_label_2
 _geom_angle_atom_site_label_3
 _geom_angle
 _geom_angle_site_symmetry_1
 _geom_angle_site_symmetry_3
 _geom_angle_publ_flag
O002 P001 C00K 101.49(7) . . ?
O002 P001 C00H 108.78(8) . . ?
C00K P001 C00H 114.21(8) . . ?
O002 P001 C00U 111.02(7) . . ?
C00K P001 C00U 112.01(8) . . ?
C00H P001 C00U 109.09(8) . . ?
P001 O002 B1 113.87(10) . . ?
C005 C003 C00C 119.42(15) . . ?
C005 C003 C009 122.01(15) . . ?
C00C C003 C009 118.57(15) . . ?
C00K C004 C008 116.99(15) . . ?
C00K C004 B1 115.59(14) . . ?
C008 C004 B1 127.42(15) . . ?
C00R C005 C003 118.28(15) . . ?
C00R C005 B1 121.71(15) . . ?
C003 C005 B1 119.86(15) . . ?
C00N C006 C00K 118.03(16) . . ?
C00G C007 C00A 118.83(16) . . ?
C00G C007 C009 120.97(15) . . ?
C00A C007 C009 120.19(15) . . ?
C00B C008 C004 119.74(16) . . ?
C00B C008 C00T 120.04(16) . . ?
C004 C008 C00T 120.20(16) . . ?
C00O C009 C003 118.60(15) . . ?
C00O C009 C007 120.36(16) . . ?
C003 C009 C007 121.02(15) . . ?
C00I C00A C007 121.33(16) . . ?
C008 C00B C00N 121.65(16) . . ?
C00M C00C C00Q 120.97(16) . . ?
C00M C00C C003 119.08(16) . . ?
C00Q C00C C003 119.95(16) . . ?
C00E C00D C00X 120.16(17) . . ?
C00D C00E C00H 119.92(16) . . ?
C00U C00F C00W 120.10(17) . . ?
C00J C00G C007 118.36(15) . . ?
C00J C00G B1 120.34(15) . . ?
C007 C00G B1 121.19(15) . . ?
C00V C00H C00E 119.67(16) . . ?
C00V C00H P001 122.96(13) . . ?
C00E C00H P001 117.18(13) . . ?
C00A C00I C00L 120.16(16) . . ?
C00L C00J C00G 122.40(16) . . ?
C006 C00K C004 123.64(15) . . ?
C006 C00K P001 128.78(14) . . ?
C004 C00K P001 107.56(12) . . ?
C00J C00L C00I 118.91(16) . . ?
C00S C00M C00C 121.22(17) . . ?
C006 C00N C00B 119.91(16) . . ?
C009 C00O C00Y 122.18(17) . . ?
C011 C00P C00U 119.80(18) . . ?
C00Y C00Q C00C 120.26(17) . . ?
C005 C00R C00S 122.53(16) . . ?
C00M C00S C00R 119.37(16) . . ?
C00F C00U C00P 119.73(16) . . ?
C00F C00U P001 117.46(13) . . ?
C00P C00U P001 122.80(14) . . ?
C00H C00V C010 120.03(17) . . ?
C00Z C00W C00F 119.96(19) . . ?
C010 C00X C00D 120.35(18) . . ?
C00Q C00Y C00O 120.29(17) . . ?
C00W C00Z C011 120.31(18) . . ?
C00X C010 C00V 119.86(18) . . ?
C00Z C011 C00P 120.08(18) . . ?
C00G B1 C005 112.17(14) . . ?
C00G B1 C004 115.86(14) . . ?
C005 B1 C004 115.42(14) . . ?
C00G B1 O002 105.43(13) . . ?
C005 B1 O002 105.39(13) . . ?
C004 B1 O002 100.70(13) . . ?
 
loop_
 _geom_torsion_atom_site_label_1
 _geom_torsion_atom_site_label_2
 _geom_torsion_atom_site_label_3
 _geom_torsion_atom_site_label_4
 _geom_torsion
 _geom_torsion_site_symmetry_1
 _geom_torsion_site_symmetry_2
 _geom_torsion_site_symmetry_3
 _geom_torsion_site_symmetry_4
 _geom_torsion_publ_flag
C00K P001 O002 B1 9.11(12) . . . . ?
C00H P001 O002 B1 129.85(11) . . . . ?
C00U P001 O002 B1 -110.10(11) . . . . ?
C00C C003 C005 C00R -3.5(2) . . . . ?
C009 C003 C005 C00R 176.27(16) . . . . ?
C00C C003 C005 B1 172.28(15) . . . . ?
C009 C003 C005 B1 -7.9(2) . . . . ?
C00K C004 C008 C00B -2.3(2) . . . . ?
B1 C004 C008 C00B 177.88(16) . . . . ?
C00K C004 C008 C00T 175.79(15) . . . . ?
B1 C004 C008 C00T -4.1(3) . . . . ?
C005 C003 C009 C00O 175.90(16) . . . . ?
C00C C003 C009 C00O -4.3(2) . . . . ?
C005 C003 C009 C007 -5.8(2) . . . . ?
C00C C003 C009 C007 173.98(15) . . . . ?
C00G C007 C009 C00O -173.76(16) . . . . ?
C00A C007 C009 C00O 7.3(2) . . . . ?
C00G C007 C009 C003 8.0(2) . . . . ?
C00A C007 C009 C003 -170.96(16) . . . . ?
C00G C007 C00A C00I 1.1(3) . . . . ?
C009 C007 C00A C00I -179.92(15) . . . . ?
C004 C008 C00B C00N 1.6(2) . . . . ?
C00T C008 C00B C00N -176.48(16) . . . . ?
C005 C003 C00C C00M 3.5(3) . . . . ?
C009 C003 C00C C00M -176.29(16) . . . . ?
C005 C003 C00C C00Q -176.94(16) . . . . ?
C009 C003 C00C C00Q 3.3(3) . . . . ?
C00X C00D C00E C00H 0.0(3) . . . . ?
C00A C007 C00G C00J -0.8(2) . . . . ?
C009 C007 C00G C00J -179.77(15) . . . . ?
C00A C007 C00G B1 -177.10(15) . . . . ?
C009 C007 C00G B1 3.9(2) . . . . ?
C00D C00E C00H C00V -0.9(3) . . . . ?
C00D C00E C00H P001 174.34(14) . . . . ?
O002 P001 C00H C00V 134.10(15) . . . . ?
C00K P001 C00H C00V -113.34(16) . . . . ?
C00U P001 C00H C00V 12.86(18) . . . . ?
O002 P001 C00H C00E -40.96(16) . . . . ?
C00K P001 C00H C00E 71.60(16) . . . . ?
C00U P001 C00H C00E -162.20(14) . . . . ?
C007 C00A C00I C00L -0.4(3) . . . . ?
C007 C00G C00J C00L -0.2(3) . . . . ?
B1 C00G C00J C00L 176.17(16) . . . . ?
C00N C006 C00K C004 0.6(3) . . . . ?
C00N C006 C00K P001 178.89(13) . . . . ?
C008 C004 C00K C006 1.2(2) . . . . ?
B1 C004 C00K C006 -178.88(16) . . . . ?
C008 C004 C00K P001 -177.40(12) . . . . ?
B1 C004 C00K P001 2.49(17) . . . . ?
O002 P001 C00K C006 174.44(16) . . . . ?
C00H P001 C00K C006 57.60(18) . . . . ?
C00U P001 C00K C006 -67.06(18) . . . . ?
O002 P001 C00K C004 -7.01(13) . . . . ?
C00H P001 C00K C004 -123.86(12) . . . . ?
C00U P001 C00K C004 111.48(12) . . . . ?
C00G C00J C00L C00I 0.8(3) . . . . ?
C00A C00I C00L C00J -0.5(3) . . . . ?
C00Q C00C C00M C00S 179.31(19) . . . . ?
C003 C00C C00M C00S -1.1(3) . . . . ?
C00K C006 C00N C00B -1.3(2) . . . . ?
C008 C00B C00N C006 0.3(2) . . . . ?
C003 C009 C00O C00Y 2.2(3) . . . . ?
C007 C009 C00O C00Y -176.13(16) . . . . ?
C00M C00C C00Q C00Y 179.60(18) . . . . ?
C003 C00C C00Q C00Y 0.1(3) . . . . ?
C003 C005 C00R C00S 1.2(3) . . . . ?
B1 C005 C00R C00S -174.49(17) . . . . ?
C00C C00M C00S C00R -1.2(3) . . . . ?
C005 C00R C00S C00M 1.2(3) . . . . ?
C00W C00F C00U C00P 0.8(3) . . . . ?
C00W C00F C00U P001 179.87(15) . . . . ?
C011 C00P C00U C00F -1.5(3) . . . . ?
C011 C00P C00U P001 179.49(15) . . . . ?
O002 P001 C00U C00F -10.66(16) . . . . ?
C00K P001 C00U C00F -123.34(14) . . . . ?
C00H P001 C00U C00F 109.21(15) . . . . ?
O002 P001 C00U C00P 168.39(14) . . . . ?
C00K P001 C00U C00P 55.70(17) . . . . ?
C00H P001 C00U C00P -71.75(16) . . . . ?
C00E C00H C00V C010 1.1(3) . . . . ?
P001 C00H C00V C010 -173.85(16) . . . . ?
C00U C00F C00W C00Z 0.5(3) . . . . ?
C00E C00D C00X C010 0.6(3) . . . . ?
C00C C00Q C00Y C00O -2.3(3) . . . . ?
C009 C00O C00Y C00Q 1.2(3) . . . . ?
C00F C00W C00Z C011 -1.0(3) . . . . ?
C00D C00X C010 C00V -0.4(3) . . . . ?
C00H C00V C010 C00X -0.4(3) . . . . ?
C00W C00Z C011 C00P 0.3(3) . . . . ?
C00U C00P C011 C00Z 0.9(3) . . . . ?
C00J C00G B1 C005 167.86(15) . . . . ?
C007 C00G B1 C005 -15.9(2) . . . . ?
C00J C00G B1 C004 32.4(2) . . . . ?
C007 C00G B1 C004 -151.37(15) . . . . ?
C00J C00G B1 O002 -77.94(18) . . . . ?
C007 C00G B1 O002 98.28(17) . . . . ?
C00R C005 B1 C00G -166.52(15) . . . . ?
C003 C005 B1 C00G 17.8(2) . . . . ?
C00R C005 B1 C004 -30.9(2) . . . . ?
C003 C005 B1 C004 153.48(15) . . . . ?
C00R C005 B1 O002 79.26(19) . . . . ?
C003 C005 B1 O002 -96.40(17) . . . . ?
C00K C004 B1 C00G -110.34(17) . . . . ?
C008 C004 B1 C00G 69.5(2) . . . . ?
C00K C004 B1 C005 115.66(16) . . . . ?
C008 C004 B1 C005 -64.5(2) . . . . ?
C00K C004 B1 O002 2.78(18) . . . . ?
C008 C004 B1 O002 -177.35(15) . . . . ?
P001 O002 B1 C00G 112.91(12) . . . . ?
P001 O002 B1 C005 -128.26(12) . . . . ?
P001 O002 B1 C004 -7.93(14) . . . . ?
 
_refine_diff_density_max    0.169
_refine_diff_density_min   -0.322
_refine_diff_density_rms    0.057

_shelx_res_file
;
TITL 11_YSN11_autored_a.res in P2(1)2(1)2(1)
    11_YSN11_autored_a.res
    created by SHELXL-2018/3 at 01:59:37 on 31-Jul-2024
REM  Yadorkari-X generated
CELL 0.41280 8.1635 16.6072 18.8275 90.0000 90.0000 90.0000
ZERR 4.0 0.0001 0.0001 0.0002 0.0000 0.0000 0.0000
LATT -1
SYMM 1/2-X, -Y, 1/2+Z
SYMM 1/2+X, 1/2-Y, -Z
SYMM -X, 1/2+Y, 1/2-Z
REM  SPGR P212121 orthorhombic
SFAC C H O B P
DISP C -0.0001 0.0005 5.2
DISP H 0. 0. 0.6
DISP O 0.0017 0.0018 10.2
DISP B -0.0001 0.0002 3.7
DISP P 0.0348 0.0308 86.3
UNIT 140 104 4 4 4
TEMP -173.0
L.S. 10
FMAP 2
PLAN -20
ACTA
CONF
LIST 4

WGHT    0.048600    0.490000
FVAR       0.60064
P001  5    0.518326    0.491214    0.561139    11.00000    0.01174    0.01280 =
         0.01456   -0.00109    0.00015    0.00029
O002  3    0.434310    0.557898    0.604524    11.00000    0.01176    0.01568 =
         0.01678   -0.00314   -0.00012    0.00077
C003  1    0.401260    0.685185    0.750494    11.00000    0.01353    0.01609 =
         0.01350   -0.00117   -0.00094   -0.00173
C004  1    0.736444    0.573782    0.628508    11.00000    0.01441    0.01522 =
         0.01200    0.00226   -0.00014   -0.00039
C005  1    0.505879    0.621630    0.725793    11.00000    0.01222    0.01492 =
         0.01574   -0.00102   -0.00067   -0.00215
C006  1    0.862470    0.455903    0.569042    11.00000    0.01712    0.01560 =
         0.01845    0.00119    0.00308    0.00185
AFIX  43
H1    2    0.850616    0.409231    0.540323    11.00000   -1.20000
AFIX   0
C007  1    0.438213    0.764966    0.635455    11.00000    0.01272    0.01446 =
         0.01555   -0.00020   -0.00361   -0.00243
C008  1    0.893599    0.596931    0.652162    11.00000    0.01556    0.01817 =
         0.01375    0.00409    0.00073   -0.00151
C009  1    0.360386    0.753504    0.706572    11.00000    0.01306    0.01477 =
         0.01574   -0.00292   -0.00237   -0.00179
C00A  1    0.414877    0.837616    0.597618    11.00000    0.01841    0.01472 =
         0.02085   -0.00069   -0.00273    0.00074
AFIX  43
H2    2    0.349455    0.878961    0.617899    11.00000   -1.20000
AFIX   0
C00B  1    1.029432    0.549005    0.635820    11.00000    0.01235    0.02480 =
         0.01862    0.00586   -0.00040   -0.00026
AFIX  43
H3    2    1.134349    0.564322    0.652967    11.00000   -1.20000
AFIX   0
C00C  1    0.334904    0.681335    0.821247    11.00000    0.01873    0.01886 =
         0.01601   -0.00135    0.00119   -0.00123
C00D  1    0.319276    0.313494    0.679760    11.00000    0.02360    0.02216 =
         0.01780    0.00276   -0.00024   -0.00102
AFIX  43
H4    2    0.297747    0.304826    0.728754    11.00000   -1.20000
AFIX   0
C00E  1    0.399554    0.382955    0.658081    11.00000    0.02079    0.01961 =
         0.01754   -0.00065   -0.00185   -0.00189
AFIX  43
H5    2    0.432969    0.421769    0.692199    11.00000   -1.20000
AFIX   0
C00F  1    0.376499    0.565454    0.446766    11.00000    0.02096    0.02181 =
         0.02000   -0.00033   -0.00043    0.00349
AFIX  43
H6    2    0.318460    0.595269    0.481710    11.00000   -1.20000
AFIX   0
C00G  1    0.537955    0.704567    0.605379    11.00000    0.01312    0.01506 =
         0.01476   -0.00123   -0.00237   -0.00110
C00H  1    0.431281    0.395770    0.585728    11.00000    0.01274    0.01413 =
         0.01906    0.00141   -0.00067    0.00100
C00I  1    0.485717    0.849754    0.531359    11.00000    0.01992    0.01796 =
         0.02247    0.00623   -0.00477   -0.00338
AFIX  43
H7    2    0.467814    0.898895    0.506725    11.00000   -1.20000
AFIX   0
C00J  1    0.608534    0.718991    0.538217    11.00000    0.01531    0.01952 =
         0.01836   -0.00109    0.00083    0.00010
AFIX  43
H8    2    0.676071    0.678624    0.517707    11.00000   -1.20000
AFIX   0
C00K  1    0.726536    0.503603    0.586698    11.00000    0.01199    0.01494 =
         0.01649    0.00176    0.00073    0.00113
C00L  1    0.582930    0.790023    0.500976    11.00000    0.01854    0.02450 =
         0.01558    0.00300   -0.00041   -0.00544
AFIX  43
H9    2    0.630907    0.797780    0.455518    11.00000   -1.20000
AFIX   0
C00M  1    0.381983    0.616885    0.866435    11.00000    0.02389    0.02585 =
         0.01573    0.00259    0.00408   -0.00054
AFIX  43
H10   2    0.340074    0.614618    0.913465    11.00000   -1.20000
AFIX   0
C00N  1    1.014581    0.478910    0.594755    11.00000    0.01415    0.02073 =
         0.02179    0.00558    0.00246    0.00467
AFIX  43
H11   2    1.108613    0.447247    0.584576    11.00000   -1.20000
AFIX   0
C00O  1    0.250202    0.809838    0.732500    11.00000    0.01954    0.01543 =
         0.01824   -0.00109   -0.00135    0.00220
AFIX  43
H12   2    0.219997    0.853921    0.703132    11.00000   -1.20000
AFIX   0
C00P  1    0.576078    0.463652    0.415741    11.00000    0.02221    0.02027 =
         0.02011   -0.00121    0.00251    0.00139
AFIX  43
H13   2    0.654835    0.424549    0.429532    11.00000   -1.20000
AFIX   0
C00Q  1    0.224750    0.741896    0.845144    11.00000    0.02121    0.02562 =
         0.01509   -0.00357    0.00473   -0.00002
AFIX  43
H14   2    0.181112    0.739309    0.891864    11.00000   -1.20000
AFIX   0
C00R  1    0.546611    0.560711    0.772715    11.00000    0.01718    0.01645 =
         0.01860    0.00012    0.00023    0.00152
AFIX  43
H15   2    0.617558    0.519010    0.757009    11.00000   -1.20000
AFIX   0
C00S  1    0.486360    0.558125    0.843534    11.00000    0.02376    0.02148 =
         0.02010    0.00564   -0.00058    0.00048
AFIX  43
H16   2    0.518422    0.515915    0.874622    11.00000   -1.20000
AFIX   0
C00T  1    0.916046    0.674424    0.692916    11.00000    0.01868    0.02321 =
         0.02183   -0.00341   -0.00229   -0.00407
AFIX 137
H17   2    1.020051    0.672676    0.718864    11.00000   -1.50000
H18   2    0.825579    0.681039    0.726629    11.00000   -1.50000
H19   2    0.917081    0.719866    0.659712    11.00000   -1.50000
AFIX   0
C00U  1    0.489275    0.506767    0.467479    11.00000    0.01553    0.01602 =
         0.01616   -0.00040   -0.00011   -0.00183
C00V  1    0.383846    0.337963    0.536083    11.00000    0.02810    0.01962 =
         0.01715   -0.00109    0.00007   -0.00202
AFIX  43
H20   2    0.406756    0.345934    0.487115    11.00000   -1.20000
AFIX   0
C00W  1    0.348897    0.580387    0.374764    11.00000    0.02351    0.02980 =
         0.02371    0.00400   -0.00295    0.00311
AFIX  43
H21   2    0.272714    0.620601    0.360741    11.00000   -1.20000
AFIX   0
C00X  1    0.270315    0.256594    0.629965    11.00000    0.03300    0.01811 =
         0.02707    0.00227    0.00060   -0.00612
AFIX  43
H22   2    0.214425    0.209418    0.645035    11.00000   -1.20000
AFIX   0
C00Y  1    0.181391    0.803856    0.801118    11.00000    0.02003    0.02113 =
         0.02269   -0.00549    0.00247    0.00335
AFIX  43
H23   2    0.104658    0.843032    0.816768    11.00000   -1.20000
AFIX   0
C00Z  1    0.432833    0.536442    0.323693    11.00000    0.02687    0.03151 =
         0.01655    0.00288   -0.00105   -0.00700
AFIX  43
H24   2    0.412599    0.546083    0.274736    11.00000   -1.20000
AFIX   0
C010  1    0.302642    0.268331    0.558343    11.00000    0.04393    0.02054 =
         0.02453   -0.00514   -0.00210   -0.00950
AFIX  43
H25   2    0.269631    0.229105    0.524520    11.00000   -1.20000
AFIX   0
C011  1    0.546464    0.478338    0.343865    11.00000    0.02792    0.02897 =
         0.01866   -0.00316    0.00539   -0.00209
AFIX  43
H26   2    0.603968    0.448623    0.308689    11.00000   -1.20000
AFIX   0
B1    4    0.562333    0.619369    0.643904    11.00000    0.01246    0.01446 =
         0.01393   -0.00128   -0.00059   -0.00038

HKLF 4 1 1 0 0 0 1 0 0 0 1


REM  11_YSN11_autored_a.res in P2(1)2(1)2(1)
REM wR2 = 0.0748, GooF = S = 1.055, Restrained GooF = 1.055 for all data
REM R1 = 0.0287 for 5158 Fo > 4sig(Fo) and 0.0290 for all 5225 data
REM 344 parameters refined using 0 restraints

END

WGHT      0.0486      0.4899

REM Highest difference peak  0.169,  deepest hole -0.322,  1-sigma level  0.057
Q1    1   0.6076  0.7592  0.5234  11.00000  0.05    0.17
Q2    1   0.4572  0.6541  0.7405  11.00000  0.05    0.17
Q3    1   0.5343  0.6215  0.6910  11.00000  0.05    0.17
Q4    1   0.5427  0.6640  0.6221  11.00000  0.05    0.16
Q5    1   0.7446  0.5780  0.4981  11.00000  0.05    0.16
Q6    1   0.2711  0.9379  0.7490  11.00000  0.05    0.16
Q7    1   0.5068  0.4963  0.5117  11.00000  0.05    0.16
Q8    1   0.3756  0.7204  0.7263  11.00000  0.05    0.15
Q9    1   0.3676  0.6810  0.7884  11.00000  0.05    0.15
Q10   1   0.1251  0.4644  0.4907  11.00000  0.05    0.15
Q11   1   0.2547  0.4261  0.2573  11.00000  0.05    0.15
Q12   1   0.1907  0.8813  0.6793  11.00000  0.05    0.14
Q13   1   0.7921  0.4967  0.4647  11.00000  0.05    0.14
Q14   1   0.7757  0.4851  0.4851  11.00000  0.05    0.14
Q15   1   0.2467  0.4994  0.4633  11.00000  0.05    0.14
Q16   1   0.2990  0.4572  0.2754  11.00000  0.05    0.13
Q17   1   0.1891  0.3578  0.7797  11.00000  0.05    0.13
Q18   1   0.2526  0.5415  0.5014  11.00000  0.05    0.13
Q19   1   0.2329  0.4640  0.4609  11.00000  0.05    0.13
Q20   1   0.2962  0.5551  0.9738  11.00000  0.05    0.13
;
_shelx_res_checksum   11489

_shelx_hkl_file
;
   0   0   3    0.93    1.08
   0   0  -3    0.65    1.04
   0   0   3    0.32    0.81
   0   0  -3   -0.44    0.87
   0   0   4 5960.10  154.15
   0   0  -4 5598.07  154.09
   0   0   4 5727.39  153.88
   0   0   4 5611.86  153.52
   0   0  -4 5581.23  153.55
   0   0   5    1.89    1.18
   0   0   5    1.48    1.06
   0   0  -5    1.72    1.46
   0   0  -5    1.58    1.27
   0   0  -5    0.90    0.97
   0   0   5    0.85    0.94
   0   0  -6   44.76    2.51
   0   0   6   39.43    2.35
   0   0  -6   41.27    2.86
   0   0  -6   42.72    2.94
   0   0   6   43.56    2.99
   0   0   7    0.81    1.04
   0   0  -7    0.28    1.06
   0   0   8   41.75    3.23
   0   0   8   51.26    2.96
   0   0  -8   44.90    3.04
   0   0  -8   53.48    3.52
   0   0  -8   55.15    3.67
   0   0   8   45.45    3.30
   0   0  -9   -0.07    1.40
   0   0   9    0.31    1.02
   0   0  -9   -0.63    1.55
   0   0   9    0.07    1.65
   0   0 -10 1038.11   31.33
   0   0 -10 1071.41   32.10
   0   0 -10 1070.86   32.47
   0   0  10 1157.80   32.69
   0   0 -11    0.06    1.20
   0   0  11    0.27    1.01
   0   0  11   -0.30    1.40
   0   0 -11   -0.48    1.19
   0   0 -11    0.25    1.52
   0   0  11    0.83    1.32
   0   0 -12    3.14    1.50
   0   0  12    2.37    1.20
   0   0  12    2.99    1.42
   0   0 -12    2.49    1.75
   0   0 -12    3.20    1.44
   0   0  12    2.44    1.78
   0   0 -13    0.97    1.42
   0   0  13   -0.13    1.15
   0   0  13    0.09    1.48
   0   0 -13   -0.56    1.53
   0   0  13    0.39    1.95
   0   0 -13   -0.10    1.73
   0   0 -14   75.55    4.96
   0   0  14   77.91    4.53
   0   0  14   79.07    5.64
   0   0  14   86.87    5.56
   0   0 -14   76.51    5.59
   0   0 -14   80.09    5.48
   0   0 -15    1.13    1.68
   0   0  15    0.93    1.23
   0   0  15    0.69    1.53
   0   0 -15    2.02    1.87
   0   0 -15   -0.79    1.88
   0   0  15    0.67    1.77
   0   0 -16    0.19    1.63
   0   0  16   -0.30    1.20
   0   0  16    0.41    1.60
   0   0 -16    0.45    1.86
   0   0 -16    0.12    1.91
   0   0  16   -0.12    1.92
   0   0 -17    0.20    1.51
   0   0  17    1.27    1.44
   0   0  17    0.11    1.94
   0   0 -17    0.12    1.67
   0   0  17   -0.25    1.97
   0   0 -17    2.14    2.45
   0   0 -18    4.21    2.33
   0   0  18    5.92    2.51
   0   0  18    6.50    2.27
   0   0  18    5.18    1.89
   0   0 -18    0.95    1.58
   0   0 -18    7.94    2.78
   0   0 -19    0.34    1.84
   0   0  19   -0.28    2.13
   0   0 -19    1.66    2.00
   0   0 -19    0.52    2.21
   0   0  19    0.43    1.50
   0   0  20   52.10    4.19
   0   0 -20   49.33    4.57
   0   0 -21    0.74    1.90
   0   0  21    0.64    1.82
   0   0  21   -0.30    2.30
   0   0 -21    0.30    2.43
   0   0  21   -0.47    1.52
   0   0 -21   -0.29    1.61
   0   0 -22   92.44    6.54
   0   0  22   75.98    6.22
   0   0  22   90.40    7.05
   0   0 -22   88.24    7.10
   0   0  22   75.66    5.36
   0   0 -22   79.63    6.74
   0   0 -23    0.94    2.15
   0   0  23    0.64    2.69
   0   0 -23    0.32    2.27
   0   0  23   -0.55    1.96
   0   0 -23   -0.16    2.46
   0   0  23    0.31    1.54
   0   1  -2 1747.14   45.82
   0   1   3  376.97   11.14
   0   1  -3  400.52   11.01
   0   1  -3  363.46   10.97
   0  -1   3  391.28   11.05
   0   1   3  395.73   10.97
   0   1   3  379.13   10.66
   0  -1  -3  377.12   10.66
   0   1  -4 1780.82   57.46
   0   1  -4 2206.84   58.14
   0  -1   4 2316.65   58.17
   0   1  -4 2180.38   57.98
   0  -1   4 2249.92   57.68
   0  -1  -4 2454.74   58.27
   0   1   4 2499.99   58.24
   0  -1  -4 2379.69   58.44
   0   1   4 2191.21   58.23
   0   1   4 2009.40   57.50
   0  -1  -4 2259.55   57.68
   0   1  -5   13.60    1.76
   0   1   5   16.52    1.75
   0  -1  -5   14.87    1.70
   0  -1   5   10.39    1.55
   0   1  -5   13.81    1.85
   0   1  -5   12.09    1.44
   0  -1   5   10.86    1.45
   0  -1   5   13.42    1.73
   0   1   5   12.47    1.43
   0  -1  -5   14.02    1.42
   0  -1  -5   14.42    1.96
   0   1   5   18.36    2.03
   0   1  -6   80.46    3.99
   0  -1  -6   63.48    3.84
   0  -1  -6   69.65    3.40
   0  -1   6   71.99    3.44
   0   1  -6   72.60    3.48
   0   1   6   77.30    3.36
   0   1   6   85.47    4.00
   0   1  -6   69.50    3.81
   0  -1   6   61.43    3.78
   0  -1  -6   83.86    3.97
   0   1  -7   31.87    2.41
   0  -1   7   30.36    2.56
   0  -1  -7   38.06    2.51
   0  -1   7   31.54    2.30
   0   1   7   35.51    2.33
   0   1   8  995.11   30.42
   0   1  -8  986.51   30.23
   0  -1  -8  883.19   29.99
   0  -1   8 1074.51   29.37
   0   1  -8 1027.77   29.49
   0  -1   8 1175.16   30.36
   0   1  -8 1103.06   30.31
   0   1   8 1152.47   30.40
   0  -1  -8 1156.94   30.37
   0  -1   8  977.82   30.16
   0  -1  -9 3648.12   82.14
   0  -1   9 3599.80   81.39
   0   1   9 2689.65   81.08
   0   1  -9 2750.34   80.80
   0   1  -9 2983.36   81.08
   0   1   9 2668.34   80.60
   0  -1  -9 3162.67   81.19
   0  -1   9 2879.39   81.00
   0  -1  10  538.08   17.18
   0   1 -10  544.50   17.25
   0   1  10  524.85   17.35
   0  -1 -10  600.22   17.74
   0  -1 -10  516.38   16.28
   0  -1  10  592.87   17.24
   0   1  10  419.61   15.72
   0  -1 -10  484.23   16.63
   0   1 -10  600.73   17.41
   0   1  10  424.29   16.08
   0  -1  11  201.04    8.90
   0   1  11  196.84    8.95
   0   1 -11  204.54    8.99
   0  -1 -11  180.48    8.80
   0  -1  11  199.86    7.84
   0  -1 -11  209.83    8.27
   0   1 -11  195.34    8.15
   0  -1  11  219.20    8.85
   0   1  11  191.76    7.63
   0  -1 -11  185.59    8.53
   0   1  11  193.26    8.36
   0  -1  12  157.44    7.89
   0   1 -12  169.81    8.22
   0   1  12  162.65    8.14
   0  -1 -12  160.78    8.04
   0  -1  12  174.20    7.10
   0  -1 -12  161.99    7.24
   0   1 -12  161.60    7.28
   0   1  12  158.84    6.78
   0  -1 -12  162.12    7.83
   0   1 -12  173.99    8.09
   0   1  12  179.69    7.91
   0  -1  13   59.96    4.78
   0   1 -13   54.10    4.86
   0   1  13   58.53    4.72
   0  -1 -13   67.38    4.91
   0  -1  13   67.35    4.08
   0  -1 -13   64.84    4.29
   0   1 -13   59.14    4.21
   0  -1  13   61.43    4.69
   0   1  13   58.10    3.81
   0  -1 -13   66.07    4.76
   0   1 -13   76.27    5.01
   0   1  13   69.02    4.71
   0  -1  14  175.98    9.03
   0   1  14  183.99    9.13
   0   1 -14  180.79    9.07
   0  -1 -14  193.35    9.27
   0  -1  14  182.60    7.85
   0  -1 -14  184.72    8.25
   0   1 -14  172.85    8.14
   0   1  14  176.85    7.69
   0  -1 -14  197.44    9.26
   0   1 -14  186.21    9.02
   0   1  14  185.33    8.69
   0   1  15    9.52    2.61
   0   1 -15    5.18    2.46
   0  -1 -15    9.15    2.58
   0  -1 -15    8.84    2.13
   0   1 -15    5.17    1.76
   0  -1  15    6.43    1.73
   0   1  15    6.85    1.73
   0  -1  15    5.11    2.05
   0   1  15    8.72    2.26
   0  -1 -15    9.09    2.35
   0   1 -15    9.08    2.09
   0  -1  15    6.92    2.32
   0  -1  16   91.08    6.42
   0   1 -16   99.95    6.55
   0   1  16   80.85    6.23
   0  -1 -16   84.98    6.19
   0  -1  16   91.20    5.34
   0  -1 -16  102.13    6.48
   0   1 -16   92.22    6.24
   0  -1  16   90.60    5.93
   0  -1 -16   92.98    5.72
   0   1 -16   98.87    5.93
   0   1  16   88.66    5.19
   0   1  16   98.48    6.29
   0  -1  17   10.72    2.96
   0  -1 -17    8.16    2.69
   0   1 -17   11.33    3.01
   0   1 -17   12.39    2.78
   0  -1 -17    9.53    2.63
   0  -1  17   10.32    2.50
   0   1 -17    9.28    2.36
   0  -1 -17    9.26    2.28
   0  -1  17   11.01    2.09
   0   1  17    9.44    2.08
   0   1  17   10.32    2.74
   0   1  17    8.23    2.47
   0  -1  18    1.96    1.79
   0  -1 -18   -0.13    1.89
   0   1 -18   -0.52    2.32
   0   1 -18    3.14    2.22
   0  -1 -18   -0.50    1.86
   0  -1  18    0.92    1.72
   0   1  18    0.25    1.38
   0  -1  18    0.42    1.49
   0   1 -18    0.63    1.62
   0  -1 -18    0.73    1.65
   0   1  18    1.05    2.02
   0   1  18    0.11    1.93
   0   1  19   23.05    3.42
   0  -1  19   24.59    3.77
   0  -1 -19   25.04    3.70
   0   1 -19   20.57    3.21
   0  -1 -19   23.11    3.28
   0   1 -19   18.83    3.71
   0  -1 -19   17.63    3.48
   0  -1  19   19.94    2.60
   0   1  19   21.60    2.83
   0   1  20   63.70    5.79
   0  -1  20   64.66    5.67
   0   1 -20   66.65    5.77
   0  -1 -20   67.35    5.51
   0   1 -20   77.51    5.74
   0   1  20   71.95    5.03
   0  -1  20   76.36    5.09
   0   1 -21   71.66    6.28
   0  -1 -21   70.30    6.33
   0   1  21   74.35    6.39
   0  -1  21   85.53    6.85
   0  -1  21   84.26    6.30
   0   1  21   76.81    6.02
   0   1 -21   71.46    6.07
   0  -1 -21   68.73    6.09
   0  -1 -21   79.67    5.97
   0   1 -21   73.84    5.86
   0   1  21   77.14    5.33
   0  -1  21   77.55    5.25
   0   1 -22  230.54   11.96
   0  -1 -22  220.05   11.67
   0  -1  22  229.45   11.34
   0   1  22  199.61   10.61
   0  -1  22  232.08   10.13
   0   1  22  239.70   10.23
   0   1  22  233.20   12.01
   0  -1  22  242.78   12.11
   0   1 -22  191.67   10.88
   0  -1 -22  162.28   10.49
   0  -1 -22  212.69   10.86
   0   1 -22  230.02   11.14
   0  -1  23    0.27    1.80
   0   1  23   -0.55    2.29
   0   1  23    0.72    1.74
   0  -1 -23    0.32    2.45
   0   1 -23    0.32    2.32
   0  -1  23    0.32    2.15
   0   1  23   -0.16    2.53
   0   1 -23    1.39    2.36
   0  -1 -23   -0.78    2.01
   0  -1  23    0.71    1.66
   0   1 -23   -0.41    2.09
   0  -1 -23   -0.14    2.10
   0   2   1 1155.88   33.87
   0  -2  -1 1377.61   34.07
   0  -2   1 1234.46   33.61
   0  -2  -1 1142.06   33.51
   0   2   1 1501.24   33.66
   0  -2   2 2519.46   66.42
   0   2   2 2640.76   66.70
   0  -2  -2 2687.82   66.78
   0   2  -2 2507.63   66.41
   0  -2  -2 2577.62   66.09
   0  -2   3  950.86   27.20
   0   2   3 1054.32   27.01
   0  -2  -3 1097.85   27.04
   0  -2  -3  893.10   27.02
   0  -2   3 1028.02   27.42
   0   2  -3  998.14   27.46
   0   2  -3  888.90   27.14
   0  -2   3 1007.48   27.15
   0   2  -3  974.70   27.20
   0   2   3 1009.47   27.22
   0   2   3 1233.13   28.09
   0   2   4 2943.66   84.02
   0  -2  -4 3424.54   84.38
   0   2   4 3289.66   83.31
   0  -2  -4 3043.31   83.35
   0   2  -4 3148.75   83.60
   0  -2   4 3605.10   83.77
   0   2  -4 3418.25   84.10
   0  -2   4 3145.70   83.95
   0   2   4 3385.95   83.80
   0  -2  -4 2671.22   83.51
   0   2  -4 3347.41   83.82
   0  -2   4 3096.88   83.67
   0  -2  -5 2213.52   60.81
   0  -2  -5 2263.07   60.40
   0  -2   5 2206.84   59.97
   0   2   5 2258.35   59.90
   0  -2   5 2354.90   60.29
   0  -2  -5 2552.65   60.18
   0   2  -5 2179.96   60.47
   0   2   5 2258.94   60.44
   0   2  -5 1966.46   60.20
   0   2   5 2432.05   60.98
   0   2  -5 2345.34   60.72
   0   2   6 2934.31   69.89
   0   2  -6 2561.87   70.35
   0  -2  -6 2411.54   69.74
   0  -2  -6 2175.64   69.98
   0  -2   6 2824.68   70.19
   0   2   6 2901.97   70.49
   0  -2   6 2756.83   69.90
   0   2  -7 1173.77   30.76
   0  -2   7 1066.06   29.73
   0   2   7  986.81   29.47
   0   2   7 1083.89   30.83
   0  -2   7 1074.02   30.27
   0   2  -7 1090.15   29.87
   0  -2   8  607.68   17.31
   0   2  -8  559.59   18.08
   0  -2   8  571.56   18.08
   0  -2  -8  598.43   18.44
   0   2   8  586.46   18.46
   0   2   8  559.75   17.68
   0   2  -8  551.81   17.26
   0   2  -8  615.93   18.15
   0  -2   8  551.61   17.74
   0   2  -9  521.38   17.54
   0   2   9  481.09   17.17
   0  -2  -9  541.78   17.58
   0   2   9  528.88   17.90
   0  -2  -9  547.14   18.05
   0  -2  -9  576.10   17.12
   0   2  -9  514.56   17.40
   0   2   9  595.84   16.91
   0  -2   9  569.84   17.88
   0  -2  10  415.26   13.44
   0   2  10  380.14   13.81
   0   2 -10  356.41   13.17
   0  -2 -10  392.63   13.50
   0  -2 -10  346.20   13.39
   0  -2 -10  348.36   12.58
   0   2 -10  394.13   13.38
   0   2  10  441.25   13.65
   0  -2  10  351.91   13.17
   0   2  10  376.06   12.45
   0  -2  11   21.86    2.74
   0  -2  11   26.04    2.77
   0   2 -11   21.68    2.69
   0   2  11   16.54    2.68
   0  -2 -11   19.83    2.61
   0  -2 -11   20.64    2.92
   0  -2 -11   23.26    2.45
   0  -2  11   20.87    2.33
   0   2 -11   17.87    2.37
   0   2 -11   27.71    3.06
   0   2  11   16.24    2.53
   0   2  11   19.27    2.15
   0  -2  12  370.09   13.08
   0   2 -12  319.50   12.80
   0   2  12  338.67   13.07
   0  -2 -12  323.09   12.41
   0  -2 -12  341.38   12.97
   0  -2 -12  339.19   11.93
   0  -2  12  328.36   11.67
   0   2 -12  344.64   11.96
   0   2  12  290.97   12.06
   0   2 -12  376.79   13.04
   0   2  12  330.71   11.46
   0  -2  13   51.45    4.45
   0  -2  13   61.40    4.40
   0   2 -13   51.96    4.34
   0   2  13   54.42    4.74
   0  -2 -13   33.93    3.80
   0  -2 -13   48.84    4.24
   0  -2  13   54.98    3.81
   0  -2 -13   52.69    3.94
   0   2 -13   46.99    3.81
   0   2  13   56.51    4.26
   0   2 -13   41.55    3.90
   0   2  13   51.83    3.66
   0  -2  14  252.15   11.62
   0  -2  14  310.56   11.78
   0   2  14  303.04   12.42
   0   2 -14  271.40   11.77
   0  -2 -14  204.64   10.77
   0  -2 -14  278.33   11.94
   0  -2 -14  277.24   10.99
   0  -2  14  283.97   10.61
   0   2 -14  258.17   10.87
   0   2 -14  284.91   11.78
   0   2  14  340.87   12.17
   0   2  14  294.60   10.63
   0  -2  15   50.71    4.55
   0   2 -15   38.86    3.73
   0  -2  15   46.57    4.10
   0   2  15   53.04    4.28
   0   2 -15   50.02    4.65
   0  -2 -15   44.36    4.47
   0  -2 -15   52.54    4.48
   0  -2 -15   48.17    4.00
   0  -2  15   44.33    3.72
   0   2  15   40.15    3.51
   0   2 -15   46.15    4.51
   0   2  15   51.23    4.75
   0  -2  16    6.66    2.47
   0   2 -16    7.14    2.19
   0  -2  16    7.41    2.19
   0  -2 -16    7.49    2.39
   0   2 -16    6.04    2.69
   0   2  16    7.74    2.66
   0   2 -16    9.08    2.57
   0   2  16    6.11    1.85
   0  -2 -16    7.58    2.11
   0  -2  16    5.05    1.79
   0   2  16    4.25    1.97
   0  -2 -16    5.43    2.56
   0  -2  17    9.98    2.69
   0   2 -17    7.91    2.23
   0  -2  17    8.11    2.43
   0  -2 -17    7.66    2.51
   0  -2 -17    8.01    2.87
   0   2 -17    9.73    2.84
   0   2  17    7.90    1.93
   0  -2  17    8.72    1.99
   0  -2 -17    8.61    2.24
   0   2  17    7.35    2.69
   0   2 -17    7.72    2.68
   0   2  17    9.04    2.43
   0  -2  18   86.63    6.46
   0   2 -18   85.60    5.96
   0  -2 -18   85.03    5.86
   0   2  18   73.88    5.75
   0   2  18   98.73    5.68
   0  -2  18   95.88    5.59
   0  -2 -18   91.63    6.69
   0   2 -18   80.16    6.30
   0  -2 -18   79.86    6.24
   0   2  18   90.82    6.78
   0   2 -18   84.27    6.44
   0  -2  18   92.70    6.23
   0   2  19   12.96    2.30
   0  -2 -19    9.99    2.62
   0   2  19   10.19    2.68
   0   2 -19   12.43    2.67
   0  -2  19   11.82    2.43
   0  -2 -19   12.63    2.69
   0  -2  19   13.16    3.18
   0   2 -19    9.29    2.72
   0   2 -20   60.88    5.86
   0  -2  20   62.03    5.43
   0   2 -20   62.85    5.29
   0  -2  20   67.89    4.86
   0   2  20   69.44    4.80
   0  -2 -20   71.47    5.49
   0   2  20   62.23    5.89
   0   2 -21    4.74    2.71
   0   2 -21    5.12    2.33
   0  -2  21    4.52    2.19
   0  -2 -21    3.51    2.04
   0  -2 -21    5.64    2.72
   0   2 -21    4.78    2.37
   0   2  21    5.88    3.15
   0  -2  21    4.65    1.82
   0  -2 -21    4.89    2.27
   0  -2  21    6.62    2.61
   0   2  21    4.93    2.29
   0   2  21    5.04    1.88
   0   2 -22   15.57    3.63
   0  -2  22   15.88    3.46
   0   2 -22   15.69    3.09
   0  -2  22   12.96    2.94
   0  -2 -22   12.77    3.32
   0  -2 -22   12.64    3.37
   0   2  22   15.43    2.66
   0   2 -22   14.43    3.34
   0  -2  22   14.16    2.56
   0  -2 -22   15.72    3.10
   0   2  22   15.08    3.11
   0   2  22   15.43    3.55
   0  -2  23   49.40    4.45
   0  -2 -23   45.18    4.81
   0  -2  23   47.06    4.99
   0   2  23   47.33    4.95
   0   2 -23   48.06    5.40
   0  -2 -23   51.35    5.63
   0   2  23   54.19    4.52
   0   2 -23   50.37    4.91
   0   2  23   48.61    5.63
   0  -2  23   53.10    5.59
   0   2 -23   48.23    5.32
   0  -2 -23   49.68    5.60
   0   3   0   -0.06    0.77
   0  -3   0    0.33    0.79
   0   3   0    0.60    0.73
   0  -3   0   -0.18    0.98
   0  -3   1   45.87    2.30
   0   3  -1   49.28    2.37
   0  -3   1   46.93    2.30
   0   3  -1   46.25    2.32
   0  -3  -1   45.44    2.69
   0  -3  -1   42.40    2.23
   0   3   1   46.31    2.20
   0   3   1   47.01    2.19
   0  -3  -1   46.59    2.20
   0   3  -1   41.20    2.51
   0  -3   1   48.58    2.71
   0  -3  -2    0.30    0.95
   0  -3   2    0.07    0.97
   0   3  -2    1.45    1.23
   0  -3  -2    1.33    0.98
   0  -3  -2    0.80    1.52
   0   3   2    1.38    1.02
   0  -3   2    1.04    1.28
   0   3  -2    0.19    1.16
   0   3   2    0.73    1.54
   0   3  -2    0.37    1.04
   0  -3   2    0.03    0.80
   0   3  -3 1084.76   31.91
   0   3  -3 1160.76   32.29
   0   3   3 1240.26   32.09
   0  -3  -3 1127.77   31.73
   0   3   3 1266.40   31.89
   0  -3   3 1181.72   31.99
   0  -3   3 1144.63   32.00
   0  -3   3 1162.04   32.29
   0  -3  -3 1060.74   31.80
   0   3  -4 4286.50  120.81
   0  -3   4 4400.54  120.74
   0  -3  -4 4911.12  120.34
   0   3   4 5142.75  120.67
   0  -3  -4 5111.81  120.61
   0   3  -4 4173.16  120.35
   0   3   4 5484.11  121.65
   0   3  -4 4629.50  120.44
   0  -3   4 4596.48  120.42
   0   3   4 4331.35  120.07
   0  -3   4 4219.56  120.37
   0  -3   5  123.98    5.54
   0   3  -5  154.00    5.83
   0  -3   5  129.19    5.91
   0   3  -5  141.72    6.06
   0  -3  -5  159.98    5.90
   0   3   5  161.15    5.55
   0  -3  -5  116.73    5.29
   0   3  -6 1048.39   31.30
   0  -3   6 1110.76   31.34
   0  -3   7 1387.14   38.06
   0   3  -7 1455.77   38.72
   0  -3  -7 1279.84   38.94
   0  -3   7 1402.86   37.94
   0   3  -7 1329.61   38.74
   0   3   7 1407.13   39.07
   0   3   8 1022.49   27.33
   0  -3   8 1071.77   27.97
   0   3  -8  910.23   28.27
   0  -3  -8 1001.79   28.65
   0   3  -8  995.37   28.16
   0  -3  -8  913.84   27.21
   0   3   8  807.58   27.44
   0  -3   8 1041.62   28.18
   0   3  -8 1026.49   28.25
   0   3   8  919.95   28.34
   0  -3   8  908.91   27.39
   0   3   9    9.86    2.35
   0   3   9    8.99    1.81
   0   3  -9   13.67    2.21
   0   3  -9   10.57    2.19
   0  -3  -9   11.16    2.16
   0   3   9   10.22    1.59
   0  -3   9   10.90    2.00
   0  -3  -9    8.52    1.95
   0   3  -9   10.82    1.96
   0  -3  -9    9.96    1.64
   0   3  10   64.15    4.70
   0   3  10   61.15    4.08
   0   3 -10   70.98    4.63
   0   3 -10   63.14    4.61
   0  -3 -10   62.94    4.50
   0   3  10   68.22    3.80
   0  -3 -10   63.50    4.49
   0   3 -10   62.15    4.30
   0  -3 -10   64.42    3.96
   0  -3  10   69.23    4.34
   0   3  11  288.30   11.15
   0  -3 -11  275.61   10.58
   0  -3  11  275.42   10.50
   0   3  11  297.10   10.48
   0   3 -11  284.80   11.36
   0  -3 -11  268.79   11.15
   0   3  11  330.22   12.30
   0   3 -11  298.91   11.36
   0  -3 -11  304.55   11.95
   0   3  12  156.50    7.13
   0  -3 -12  189.35    8.00
   0   3  12  185.97    8.90
   0  -3  12  168.99    8.16
   0  -3  12  174.24    7.51
   0  -3  12  186.53    8.63
   0  -3 -12  188.29    8.57
   0   3 -12  180.96    8.47
   0   3  12  186.34    8.34
   0   3 -12  203.35    8.71
   0  -3 -12  179.06    8.80
   0   3  13  378.16   13.12
   0  -3 -13  412.22   13.87
   0   3 -13  412.50   14.73
   0   3  13  407.37   15.07
   0   3 -13  363.57   13.51
   0  -3  13  374.94   14.07
   0  -3  13  377.69   13.28
   0  -3 -13  367.38   14.73
   0  -3 -13  356.55   14.12
   0  -3  13  406.30   14.73
   0   3 -13  434.16   14.98
   0   3  13  330.56   13.68
   0   3 -14   64.13    4.62
   0   3  14   64.66    5.18
   0   3 -14   69.45    5.18
   0  -3  14   66.04    4.87
   0   3  14   64.61    4.81
   0   3 -14   64.42    4.99
   0  -3  14   69.30    5.29
   0  -3 -14   71.39    4.74
   0  -3  14   72.07    4.45
   0  -3 -14   65.65    5.35
   0  -3 -14   79.96    5.46
   0   3  14   63.56    4.24
   0   3 -15    4.23    1.86
   0  -3  15    7.25    2.20
   0   3 -15    7.82    2.15
   0   3  15   13.04    2.56
   0  -3  15    8.92    2.45
   0   3  15    7.92    1.82
   0  -3  15    8.47    2.01
   0  -3 -15    8.36    2.17
   0   3 -15    5.45    2.23
   0   3  15    7.23    2.77
   0  -3 -15    8.89    2.48
   0  -3 -15    9.56    2.66
   0   3 -16   28.14    3.28
   0   3  16   27.11    3.94
   0   3 -16   29.39    3.75
   0   3 -16   26.25    3.60
   0   3  16   26.93    3.32
   0  -3  16   30.59    3.75
   0  -3 -16   27.34    3.68
   0  -3 -16   27.97    3.89
   0  -3  16   32.76    3.64
   0  -3 -16   24.68    3.14
   0  -3  16   30.16    3.11
   0   3  16   29.68    2.99
   0   3 -17   93.24    6.00
   0   3 -17   96.31    6.76
   0   3  17   90.56    7.01
   0   3  17  104.43    6.56
   0   3 -17   89.86    6.46
   0  -3  17  103.81    6.89
   0  -3 -17   95.66    6.64
   0  -3 -17  102.99    7.07
   0  -3  17   95.78    6.32
   0   3  17  107.31    5.83
   0  -3 -17  103.41    6.44
   0  -3  17  101.83    5.83
   0   3  18  289.84   11.99
   0  -3  18  265.50   12.20
   0  -3 -18  251.65   12.00
   0  -3 -18  257.61   12.34
   0   3  18  268.10   12.50
   0   3 -18  269.66   12.37
   0   3  18  254.32   10.48
   0  -3 -18  250.53   11.23
   0  -3  18  252.37   10.64
   0   3 -18  256.30   11.20
   0   3 -19    2.93    2.07
   0  -3  19    3.02    1.72
   0   3  19    1.91    2.05
   0  -3  19    3.97    2.50
   0  -3 -19    4.29    2.41
   0   3 -19    4.35    2.69
   0  -3  19    2.54    1.76
   0  -3 -19    4.88    1.79
   0   3  19    1.88    1.60
   0   3 -20   76.45    6.28
   0  -3  20   80.57    5.41
   0  -3 -20   82.74    5.92
   0   3 -20   76.12    5.96
   0   3  20   82.64    6.84
   0   3  20   82.52    5.36
   0  -3 -20   73.43    6.48
   0  -3  20   85.96    6.21
   0   3  21    2.31    1.82
   0  -3 -21    0.73    2.13
   0  -3 -21    1.73    1.98
   0   3 -21    2.73    2.18
   0   3 -21    0.76    2.43
   0  -3  21    2.21    2.21
   0   3  21    1.95    1.88
   0   3 -21    1.60    2.17
   0   3  21    3.39    2.66
   0  -3  21    2.66    2.49
   0  -3  21    3.00    1.82
   0  -3 -21    0.93    2.29
   0   3  22   86.82    5.77
   0  -3 -22   97.79    7.33
   0   3 -22   81.45    6.25
   0   3 -22   83.74    6.80
   0   3 -22   75.95    6.62
   0   3  22   86.60    7.19
   0  -3  22   86.08    6.52
   0  -3 -22   81.58    6.19
   0  -3  22   78.47    5.64
   0   3  22   89.71    6.69
   0  -3  22   88.56    6.98
   0  -3 -22   88.91    7.19
   0   3 -23    0.31    1.86
   0   3  23    0.84    1.79
   0   3 -23   -0.27    2.04
   0   3 -23   -0.16    2.56
   0   3  23    0.93    1.67
   0  -3  23    2.38    2.78
   0  -3 -23    1.58    2.29
   0  -3  23    0.11    1.66
   0  -3 -23   -0.33    2.60
   0  -3  23    0.42    1.99
   0   3  23    0.82    2.47
   0  -4   0 4181.32  100.29
   0  -4   0 4100.57  101.05
   0  -4   0 3925.65  100.28
   0   4   0 4061.43  100.24
   0   4  -1 1230.63   32.54
   0  -4   1 1223.67   32.44
   0   4   1 1192.64   32.44
   0   4  -1 1166.06   33.11
   0  -4  -1 1119.50   33.16
   0  -4   1 1255.91   33.14
   0  -4  -1 1152.97   32.31
   0   4   1 1266.75   32.41
   0   4  -1 1172.26   32.41
   0  -4   1 1221.63   32.54
   0   4  -2 1486.43   39.87
   0  -4  -2 1526.13   39.80
   0   4   2 1468.53   39.66
   0   4  -2 1453.80   40.41
   0  -4   2 1399.62   39.84
   0   4  -2 1427.47   39.85
   0  -4  -2 1561.47   40.84
   0   4   2 1411.57   40.50
   0  -4   2 1568.45   39.84
   0  -4   2 1478.91   40.37
   0   4   2 1481.44   39.73
   0   4   2 1547.84   39.90
   0   4  -3    3.39    1.71
   0  -4   3    4.19    1.38
   0  -4  -3    7.88    1.35
   0  -4  -3    4.71    1.78
   0  -4  -3    5.92    1.36
   0   4   3    4.19    1.22
   0   4   3    5.30    1.76
   0  -4   3    4.66    1.40
   0   4  -3    3.99    1.36
   0  -4   3    4.13    1.15
   0   4  -3    4.22    1.33
   0  -4   4   81.12    3.98
   0   4  -4   86.30    4.41
   0  -4  -4   84.42    3.98
   0   4   4   92.34    3.97
   0   4  -4   85.49    4.16
   0  -4   4   95.13    4.47
   0  -4   5 1253.65   35.50
   0   4  -5 1227.86   35.60
   0  -4  -5 1318.13   35.69
   0  -4  -6  645.74   18.98
   0   4   6  590.49   18.81
   0  -4  -6  645.43   18.22
   0  -4   6  596.05   18.16
   0   4  -6  610.72   18.01
   0  -4   6  574.34   17.90
   0   4  -6  564.81   18.15
   0  -4  -6  581.18   17.63
   0  -4   7  385.16   12.63
   0   4   7  361.40   12.72
   0  -4  -7  337.03   12.52
   0   4  -7  334.07   11.90
   0  -4   7  358.23   12.15
   0   4  -7  355.17   12.16
   0   4  -7  349.64   12.46
   0  -4  -7  393.29   11.97
   0   4   7  371.66   11.67
   0  -4   7  344.76   11.79
   0   4  -8 1034.84   29.94
   0  -4  -8  914.98   30.03
   0   4   8  975.52   28.76
   0  -4  -8 1072.41   29.92
   0   4   8  874.89   29.29
   0   4   8 1147.86   30.81
   0   4  -8 1000.87   30.12
   0   4  -8 1099.12   29.90
   0  -4  -8 1151.25   29.52
   0  -4  -9  398.13   13.37
   0   4   9  293.08   12.30
   0  -4  -9  396.37   13.88
   0   4   9  404.58   12.44
   0   4   9  370.47   13.54
   0  -4  -9  381.27   12.58
   0  -4   9  461.47   13.65
   0   4  -9  353.82   12.86
   0   4  -9  337.65   12.88
   0   4  -9  356.50   13.24
   0  -4 -10   46.85    3.86
   0   4  10   52.06    3.33
   0   4  10   47.40    4.01
   0   4  10   55.62    3.97
   0  -4 -10   51.18    4.41
   0  -4  10   53.30    3.74
   0  -4  10   52.22    3.94
   0  -4 -10   46.55    3.45
   0   4 -10   51.82    3.96
   0   4 -10   57.67    4.27
   0  -4  11  110.76    5.96
   0   4 -11  125.17    6.44
   0   4 -11  127.21    6.59
   0  -4 -11  130.46    6.56
   0   4  11  106.33    5.92
   0   4 -11  112.81    6.40
   0   4  11  122.07    5.64
   0   4  11  119.51    6.86
   0  -4  11  107.15    5.97
   0  -4 -11  102.61    5.51
   0  -4  11  110.89    5.73
   0  -4 -11  129.07    6.95
   0  -4  12    4.42    1.68
   0   4 -12    2.51    1.69
   0   4 -12    3.79    1.72
   0  -4 -12    2.71    1.51
   0   4  12    5.23    1.83
   0   4 -12    4.04    2.04
   0   4  12    4.27    1.39
   0   4  12    2.80    1.83
   0  -4  12    3.99    1.82
   0  -4 -12    3.01    1.53
   0  -4  12    1.88    1.40
   0  -4 -12    4.68    2.15
   0  -4  13   29.08    3.10
   0   4 -13   29.33    3.20
   0   4  13   32.58    2.95
   0   4 -13   36.24    3.67
   0   4 -13   32.50    3.73
   0  -4 -13   30.97    3.13
   0  -4  13   32.61    3.28
   0   4  13   28.48    3.51
   0  -4 -13   27.10    3.26
   0  -4  13   32.37    3.10
   0  -4 -13   32.04    3.88
   0   4  13   27.80    3.18
   0   4  14   98.51    6.06
   0  -4  14  100.76    5.61
   0   4 -14   88.32    6.23
   0  -4 -14   95.72    5.66
   0   4  14  102.23    6.60
   0  -4 -14   96.85    6.46
   0  -4  14   99.98    5.94
   0   4 -14   89.82    6.08
   0   4 -14  106.66    6.47
   0   4  14  110.45    5.55
   0  -4 -14  106.61    6.40
   0   4 -15  370.23   15.65
   0  -4  15  397.54   14.20
   0  -4  15  416.00   15.27
   0  -4 -15  370.82   15.66
   0   4  15  483.71   16.09
   0   4 -15  483.70   16.11
   0  -4 -15  343.06   14.19
   0  -4 -15  444.01   15.86
   0   4  15  394.20   14.04
   0  -4  15  388.68   14.99
   0   4  15  368.68   15.78
   0   4 -15  383.05   15.25
   0  -4  16  236.54   10.64
   0  -4  16  245.35   10.85
   0  -4 -16  233.22   11.29
   0   4 -16  249.08   11.15
   0   4 -16  243.94   11.44
   0  -4 -16  234.41   11.08
   0   4  16  224.12    9.59
   0  -4 -16  244.72   10.59
   0  -4  16  250.82    9.98
   0   4  16  254.32   11.78
   0   4 -16  244.96   11.14
   0  -4  17   64.97    5.11
   0  -4  17   66.34    5.33
   0  -4 -17   58.06    5.25
   0   4  17   67.90    5.38
   0   4 -17   52.55    5.12
   0   4 -17   64.56    5.63
   0   4  17   60.44    4.41
   0   4  17   65.28    5.77
   0   4 -17   65.75    5.46
   0  -4 -17   59.16    5.23
   0  -4 -17   63.60    4.94
   0  -4  17   61.31    4.50
   0  -4 -18  127.69    7.20
   0  -4  18  114.80    6.47
   0   4  18  147.71    7.85
   0   4 -18  121.29    7.94
   0  -4 -18  118.04    7.51
   0   4  18  113.36    6.29
   0  -4 -18  117.77    7.89
   0   4 -18  129.93    7.98
   0  -4  19   31.43    4.10
   0  -4  19   35.31    4.14
   0   4  19   31.24    3.82
   0   4 -19   32.72    4.23
   0   4 -19   28.08    4.03
   0   4  19   29.11    3.24
   0   4 -19   35.76    4.41
   0  -4 -19   26.84    3.91
   0  -4 -19   33.58    3.85
   0  -4  19   32.98    3.67
   0  -4 -20   42.19    4.93
   0  -4 -20   47.43    4.64
   0  -4  20   36.98    3.92
   0  -4  20   44.42    4.72
   0   4  20   48.30    4.14
   0   4  20   45.78    5.18
   0   4 -20   46.82    5.02
   0  -4  20   40.19    4.46
   0  -4  21   45.91    4.98
   0  -4 -21   44.39    5.10
   0  -4  21   43.57    4.67
   0  -4 -21   42.79    5.04
   0   4  21   56.82    5.15
   0   4 -21   43.28    5.00
   0   4 -21   43.87    5.02
   0   4  21   45.40    4.18
   0  -4  21   48.56    4.25
   0  -4 -21   47.78    4.81
   0   4 -21   46.87    5.30
   0   4  21   52.54    5.59
   0  -4  22   52.59    5.28
   0   4  22   51.55    5.67
   0   4 -22   54.51    5.62
   0  -4 -22   43.24    5.14
   0  -4  22   64.72    5.67
   0  -4 -22   49.65    5.66
   0   4  22   47.14    4.86
   0   4 -22   49.10    5.48
   0   4 -22   65.93    6.13
   0   4  22   53.56    4.59
   0  -4  22   55.17    4.72
   0  -4 -22   49.32    5.00
   0  -4  23   25.84    3.38
   0   4 -23   21.34    4.13
   0   4 -23   24.48    4.00
   0   4  23   21.06    3.52
   0  -4  23   17.32    3.64
   0  -4  23   17.48    3.54
   0  -4 -23   22.93    4.53
   0   4 -23   18.63    4.12
   0   4  23   26.56    4.26
   0  -4 -23   26.63    4.09
   0  -5   0    0.15    1.59
   0   5   0   -0.20    1.45
   0  -5   0    0.04    1.00
   0   5   0   -0.34    1.05
   0  -5   0   -0.03    0.93
   0   5   0    0.94    1.23
   0   5  -1   36.03    2.34
   0   5  -1   35.23    2.36
   0  -5   1   33.25    2.61
   0  -5   1   30.91    2.20
   0   5   1   31.34    2.24
   0   5  -1   29.18    2.74
   0  -5  -1   24.25    2.69
   0  -5  -1   29.43    2.10
   0   5   1   30.16    2.15
   0  -5   1   29.72    2.15
   0   5  -2  269.65    9.41
   0  -5   2  264.59    9.50
   0  -5   2  252.84    8.70
   0   5  -2  255.54    8.84
   0  -5  -2  281.11    8.74
   0   5   2  269.61    8.60
   0  -5   2  270.89    8.94
   0   5  -2  269.42    8.87
   0   5   3   70.75    3.72
   0   5  -3   78.34    3.85
   0  -5   3   75.80    3.67
   0  -5   3   78.46    4.24
   0   5   3   65.83    3.49
   0  -5  -4 2096.54   64.98
   0   5   4 2866.56   67.25
   0   5   4 2582.79   65.54
   0  -5  -4 2657.88   65.66
   0  -5   4 2411.51   65.50
   0   5  -4 2391.20   65.54
   0   5  -5   80.29    4.01
   0   5   5   49.71    4.05
   0  -5   5   73.18    3.76
   0   5   5   77.36    3.91
   0  -5  -5   64.68    3.71
   0  -5  -5   77.15    3.78
   0   5   5   61.18    3.50
   0  -5   5   67.49    3.82
   0   5  -5   63.04    3.83
   0   5   6  957.72   27.63
   0  -5   6  994.89   28.42
   0  -5  -6 1028.17   27.92
   0   5  -6  989.47   28.25
   0   5   6  966.18   29.18
   0  -5  -6  902.68   28.74
   0   5  -6  978.19   28.86
   0  -5   6 1057.13   29.03
   0  -5   7 1149.68   32.48
   0  -5  -7 1109.28   31.43
   0  -5   7 1181.09   32.27
   0   5  -7 1064.64   32.32
   0   5   7 1057.57   32.80
   0  -5  -7 1192.27   33.05
   0   5   7 1083.38   31.21
   0  -5  -8  364.91   12.37
   0   5   8  411.86   12.46
   0  -5  -8  400.02   13.83
   0   5   8  379.19   13.66
   0  -5   8  361.09   13.10
   0  -5   8  355.74   12.68
   0   5  -8  333.23   12.56
   0   5   8  415.07   13.13
   0  -5  -8  342.35   12.49
   0   5  -8  361.15   13.22
   0   5   9   63.84    3.82
   0   5   9   68.51    4.38
   0   5  -9   84.17    4.75
   0  -5  -9   76.34    4.58
   0  -5  -9   83.67    5.33
   0   5   9   73.76    5.08
   0   5  -9   59.78    4.59
   0  -5   9   70.04    4.41
   0  -5   9   62.19    4.14
   0  -5   9   66.86    4.66
   0  -5  -9   64.03    4.02
   0   5  10  142.60    6.62
   0  -5 -10  195.61    8.14
   0  -5 -10  173.05    7.32
   0  -5 -10  162.01    8.07
   0   5 -10  166.04    7.73
   0   5 -10  169.91    8.09
   0   5 -10  189.31    7.95
   0   5  10  182.65    7.84
   0  -5  10  152.78    7.30
   0  -5  10  150.49    6.98
   0   5  10  148.51    7.89
   0   5  11    1.70    1.36
   0  -5  11    1.50    1.51
   0   5  11    1.86    1.65
   0  -5 -11    1.80    1.62
   0   5 -11    1.43    1.68
   0  -5 -11    1.03    1.70
   0   5 -11    2.02    1.69
   0  -5  11    2.99    1.62
   0  -5  11    1.07    1.49
   0  -5 -11   -0.14    1.32
   0   5 -11    0.51    1.20
   0   5  11    1.31    1.65
   0   5  12   17.05    2.25
   0   5 -12    9.49    2.47
   0   5 -12    9.71    2.28
   0  -5 -12    9.78    2.48
   0  -5  12   10.12    2.14
   0   5 -12   10.72    2.15
   0   5  12   11.21    2.65
   0   5  12    9.57    2.16
   0  -5 -12   15.82    2.39
   0  -5 -12   16.93    2.62
   0  -5  12   10.82    2.07
   0  -5  12   10.19    2.10
   0  -5 -13 1079.49   31.27
   0   5  13  880.24   28.96
   0  -5  13  992.35   30.24
   0   5 -13 1047.04   31.62
   0  -5  13 1023.89   29.91
   0  -5 -13  827.59   30.75
   0   5  13 1090.16   30.95
   0   5 -13 1021.31   30.95
   0   5  13 1126.30   32.13
   0  -5 -13  937.96   29.72
   0  -5  13 1013.21   30.54
   0   5 -13 1039.76   30.85
   0  -5 -14 1337.79   40.17
   0   5  14 1333.77   38.49
   0  -5  14 1320.71   39.31
   0   5 -14 1392.37   40.55
   0  -5  14 1410.06   39.10
   0  -5 -14 1313.18   40.83
   0   5  14 1248.62   39.34
   0   5 -14 1287.02   40.07
   0   5  14 1259.36   40.57
   0  -5 -14 1364.69   39.13
   0  -5  14 1487.86   40.20
   0   5 -14 1311.13   39.83
   0  -5 -15   18.99    3.23
   0  -5  15   24.71    3.02
   0   5  15   21.24    2.63
   0  -5  15   18.05    2.99
   0   5 -15   19.73    3.29
   0  -5 -15   19.00    3.64
   0   5  15   24.07    3.16
   0   5 -15   22.46    3.36
   0   5  15   22.62    3.57
   0   5 -15   25.04    3.39
   0  -5 -15   23.96    2.97
   0  -5  15   31.05    3.60
   0   5  16    8.24    1.95
   0  -5 -16    9.72    2.54
   0  -5 -16    6.20    2.22
   0   5 -16    6.86    2.60
   0  -5  16    6.83    1.95
   0   5 -16    7.45    2.40
   0   5 -16    8.18    2.27
   0  -5  16    8.08    2.26
   0  -5 -16    7.20    2.14
   0   5  16    7.14    2.44
   0  -5  16    6.89    2.25
   0   5  16   10.46    2.49
   0   5 -17   11.15    2.83
   0   5  17   13.81    2.69
   0   5 -17   14.08    3.00
   0   5  17   17.60    3.58
   0  -5  17   10.39    2.49
   0   5 -17   11.48    2.83
   0   5  17   14.58    2.40
   0  -5 -17   14.37    3.35
   0  -5 -17   14.56    2.72
   0  -5  17   15.21    2.48
   0  -5 -17   12.45    3.03
   0   5  18   65.60    5.53
   0   5 -18   78.59    6.16
   0  -5  18   79.83    5.84
   0  -5  18   85.14    5.54
   0   5 -18   72.19    6.15
   0  -5  18   73.70    5.64
   0   5  18   84.90    5.25
   0  -5 -18   76.99    5.67
   0  -5 -18   58.68    5.49
   0   5 -19   13.29    2.76
   0   5  19   15.70    3.07
   0  -5 -19   14.28    3.40
   0  -5  19   19.73    3.00
   0  -5 -19   20.08    3.14
   0   5  19   18.81    2.64
   0  -5  19   16.44    2.99
   0  -5  19   14.64    2.73
   0  -5 -19   17.59    3.28
   0   5  19   22.00    3.90
   0   5 -19   17.94    3.40
   0   5 -20   80.37    6.60
   0  -5 -20   88.97    6.38
   0  -5  20   93.01    6.00
   0   5  20   95.16    5.86
   0  -5  20   91.62    6.58
   0  -5 -20   86.06    7.07
   0  -5  20   95.41    6.74
   0   5 -20   93.49    7.16
   0   5  20   98.51    7.52
   0   5 -21    1.92    2.60
   0   5  21    2.37    1.99
   0  -5  21    1.06    1.78
   0  -5 -21    2.30    2.04
   0   5 -21    1.74    2.61
   0  -5 -21    2.77    2.36
   0   5  21    3.43    1.73
   0  -5  21    0.81    2.06
   0   5 -21    1.67    2.29
   0   5  21    2.11    2.78
   0  -5  21    1.34    1.95
   0  -5  22   87.43    5.82
   0  -5  22   77.80    6.40
   0  -5  22   74.34    6.21
   0   5 -22   81.06    6.81
   0   5  22   74.62    6.80
   0   5  22   66.72    5.87
   0   5 -22   81.32    6.74
   0  -5 -22   75.51    6.82
   0  -5 -22   72.63    6.50
   0   5 -22   77.81    6.85
   0   6   0   49.49    2.96
   0  -6   0   47.99    2.92
   0  -6  -1   48.94    2.92
   0  -6  -1   53.02    3.08
   0   6   1   45.32    2.84
   0   6   1   46.41    3.57
   0   6  -1   53.50    3.06
   0  -6  -2  226.65    7.77
   0   6   2  210.92    7.62
   0   6  -3  413.72   14.17
   0   6   3  441.93   13.58
   0  -6  -3  395.03   14.34
   0  -6   3  409.21   13.49
   0  -6  -3  466.86   13.53
   0   6   3  422.82   13.32
   0   6   3  446.79   13.26
   0  -6   4 3165.45   81.99
   0  -6  -4 3187.24   80.88
   0   6   4 2724.88   80.44
   0  -6  -4 3342.45   82.91
   0   6  -4 2867.27   80.90
   0  -6   4 2887.30   81.24
   0   6  -4 2929.08   81.73
   0  -6  -5  290.67   10.50
   0   6   5  259.35   10.24
   0   6  -5  347.46   11.20
   0   6   5  357.64   12.13
   0   6  -5  335.65   11.60
   0  -6   5  333.80   11.10
   0  -6   5  364.81   11.82
   0  -6  -6  554.30   16.35
   0   6   6  539.83   16.19
   0   6   6  572.76   17.98
   0  -6   6  504.18   17.10
   0   6  -6  510.06   17.15
   0   6  -6  466.92   16.47
   0  -6   6  538.63   16.71
   0  -6  -7  214.25    9.28
   0  -6   7  239.57    9.27
   0   6   7  226.03    9.45
   0  -6   7  207.10    8.31
   0   6  -7  204.70    8.92
   0  -6   7  211.30    8.55
   0   6   7  218.64    8.57
   0  -6  -7  208.83    8.11
   0   6   7  204.75    7.98
   0   6  -7  229.37    8.83
   0  -6   8 1941.92   54.53
   0  -6  -8 2005.74   53.92
   0  -6  -8 2007.03   53.45
   0   6  -8 1856.16   54.47
   0   6   8 1872.54   53.02
   0  -6   8 1809.52   53.38
   0  -6  -8 1986.27   55.08
   0   6   8 2152.43   54.36
   0   6  -8 1956.27   54.03
   0   6   8 1876.86   54.84
   0  -6   8 2041.03   54.27
   0   6  -9   98.04    5.80
   0  -6  -9  119.33    6.07
   0   6   9  122.62    5.58
   0   6   9  116.11    6.72
   0   6   9  102.20    5.72
   0  -6   9  120.09    6.44
   0  -6   9  115.53    6.05
   0  -6   9  122.24    5.95
   0   6  -9  124.53    6.63
   0   6  -9  125.76    6.25
   0  -6  -9  130.22    6.01
   0  -6  -9  127.78    6.90
   0   6 -10  109.07    6.48
   0  -6  10  109.41    6.34
   0  -6 -10  113.64    5.79
   0  -6 -10  125.15    6.95
   0   6  10  113.79    6.72
   0  -6  10  106.14    6.01
   0   6 -10  117.31    6.26
   0   6  10  109.60    6.01
   0   6 -10  107.96    6.05
   0  -6 -10  115.20    6.05
   0   6  10   99.46    5.27
   0  -6  10  119.17    5.93
   0   6  11   93.45    6.45
   0   6 -11  111.49    6.36
   0   6  11   91.07    5.75
   0  -6 -11  108.59    6.05
   0   6 -11  121.47    6.77
   0  -6  11  113.37    6.02
   0  -6  11  109.59    5.83
   0  -6 -11  113.27    5.84
   0   6  11  105.78    5.48
   0   6 -11  112.82    6.32
   0   6  12  413.95   14.85
   0   6 -12  372.33   13.77
   0  -6 -12  345.27   14.03
   0   6  12  290.20   12.80
   0  -6 -12  322.12   13.06
   0   6 -12  328.25   13.68
   0  -6  12  359.29   13.18
   0  -6 -12  399.02   13.27
   0  -6  12  336.14   12.71
   0   6  12  367.37   12.65
   0   6 -12  351.67   13.45
   0   6 -13  808.44   25.33
   0  -6 -13  829.98   25.28
   0  -6 -13  895.08   24.83
   0   6  13  668.70   23.41
   0  -6  13  745.73   24.82
   0   6 -13  797.66   25.81
   0  -6  13  713.61   24.20
   0   6  13  820.01   26.04
   0  -6 -13  814.66   26.09
   0  -6  13  737.40   24.47
   0   6 -13  894.96   25.67
   0   6  13  682.69   24.38
   0   6  14  817.23   23.36
   0  -6  14  715.18   23.73
   0   6 -14  688.02   24.58
   0  -6  14  758.32   23.54
   0   6  14  826.23   25.81
   0  -6 -14  844.60   26.04
   0   6 -14  691.42   24.18
   0   6  14  665.72   23.74
   0  -6 -14  778.39   24.72
   0  -6  14  718.83   24.00
   0   6 -14  578.09   23.29
   0  -6 -14  873.12   24.33
   0   6  15   33.10    3.26
   0  -6  15   41.67    4.03
   0  -6 -15   30.33    3.77
   0  -6  15   40.33    3.70
   0  -6  15   42.42    3.96
   0   6  15   34.61    4.38
   0   6 -15   38.44    4.30
   0   6 -15   41.00    4.19
   0   6 -15   42.26    4.42
   0  -6 -15   36.63    3.65
   0   6  15   33.08    3.68
   0  -6 -15   33.09    4.31
   0  -6 -16   15.91    3.14
   0   6  16   18.58    2.65
   0  -6  16   18.48    2.72
   0  -6 -16   19.72    3.76
   0   6  16   19.52    3.06
   0  -6  16   15.10    2.93
   0  -6 -16   16.78    2.86
   0   6  16   18.57    3.47
   0   6 -16   17.83    3.24
   0  -6  16   20.44    3.00
   0   6 -16   18.29    3.29
   0   6 -16   13.99    3.32
   0  -6 -17  213.78   11.33
   0   6 -17  224.77   10.95
   0  -6 -17  244.99   10.58
   0  -6  17  181.88    9.27
   0   6  17  183.30    9.12
   0   6  17  286.79   11.57
   0  -6 -17  304.22   12.28
   0   6 -17  233.51   11.59
   0  -6  17  231.78   10.72
   0   6 -18    5.00    2.76
   0  -6 -18    5.49    2.17
   0  -6  18    5.29    2.16
   0  -6  18    4.11    2.36
   0  -6  18    7.60    2.07
   0   6 -18    4.10    2.45
   0   6  18    4.99    1.86
   0   6 -18    3.53    2.22
   0   6  18    5.12    2.11
   0  -6 -18    4.12    2.27
   0  -6  19  161.59    8.41
   0  -6 -19  176.47   10.23
   0  -6  19  155.60    8.85
   0  -6 -19  180.79    9.16
   0  -6  19  176.21    9.14
   0   6  19  162.90    9.74
   0   6 -19  152.37    9.15
   0   6  19  149.07    8.79
   0  -6 -19  177.67    9.72
   0   6  19  169.40    8.31
   0  -6 -20    0.65    2.25
   0   6  20    0.80    2.56
   0   6 -20    1.53    2.39
   0  -6  20    0.26    2.35
   0   6 -20    0.87    2.38
   0   6  20    0.39    1.39
   0   6 -20    0.70    2.21
   0  -6  20   -0.32    1.61
   0  -6 -20    0.12    1.35
   0  -6  20    0.64    1.67
   0  -6  21    5.90    2.70
   0   6 -21    4.30    2.47
   0   6  21    5.96    2.47
   0   6 -21    6.50    2.85
   0  -6  21    3.72    1.99
   0  -6  21    6.85    2.58
   0   6  21    6.49    2.54
   0   6 -21    5.88    2.63
   0  -6 -21    3.87    2.50
   0  -6 -22    3.12    2.71
   0  -6 -22    9.79    2.96
   0  -6  22    8.47    2.44
   0  -6 -22    7.80    2.58
   0   6 -22    6.10    2.88
   0   6  22    8.08    3.32
   0   6 -22    7.73    3.12
   0  -6  22    7.53    2.75
   0  -6  22    5.93    2.79
   0   6  22    7.74    2.63
   0   6 -22    9.88    3.16
   0  -7   0    0.69    1.32
   0   7   0    0.21    1.66
   0   7   0   -0.25    1.19
   0  -7   0    0.64    1.14
   0  -7   1    8.63    1.54
   0   7   1    6.83    1.48
   0  -7  -1    7.45    1.62
   0   7  -1    7.42    1.49
   0   7   1   10.02    2.09
   0   7  -1    7.68    1.98
   0  -7  -1    7.18    2.13
   0  -7   1    8.33    1.68
   0  -7   1    8.11    1.94
   0   7  -2   27.16    2.40
   0  -7   2   35.46    3.24
   0   7   2   29.17    3.12
   0   7   2   36.59    2.68
   0   7  -2   32.37    3.12
   0  -7  -2   26.82    3.08
   0  -7   2   28.43    2.50
   0  -7   2   30.38    2.48
   0   7  -2   35.62    2.77
   0   7   3   49.50    3.20
   0  -7  -3   53.02    3.27
   0  -7   3   55.13    3.47
   0   7  -3   53.46    3.37
   0   7  -3   57.39    3.63
   0  -7   3   45.40    3.13
   0   7  -3   53.58    3.74
   0  -7   3   45.95    3.79
   0  -7  -3   54.88    4.25
   0  -7   4    4.17    1.73
   0   7  -4    1.81    1.40
   0  -7  -4    3.28    2.09
   0  -7   4    3.27    1.26
   0  -7  -4    3.07    1.41
   0   7  -4    3.59    1.52
   0   7  -4    3.10    1.75
   0  -7   4    4.01    1.43
   0   7   4    2.10    1.94
   0   7   5  444.64   16.16
   0  -7  -5  486.60   16.32
   0  -7   5  455.96   15.77
   0   7  -5  458.78   15.59
   0   7   5  450.17   14.55
   0  -7  -5  498.77   14.88
   0  -7   5  411.85   14.76
   0   7  -5  483.79   15.21
   0   7  -5  475.13   15.11
   0  -7   5  455.08   15.11
   0  -7   6  369.64   12.87
   0   7  -6  361.47   12.97
   0   7   6  373.78   12.61
   0   7  -6  365.48   13.12
   0  -7  -6  424.04   13.05
   0  -7   6  392.75   13.28
   0   7   6  392.64   13.14
   0   7  -6  383.15   13.73
   0  -7   6  433.42   14.12
   0   7   6  365.50   13.93
   0  -7  -6  381.79   12.95
   0  -7  -7  301.21   10.18
   0   7  -7  275.33   10.35
   0   7   7  296.76   10.03
   0  -7  -7  233.51   10.03
   0   7   7  299.81   11.45
   0   7   7  254.02   10.06
   0   7  -7  292.31   11.04
   0   7  -7  287.39   10.45
   0  -7   7  232.66   10.05
   0  -7   7  275.39   10.08
   0  -7  -7  253.65   11.05
   0  -7   7  260.35   10.72
   0  -7   8   61.08    4.18
   0  -7  -8   65.01    4.11
   0   7  -8   79.40    5.11
   0   7   8   72.52    4.14
   0   7  -8   67.65    4.47
   0   7  -8   68.76    4.53
   0   7   8   77.51    5.35
   0  -7  -8   67.77    5.07
   0  -7   8   66.67    4.47
   0  -7  -8   73.47    4.49
   0  -7   8   74.10    5.04
   0   7   8   58.81    4.26
   0  -7  -9  253.07    9.43
   0  -7   9  212.69    9.44
   0  -7   9  230.16    9.31
   0   7   9  267.93   11.06
   0   7   9  246.92    9.88
   0  -7   9  231.61    9.98
   0   7  -9  227.51   10.04
   0   7  -9  238.69    9.72
   0  -7  -9  236.48   10.52
   0  -7  -9  235.34    9.53
   0   7   9  214.21    8.94
   0   7  10  307.83   12.79
   0   7  10  335.00   11.99
   0   7  10  302.17   11.05
   0  -7 -10  293.64   11.72
   0  -7 -10  309.51   12.81
   0  -7  10  293.62   12.08
   0  -7  10  325.40   12.02
   0   7 -10  308.58   11.82
   0   7 -10  305.84   12.39
   0  -7 -10  292.25   11.39
   0  -7  10  296.43   11.44
   0   7 -11   11.64    2.70
   0  -7 -11   15.65    2.55
   0   7  11   12.24    2.58
   0   7  11   12.45    2.03
   0  -7 -11   12.20    2.78
   0   7  11   13.82    2.47
   0  -7  11   13.20    2.74
   0   7 -11   13.71    2.47
   0  -7 -11   11.10    2.15
   0  -7  11   11.09    2.49
   0  -7  11   11.26    2.24
   0   7 -11    9.97    2.44
   0   7  12 1330.35   39.38
   0  -7 -12 1458.03   40.16
   0  -7 -12 1226.75   37.28
   0  -7 -12 1356.96   38.28
   0  -7  12 1266.98   37.61
   0  -7  12 1255.67   37.98
   0   7 -12 1187.21   37.91
   0   7  12 1365.46   38.49
   0   7 -12 1197.03   38.46
   0   7  12 1306.68   37.03
   0  -7 -13   89.47    5.82
   0  -7 -13  105.42    6.85
   0   7  13   87.90    5.81
   0  -7  13   91.23    5.64
   0   7 -13   95.30    6.07
   0   7 -13   81.81    6.19
   0  -7  13   94.48    5.74
   0  -7 -13   80.30    5.31
   0   7 -13   94.25    6.16
   0   7  13   96.72    6.64
   0   7  13   91.92    5.32
   0  -7  14   -1.06    1.86
   0   7 -14    2.23    2.09
   0  -7 -14    1.16    1.77
   0  -7  14    0.83    1.75
   0   7  14    3.07    1.93
   0   7  14    2.31    1.58
   0  -7  14    0.93    1.55
   0   7 -14    0.22    1.81
   0   7 -14    0.86    1.91
   0   7  14    2.30    2.51
   0  -7 -14    2.19    1.86
   0  -7  15   72.02    5.36
   0   7  15   87.83    6.45
   0   7 -15   65.45    5.39
   0  -7 -15   78.46    5.70
   0  -7  15   70.28    5.36
   0  -7 -15   62.90    5.65
   0   7  15   72.20    5.61
   0   7 -15   77.24    5.77
   0  -7  15   65.40    4.93
   0   7 -15   72.47    5.92
   0   7  15   76.13    4.90
   0  -7 -15   68.06    5.05
   0   7  16    0.14    2.42
   0   7 -16    0.13    2.17
   0  -7  16    1.50    2.01
   0   7  16    0.52    1.42
   0   7  16    0.11    1.74
   0  -7 -16   -0.47    1.88
   0  -7 -16    0.14    1.99
   0  -7 -16   -0.82    1.68
   0   7 -16    0.74    1.88
   0  -7  16   -0.10    1.78
   0   7 -17    8.99    2.85
   0  -7 -17    7.51    2.39
   0   7  17    7.06    2.29
   0   7 -17    6.05    2.60
   0   7  17    6.40    2.11
   0  -7 -17    7.38    2.35
   0  -7  17    7.85    2.42
   0  -7  17    6.70    2.21
   0  -7  17    6.87    2.33
   0  -7  18  116.17    7.12
   0  -7 -18  111.60    8.11
   0   7 -18  127.66    8.06
   0   7  18  112.92    8.14
   0  -7 -18  133.02    7.52
   0   7  18  106.53    6.48
   0   7 -18  139.41    8.20
   0  -7 -18  117.73    7.72
   0   7  18  144.73    8.07
   0   7 -18   95.39    7.58
   0  -7  18  123.08    7.57
   0  -7  18  131.12    7.63
   0   7  19    1.71    2.70
   0   7  19    0.90    1.74
   0  -7  19    2.70    2.06
   0  -7  19    1.38    1.67
   0   7 -19   -0.27    1.97
   0  -7 -19   -0.16    2.44
   0   7  19    1.06    1.58
   0  -7  19    0.89    1.96
   0  -7 -19    0.84    1.77
   0  -7 -19    0.42    2.22
   0  -7  20   85.24    5.80
   0  -7  20   81.08    6.23
   0   7  20   85.20    7.04
   0   7 -20   80.57    6.56
   0  -7  20   88.42    6.52
   0  -7 -20   77.61    6.85
   0   7 -20   82.31    6.77
   0   7 -20   66.93    6.06
   0   7  21   15.54    3.60
   0   7 -21   26.55    3.95
   0  -7 -21   27.00    3.78
   0   7 -21   25.59    4.29
   0  -7  21   31.01    4.05
   0  -7  21   25.31    3.75
   0   7  21   22.84    4.29
   0   7 -21   23.85    4.02
   0  -7  21   26.81    3.42
   0  -7 -21   21.65    4.02
   0  -7  22   63.21    5.72
   0   7  22   59.59    4.82
   0  -7  22   59.83    5.61
   0  -7 -22   62.58    5.68
   0  -7  22   61.95    5.11
   0   7 -22   49.23    5.47
   0   7  22   51.00    5.22
   0  -7 -22   66.54    6.44
   0   7  22   68.29    6.52
   0   7 -22   64.40    6.06
   0   7 -22   67.77    6.33
   0  -7 -22   54.35    5.63
   0  -8   0   54.09    3.61
   0   8   0   58.39    3.61
   0  -8   0   60.01    4.26
   0   8   0   45.90    3.81
   0  -8   0   50.87    3.30
   0   8   0   56.92    3.45
   0   8  -1    0.87    1.24
   0  -8   1    0.99    1.15
   0  -8  -1   -0.31    1.23
   0  -8   1    0.39    1.76
   0  -8  -1    1.14    1.23
   0   8   1    0.68    1.22
   0  -8   1   -0.57    1.27
   0  -8  -1    0.88    1.44
   0   8  -1    0.08    1.66
   0   8   1    0.65    1.76
   0   8  -1    0.46    1.20
   0   8   1    0.61    1.36
   0   8  -2 1195.80   34.04
   0   8   2 1121.96   33.71
   0  -8   2 1178.57   33.77
   0  -8   2 1207.79   35.12
   0  -8  -2 1161.08   33.76
   0  -8   2 1220.67   34.08
   0  -8  -2 1259.83   34.09
   0   8   2 1348.28   35.84
   0   8  -2 1158.91   34.08
   0  -8  -2 1200.31   35.23
   0   8  -2 1251.27   35.29
   0  -8  -3  493.17   17.82
   0  -8  -3  529.44   16.56
   0  -8   3  539.71   17.79
   0   8  -3  540.32   17.77
   0   8  -3  545.12   16.86
   0  -8   3  528.80   16.92
   0   8  -3  510.21   16.85
   0  -8   3  501.62   16.46
   0   8   4  266.30    9.75
   0   8   4  243.31    9.12
   0   8  -4  250.72   10.34
   0  -8  -4  290.27    9.65
   0   8  -4  267.57    9.95
   0   8  -4  238.96    9.42
   0  -8  -4  226.01   10.37
   0  -8   4  256.55   10.25
   0  -8   4  254.97    9.45
   0  -8   4  271.56    9.83
   0  -8   5  408.19   14.43
   0   8   5  409.73   13.61
   0   8  -5  427.31   13.62
   0   8  -5  413.20   13.73
   0  -8  -5  355.18   14.30
   0  -8   5  398.20   13.33
   0   8  -5  386.63   14.26
   0  -8  -5  404.99   13.22
   0  -8   5  404.93   13.67
   0   8   5  383.37   14.47
   0   8   5  399.87   13.06
   0   8   5  337.24   12.72
   0   8   6    0.28    2.01
   0  -8  -6    1.00    1.31
   0  -8  -6    0.12    1.10
   0   8   6    0.12    1.19
   0   8  -6    0.77    1.11
   0  -8   6    1.20    1.59
   0   8   6    0.14    1.22
   0  -8   6    1.09    1.44
   0   8  -6    1.13    1.67
   0  -8   6    0.13    1.26
   0   8  -6    0.88    1.48
   0   8   7  234.81    9.85
   0  -8  -7  289.79   10.39
   0   8   7  267.29   11.10
   0  -8   7  267.21   10.28
   0  -8  -7  224.32    9.43
   0   8  -7  282.39   10.60
   0   8  -7  241.21   10.07
   0  -8   7  253.01    9.92
   0   8   7  254.83    9.69
   0   8  -7  287.02   11.19
   0  -8   7  280.67   10.96
   0   8  -8  103.80    5.89
   0   8   8  115.62    5.68
   0   8  -8  116.93    6.62
   0   8  -8  112.23    5.99
   0  -8   8  104.61    5.85
   0  -8   8  104.09    5.67
   0  -8   8  118.86    6.69
   0   8   8  128.16    7.16
   0   8   8  103.88    5.78
   0  -8  -8  121.87    5.92
   0  -8  -8   98.52    6.42
   0  -8  -8  112.26    5.94
   0   8   9   51.65    4.18
   0   8  -9   66.76    4.56
   0   8   9   60.38    4.03
   0   8  -9   57.41    4.83
   0  -8   9   59.95    4.39
   0  -8   9   59.74    4.23
   0   8   9   60.86    5.02
   0   8  -9   55.92    4.32
   0  -8  -9   64.83    4.44
   0  -8  -9   57.43    4.14
   0  -8   9   64.78    4.82
   0  -8  -9   55.97    4.89
   0   8  10  657.57   20.62
   0  -8  10  616.95   20.84
   0  -8  10  653.36   20.57
   0   8  10  538.59   19.09
   0   8 -10  640.89   21.10
   0   8 -10  604.43   20.55
   0  -8 -10  561.28   19.45
   0  -8 -10  591.21   21.15
   0  -8  10  628.78   19.92
   0  -8 -10  629.28   20.18
   0   8 -10  635.75   20.40
   0   8  10  650.71   21.80
   0   8  11    2.03    1.71
   0   8 -11    1.54    1.98
   0  -8  11   -0.11    2.10
   0   8  11    1.03    1.38
   0  -8 -11    0.66    1.58
   0  -8 -11    0.55    1.51
   0  -8  11    0.68    1.52
   0  -8  11    1.14    1.73
   0   8 -11    0.37    1.68
   0   8  11    0.12    1.57
   0  -8 -11    0.35    2.13
   0   8  12   54.76    4.41
   0  -8 -12   47.34    4.24
   0  -8  12   51.87    4.59
   0   8 -12   51.25    4.63
   0  -8  12   50.34    4.48
   0  -8  12   41.74    3.97
   0  -8 -12   49.57    4.03
   0  -8 -12   52.71    5.02
   0   8 -12   53.56    4.49
   0   8  12   58.00    4.05
   0   8  12   39.22    4.68
   0   8 -13   29.94    3.56
   0  -8 -13   27.26    4.07
   0   8  13   21.33    3.30
   0  -8  13   31.93    3.54
   0  -8 -13   27.55    3.32
   0   8  13   32.16    4.25
   0   8  13   31.52    3.21
   0   8 -13   30.45    3.52
   0  -8 -13   21.73    3.12
   0   8 -13   31.23    3.90
   0  -8  13   26.14    3.47
   0   8 -14  869.82   28.60
   0   8  14  834.87   26.53
   0  -8 -14  847.44   27.18
   0  -8 -14 1002.06   29.79
   0   8  14  776.72   28.47
   0   8  14  966.66   28.31
   0   8 -14  858.74   28.08
   0  -8 -14  928.87   28.12
   0   8 -14  990.61   28.54
   0  -8  14  809.86   27.03
   0  -8  14  737.03   26.62
   0   8 -15   17.77    3.34
   0   8  15   14.34    2.39
   0  -8 -15   16.56    2.61
   0  -8 -15   15.77    3.25
   0   8  15   13.56    2.66
   0   8 -15   15.07    3.07
   0  -8 -15   16.24    2.98
   0  -8  15   14.12    2.67
   0   8 -15   16.32    3.03
   0   8  15   12.52    3.14
   0  -8  15   14.18    2.72
   0  -8  16  111.37    7.00
   0   8 -16  105.91    6.99
   0   8  16   93.82    6.36
   0  -8 -16   91.59    6.18
   0   8  16  120.75    6.42
   0  -8 -16   90.18    6.47
   0  -8  16  111.42    6.62
   0   8 -16  111.43    7.54
   0  -8  16   99.02    6.52
   0  -8  17  138.92    8.21
   0   8  17  172.15    8.09
   0   8 -17  183.06    9.38
   0   8 -17  160.10    9.00
   0  -8  17  134.17    8.41
   0   8  17  146.09    9.28
   0  -8 -17  147.69    8.11
   0   8 -17  158.14    9.28
   0  -8  17  132.35    8.18
   0   8  17  157.94    8.51
   0  -8 -17  152.25    8.73
   0  -8 -18    1.70    1.99
   0  -8  18    5.76    2.33
   0  -8  18    3.56    2.18
   0   8  18    4.03    2.45
   0   8 -18    6.23    2.61
   0   8  18    3.61    1.93
   0  -8  18    5.56    1.96
   0   8  18    5.86    2.31
   0  -8 -19    1.51    2.18
   0   8 -19    0.62    2.10
   0  -8 -19   -0.16    2.57
   0  -8  19    0.26    1.93
   0  -8  19    1.11    1.82
   0  -8  19    0.33    1.80
   0   8  19   -0.48    2.31
   0   8  19   -0.26    2.03
   0   8 -19    0.41    1.65
   0   8  20   -0.16    2.83
   0   8  20    0.31    1.75
   0  -8 -20    0.50    2.22
   0   8 -20    2.09    2.84
   0  -8  20    1.07    1.67
   0  -8  20    0.64    2.04
   0  -8 -20    0.25    1.82
   0   8 -20    0.57    2.29
   0   8 -20    1.76    2.37
   0  -8  20    0.57    1.79
   0  -8 -21    1.98    2.27
   0   8  21   -0.42    1.52
   0  -8 -21    0.90    2.21
   0   8 -21   -0.17    2.12
   0   8 -21    0.46    2.18
   0  -8  21    0.35    1.86
   0  -8 -21   -0.85    2.88
   0  -8  21    0.67    2.05
   0  -8  21    0.69    1.86
   0   8  21    0.51    2.44
   0   8  21    1.46    1.89
   0   8 -21    1.03    2.29
   0  -9   0    1.57    1.86
   0   9   0    0.12    1.10
   0  -9   0    0.17    1.04
   0   9   0    0.82    1.41
   0   9   0    0.63    1.71
   0  -9   0    0.06    1.23
   0  -9  -1 1308.03   37.69
   0   9   1 1409.79   38.08
   0  -9   1 1272.86   37.53
   0  -9   1 1346.23   39.36
   0   9  -1 1275.22   37.87
   0   9  -1 1393.82   39.42
   0  -9  -1 1471.15   39.83
   0  -9  -1 1332.90   37.86
   0   9  -1 1401.52   38.23
   0  -9   1 1347.71   38.09
   0   9   1 1232.55   37.73
   0   9   1 1526.24   40.03
   0  -9  -2  711.54   20.94
   0   9  -2  698.71   21.25
   0   9   2  647.66   20.68
   0  -9   2  635.17   20.47
   0  -9   2  726.45   22.32
   0   9  -2  703.52   21.06
   0  -9  -2  765.80   22.81
   0   9  -2  717.17   22.36
   0  -9  -2  637.40   20.62
   0   9   2  695.15   20.83
   0  -9   2  692.40   21.17
   0   9   2  657.57   22.14
   0   9  -3   51.86    3.79
   0  -9   3   44.87    3.28
   0   9  -3   40.74    3.95
   0  -9   3   49.97    3.70
   0   9  -3   42.54    3.37
   0   9   3   45.42    3.33
   0  -9  -3   53.23    4.39
   0   9   3   47.25    4.23
   0  -9   3   48.51    4.06
   0  -9  -3   42.14    3.23
   0   9   3   49.41    3.44
   0  -9  -4  491.49   17.30
   0   9  -4  482.29   16.29
   0   9   4  510.18   16.25
   0  -9  -4  483.69   15.73
   0   9  -4  415.20   16.45
   0  -9   4  482.21   16.16
   0  -9   4  528.47   17.13
   0   9   4  506.08   15.67
   0   9   4  547.40   15.99
   0  -9   4  464.51   15.76
   0   9  -4  440.97   15.88
   0  -9  -5 1755.01   46.23
   0   9  -5 1558.92   44.46
   0  -9  -5 1710.88   44.05
   0   9  -5 1619.14   45.46
   0   9   5 1357.69   43.79
   0  -9   5 1682.18   44.55
   0   9  -5 1506.59   44.04
   0   9   5 1546.74   45.64
   0  -9   5 1634.64   45.29
   0   9   5 1433.66   43.49
   0  -9   5 1575.49   43.77
   0   9   6  837.96   25.76
   0   9   6  786.66   23.67
   0  -9   6  709.81   24.56
   0   9   6  741.42   23.86
   0  -9  -6  772.47   23.68
   0   9  -6  814.15   24.52
   0   9  -6  743.47   23.98
   0  -9   6  818.13   24.41
   0   9  -6  817.84   25.21
   0   9   6  768.24   23.48
   0  -9   6  737.21   23.59
   0   9   7   96.28    6.45
   0   9  -7  109.19    5.93
   0   9  -7   97.84    5.51
   0   9  -7   89.48    6.13
   0  -9  -7   97.62    5.47
   0  -9  -7   91.71    5.22
   0  -9   7   98.11    5.68
   0  -9   7   94.08    5.34
   0  -9   7  102.91    6.09
   0   9   7   90.75    5.41
   0   9   7   95.20    5.23
   0   9   8   57.84    4.27
   0  -9   8   60.97    4.28
   0   9  -8   60.65    4.92
   0   9   8   59.83    4.05
   0  -9   8   61.36    4.89
   0   9   8   63.33    4.99
   0  -9   8   65.38    4.55
   0  -9  -8   56.72    4.16
   0   9  -8   61.00    4.44
   0  -9  -8   59.40    4.18
   0   9  -8   58.46    4.37
   0   9   9    7.56    2.01
   0  -9  -9    7.96    1.92
   0   9   9    4.71    1.72
   0  -9  -9    7.98    2.27
   0  -9   9    5.14    1.91
   0  -9  -9    6.67    1.86
   0   9   9   10.05    2.84
   0  -9   9    5.10    2.19
   0   9  -9    5.64    2.21
   0   9  -9    6.81    2.09
   0  -9   9    6.37    1.85
   0   9  -9    4.75    2.04
   0   9  10  632.15   20.34
   0   9 -10  618.08   21.21
   0   9  10  570.55   19.16
   0   9  10  663.66   22.01
   0  -9  10  635.58   20.46
   0  -9 -10  564.01   19.42
   0  -9  10  573.03   20.72
   0   9 -10  654.50   20.56
   0  -9 -10  590.49   19.92
   0  -9  10  588.93   19.62
   0   9 -10  618.55   20.43
   0  -9 -10  541.30   20.96
   0  -9 -11  112.13    6.66
   0   9  11  120.14    6.36
   0   9 -11  127.77    7.70
   0   9  11  128.79    7.96
   0   9  11  112.33    6.73
   0   9 -11  118.52    6.84
   0   9 -11  121.76    6.98
   0  -9  11  122.75    6.61
   0  -9  11  134.56    7.15
   0  -9 -11  139.39    6.86
   0  -9  11  125.41    7.37
   0  -9 -11  139.61    8.09
   0  -9 -12  598.44   20.29
   0   9 -12  582.32   21.17
   0  -9  12  584.98   19.86
   0   9  12  592.22   19.40
   0   9  12  587.97   20.19
   0   9  12  582.02   21.53
   0   9 -12  616.20   20.56
   0  -9 -12  574.90   19.67
   0   9 -12  616.07   20.48
   0  -9  12  617.32   20.54
   0  -9  12  579.79   20.80
   0  -9 -12  578.12   21.39
   0   9  13  243.18   11.31
   0   9  13  254.17   10.65
   0  -9  13  277.68   11.37
   0   9  13  265.98   12.77
   0  -9 -13  265.34   11.52
   0   9 -13  276.57   12.37
   0  -9  13  277.68   11.77
   0  -9 -13  289.34   11.43
   0  -9 -13  230.86   12.03
   0  -9  13  281.37   12.38
   0   9 -13  289.86   11.92
   0   9  14  232.62   10.46
   0  -9 -14  213.31   10.24
   0  -9 -14  191.78   10.74
   0   9  14  209.63   11.24
   0   9  14  235.88    9.70
   0  -9  14  230.36   10.14
   0   9 -14  248.63   10.80
   0   9 -14  188.88    9.98
   0   9 -14  232.95   11.17
   0  -9 -14  193.24    9.56
   0  -9  14  234.57   11.23
   0  -9  15   45.08    4.26
   0   9  15   44.98    3.90
   0  -9  15   42.31    4.17
   0  -9 -15   46.43    4.26
   0  -9 -15   39.60    4.34
   0   9 -15   46.34    4.86
   0   9  15   55.89    4.73
   0   9 -15   48.02    4.75
   0   9  16  139.09    8.31
   0   9  16  165.14    9.68
   0  -9 -16  138.36    7.81
   0   9 -16  167.81    9.41
   0  -9  16  153.34    8.14
   0   9  16  142.80    7.54
   0   9 -16  151.22    8.61
   0  -9  16  131.11    7.98
   0   9 -16  147.95    8.61
   0  -9 -16  167.69    8.96
   0   9 -17  116.37    7.63
   0  -9 -17  134.09    8.71
   0   9  17   97.03    6.96
   0  -9 -17  118.28    7.48
   0   9  17  113.32    6.56
   0  -9  17  117.38    7.09
   0  -9  17  113.71    7.10
   0   9  17  110.82    8.05
   0   9 -17  100.80    7.15
   0   9 -18   13.49    3.10
   0  -9  18   13.51    2.85
   0  -9  18   13.70    2.89
   0  -9 -18   12.92    2.92
   0   9  18   13.22    3.35
   0   9  18   10.80    2.69
   0  -9  18   16.05    2.94
   0  -9 -18   12.52    3.39
   0   9 -19  115.36    7.90
   0   9 -19  128.15    8.64
   0  -9  19  131.56    7.70
   0   9  19  106.43    7.36
   0  -9 -19   96.13    7.25
   0  -9  19  135.82    8.22
   0   9 -19  123.82    8.15
   0   9  19  116.63    6.86
   0   9  19  137.94    9.07
   0  -9 -19  136.65    9.04
   0  -9 -19  129.69    7.70
   0  -9  19  122.95    7.66
   0   9 -20   93.11    7.03
   0  -9 -20   82.40    7.15
   0   9 -20   81.86    7.16
   0  -9  20   93.88    6.41
   0  -9  20   93.92    6.84
   0   9 -20   83.08    6.87
   0   9  20   88.01    5.88
   0   9  20   96.12    7.72
   0  -9  20   80.59    6.41
   0  -9 -20   95.27    6.65
   0   9  21    0.70    2.01
   0  -9 -21   -0.30    2.27
   0  -9  21    1.82    1.96
   0   9 -21    0.34    2.43
   0  -9  21    0.84    1.82
   0   9  21    2.14    1.88
   0  -9 -21    2.93    2.84
   0  -9 -21    3.95    2.43
   0  -9  21    2.43    2.32
   0   9 -21    2.32    2.45
   0   9  21    1.20    2.10
   0   9 -21    1.63    2.30
   0 -10   0   88.59    4.97
   0  10   0   86.73    5.79
   0 -10   0   78.55    5.50
   0  10   0   85.93    4.92
   0 -10   0   92.08    4.80
   0  10   0   90.97    4.88
   0  10  -1  135.33    6.26
   0 -10  -1  137.53    6.14
   0 -10   1  127.23    6.04
   0  10   1  110.96    6.83
   0  10  -1  133.97    6.39
   0  10   1  125.25    6.20
   0 -10  -1  128.45    6.18
   0 -10  -1  129.09    7.27
   0  10  -1  120.30    6.91
   0 -10   1  134.67    6.36
   0  10   1  132.05    6.13
   0 -10   1  123.30    6.91
   0  10  -2   40.63    3.23
   0  10   2   33.65    3.11
   0 -10   2   29.98    2.73
   0  10   2   29.59    3.70
   0 -10  -2   29.60    2.93
   0  10  -2   32.79    3.77
   0 -10  -2   34.17    3.61
   0 -10  -2   32.95    2.90
   0  10   2   34.49    2.92
   0 -10   2   35.14    3.16
   0  10  -2   35.94    3.24
   0 -10   2   31.69    3.49
   0  10   3   11.34    1.83
   0  10  -3   10.54    2.05
   0 -10   3   13.34    2.16
   0 -10  -3   12.45    2.57
   0  10   3   10.57    2.32
   0 -10   3   12.81    2.02
   0  10   3   15.11    2.18
   0 -10  -3   13.78    2.03
   0  10  -3   12.41    1.88
   0  10  -3    8.36    2.21
   0 -10   3    9.64    2.37
   0 -10  -4  206.96    8.57
   0 -10   4  223.23    9.08
   0  10  -4  211.20    8.78
   0 -10   4  201.39    9.50
   0  10   4  168.71    9.35
   0 -10   4  204.68    8.52
   0  10   4  237.67    8.84
   0  10  -4  228.44    9.20
   0 -10  -4  215.17    9.95
   0  10   4  211.96    8.47
   0  10   4  200.09    8.76
   0  10  -4  219.97    9.82
   0 -10  -5   -0.97    2.22
   0  10   5    0.47    1.56
   0  10   5    0.73    1.07
   0  10  -5    0.50    1.53
   0  10  -5    0.85    1.34
   0 -10   5    0.08    1.17
   0  10  -5    1.31    1.95
   0 -10   5    0.39    1.84
   0 -10  -5    1.33    1.36
   0 -10   5    1.90    1.36
   0 -10   6   55.79    4.77
   0  10  -6   56.65    4.75
   0  10   6   55.86    4.00
   0 -10   6   53.97    4.23
   0  10   6   56.01    4.77
   0  10  -6   57.31    4.43
   0  10  -6   54.26    4.15
   0 -10  -6   47.38    4.63
   0  10   6   50.04    3.96
   0 -10  -6   66.88    4.27
   0  10   6   56.26    3.85
   0 -10   6   60.04    4.08
   0  10   7    6.72    2.40
   0  10   7   10.46    2.17
   0  10  -7    7.69    2.11
   0  10  -7   10.98    2.22
   0  10   7    7.99    1.87
   0 -10   7   11.23    2.19
   0  10  -7    8.71    2.09
   0 -10   7    8.20    1.85
   0 -10  -7   11.26    2.67
   0 -10   7    9.01    2.44
   0  10   7    7.08    1.90
   0 -10  -7    7.91    1.99
   0 -10  -8   62.53    4.45
   0 -10   8   62.41    4.96
   0 -10  -8   69.29    4.56
   0  10  -8   62.26    4.69
   0  10   8   62.18    4.56
   0 -10   8   66.44    4.78
   0  10  -8   62.09    4.49
   0  10   8   51.67    4.79
   0  10  -8   62.70    5.18
   0  10   8   65.99    4.49
   0 -10   8   57.85    4.29
   0 -10  -9  109.09    6.38
   0 -10   9  125.45    7.14
   0  10   9  125.64    6.48
   0  10  -9  145.16    7.57
   0 -10  -9  149.49    8.48
   0  10  -9  143.49    7.94
   0  10   9  135.58    7.04
   0  10  -9  138.45    7.08
   0 -10   9  142.46    7.01
   0 -10  -9  138.56    7.05
   0 -10   9  128.90    7.47
   0 -10 -10   16.12    2.55
   0  10  10   12.22    2.28
   0 -10 -10   15.14    2.50
   0  10  10   13.46    3.10
   0  10 -10   11.75    2.66
   0 -10  10   13.27    2.65
   0 -10 -10   12.55    2.78
   0 -10  10   15.69    2.93
   0  10 -10   14.85    2.79
   0  10 -10   10.61    2.58
   0 -10  10   14.60    2.39
   0  10  10   16.04    2.69
   0  10  11  116.82    6.87
   0  10 -11  130.25    7.23
   0  10 -11  120.42    6.98
   0 -10 -11  122.00    6.82
   0  10  11  113.89    7.75
   0 -10 -11  100.94    6.14
   0 -10 -11  114.49    7.51
   0 -10  11  123.35    7.46
   0  10  11  130.59    6.57
   0 -10  11  119.98    6.97
   0  10 -11  102.71    7.06
   0 -10  11  114.57    6.66
   0  10  12  209.87    9.59
   0 -10  12  154.53    8.66
   0  10 -12  183.43    9.09
   0 -10 -12  185.65    9.05
   0  10  12  218.41   10.62
   0 -10 -12  180.14    9.97
   0 -10  12  182.33    8.68
   0  10 -12  182.55    9.29
   0  10 -12  176.34    9.67
   0  10  12  204.78    8.68
   0 -10  12  181.37    9.46
   0 -10 -12  156.81    8.38
   0  10  13    5.16    2.24
   0 -10  13    6.70    2.38
   0  10 -13    6.76    2.40
   0 -10 -13    3.67    1.96
   0 -10  13    4.89    2.38
   0 -10  13    4.39    1.93
   0 -10 -13    4.42    2.01
   0 -10 -13    3.13    2.44
   0  10 -13    4.06    2.10
   0  10 -13    4.98    2.44
   0  10  13    4.34    1.58
   0  10  13    3.26    2.81
   0 -10  14    0.42    1.57
   0 -10 -14    1.36    1.77
   0  10  14    0.98    1.37
   0 -10  14    1.44    2.16
   0  10 -14    0.94    1.88
   0 -10 -14    2.49    2.12
   0  10 -14    3.12    2.45
   0  10  14    1.25    1.89
   0 -10 -15   98.77    6.44
   0  10 -15  100.34    7.28
   0 -10  15  100.82    7.08
   0 -10  15   99.26    6.38
   0  10  15  108.46    6.94
   0  10 -15  109.11    6.97
   0 -10  15   99.41    6.76
   0  10  15   98.52    7.45
   0  10  15  105.16    6.20
   0 -10 -15  103.19    6.73
   0 -10  16  118.01    7.41
   0  10 -16  119.04    7.55
   0  10 -16   79.64    7.00
   0  10  16  147.48    8.09
   0 -10 -16  112.66    8.20
   0  10 -16  121.42    7.72
   0 -10  16  120.68    7.18
   0 -10 -16   76.16    6.22
   0 -10  16  124.06    7.23
   0  10  16  128.13    8.45
   0  10 -17  119.54    7.74
   0 -10 -17   99.72    6.74
   0 -10  17  112.34    7.06
   0 -10  17  129.99    7.84
   0  10  17  112.63    8.29
   0 -10 -17  113.46    7.49
   0 -10 -17  101.58    7.78
   0  10  17  115.15    7.43
   0 -10  17  117.49    7.22
   0  10 -18    8.98    2.98
   0  10  18    8.84    2.23
   0 -10  18   10.99    2.59
   0  10  18   14.08    3.03
   0 -10 -18   12.21    2.65
   0  10 -18    9.03    2.79
   0  10 -18   11.59    2.85
   0 -10 -18    9.62    2.87
   0 -10  18    9.35    2.55
   0 -10 -18   10.08    3.31
   0  10  18   11.22    3.35
   0 -10  19   45.48    4.50
   0 -10 -19   51.87    5.63
   0 -10 -19   43.28    4.82
   0  10 -19   49.12    5.20
   0  10  19   62.96    6.16
   0 -10 -19   52.27    4.88
   0  10  19   49.15    4.52
   0 -10  19   48.05    5.12
   0  10 -19   44.76    5.22
   0 -10  19   49.85    4.86
   0  10 -19   48.64    5.25
   0 -10 -20   43.02    5.37
   0  10 -20   31.44    4.75
   0  10  20   29.06    4.55
   0  10  20   32.05    3.71
   0 -10 -20   30.73    4.02
   0 -10  20   33.48    3.99
   0  10 -20   36.00    4.62
   0 -10  20   34.11    4.05
   0  10 -20   33.47    4.58
   0 -10  20   43.09    4.75
   0  11   0   -0.43    2.03
   0 -11   0    0.69    1.31
   0 -11   0    0.08    1.33
   0  11   0    0.62    1.45
   0  11   0    1.15    1.10
   0 -11   0   -0.53    1.92
   0  11  -1  456.72   15.35
   0 -11  -1  473.39   15.40
   0 -11   1  477.93   15.40
   0 -11   1  449.37   16.74
   0 -11  -1  460.12   16.93
   0  11  -1  455.72   16.85
   0 -11   1  474.65   15.75
   0  11   1  479.17   15.48
   0 -11  -1  470.14   15.54
   0  11  -1  434.11   15.47
   0  11   1  437.90   15.47
   0  11  -2  309.74   11.35
   0 -11   2  267.09   10.73
   0  11   2  297.63   11.20
   0 -11   2  293.23   12.28
   0  11  -2  293.25   11.42
   0  11   2  306.08   11.02
   0 -11   2  311.00   11.49
   0  11   2  293.35   12.55
   0 -11  -2  335.55   11.32
   0 -11  -2  274.56   12.44
   0  11  -2  279.47   12.30
   0 -11  -2  278.00   10.96
   0  11   3  168.74    9.10
   0 -11  -3  183.08    8.01
   0  11  -3  190.40    8.15
   0  11  -3  189.82    8.44
   0 -11   3  207.92    9.51
   0 -11  -3  183.92    8.01
   0  11   3  180.62    7.84
   0 -11   3  190.41    8.37
   0 -11  -3  182.14    9.28
   0  11  -3  183.27    9.14
   0 -11   3  187.00    8.00
   0  11   3  176.78    7.98
   0  11   4   20.89    2.46
   0  11   4   19.46    2.62
   0 -11   4   20.65    3.06
   0 -11   4   20.86    2.55
   0  11  -4   23.00    2.86
   0 -11   4   21.09    2.75
   0  11   4   25.43    3.72
   0  11  -4   26.62    2.84
   0  11  -4   17.92    3.02
   0 -11  -4   19.41    3.25
   0  11   4   21.87    2.59
   0 -11  -5  647.72   20.68
   0 -11   5  657.14   22.11
   0  11   5  669.58   21.30
   0  11  -5  636.75   21.25
   0 -11  -5  691.96   22.74
   0 -11   5  666.20   21.25
   0  11  -5  668.04   21.04
   0  11   5  722.37   20.82
   0 -11   5  639.59   20.59
   0  11  -5  684.50   22.46
   0 -11  -6  127.36    7.45
   0  11   6  111.78    6.17
   0  11  -6  101.62    6.01
   0  11  -6  112.77    6.96
   0 -11   6   91.94    5.99
   0 -11  -6  107.16    5.77
   0 -11   6   81.60    6.26
   0  11   6  106.03    5.61
   0  11  -6  107.82    6.23
   0 -11   6  103.58    5.69
   0 -11  -7  315.56   12.84
   0  11  -7  298.37   12.42
   0  11   7  256.82   11.05
   0 -11   7  276.67   12.02
   0 -11  -7  259.16   10.67
   0  11  -7  253.94   10.94
   0  11   7  216.24   11.49
   0  11   7  289.33   10.80
   0 -11   7  277.88   10.83
   0 -11   7  292.07   11.45
   0  11   7  276.58   10.61
   0  11  -7  286.07   11.53
   0  11   8    0.72    1.46
   0  11  -8    0.60    1.75
   0 -11  -8    1.34    1.47
   0 -11   8    0.49    1.58
   0  11  -8    0.09    1.23
   0 -11   8   -0.08    1.43
   0  11   8    0.19    1.46
   0 -11   8    0.11    1.83
   0  11   8    0.13    2.33
   0  11  -8    0.82    1.87
   0  11   8    0.64    1.44
   0  11   9   30.71    3.18
   0 -11  -9   39.57    3.67
   0 -11   9   42.34    4.32
   0  11  -9   32.85    3.94
   0  11  -9   31.91    4.01
   0 -11   9   35.17    3.65
   0  11   9   30.18    4.14
   0  11   9   34.86    3.59
   0 -11  -9   35.29    3.47
   0 -11   9   36.59    3.48
   0  11  -9   36.82    3.68
   0  11  10  433.16   15.13
   0  11  10  432.60   14.62
   0  11  10  501.47   17.39
   0  11 -10  403.37   15.86
   0  11 -10  411.85   15.38
   0 -11 -10  361.00   15.98
   0 -11  10  406.61   14.60
   0 -11  10  353.37   14.63
   0 -11  10  381.86   15.46
   0 -11 -10  419.84   14.92
   0 -11 -10  319.87   13.75
   0  11 -10  377.78   14.79
   0  11 -11   57.51    5.24
   0 -11 -11   55.79    4.77
   0 -11  11   63.01    5.15
   0 -11  11   57.83    4.57
   0  11 -11   66.62    5.16
   0  11  11   62.29    4.62
   0  11  11   68.09    5.87
   0  11  11   52.81    4.61
   0 -11 -11   55.29    5.41
   0  11 -11   67.07    5.26
   0 -11 -11   60.88    4.58
   0 -11  11   67.09    5.52
   0  11  12   23.60    3.30
   0  11 -12   24.29    3.28
   0  11 -12   25.51    3.70
   0 -11  12   23.15    3.07
   0 -11 -12   23.66    3.30
   0 -11 -12   31.14    3.45
   0  11 -12   22.58    3.36
   0  11  12   28.01    4.10
   0 -11  12   24.63    3.76
   0  11  12   29.25    3.18
   0 -11 -12   25.10    4.05
   0 -11  12   20.20    3.12
   0  11  13   57.80    4.55
   0 -11  13   70.61    5.74
   0  11 -13   65.90    5.64
   0 -11 -13   61.66    5.17
   0 -11  13   77.32    5.38
   0  11 -13   73.39    6.10
   0  11  13   52.15    4.78
   0 -11 -13   70.00    5.13
   0 -11  14    2.04    1.79
   0  11 -14    1.31    1.91
   0  11  14    1.65    1.69
   0 -11  14    3.76    2.06
   0 -11  14    2.97    2.21
   0 -11 -14    4.66    1.95
   0  11  14    1.82    2.25
   0  11 -14    3.83    2.64
   0  11 -14    2.69    1.99
   0  11  15  303.27   12.84
   0 -11 -15  281.02   12.41
   0  11  15  251.27   13.01
   0 -11 -15  305.85   13.97
   0  11 -15  258.65   12.24
   0  11 -15  249.02   12.37
   0 -11  15  280.56   12.48
   0  11 -15  282.14   13.25
   0 -11  15  271.39   11.84
   0 -11  15  275.35   13.03
   0  11  16  102.51    6.12
   0 -11  16  105.01    6.64
   0 -11  16   93.98    6.66
   0  11 -16  109.95    7.23
   0  11  16   78.90    6.25
   0  11  16  104.40    7.87
   0 -11 -16   92.79    6.35
   0 -11 -16   84.86    6.33
   0 -11 -16   88.92    7.14
   0 -11  17   25.34    3.66
   0 -11 -17   30.42    3.97
   0 -11 -17   23.46    3.36
   0 -11  17   20.85    3.61
   0  11  17   26.93    4.27
   0 -11 -17   19.63    3.87
   0  11  17   25.46    3.26
   0 -11  17   24.09    3.46
   0  11  17    9.88    2.73
   0  11 -17   25.31    4.17
   0  11 -18   10.52    3.06
   0 -11 -18   10.75    3.52
   0  11 -18    6.07    2.63
   0 -11  18    6.12    2.38
   0 -11 -18    7.01    2.67
   0  11  18    6.64    2.50
   0 -11  18    7.14    2.73
   0 -11  18    7.97    2.41
   0  11  18    9.26    3.22
   0  11  18    4.66    2.01
   0  11 -18    6.73    3.12
   0 -11 -18    8.74    2.42
   0 -11 -19    5.86    3.22
   0 -11 -19    5.45    2.33
   0  11 -19    4.06    2.51
   0  11 -19    6.59    2.83
   0  11  19    5.84    2.39
   0 -11  19    5.70    2.31
   0  11  19    7.24    3.16
   0  11 -19    3.15    2.63
   0 -11  19    7.00    2.51
   0 -11 -19    6.02    2.21
   0  12   0  184.62    8.27
   0 -12   0  161.75    8.86
   0  12   0  173.08    7.89
   0  12   0  157.39    8.85
   0 -12   0  180.61    7.84
   0 -12   0  176.38    8.15
   0 -12  -1   45.13    3.70
   0  12   1   51.41    4.65
   0 -12   1   48.90    4.61
   0  12  -1   45.15    3.88
   0  12   1   46.25    3.97
   0  12  -1   46.44    3.69
   0 -12  -1   36.21    4.16
   0  12  -1   40.30    4.35
   0 -12   1   48.82    3.95
   0  12   1   42.92    3.67
   0 -12  -1   43.71    3.55
   0 -12   1   45.00    3.58
   0 -12  -2  160.47    7.46
   0 -12   2  151.16    7.16
   0  12   2  160.16    7.61
   0 -12   2  165.46    8.69
   0  12   2  153.19    7.27
   0 -12   2  166.56    7.86
   0 -12  -2  144.68    7.13
   0  12  -2  162.75    7.53
   0  12   2  170.04    8.94
   0 -12  -2  153.65    8.61
   0  12  -2  159.99    8.64
   0  12  -2  147.65    7.54
   0  12  -3   31.78    3.91
   0 -12  -3   29.78    3.91
   0 -12  -3   36.24    3.30
   0  12   3   32.62    3.25
   0 -12   3   31.99    3.04
   0  12   3   25.68    3.81
   0  12   3   32.03    3.22
   0 -12   3   27.46    3.27
   0 -12   3   31.57    3.86
   0  12  -3   32.27    3.38
   0 -12  -3   33.96    3.28
   0  12  -3   30.99    3.35
   0  12  -4    0.09    1.55
   0 -12   4    0.57    1.52
   0  12   4    0.49    1.38
   0  12  -4    0.08    1.20
   0 -12   4    0.78    1.44
   0  12   4    0.37    2.04
   0 -12  -4    2.30    1.91
   0  12  -4    1.05    2.02
   0  12   4    1.32    1.41
   0 -12   4    0.45    1.09
   0 -12  -5   36.30    4.18
   0 -12   5   39.73    3.51
   0 -12  -5   43.26    3.63
   0  12  -5   44.55    3.80
   0  12   5   43.14    3.88
   0  12  -5   30.35    3.68
   0  12   5   40.60    3.53
   0 -12   5   38.15    3.68
   0 -12   5   37.81    4.21
   0  12  -5   36.73    4.15
   0  12   5   45.78    4.66
   0  12   5   43.45    3.72
   0 -12   6   26.64    3.62
   0  12   6   25.18    3.16
   0  12  -6   29.85    3.80
   0 -12  -6   31.61    3.15
   0 -12   6   27.63    2.96
   0 -12   6   26.83    3.25
   0 -12  -6   25.32    3.48
   0  12  -6   20.40    3.13
   0  12  -6   27.60    3.24
   0  12   6   26.82    2.95
   0 -12  -7   19.62    3.50
   0  12   7   16.51    3.06
   0  12  -7   18.14    3.20
   0  12   7   16.32    2.62
   0 -12  -7   15.10    2.43
   0  12   7   18.72    2.62
   0 -12   7   18.20    2.84
   0  12  -7   19.92    2.77
   0 -12   7   16.62    3.23
   0  12   7   16.71    2.50
   0  12  -7   15.24    2.75
   0 -12   7   18.61    2.61
   0 -12  -8  193.19   10.09
   0 -12   8  182.02    8.32
   0  12   8  164.67    8.45
   0  12   8  157.76    7.92
   0  12   8  174.03    8.10
   0  12   8  195.01    9.95
   0  12  -8  183.11    8.98
   0 -12   8  165.53    9.14
   0  12  -8  184.13    9.78
   0  12  -8  178.82    8.59
   0 -12  -8  193.83    8.59
   0 -12   8  182.58    8.99
   0 -12  -9  157.53    7.85
   0 -12   9  150.97    8.12
   0  12   9  134.91    7.62
   0  12   9  158.56    7.68
   0  12  -9  165.93    9.18
   0  12  -9  159.32    8.49
   0  12   9  169.28    7.82
   0 -12   9  148.26    8.54
   0  12  -9  139.99    7.81
   0 -12   9  161.24    7.84
   0  12   9  153.20    8.97
   0 -12  10   64.81    5.57
   0  12  10   54.84    4.76
   0 -12  10   64.76    5.06
   0 -12  10   59.69    4.60
   0  12 -10   57.71    4.76
   0 -12 -10   61.90    4.67
   0  12 -10   55.94    5.48
   0  12  10   60.62    4.50
   0  12 -10   69.11    5.43
   0  12  11    2.15    1.82
   0 -12 -11    0.68    1.61
   0  12  11    0.64    1.68
   0  12 -11    1.75    1.96
   0 -12 -11    1.69    1.75
   0 -12  11    0.78    1.59
   0 -12  11    1.17    2.10
   0 -12  11    0.11    1.80
   0  12 -11    1.29    1.89
   0  12 -11    0.94    2.46
   0 -12 -11    1.90    2.59
   0  12  12  231.02    9.75
   0 -12 -12  192.84    9.80
   0  12 -12  213.99   10.43
   0 -12  12  218.92   10.87
   0  12 -12  204.72   10.85
   0  12  12  194.99    9.86
   0 -12  12  204.88    9.72
   0 -12  13   16.55    3.31
   0  12 -13   19.45    3.30
   0  12 -13   19.46    3.19
   0  12  13   22.05    4.06
   0  12  13   16.66    2.98
   0 -12  13   17.86    3.18
   0 -12 -13   18.68    2.96
   0 -12 -13   17.73    3.75
   0  12 -13   17.98    3.45
   0 -12  13   19.83    3.03
   0  12  14    9.15    2.59
   0  12 -14    6.24    2.68
   0 -12 -14    7.00    2.70
   0  12  14   10.60    3.30
   0  12 -14    9.71    2.73
   0 -12  14    9.23    2.74
   0 -12 -14   10.68    2.62
   0 -12  14    6.54    2.45
   0  12 -14   10.30    2.94
   0 -12 -14    6.60    2.47
   0 -12  14    7.08    2.35
   0  12  15   15.43    3.57
   0  12  15   10.99    2.99
   0 -12  15   13.36    3.18
   0  12 -15   16.27    3.17
   0 -12 -15   14.11    2.94
   0 -12 -15   13.05    3.60
   0  12 -15   11.51    3.04
   0  12  15   13.09    2.68
   0 -12  15   13.09    2.88
   0 -12 -15   12.44    2.71
   0  12  16   47.92    4.30
   0 -12  16   55.37    5.14
   0 -12 -16   59.88    6.06
   0  12  16   47.97    4.88
   0  12 -16   44.77    5.33
   0 -12  16   46.66    4.71
   0 -12 -16   56.63    5.08
   0  12 -16   54.75    5.07
   0  12  16   44.29    5.43
   0  12 -16   52.36    5.13
   0 -12 -16   51.85    4.91
   0 -12  17   67.59    5.63
   0 -12 -17   65.41    6.59
   0 -12 -17   74.64    5.78
   0  12  17   78.37    5.58
   0  12 -17   61.11    5.86
   0 -12  17   62.52    5.64
   0  12  17   72.90    6.66
   0  12 -17   70.69    5.88
   0  12  17   73.27    6.01
   0 -12 -17   69.64    5.84
   0  12 -17   68.43    6.38
   0 -12  18   27.35    3.88
   0 -12 -18   25.87    3.88
   0 -12 -18   26.58    3.79
   0 -12  18   34.54    4.26
   0  12 -18   24.79    4.02
   0 -12  18   25.81    3.66
   0  12  18   22.45    3.64
   0  12 -18   29.90    4.61
   0  12  18   32.61    4.78
   0 -12 -18   27.53    4.49
   0  12  18   31.60    3.59
   0 -12 -19   58.00    6.13
   0  12 -19   65.21    6.45
   0 -12 -19   70.69    5.70
   0  12 -19   64.35    6.07
   0  12  19   71.04    5.46
   0  12 -19   70.36    6.11
   0 -12  19   59.48    5.55
   0  12  19   66.47    6.68
   0 -12  19   75.00    5.91
   0 -12  19   68.25    5.89
   0  13   0    0.25    2.01
   0  13   0    1.08    1.85
   0 -13   0    1.68    1.46
   0  13   0    1.09    1.52
   0 -13   0    0.90    1.53
   0 -13   0   -0.61    2.22
   0 -13   1  921.33   29.90
   0  13   1  886.19   27.63
   0  13   1 1044.04   30.66
   0 -13  -1  913.67   29.86
   0  13  -1  817.57   29.39
   0  13  -1  940.82   28.47
   0  13   1  894.31   28.02
   0  13  -1  864.26   27.95
   0 -13  -1  922.12   28.17
   0 -13   1  927.54   28.45
   0 -13   1  890.46   27.60
   0 -13  -1  973.72   28.03
   0 -13   2   16.80    3.07
   0 -13   2   15.85    2.45
   0  13   2   17.59    2.50
   0  13   2   12.94    3.07
   0 -13  -2   17.32    2.48
   0  13  -2   13.05    2.76
   0 -13  -2   18.65    3.41
   0  13   2   12.58    2.39
   0  13  -2   13.34    2.53
   0  13  -2   15.52    2.56
   0 -13  -2   15.56    2.49
   0 -13   2   14.73    2.34
   0  13   3   62.52    5.79
   0 -13  -3   75.60    4.97
   0 -13   3   83.84    5.42
   0  13   3   67.45    4.77
   0 -13   3   83.46    6.18
   0  13  -3   77.53    6.14
   0 -13  -3   74.34    5.95
   0  13  -3   76.99    5.33
   0  13   3   73.47    5.14
   0 -13   3   67.72    4.69
   0  13  -3   80.26    5.20
   0 -13  -3   75.88    5.10
   0 -13   4  288.63   11.45
   0  13   4  308.68   11.83
   0  13  -4  269.01   11.83
   0  13   4  331.16   11.88
   0 -13   4  304.54   12.19
   0 -13   4  290.23   12.97
   0  13  -4  277.62   11.56
   0  13  -4  279.99   12.91
   0 -13  -4  296.48   13.11
   0 -13  -4  312.53   11.72
   0  13   4  325.88   13.89
   0 -13   5  381.16   15.07
   0  13  -5  372.18   13.85
   0  13   5  370.56   13.54
   0  13  -5  359.59   14.17
   0  13   5  332.84   15.07
   0  13   5  352.91   13.82
   0  13  -5  346.43   14.93
   0 -13   5  345.58   13.23
   0  13   5  368.64   13.61
   0 -13   5  343.74   13.94
   0 -13  -6   57.41    5.30
   0  13  -6   50.97    4.66
   0  13  -6   52.90    4.31
   0 -13   6   54.24    4.96
   0  13   6   54.03    5.11
   0  13   6   47.92    4.37
   0  13   6   53.57    4.14
   0 -13   6   53.14    4.50
   0 -13   6   50.66    4.08
   0 -13  -6   45.95    3.90
   0  13  -6   55.70    5.10
   0  13   6   63.02    4.52
   0 -13  -7    0.73    1.61
   0  13  -7    0.11    1.73
   0  13   7    0.34    1.42
   0  13   7    1.85    1.66
   0 -13   7    1.15    1.55
   0  13   7    0.71    1.59
   0 -13   7   -0.42    1.89
   0 -13  -7    2.61    2.50
   0  13  -7   -0.89    1.76
   0  13  -7   -0.39    2.22
   0 -13   7    1.26    1.81
   0 -13   8    4.44    1.84
   0  13  -8    3.45    2.27
   0 -13   8    6.51    2.52
   0 -13  -8    4.77    1.99
   0  13   8    3.77    1.79
   0 -13   8    4.11    1.93
   0  13  -8    3.35    1.85
   0  13   8    4.47    2.23
   0  13   8    3.95    1.69
   0 -13  -8    5.63    2.52
   0  13   8    5.29    2.00
   0  13  -8    4.30    2.22
   0  13   9   31.05    4.25
   0  13   9   30.72    3.71
   0  13   9   41.08    3.79
   0  13   9   44.85    3.86
   0  13  -9   39.61    3.93
   0  13  -9   39.24    4.58
   0 -13   9   40.53    3.82
   0 -13   9   41.33    4.05
   0  13  -9   34.58    4.02
   0 -13  -9   42.33    3.86
   0 -13  -9   39.95    4.60
   0 -13   9   40.52    4.47
   0  13  10  114.37    7.18
   0  13  10  138.56    7.18
   0 -13  10  141.36    7.31
   0 -13  10  134.57    8.40
   0  13  10  121.03    6.75
   0  13 -10  122.14    7.28
   0  13 -10  133.82    8.30
   0  13 -10  135.90    7.77
   0 -13  11    0.27    1.91
   0  13 -11    1.69    2.50
   0  13  11    0.90    1.87
   0  13 -11    1.49    1.86
   0  13  11   -0.15    2.49
   0 -13  11    2.13    2.04
   0  13 -12   67.28    5.95
   0 -13 -12   64.40    6.28
   0 -13  12   65.29    5.83
   0 -13  12   62.54    5.33
   0  13  12   60.40    5.23
   0 -13 -12   65.39    5.21
   0 -13  12   66.97    5.09
   0  13 -12   63.02    5.43
   0  13  12   53.75    5.78
   0  13 -12   60.04    5.38
   0 -13 -12   78.61    5.45
   0 -13 -13    6.62    2.32
   0  13  13    4.72    2.19
   0 -13  13    7.71    2.63
   0 -13 -13    6.70    2.22
   0 -13  13    5.75    2.60
   0 -13  13    6.77    2.24
   0  13 -13    5.87    2.51
   0  13  13    8.15    2.45
   0  13 -13    4.07    2.52
   0  13  13    5.96    3.00
   0 -13 -13    4.35    2.55
   0  13 -14   64.51    5.82
   0  13 -14   69.34    5.83
   0 -13 -14   72.71    6.52
   0 -13 -14   66.26    5.51
   0 -13  14   71.95    5.38
   0  13  14   55.64    6.03
   0 -13  14   66.89    5.72
   0 -13 -14   70.00    5.44
   0  13  14   80.71    5.41
   0 -13  15    2.75    2.45
   0 -13  15    2.17    1.81
   0 -13 -15    2.69    2.30
   0  13  15    2.79    1.96
   0  13  15    2.37    2.11
   0 -13 -15    2.54    2.00
   0  13 -15    0.93    2.32
   0  13 -15    3.63    2.38
   0  13  15    2.66    2.74
   0  13 -15    1.65    2.15
   0 -13 -15    2.69    2.82
   0  13  16   35.94    4.34
   0  13 -16   45.49    4.66
   0 -13  16   49.18    5.49
   0  13  16   44.98    4.22
   0  13 -16   49.09    5.07
   0 -13 -16   46.39    4.71
   0  13 -16   48.28    5.38
   0 -13  16   52.69    5.04
   0 -13  16   46.92    4.62
   0 -13 -16   51.28    4.81
   0  13  16   55.74    5.76
   0 -13 -16   37.84    5.21
   0 -13  17  109.61    7.26
   0  13 -17  134.17    8.62
   0  13  17  110.25    7.60
   0  13  17  138.42    9.48
   0 -13 -17  123.45    7.67
   0  13 -17  125.33    8.03
   0 -13  17  112.27    8.26
   0 -13 -17  105.18    8.45
   0 -13 -17  120.23    7.92
   0  13 -17  121.86    8.69
   0  13  17  126.21    7.28
   0 -13  17  130.71    8.08
   0  13 -18  176.93   11.03
   0 -13 -18  170.55    9.78
   0 -13  18  177.42    9.89
   0 -13  18  160.84    9.12
   0 -13 -18  192.40   11.42
   0 -13 -18  154.76    9.14
   0  13  18  197.71    9.36
   0  13  18  182.04   10.98
   0  13 -18  185.51   10.15
   0  14   0   39.61    3.87
   0  14   0   44.88    5.00
   0 -14   0   48.86    4.16
   0  14   0   47.25    4.02
   0 -14   0   44.64    4.77
   0 -14   0   48.30    3.98
   0 -14  -1  340.80   14.77
   0  14  -1  326.62   14.70
   0 -14  -1  376.69   13.37
   0 -14   1  328.24   12.89
   0  14   1  330.25   13.02
   0  14  -1  376.91   13.88
   0  14   1  355.61   13.74
   0  14   1  330.04   14.82
   0  14  -1  374.95   13.53
   0 -14   1  359.92   14.86
   0 -14  -1  344.66   13.39
   0 -14   1  352.50   13.61
   0  14  -2 1212.47   37.80
   0 -14  -2 1082.20   37.40
   0 -14  -2 1323.72   36.02
   0 -14   2 1115.70   35.24
   0  14   2 1203.89   35.76
   0 -14   2 1335.36   36.82
   0  14  -2 1234.61   36.52
   0  14   2 1175.64   36.00
   0  14   2 1343.63   38.67
   0  14  -2 1100.29   36.02
   0 -14  -2 1227.55   36.04
   0 -14   2 1150.41   37.62
   0 -14  -3  844.94   28.25
   0  14  -3  873.72   28.62
   0 -14  -3  856.47   26.13
   0  14   3  742.93   27.85
   0 -14  -3  834.28   26.48
   0  14  -3  758.39   26.37
   0  14  -3  836.00   26.29
   0 -14   3  800.44   25.73
   0  14   3  897.65   26.77
   0 -14   3  868.01   26.88
   0  14   3  860.92   26.13
   0 -14   3  843.24   28.07
   0 -14   4  128.72    7.27
   0  14   4  130.17    6.97
   0 -14  -4  103.07    6.35
   0  14  -4  127.09    7.48
   0  14   4  135.86    8.56
   0 -14   4  130.63    8.09
   0  14  -4  131.04    7.11
   0 -14  -4  136.60    8.51
   0  14  -4  132.19    8.27
   0  14   4  138.01    7.25
   0 -14   4  135.99    6.92
   0  14   5  171.47    8.17
   0 -14   5  173.68    8.19
   0  14   5  159.81    8.05
   0  14  -5  172.56    8.93
   0  14  -5  170.56    9.46
   0 -14  -5  169.94    9.59
   0  14   5  150.86    8.23
   0  14  -5  167.05    8.29
   0 -14   5  171.98    9.35
   0  14   5  143.07    9.07
   0 -14   5  189.36    8.88
   0  14   6  148.63    8.89
   0  14  -6  130.92    8.34
   0 -14  -6  123.45    8.14
   0 -14   6  127.84    8.12
   0  14   6  128.71    7.37
   0  14   6  119.13    6.76
   0  14  -6  134.80    7.74
   0 -14  -6  136.60    7.12
   0  14   6  138.91    7.31
   0 -14   6  134.47    7.02
   0 -14   6  125.18    7.37
   0  14  -6  128.61    7.18
   0 -14   7  162.04    8.98
   0 -14   7  175.81    8.40
   0  14  -7  193.41    9.47
   0  14   7  158.54    8.67
   0 -14  -7  186.12   10.24
   0  14   7  170.12    8.42
   0  14  -7  188.50    9.04
   0  14  -7  177.93    9.86
   0 -14   7  171.68    9.53
   0 -14   8    0.38    1.57
   0  14  -8    0.11    1.72
   0  14  -8   -0.12    2.08
   0 -14   8    0.14    2.08
   0  14  -8    0.70    2.26
   0  14   8    0.84    1.47
   0  14   8    1.34    1.94
   0 -14   8   -0.23    2.01
   0  14   9   58.01    4.91
   0  14  -9   50.24    5.32
   0  14  -9   55.85    5.09
   0 -14   9   50.52    4.36
   0 -14   9   61.65    5.61
   0  14  -9   63.36    4.93
   0  14   9   56.08    4.57
   0 -14 -10   24.64    3.33
   0 -14  10   26.60    3.32
   0  14  10   28.72    3.33
   0 -14  10   26.65    4.01
   0  14  10   35.33    4.88
   0  14  10   27.59    3.55
   0  14 -10   29.39    3.89
   0  14 -10   29.20    4.20
   0 -14  11   57.43    5.62
   0  14  11   59.29    5.02
   0  14 -11   61.23    5.42
   0 -14  11   50.42    5.03
   0  14  11   60.22    4.68
   0  14  11   62.69    4.92
   0  14 -11   54.96    5.01
   0 -14  11   51.94    4.56
   0 -14 -11   52.13    4.62
   0 -14  12  251.41   11.82
   0 -14 -12  254.91   11.33
   0  14  12  232.35   11.35
   0 -14  12  249.97   11.19
   0 -14 -12  247.68   13.01
   0  14 -12  237.28   11.40
   0  14  12  250.84   10.88
   0  14 -12  228.72   11.55
   0  14  13   50.17    5.48
   0 -14 -13   51.54    5.76
   0  14 -13   48.69    4.96
   0  14  13   45.66    4.36
   0 -14  13   52.79    4.66
   0  14 -13   54.91    5.24
   0  14  13   56.34    5.15
   0 -14  13   56.41    5.06
   0 -14 -13   46.93    4.69
   0 -14 -13   49.93    4.74
   0 -14  14    6.71    2.34
   0 -14 -14   11.46    2.88
   0  14  14    7.53    3.10
   0  14  14    7.19    2.34
   0 -14  14    9.14    3.04
   0 -14  14    8.71    2.63
   0  14 -14   10.51    3.41
   0 -14 -14    8.92    2.57
   0  14 -14   10.45    2.91
   0  14  14    9.75    2.80
   0 -14 -14    8.84    3.26
   0  14 -14    8.28    2.80
   0  14  15   23.10    4.55
   0 -14 -15   20.58    3.49
   0  14  15   21.73    3.56
   0 -14 -15   24.43    4.56
   0 -14  15   18.45    3.72
   0  14 -15   25.83    4.20
   0  14 -15   19.64    3.49
   0  14  15   28.34    3.61
   0  14 -15   26.08    3.83
   0 -14  15   22.54    3.38
   0 -14 -15   23.97    3.54
   0 -14  15   22.28    3.75
   0 -14 -16    7.36    2.44
   0 -14  16    7.13    2.42
   0  14  16    7.84    3.38
   0 -14  16    6.16    2.98
   0  14  16    3.73    1.77
   0 -14 -16   10.45    3.81
   0  14 -16    6.75    2.81
   0  14 -16    7.38    2.57
   0  14 -16    7.71    2.98
   0  14  16    6.95    2.49
   0 -14  16    4.29    2.31
   0 -14 -16    7.70    2.60
   0 -14 -17    0.90    1.87
   0 -14 -17    1.26    2.12
   0 -14  17    2.12    2.40
   0  14 -17    0.15    2.21
   0  14 -17    0.17    2.20
   0  14  17    1.33    1.85
   0 -14 -17    0.36    2.90
   0  14 -17    0.14    2.18
   0  14  17    2.11    2.97
   0 -14  17    1.36    1.82
   0 -14  17    0.14    1.60
   0  14  17   -0.42    1.95
   0 -15   0    0.54    1.64
   0  15   0   -0.19    1.53
   0  15   0    0.28    2.45
   0 -15   0   -0.69    2.10
   0  15   0   -0.31    1.89
   0 -15   0    0.20    1.55
   0  15   1   51.42    4.62
   0  15  -1   62.23    4.94
   0 -15   1   55.78    4.45
   0  15   1   56.20    4.52
   0  15  -1   61.18    4.66
   0 -15   1   61.67    5.55
   0 -15  -1   54.14    4.38
   0 -15  -1   64.41    5.73
   0  15  -1   38.30    4.92
   0  15   1   57.51    5.64
   0 -15  -1   54.78    4.56
   0 -15   1   67.39    5.06
   0  15   2  208.68    9.69
   0  15  -2  226.70   10.25
   0 -15   2  203.53    9.18
   0  15   2  234.30    9.80
   0 -15   2  190.77    9.64
   0  15  -2  206.88    9.53
   0 -15   2  215.62   11.14
   0 -15  -2  205.61    9.26
   0  15  -2  192.03   10.67
   0 -15  -2  204.80   10.97
   0  15   2  214.94   11.13
   0 -15  -2  212.52    9.73
   0 -15  -3   11.44    2.46
   0  15   3   10.41    2.37
   0  15  -3   12.10    2.72
   0 -15   3   10.38    2.36
   0  15  -3    9.32    2.99
   0 -15  -3    7.18    2.95
   0 -15  -3   12.85    2.37
   0  15  -3   11.93    2.45
   0 -15   3   12.24    3.25
   0  15   3    9.12    3.20
   0  15   3    8.99    2.32
   0 -15   3   10.87    2.66
   0  15   4    0.80    1.42
   0 -15   4    0.82    1.95
   0 -15   4   -0.66    1.93
   0  15   4    0.28    1.41
   0 -15   4   -0.09    1.15
   0  15  -4    1.10    1.66
   0  15   4    0.15    2.45
   0  15  -4    1.95    2.06
   0 -15  -4   -0.14    1.88
   0  15  -4   -0.14    2.26
   0  15  -5    5.39    2.41
   0  15  -5    6.04    2.77
   0  15   5    6.68    2.03
   0 -15   5    5.37    2.26
   0 -15   5    4.84    1.68
   0  15   5    6.68    2.21
   0  15  -5    7.52    2.26
   0 -15   5    4.93    2.73
   0  15   6  105.57    6.96
   0 -15   6  112.96    6.53
   0  15  -6  121.86    7.98
   0 -15   6  113.19    6.98
   0 -15   6  106.54    7.53
   0  15  -6  113.85    7.35
   0  15  -6  112.12    6.82
   0  15   6  113.73    6.55
   0  15   7  314.58   12.64
   0 -15  -7  302.21   12.60
   0 -15   7  298.86   13.11
   0  15  -7  315.66   12.95
   0 -15   7  325.96   14.30
   0  15   7  321.95   13.44
   0 -15   7  333.00   12.71
   0  15  -7  294.54   13.95
   0  15  -7  283.07   13.26
   0  15   8  121.46    7.48
   0  15  -8  137.29    8.00
   0  15   8  111.28    6.88
   0 -15  -8  121.61    8.47
   0 -15   8  125.60    8.24
   0  15   8  126.37    7.09
   0 -15  -8  138.01    7.37
   0  15  -8  126.62    8.35
   0 -15   8  117.00    6.81
   0  15   9    2.04    2.08
   0  15   9    3.39    1.77
   0 -15  -9    2.05    2.62
   0 -15   9    2.01    2.26
   0 -15   9    2.44    1.59
   0  15   9    1.87    2.43
   0 -15  -9    3.78    2.04
   0  15   9    0.12    1.76
   0  15  -9    2.07    2.03
   0  15  10   79.69    6.92
   0  15 -10   77.20    6.23
   0  15  10   74.75    5.88
   0  15 -10   73.54    5.70
   0  15  10   79.82    5.52
   0 -15 -10   83.34    5.91
   0 -15  10   70.65    5.89
   0 -15  10   84.35    5.65
   0  15  10   78.19    5.44
   0 -15 -10   91.40    7.25
   0  15  11   47.68    4.28
   0 -15 -11   39.51    4.23
   0 -15  11   50.72    4.41
   0  15  11   50.81    5.78
   0 -15  11   49.82    4.90
   0  15 -11   51.26    4.78
   0  15 -11   47.73    4.89
   0  15  11   44.33    4.23
   0  15  11   43.03    4.49
   0 -15 -12   40.15    4.14
   0 -15 -12   28.61    4.33
   0  15  12   29.74    4.72
   0  15 -12   31.10    4.18
   0 -15  12   24.86    3.87
   0 -15  12   32.14    3.69
   0  15  12   28.13    3.51
   0  15  12   27.62    3.66
   0  15 -12   29.69    3.79
   0  15 -12   29.58    4.43
   0  15  12   33.20    3.83
   0 -15  12   25.18    3.69
   0 -15 -13   26.22    3.49
   0 -15 -13   26.89    4.54
   0  15  13   23.26    4.07
   0  15 -13   30.29    4.50
   0  15  13   28.68    3.54
   0 -15  13   21.01    3.91
   0  15  13   24.28    3.35
   0  15 -13   23.22    3.50
   0 -15  13   20.79    3.37
   0  15  13   19.78    3.43
   0  15 -13   26.93    4.00
   0 -15  13   21.20    3.28
   0 -15 -14    8.62    2.66
   0 -15  14    7.44    2.89
   0  15  14    4.92    2.78
   0  15  14    8.66    2.33
   0  15 -14    7.36    2.91
   0  15 -14    6.78    2.81
   0 -15  14    6.61    2.35
   0 -15 -14    8.26    3.14
   0  15 -14    7.32    2.73
   0  15  14   10.90    2.88
   0 -15  14    7.54    2.54
   0  15  15   54.22    5.98
   0 -15 -15   47.59    4.91
   0  15 -15   45.21    5.00
   0  15  15   43.73    4.81
   0 -15  15   47.46    5.27
   0 -15  15   54.77    5.22
   0  15 -15   46.58    5.55
   0  15  15   40.73    4.46
   0 -15 -15   45.71    4.71
   0 -15  15   49.35    4.71
   0 -15 -15   46.19    5.74
   0  15 -15   51.28    5.34
   0 -15 -16    3.05    2.10
   0  15 -16    3.05    2.35
   0 -15 -16    2.62    2.06
   0  15 -16    5.35    2.69
   0 -15  16    4.17    2.19
   0  15  16    6.01    2.22
   0  15  16    7.23    3.36
   0 -15 -16    4.01    3.22
   0 -15  16    2.28    2.27
   0  15  16    3.32    2.43
   0 -15  16    1.13    2.20
   0  15 -16    1.81    2.20
   0  16   0 1029.01   32.01
   0 -16   0 1024.84   32.01
   0  16   0 1013.33   31.36
   0  16  -1   55.73    5.03
   0 -16  -1   64.37    4.99
   0 -16   1   70.44    5.30
   0 -16   1   67.75    6.07
   0  16  -1   63.40    4.92
   0  16   1   60.06    4.87
   0  16   2  442.58   16.26
   0 -16   2  445.44   18.15
   0 -16   2  398.14   16.35
   0 -16  -2  469.81   16.77
   0  16  -2  417.62   16.67
   0 -16   2  463.68   16.24
   0  16  -2  478.83   16.70
   0 -16   3    5.74    2.06
   0 -16   3    7.56    2.87
   0 -16  -3    6.14    2.25
   0 -16   3    4.81    2.07
   0  16   3    4.15    1.87
   0  16  -3    4.75    2.09
   0  16  -3    5.51    2.08
   0 -16  -4    1.29    1.84
   0  16   4    0.20    1.67
   0 -16   4    0.93    1.73
   0  16  -4    1.21    1.99
   0  16   4    0.47    2.70
   0  16  -4    1.16    1.55
   0 -16   4    0.72    2.00
   0 -16   4    0.10    1.61
   0 -16  -5   47.26    4.38
   0  16  -5   47.85    4.40
   0  16   5   51.08    4.31
   0 -16   5   51.91    4.84
   0  16  -5   51.94    4.91
   0  16   5   54.94    4.92
   0  16   5   53.41    5.43
   0 -16   5   45.47    4.16
   0  16   5   41.70    4.35
   0 -16  -5   46.50    5.25
   0  16  -6   32.47    3.75
   0  16  -6   34.66    4.18
   0  16   6   35.44    4.76
   0  16   6   36.19    3.84
   0 -16   6   37.94    3.77
   0  16   6   37.77    3.88
   0  16   6   34.91    4.05
   0 -16  -6   33.58    4.91
   0  16   7   75.36    5.77
   0 -16   7   68.27    5.03
   0  16   7   75.81    5.47
   0 -16  -7   71.89    5.34
   0 -16  -7   69.91    6.44
   0  16  -7   72.89    5.89
   0  16   7   62.28    6.29
   0  16   7   66.14    5.10
   0  16   8    0.52    1.47
   0  16  -8    2.53    1.98
   0 -16   8    2.46    1.68
   0 -16  -8    1.92    2.10
   0  16   8    1.37    1.96
   0  16   8    0.81    1.98
   0 -16  -8    4.86    2.80
   0 -16   8    2.74    2.06
   0  16   9    3.67    1.87
   0  16  -9    3.43    2.77
   0  16  -9    3.07    2.13
   0 -16  -9    3.05    2.22
   0 -16  -9    7.04    2.89
   0  16   9    4.83    2.18
   0 -16   9    3.89    1.92
   0  16  -9    5.02    2.39
   0  16   9    3.26    1.84
   0 -16   9    4.69    2.15
   0  16  10   82.17    7.17
   0 -16 -10  100.01    6.63
   0  16  10   95.63    6.90
   0  16 -10  113.88    7.08
   0  16  10  106.45    6.66
   0 -16  10  103.26    6.50
   0  16 -10  109.25    7.56
   0  16  10  107.80    6.68
   0 -16  10  109.22    7.80
   0 -16 -10  104.44    8.00
   0 -16  10  113.07    7.35
   0  16 -10  106.58    7.85
   0 -16 -11    3.40    3.09
   0  16  11    4.35    3.05
   0  16  11    3.59    2.02
   0 -16  11    2.62    1.86
   0  16  11    3.00    2.33
   0 -16 -11    4.70    2.12
   0 -16  11    2.65    2.30
   0 -16  11    2.32    2.41
   0  16 -11    3.62    2.24
   0  16  11    2.07    1.93
   0  16 -11    2.58    2.25
   0  16 -11    5.49    2.81
   0  16  12   31.34    3.61
   0  16  12   33.97    3.73
   0  16 -12   30.04    4.24
   0 -16  12   32.31    3.82
   0  16  12   35.93    5.11
   0 -16  12   27.02    4.01
   0  16 -12   32.60    4.05
   0 -16  12   33.23    4.61
   0  16  12   23.24    3.50
   0 -16 -12   30.75    3.78
   0  16 -12   33.74    4.76
   0  16  13   29.68    3.52
   0 -16 -13   27.99    3.56
   0  16 -13   29.27    4.13
   0  16  13   25.44    3.66
   0 -16  13   26.39    3.70
   0 -16  13   24.00    4.28
   0  16 -13   26.89    3.83
   0 -16 -13   26.48    4.62
   0  16  13   27.58    3.61
   0  16 -13   24.54    4.45
   0  16  13   33.05    4.90
   0  16  14   53.62    4.78
   0  16  14   61.67    5.23
   0 -16 -14   66.46    6.70
   0  16 -14   63.95    5.97
   0 -16 -14   65.20    5.49
   0 -16  14   60.96    5.75
   0 -16  14   51.07    5.66
   0  16 -14   69.95    6.51
   0  16  14   53.86    6.11
   0  16  14   58.84    5.62
   0  16 -14   55.33    5.20
   0  17   0    0.32    2.19
   0  17   0    0.85    1.68
   0 -17   0    0.15    2.52
   0 -17   0    1.91    1.95
   0 -17   0   -0.34    1.68
   0  17   1   45.42    4.52
   0 -17   1   50.73    4.68
   0 -17  -1   51.31    4.60
   0  17   1   47.19    4.34
   0  17  -1   46.76    4.41
   0 -17  -1   39.08    3.89
   0  17  -1   43.43    5.25
   0  17   1   55.79    5.93
   0 -17   1   45.29    5.25
   0 -17  -1   55.68    5.52
   0 -17   1   47.56    4.32
   0  17  -2   79.57    5.65
   0  17   2   83.53    7.04
   0 -17  -2   84.02    5.69
   0  17   2   73.40    5.70
   0  17   2   83.90    5.70
   0 -17   2   84.92    6.03
   0 -17  -2   82.41    5.88
   0 -17  -2   84.21    6.95
   0  17  -2   63.81    6.78
   0 -17   3   56.63    5.05
   0  17   3   51.88    4.55
   0  17  -3   57.18    4.78
   0 -17  -3   52.51    5.73
   0  17  -3   54.42    5.58
   0 -17  -3   48.72    4.44
   0  17   3   49.62    4.64
   0  17   3   53.37    5.74
   0 -17  -3   57.10    4.90
   0  17  -4  120.35    7.26
   0 -17   4  121.90    8.39
   0 -17  -4  119.58    7.07
   0  17  -4  127.64    8.70
   0 -17  -4  122.16    8.55
   0  17   4  147.28    9.36
   0  17   4  121.26    7.37
   0  17   4  130.13    7.29
   0  17   5   10.21    2.92
   0 -17   5    7.28    2.69
   0  17   5    9.41    2.82
   0  17   5    5.53    2.50
   0  17  -5    5.73    2.88
   0 -17  -5    5.61    2.91
   0  17   5    9.49    2.30
   0 -17  -5    7.46    2.33
   0  17   6   21.07    3.50
   0 -17   6   24.64    4.03
   0  17   6   27.84    3.36
   0  17   6   23.98    3.26
   0 -17  -6   24.64    4.14
   0  17  -6   22.58    4.14
   0  17   6   26.82    4.55
   0  17   7   27.23    4.28
   0  17   7   23.23    3.45
   0  17   7   28.20    3.39
   0 -17   7   28.66    3.91
   0 -17  -7   27.89    4.22
   0  17  -7   33.49    4.42
   0 -17  -7   24.42    3.50
   0  17   7   27.88    3.77
   0 -17   7   29.62    4.31
   0  17  -7   28.07    3.58
   0  17  -8    7.00    2.29
   0 -17   8    6.89    2.32
   0  17   8    7.91    2.17
   0 -17  -8    5.53    2.73
   0  17   8    4.89    2.93
   0  17   8    6.27    2.37
   0 -17   8    7.36    2.87
   0  17  -8    7.60    2.96
   0 -17  -8    8.65    2.70
   0  17   9  119.19    7.73
   0 -17   9  133.33    8.11
   0  17   9  132.12    7.42
   0 -17  -9  108.89    8.65
   0  17  -9  134.82    7.92
   0 -17  -9  127.67    7.53
   0 -17   9  134.09    8.77
   0  17   9  118.41    7.25
   0  17  -9  125.23    8.80
   0 -17  10   74.29    6.12
   0  17  10   63.88    5.36
   0  17 -10   72.55    5.76
   0  17  10   72.47    5.47
   0 -17 -10   82.25    7.32
   0  17 -10   80.91    7.02
   0  17  10   59.56    5.58
   0 -17 -10   66.36    5.47
   0 -17  10   72.69    6.48
   0 -17  11   23.48    3.85
   0  17  11   29.35    3.83
   0  17 -11   20.45    3.38
   0  17  11   24.53    3.61
   0 -17 -11   27.94    4.68
   0 -17 -11   27.50    3.66
   0  17  11   34.26    5.05
   0  17  11   27.65    3.56
   0  17 -11   31.34    4.74
   0 -17  11   25.93    4.20
   0  17  12   12.49    2.64
   0  17  12   10.98    2.73
   0 -17  12   13.37    3.51
   0 -17  12   12.97    3.10
   0  17  12   10.84    2.77
   0  17 -12   10.17    2.74
   0  17 -12   14.42    3.60
   0 -17 -12   13.29    2.80
   0  17  13    1.25    2.46
   0  17  13    1.19    2.08
   0 -17 -13    0.49    2.17
   0 -17  13    2.16    2.72
   0 -17  13    1.40    1.87
   0  17 -13    3.01    2.61
   0  17 -13    3.30    2.82
   0  17  13    1.97    2.18
   0 -17  13   -0.43    1.50
   0  17  13    2.37    2.03
   0  18   0  275.70   13.78
   0 -18   0  261.01   13.26
   0  18   0  256.13   11.52
   0  18   0  243.73   11.83
   0 -18   0  264.26   12.03
   0 -18   0  283.72   11.78
   0  18   1   12.12    3.25
   0  18  -1    8.40    2.96
   0  18  -1   10.42    2.80
   0  18   1   11.26    2.61
   0  18  -1    8.82    2.41
   0  18   1   11.89    2.66
   0 -18  -1    8.51    2.35
   0 -18   1    9.00    2.44
   0 -18  -1   10.55    2.59
   0 -18   1   11.10    2.72
   0 -18   1    8.47    3.06
   0 -18  -1    7.85    3.23
   0  18   2  320.47   13.55
   0 -18  -2  352.04   15.66
   0 -18  -2  311.56   13.13
   0 -18   2  325.09   15.32
   0 -18   2  347.44   13.47
   0  18   2  391.98   16.68
   0  18  -2  305.13   15.35
   0  18   2  338.02   14.05
   0  18  -2  352.46   14.46
   0  18  -2  325.32   13.75
   0 -18  -2  294.67   13.26
   0 -18  -3  262.41   11.90
   0  18   3  256.43   11.48
   0 -18   3  226.43   10.89
   0  18   3  264.52   13.51
   0 -18   3  274.71   13.40
   0 -18  -3  287.76   11.80
   0 -18  -3  261.92   13.35
   0  18  -3  276.25   13.55
   0  18   3  253.00   11.87
   0  18  -3  275.69   12.57
   0  18  -4    6.04    2.31
   0  18   4    5.70    2.08
   0 -18  -4    7.32    2.98
   0  18  -4    8.39    3.26
   0 -18  -4    8.75    2.27
   0  18   4    6.15    3.14
   0  18   4    5.77    2.59
   0 -18   4    4.49    1.85
   0 -18   4    4.45    2.96
   0 -18   5   35.04    4.58
   0  18  -5   35.92    4.47
   0  18  -5   39.46    4.11
   0  18   5   37.99    4.28
   0 -18   5   38.85    4.38
   0  18   5   37.57    4.17
   0  18  -5   35.18    4.88
   0 -18  -5   32.53    4.95
   0 -18   5   37.49    3.93
   0 -18  -5   33.16    3.68
   0  18   5   40.13    5.03
   0 -18   6   46.24    5.22
   0 -18   6   46.05    4.37
   0  18   6   51.31    4.66
   0  18  -6   45.65    4.92
   0 -18  -6   52.00    5.63
   0  18  -6   46.03    5.39
   0  18   6   51.88    5.03
   0 -18   6   48.22    4.88
   0  18   6   51.83    4.54
   0 -18  -6   55.24    4.74
   0  18  -6   50.60    4.77
   0  18   6   62.88    6.50
   0 -18   7   15.37    3.49
   0  18   7   14.27    2.72
   0 -18   7   14.79    2.70
   0  18  -7   14.98    3.29
   0  18  -7   16.00    3.62
   0 -18  -7   14.17    3.90
   0  18   7   13.05    2.99
   0 -18   7   16.75    3.09
   0  18   7   14.83    2.82
   0  18  -7   10.28    2.76
   0  18   7   19.02    3.93
   0  18  -8   39.46    4.60
   0 -18   8   45.45    4.78
   0 -18   8   41.26    5.22
   0  18   8   45.63    4.82
   0  18   8   42.61    4.25
   0 -18  -8   46.70    5.61
   0  18  -8   47.98    5.64
   0  18  -8   43.07    4.91
   0 -18  -8   47.13    4.54
   0  18   8   47.86    5.64
   0 -18   8   44.87    4.33
   0  18   8   35.36    4.31
   0 -18  -9    1.52    1.79
   0 -18  -9    1.23    2.68
   0 -18   9    1.33    1.83
   0 -18   9    0.33    2.78
   0  18   9    1.66    2.30
   0  18   9    1.77    2.09
   0  18  -9    2.91    2.12
   0  18  -9    2.08    2.24
   0  18  -9    1.70    2.64
   0  18   9    1.51    1.79
   0  18   9    3.14    2.91
   0 -18   9    1.92    2.01
   0  18 -10   83.67    7.32
   0  18  10   86.84    6.63
   0  18  10   93.67    6.27
   0 -18  10   96.58    7.51
   0 -18 -10   74.78    7.04
   0 -18  10   85.12    6.06
   0  18  10   80.53    6.12
   0  18 -10   89.98    7.11
   0 -18 -10   85.78    6.26
   0 -18  10   95.18    6.90
   0  18 -10   88.64    6.49
   0  18  11   17.86    3.42
   0  18 -11   26.33    4.58
   0 -18 -11   23.73    3.56
   0  18  11   22.19    3.29
   0 -18  11    7.27    2.09
   0 -18  11   24.82    3.78
   0 -18 -11   28.80    4.79
   0 -18  11   24.29    4.15
   0  18 -11   23.42    4.09
   0  18 -11   27.55    3.85
   0  18  11   19.69    3.25
   0  18  11   20.91    4.02
   0 -19   0   -0.77    1.95
   0 -19   0   -0.66    2.47
   0  19   0   -0.79    2.17
   0  19   0   -1.55    2.68
   0 -19  -1   11.06    2.62
   0 -19  -1   12.70    3.60
   0 -19   1   12.51    3.47
   0 -19   1   13.75    2.61
   0  19   1   14.20    3.91
   0  19  -1    6.36    2.70
   0  19   1    9.33    2.48
   0  19   1   13.50    2.97
   0  19  -1   12.62    2.97
   0  19   2  192.47   10.24
   0  19  -2  193.01   10.53
   0 -19   2  198.64    9.76
   0 -19   2  228.72   11.05
   0  19  -2  230.19   12.27
   0  19   2  175.70   11.33
   0 -19  -2  203.02   11.64
   0 -19   2  232.92   12.23
   0  19   2  209.90   10.26
   0 -19  -2  213.28   10.49
   0 -19  -2  217.12   10.08
   0 -19  -3    0.67    1.80
   0 -19  -3    0.85    2.86
   0 -19   3    1.50    2.56
   0 -19  -3    0.76    1.89
   0  19   3    1.94    3.20
   0  19  -3    1.43    2.02
   0  19   3   -0.11    1.33
   0  19  -3    0.14    2.01
   0 -19   3    0.11    1.71
   0  19  -3    1.20    2.65
   0 -19   3    0.13    1.64
   0  19   3   -0.50    2.19
   0  19   4   47.61    5.66
   0 -19  -4   39.75    4.26
   0  19  -4   46.27    5.37
   0 -19  -4   40.94    5.33
   0  19  -4   36.33    4.21
   0  19   4   47.50    4.81
   0 -19   4   45.59    4.33
   0 -19   4   36.98    5.10
   0 -19   4   48.33    4.84
   0  19   4   41.78    4.26
   0  19  -4   45.75    4.93
   0  19  -5    7.25    2.90
   0  19   5    9.97    2.98
   0  19  -5    8.70    2.65
   0 -19   5    6.44    2.66
   0  19   5    8.19    3.18
   0  19   5   11.06    2.57
   0 -19   5    7.88    2.48
   0  19  -5    6.19    3.13
   0 -19  -5    7.20    3.19
   0  19   5    9.62    2.64
   0 -19   5   11.42    2.68
   0 -19  -5    7.95    2.51
   0  19  -6    7.22    2.57
   0  19   6    7.02    3.42
   0  19   6    5.64    2.32
   0  19   6    8.62    2.46
   0 -19   6    9.18    3.04
   0  19  -6    5.02    2.36
   0 -19   6    5.97    2.15
   0 -19  -6    4.61    2.01
   0 -19   6    5.62    2.80
   0  19   6    5.61    2.58
   0  19  -6    8.30    3.48
   0 -19  -6    6.17    3.10
   0  19   7    0.98    1.90
   0 -19   7   -0.28    2.30
   0  19   7    1.88    1.90
   0  19  -7    1.23    2.76
   0 -19  -7    1.77    2.54
   0  19   7    0.71    1.85
   0  19  -7    1.96    2.71
   0 -19   7    1.79    1.99
   0 -19   7   -1.51    2.88
   0  19   7    0.18    2.73
   0  19  -7    1.14    2.07
   0  19   8    0.18    2.24
   0  19  -8   -0.46    2.19
   0 -19   8    0.51    2.71
   0 -19  -8    0.59    2.09
   0  19   8    0.62    1.95
   0  19  -8    0.87    2.83
   0 -19  -8    0.18    2.69
   0  19   8   -0.72    2.06
   0 -19   8   -0.23    1.65
   0  19  -8    0.13    2.11
   0 -19   8    0.14    2.35
   0  19   8    1.67    1.94
   0 -19   9   76.19    6.78
   0  19   9   59.24    6.42
   0  19   9   71.28    5.59
   0 -19  -9   69.41    5.65
   0  19  -9   71.53    5.90
   0 -19   9   79.60    6.32
   0  19  -9   58.27    5.72
   0  19   9   58.87    5.74
   0 -19   9   75.83    5.64
   0  19  -9   84.45    7.23
   0 -19  -9   66.42    6.76
   0 -20   0   93.76    7.84
   0 -20   0   98.56    6.85
   0 -20   0  102.08    6.56
   0  20   0   87.12    7.51
   0  20   0   85.76    6.50
   0  20   0  100.07    7.15
   0 -20   1   65.14    6.51
   0 -20  -1   60.63    6.30
   0  20   1   65.25    6.67
   0  20  -1   57.85    6.27
   0 -20  -1   64.91    5.67
   0 -20   1   55.75    5.24
   0 -20  -1   64.78    5.18
   0 -20   1   53.60    4.82
   0  20  -1   61.19    5.76
   0  20   1   64.86    5.64
   0  20  -1   66.82    5.48
   0 -20   2   69.83    6.97
   0 -20  -2   71.94    6.65
   0  20  -2   79.37    7.29
   0  20   2   93.28    7.73
   0 -20  -2   74.36    5.63
   0 -20   2   76.48    5.66
   0  20  -2   70.70    6.40
   0  20   2   77.64    6.07
   0  20  -2   77.70    5.81
   0  20  -3  108.82    7.59
   0 -20   3   99.45    6.54
   0 -20  -3   84.08    6.29
   0 -20   3  103.04    7.15
   0  20  -3  112.40    8.48
   0  20   3   99.95    8.25
   0  20  -3  104.18    6.90
   0 -20  -3  107.84    8.40
   0  20   3  103.42    7.08
   0 -20   3  101.66    8.07
   0  20  -4    1.50    1.84
   0 -20  -4    0.47    1.81
   0  20  -4    0.74    2.54
   0 -20   4   -0.11    1.81
   0  20   4    0.18    2.11
   0 -20   4    1.11    2.19
   0  20   4   -0.92    2.23
   0 -20   4    0.51    2.72
   0 -20  -4    1.06    2.96
   0  20  -4    1.43    2.77
   0  20   5  192.92   11.74
   0 -20   5  190.27    9.60
   0  20   5  202.71   10.48
   0 -20   5  224.46   11.11
   0  20  -5  204.72   10.35
   0  20  -5  213.81   11.35
   0 -20  -5  185.87    9.89
   0 -20   5  215.55   11.97
   0  20  -5  196.62   11.72
   0 -20  -5  184.54   11.64
   0  20   6   41.38    5.81
   0 -20  -6   40.49    4.30
   0  20   6   33.14    4.26
   0 -20   6   46.62    4.89
   0  20  -6   39.55    4.81
   0  20  -6   41.22    5.16
   0 -20  -6   38.41    5.80
   0  20  -6   37.83    4.44
   0 -20   6   33.83    4.85
   0 -20   6   43.52    4.25
  -1   0   1 3169.73   82.47
  -1   0   2  705.66   19.77
   1   0  -2  685.43   19.81
   1   0   2  675.17   19.68
  -1   0  -2  712.22   19.75
  -1   0  -3  839.02   22.38
  -1   0  -3  767.98   21.47
   1   0   3  837.41   21.57
   1   0  -3  841.11   22.39
   1   0  -4   36.92    2.04
  -1   0   4   39.61    2.07
   1   0  -4   35.89    2.56
  -1   0   4   34.25    2.58
   1   0   4   32.70    1.94
  -1   0  -4   27.89    2.52
   1   0   4   38.48    2.69
  -1   0  -4   37.19    2.02
   1   0  -4   34.08    2.44
  -1   0   4   34.49    2.33
  -1   0   5 1686.76   45.53
  -1   0   5 1746.32   45.09
  -1   0  -5 1672.74   45.84
   1   0  -5 1618.38   45.71
  -1   0   5 1674.90   45.78
   1   0  -5 1720.26   45.04
  -1   0  -5 1698.39   44.91
   1   0   5 1659.67   44.94
   1   0   5 1708.57   45.97
   1   0  -5 1641.13   45.58
   1   0   6   98.49    3.52
   1   0  -6   92.70    4.31
  -1   0  -6   95.07    3.55
  -1   0   6  104.44    4.70
  -1   0   6  100.24    4.44
  -1   0  -6   96.05    4.28
  -1   0  -7  737.04   20.57
   1   0   7  746.51   20.40
   1   0  -7  679.75   22.08
  -1   0   7  738.06   22.28
   1   0  -7  712.20   21.62
  -1   0   7  695.01   21.56
   1   0   7  747.41   22.48
   1   0  -8  535.24   17.01
  -1   0   8  589.71   17.49
  -1   0   8  566.50   16.99
  -1   0  -8  530.69   15.59
   1   0  -8  553.68   17.35
   1   0   8  547.80   17.48
   1   0   8  547.89   15.41
  -1   0  -8  556.98   17.58
   1   0  -9  311.00   11.66
  -1   0   9  322.14   11.99
  -1   0   9  329.81   11.55
  -1   0  -9  345.22   10.59
   1   0   9  309.98   11.31
   1   0  -9  327.99   12.05
   1   0  -9  334.23   11.63
   1   0   9  336.12   12.46
   1   0   9  322.74   10.20
  -1   0  -9  335.49   12.45
  -1   0   9  330.57   11.61
   1   0 -10   84.93    4.96
  -1   0 -10  103.93    5.21
  -1   0  10   89.20    5.32
  -1   0 -10   87.21    4.17
  -1   0  10   92.83    4.94
   1   0  10   94.13    4.89
   1   0 -10   97.26    5.46
   1   0 -10   94.25    5.22
   1   0  10  100.56    5.71
   1   0  10   78.81    3.93
  -1   0 -10   92.89    5.56
  -1   0  10   91.51    5.09
  -1   0  11    2.58    1.40
   1   0 -11    2.24    1.59
   1   0 -11    2.17    1.73
   1   0 -11    2.40    1.59
  -1   0  11    4.41    1.94
  -1   0 -11    2.77    1.34
  -1   0  11    2.77    1.62
   1   0  11    1.18    1.49
  -1   0 -11    3.62    2.04
   1   0  11    2.88    1.35
  -1   0  12    0.15    1.24
   1   0 -12   -0.33    1.40
   1   0 -12    0.75    1.77
  -1   0 -12    0.10    1.89
   1   0 -12    0.17    1.27
  -1   0  12    0.09    1.56
  -1   0 -12   -0.56    1.49
  -1   0  12    0.08    1.46
   1   0  12    0.39    1.84
   1   0  12    1.10    1.06
   1   0 -13   41.98    3.74
  -1   0 -13   38.30    3.11
  -1   0 -13   47.87    3.95
  -1   0  13   43.36    4.00
  -1   0  13   41.71    3.60
   1   0  13   39.94    3.38
   1   0 -13   37.93    4.02
   1   0 -13   38.84    3.74
   1   0  13   41.25    3.97
   1   0  13   34.15    2.69
  -1   0 -13   42.08    4.18
  -1   0  13   43.40    3.99
  -1   0 -14  108.57    5.76
   1   0 -14  108.26    6.39
  -1   0  14  124.99    6.93
  -1   0 -14  138.49    7.06
  -1   0  14  120.38    6.32
   1   0  14  121.86    6.55
   1   0 -14  115.11    7.00
   1   0 -14  107.33    6.70
   1   0  14  120.74    7.23
   1   0  14  116.44    5.43
  -1   0 -14  120.24    7.24
  -1   0  14  113.58    6.75
  -1   0 -15   41.45    3.50
   1   0 -15   45.34    4.17
  -1   0  15   37.44    3.89
  -1   0 -15   29.30    3.56
  -1   0  15   47.07    3.88
   1   0  15   46.27    3.98
   1   0 -15   41.44    4.27
   1   0 -15   46.07    4.35
  -1   0 -15   39.49    4.37
   1   0  15   44.95    4.35
   1   0  15   40.04    3.00
  -1   0  15   44.30    4.22
   1   0 -16   77.09    5.60
  -1   0 -16   79.09    4.85
  -1   0  16   70.85    5.36
  -1   0  16   76.91    5.20
   1   0  16   67.89    4.30
   1   0 -16   72.94    5.70
  -1   0 -16   75.17    5.51
  -1   0 -16   77.09    5.88
   1   0 -16   78.11    5.79
   1   0  16   82.25    6.16
  -1   0  16   81.41    5.74
   1   0  16   76.82    5.26
  -1   0 -17   89.30    6.21
   1   0 -17   89.70    6.49
  -1   0  17   86.47    6.21
   1   0  17   83.62    6.49
   1   0  17  101.89    6.09
   1   0  17   87.84    4.89
  -1   0  17   82.74    5.50
   1   0 -17   92.26    6.23
  -1   0 -17   82.22    5.25
  -1   0 -17   79.05    6.30
   1   0 -17   87.86    6.27
  -1   0  17   86.77    6.03
   1   0  18    9.46    1.92
   1   0  18   11.33    2.53
  -1   0  18   12.41    2.48
  -1   0 -18   11.34    2.69
   1   0 -18   12.13    2.94
   1   0 -18   11.65    2.69
  -1   0 -18   11.74    2.40
   1   0  18   12.85    3.28
  -1   0  18    7.60    2.79
  -1   0 -18   12.94    3.23
   1   0 -18   11.75    2.82
   1   0  19   62.75    4.27
  -1   0  19   70.43    5.14
  -1   0 -19   71.72    5.10
   1   0 -19   68.56    5.65
  -1   0 -19   80.29    6.00
  -1   0  19   67.39    5.88
   1   0 -19   73.35    5.95
   1   0  19   54.21    4.83
  -1   0  20    0.21    1.84
  -1   0  20   -0.39    1.75
  -1   0 -20    0.42    1.71
   1   0 -20   -0.13    2.04
   1   0  20    0.30    1.91
   1   0 -20   -1.15    2.19
   1   0  20   -0.40    1.34
  -1   0 -20    0.75    2.29
   1   0 -20    0.27    1.90
   1   0 -21   53.01    5.49
  -1   0 -21   53.93    5.26
   1   0  21   62.55    6.22
   1   0  21   64.57    5.30
   1   0  21   55.51    4.23
  -1   0  21   52.63    4.51
   1   0 -21   56.75    5.35
  -1   0 -21   60.38    5.05
  -1   0 -21   59.53    5.88
  -1   0  21   66.31    5.65
  -1   0 -22    0.16    2.17
   1   0 -22    0.45    2.02
  -1   0 -22    0.14    1.86
  -1   0  22   -0.60    2.02
   1   0  22    1.60    2.31
   1   0  22   -0.51    1.90
   1   0 -22    0.78    2.30
   1   0  22    0.35    1.52
  -1   0  22    1.20    1.75
  -1   0 -22    1.98    1.86
   1   0 -22    0.85    2.32
  -1   0  22   -0.28    1.96
   1   0  23   82.60    7.10
  -1   0  23   83.21    6.86
   1   0 -23   78.76    6.83
  -1   0 -23   83.59    6.63
   1   0  23   77.48    5.17
   1   0 -23   70.32    6.40
  -1   0 -23   70.80    6.72
  -1   0 -23   68.17    5.76
  -1   0  23   74.44    6.38
   1   1 -23   22.28    3.95
  -1  -1 -23   17.17    3.49
  -1   1  23   25.00    3.85
   1  -1  23   23.41    2.98
   1  -1  23   23.33    4.14
  -1   1  23   22.85    4.17
  -1  -1 -23   19.30    4.05
   1   1 -23   18.90    3.65
  -1  -1 -23   20.07    3.33
   1  -1  23   19.00    3.36
   1  -1  22    6.57    2.39
  -1  -1 -22    5.61    2.48
   1   1 -22    6.21    2.78
  -1   1  22   10.79    3.19
  -1  -1 -22   12.24    2.78
   1   1 -22   11.40    2.83
   1  -1  22    8.25    3.11
  -1  -1 -22    7.05    2.98
   1   1 -22    9.43    2.94
   1  -1  22   10.23    2.28
  -1   1  22    8.39    2.39
  -1   1  22    8.85    2.90
   1   1 -21   97.81    6.95
   1   1 -21   73.78    6.53
  -1   1  21   94.11    6.87
  -1  -1 -21   97.62    6.24
  -1   1  21  101.01    7.24
   1  -1  21   97.50    7.39
  -1  -1 -21   98.23    7.44
   1  -1  21  100.02    6.68
  -1   1  21   93.66    6.09
   1  -1  21   83.89    5.29
  -1  -1 -20    0.91    2.24
   1   1 -20    0.29    2.43
  -1   1  20   -0.39    2.07
   1  -1  20    0.15    2.35
   1   1 -20   -0.97    2.32
  -1  -1 -20    3.15    2.55
  -1   1  20    0.31    1.58
   1  -1  20    1.72    1.47
  -1  -1 -20    0.21    1.67
   1   1 -20    0.26    2.04
   1   1 -19   76.06    5.98
  -1  -1 -19   62.69    5.35
  -1   1  19   80.83    6.36
   1  -1  19   79.39    4.67
  -1   1  19   70.84    5.24
   1   1 -19   70.66    5.95
  -1  -1 -19   67.45    4.98
   1  -1  19   68.37    5.40
  -1  -1 -18  119.91    6.83
   1  -1  18  143.03    7.73
  -1  -1 -18  173.28    8.65
   1   1 -18  130.25    8.12
  -1   1  18  109.27    7.68
  -1   1  18  143.94    8.12
   1  -1  18  130.09    8.38
  -1  -1 -18  125.87    8.15
   1   1 -18  112.96    7.55
   1   1 -18  118.60    7.54
  -1   1  18  138.97    7.19
   1  -1  18  126.30    6.27
   1  -1  17  198.63    9.37
   1   1 -17  202.22   10.00
  -1  -1 -17  201.37   10.41
   1   1 -17  183.15    9.88
  -1  -1 -17  169.09    9.13
   1  -1  17  203.80   10.42
   1   1 -17  185.86    9.55
  -1  -1 -17  187.10    8.73
  -1   1  17  201.34    9.02
   1  -1  17  192.73    8.04
  -1   1  17  205.39   10.10
   1   1 -16   11.39    2.64
  -1  -1 -16   14.52    2.86
   1  -1  16   16.09    2.60
  -1  -1 -16   14.71    2.30
  -1  -1 -16   17.37    2.83
   1   1 -16   13.43    2.59
  -1   1  16   16.81    2.92
   1  -1  16   14.43    3.03
   1   1 -16   14.15    2.70
  -1   1  16   14.31    2.45
   1  -1  16   13.06    1.86
  -1   1  16   16.35    2.96
   1   1 -15   38.03    3.99
  -1  -1 -15   35.59    4.36
   1  -1  15   53.85    4.18
  -1  -1 -15   37.45    3.36
  -1  -1 -15   45.18    4.11
   1   1 -15   29.64    3.97
  -1   1  15   47.22    4.42
   1  -1  15   41.80    4.41
   1   1 -15   37.54    3.87
   1  -1  15   40.29    2.96
  -1   1  15   37.71    3.55
  -1   1  15   40.87    4.08
  -1  -1 -14  208.42   10.28
   1   1 -14  223.05    9.91
   1  -1  14  258.57    9.94
  -1  -1 -14  203.82    8.66
  -1  -1 -14  203.23    9.40
   1   1 -14  231.21   10.31
  -1   1  14  237.46   10.28
   1  -1  14  200.10   10.08
   1   1 -14  210.29    9.70
   1  -1  14  208.65    8.10
  -1   1  14  231.03    9.35
  -1   1  14  197.63    9.71
  -1  -1 -13   40.25    4.09
   1   1 -13   43.55    3.92
   1  -1  13   45.39    3.63
  -1  -1 -13   39.87    3.22
  -1  -1 -13   41.21    3.65
   1   1 -13   41.59    3.95
  -1   1  13   42.04    3.89
   1  -1  13   44.63    4.11
   1   1 -13   44.74    3.89
  -1   1  13   34.74    3.32
  -1   1  13   41.81    4.06
  -1  -1 -12  142.85    7.92
   1   1 -12  155.87    7.60
   1  -1  12  153.93    7.24
  -1  -1 -12  161.18    6.69
  -1  -1 -12  179.46    7.76
   1   1 -12  170.03    8.08
  -1   1  12  173.54    8.18
   1  -1  12  148.08    8.00
   1   1 -12  144.60    7.50
  -1   1  12  162.39    7.39
  -1   1  12  161.54    7.88
  -1  -1 -11    2.96    1.86
   1   1 -11    2.23    1.61
  -1   1  11    3.24    1.77
  -1  -1 -11    3.78    1.50
   1   1 -11    3.21    1.86
  -1   1  11    3.97    1.61
   1  -1  11    3.08    0.97
   1  -1  11    1.09    1.28
   1   1 -11    2.05    1.77
  -1   1  11    2.47    1.77
   1  -1  11    3.32    1.63
  -1  -1 -10  470.11   17.73
   1  -1  10  577.15   17.31
  -1   1  10  554.05   17.58
  -1   1  10  575.47   18.08
   1   1 -10  506.25   17.74
  -1  -1 -10  526.74   17.22
   1  -1  10  584.48   18.50
   1   1 -10  551.64   17.70
   1  -1  10  542.11   15.84
   1   1 -10  520.75   17.37
  -1   1  10  553.48   17.87
  -1  -1  -9  932.93   28.06
   1  -1   9 1017.81   27.27
  -1   1   9  894.99   27.04
  -1   1   9  996.28   28.01
   1   1  -9 1008.27   28.10
  -1  -1  -9  828.93   26.78
   1  -1   9  991.35   28.45
   1   1  -9  918.07   27.62
   1  -1   9  934.86   25.70
  -1  -1  -9  874.21   26.00
  -1   1   9  979.39   27.70
  -1   1   8  411.67   15.13
   1  -1   8  496.95   13.98
  -1  -1  -8  462.68   15.88
  -1   1   8  498.62   15.99
   1   1  -8  561.48   16.32
   1  -1   8  494.35   16.09
   1   1  -8  506.36   15.79
  -1  -1  -8  486.57   14.26
   1  -1   8  472.46   15.17
   1  -1   7 1198.85   36.12
   1   1  -7 1392.60   35.62
  -1  -1  -7 1297.94   35.26
  -1  -1  -7 1260.12   34.39
   1  -1   7 1247.41   34.08
  -1   1   7 1336.51   36.19
   1   1  -7 1292.59   36.25
  -1  -1  -6  578.95   16.45
   1   1  -6  570.79   17.27
  -1   1   6  571.50   17.47
   1  -1   5  208.74    6.73
  -1   1   5  192.74    6.95
  -1  -1  -5  181.87    5.84
   1   1  -5  155.84    6.23
   1   1  -5  192.33    7.15
   1   1  -5  181.52    7.12
  -1   1   5  184.02    6.68
  -1  -1  -5  178.43    7.16
   1   1  -4  701.38   20.63
  -1  -1  -4  640.36   19.46
   1  -1   4  778.37   20.03
   1  -1   4  711.91   20.58
  -1  -1  -4  662.61   19.15
  -1   1   4  709.20   20.26
   1   1  -4  759.51   19.69
  -1   1   4  770.62   20.11
  -1  -1  -4  838.96   20.99
  -1  -1  -3 2357.84   63.47
  -1   1   3 2177.49   63.46
   1   1  -3 2290.03   63.35
   1  -1   3 2390.30   62.91
  -1   1   3 2658.69   63.03
   1   1  -3 2487.85   63.67
   1   1  -2   34.40    2.01
  -1   1   2   34.22    2.16
  -1   1   2   42.42    2.24
   1  -1   2   37.34    1.93
  -1  -1  -2   37.83    2.21
   1  -1   1 2274.70   63.21
  -1   1   1 2162.74   63.33
  -1   1   0   78.23    2.90
  -1  -1   0   72.81    3.04
  -1   1  -1 2576.34   68.04
  -1  -1   1 2653.06   68.57
   1  -1  -1 2699.75   68.26
  -1   1  -1 2542.80   68.29
   1   1   2   34.23    2.10
   1  -1  -2   35.70    2.12
  -1  -1   2   38.74    2.42
  -1   1  -2   35.82    2.25
  -1  -1   2   34.28    1.94
   1  -1  -2   34.46    2.07
  -1  -1   2   31.41    2.12
  -1   1  -2   37.66    1.87
   1  -1  -3 2382.85   63.45
  -1  -1   3 2360.15   63.30
  -1  -1   3 2327.87   63.13
   1  -1  -3 2536.03   62.70
   1  -1  -3 2201.84   62.99
  -1   1  -3 2624.98   63.39
  -1   1  -3 2425.94   63.54
  -1   1  -3 2313.07   62.59
   1  -1  -4  739.99   22.01
  -1  -1   4  823.56   22.57
   1   1   4  833.16   21.29
   1  -1  -4  835.80   22.81
   1   1   4  842.03   21.62
   1  -1  -4  710.30   22.28
  -1   1  -4  833.08   22.03
  -1   1  -4  789.77   22.60
  -1  -1   4  806.28   21.68
  -1  -1   4  681.32   22.34
   1  -1  -5  213.06    7.45
   1  -1  -5  186.70    7.50
  -1  -1   5  189.80    7.30
   1   1   5  203.26    6.18
  -1  -1   5  202.71    6.77
  -1   1  -5  190.84    6.87
   1  -1  -5  190.79    7.00
   1  -1  -6  554.27   16.73
  -1   1  -6  525.12   16.54
   1   1   6  530.83   15.64
  -1  -1   6  550.76   16.44
  -1  -1   6  563.00   17.05
   1   1   7 1312.33   34.02
  -1   1  -7 1219.36   33.93
   1   1   7 1384.42   35.14
   1   1   7 1312.11   36.14
   1  -1  -7 1353.73   36.13
  -1  -1   7 1294.09   35.13
   1  -1  -7 1312.52   35.44
   1  -1  -8  459.05   16.09
  -1   1  -8  462.55   15.49
  -1   1  -8  536.64   14.60
  -1   1  -8  492.67   16.32
   1   1   8  489.26   16.47
   1  -1  -8  518.73   16.10
   1   1   8  501.66   14.53
   1  -1  -9  961.26   28.01
   1  -1  -9  937.06   27.90
   1  -1  -9  886.95   28.26
   1   1   9  859.38   26.24
  -1  -1   9  911.04   28.00
  -1   1  -9  996.85   27.88
  -1   1  -9  967.96   26.52
  -1  -1   9  917.65   27.66
   1   1   9 1025.77   28.91
  -1   1  -9  900.11   28.46
  -1  -1   9  957.32   27.74
   1  -1 -10  519.20   17.18
   1  -1 -10  596.06   18.10
   1   1  10  558.03   16.98
  -1  -1  10  497.42   16.82
  -1   1 -10  545.63   17.84
   1   1  10  535.16   17.87
  -1   1 -10  480.74   15.77
  -1  -1  10  598.96   17.78
  -1   1 -10  520.10   16.91
  -1  -1  10  532.60   17.01
   1  -1 -10  475.14   16.81
   1   1  11    3.70    1.36
  -1   1 -11    2.76    1.49
  -1  -1  11    2.79    1.44
   1  -1 -11    0.87    1.50
  -1   1 -11    3.01    1.63
  -1  -1  11    4.64    1.75
   1   1  11    1.48    1.84
   1  -1 -11    1.99    1.38
  -1  -1  11    1.72    1.40
   1  -1 -11    3.19    1.81
  -1  -1  12  158.76    7.24
   1  -1 -12  146.76    7.39
   1  -1 -12  140.58    7.54
   1   1  12  169.06    6.21
  -1  -1  12  114.43    6.80
  -1   1 -12  177.67    7.58
   1  -1 -12  145.44    7.20
  -1   1 -12  172.09    8.18
   1   1  12  164.10    8.13
   1   1  12  115.93    6.58
  -1  -1  12  146.00    7.30
  -1  -1  13   41.90    3.62
   1  -1 -13   44.86    3.98
   1  -1 -13   38.53    4.09
   1   1  13   41.16    2.96
  -1   1 -13   45.63    3.92
  -1  -1  13   41.46    3.86
  -1   1 -13   42.93    3.32
   1  -1 -13   40.18    3.74
  -1   1 -13   43.89    4.34
   1   1  13   41.39    4.06
   1   1  13   46.30    3.65
  -1  -1  13   50.16    4.11
  -1  -1  14  214.42    9.06
   1  -1 -14  194.92    9.34
   1  -1 -14  187.11    9.49
   1   1  14  195.19    7.83
  -1   1 -14  158.19    8.71
  -1  -1  14  245.35   10.07
  -1   1 -14  193.30    8.16
   1  -1 -14  200.93    9.16
  -1   1 -14  204.84    9.97
   1   1  14  215.72   10.05
   1   1  14  184.34    8.61
  -1  -1  14  228.52    9.70
  -1  -1  15   46.33    3.89
   1  -1 -15   42.66    4.13
   1  -1 -15   39.81    4.26
  -1   1 -15   41.62    3.97
  -1  -1  15   36.64    3.98
   1   1  15   35.37    3.57
  -1   1 -15   44.21    4.37
   1   1  15   38.73    4.23
   1   1  15   43.04    3.17
   1  -1 -15   40.99    3.98
  -1   1 -15   37.56    3.29
  -1  -1  15   40.22    4.07
   1   1  16   16.92    2.12
   1  -1 -16   12.79    2.76
  -1   1 -16   12.57    2.17
  -1  -1  16   13.41    2.52
   1  -1 -16   12.34    2.60
  -1  -1  16   13.25    2.75
  -1   1 -16   11.72    2.55
   1  -1 -16   13.71    2.84
   1   1  16   14.52    3.18
  -1   1 -16   12.52    2.74
   1   1  16   16.58    2.74
  -1  -1  16   17.32    2.94
  -1  -1  17  194.34    9.07
   1  -1 -17  200.09    9.89
   1  -1 -17  189.69   10.09
   1   1  17  179.96    7.90
  -1   1 -17  174.69    9.31
  -1  -1  17  193.43    9.71
  -1   1 -17  184.77    8.63
   1  -1 -17  202.20    9.69
  -1   1 -17  198.65   10.28
   1   1  17  178.29    8.98
  -1  -1  17  220.76   10.21
   1   1  17  223.78   10.74
  -1  -1  18  125.96    7.11
   1  -1 -18  122.33    7.72
   1  -1 -18  116.26    7.83
   1   1  18  121.46    6.07
  -1   1 -18  114.07    7.29
  -1   1 -18  116.49    6.55
   1  -1 -18  125.13    7.48
  -1   1 -18  126.10    8.00
  -1  -1  18  119.46    7.56
   1   1  18  129.69    7.32
  -1  -1  19   76.82    5.48
   1  -1 -19   74.11    6.06
   1   1  19   84.66    5.91
  -1  -1  19   81.72    6.21
  -1  -1  19   71.01    6.07
   1   1  19   76.04    4.80
   1  -1 -19   74.80    5.96
  -1   1 -19   74.98    5.33
  -1   1 -19   70.50    5.84
   1   1  20    0.56    1.35
   1   1  20    0.75    2.57
   1  -1 -20    1.46    2.01
  -1   1 -20    0.83    1.82
   1  -1 -20    0.64    1.61
  -1   1 -20    0.30    1.63
   1  -1 -20    3.63    2.67
  -1  -1  20    1.51    2.23
  -1  -1  20    1.44    2.07
  -1  -1  20    1.58    1.76
  -1   1 -21   90.52    6.94
   1  -1 -21   82.19    7.00
   1   1  21   97.62    7.42
   1   1  21   95.25    5.60
  -1  -1  21  103.16    7.10
   1   1  21   88.17    6.34
   1  -1 -21   97.72    6.94
  -1   1 -21   95.89    6.25
  -1   1 -21   82.06    6.88
  -1  -1  21   95.05    6.29
   1   1  22   10.38    2.11
  -1  -1  22    8.44    2.54
  -1   1 -22    8.67    2.74
   1   1  22   10.47    3.33
  -1  -1  22   11.26    3.24
   1  -1 -22    9.95    2.98
  -1   1 -22    9.96    2.42
   1  -1 -22   11.43    2.79
  -1   1 -22   10.75    3.14
   1   1  22    9.52    2.48
   1  -1 -22   11.10    3.08
  -1  -1  22   10.31    2.54
   1   1  23   19.90    2.70
  -1  -1  23   18.66    3.09
  -1   1 -23   23.23    3.43
   1  -1 -23   20.42    3.90
  -1   1 -23   18.65    3.69
   1  -1 -23   20.43    3.89
  -1   1 -23   25.28    4.18
  -1  -1  23   26.77    4.18
   1   1  23   22.64    4.04
   1   1  23   20.63    3.49
  -1  -1  23   23.82    3.72
   1  -2  23   60.78    6.10
  -1  -2 -23   72.53    6.63
   1   2 -23   60.62    5.93
  -1  -2 -23   66.85    6.01
   1   2 -23   56.05    5.87
   1  -2  23   59.42    4.57
   1   2 -23   62.13    5.87
  -1   2  23   72.23    6.52
  -1  -2 -23   63.85    5.41
  -1   2  23   68.26    5.98
   1  -2  23   55.96    5.43
   1  -2  22   28.47    4.39
   1   2 -22   23.62    3.88
  -1  -2 -22   25.32    4.27
  -1  -2 -22   30.56    4.13
   1   2 -22   32.45    4.55
   1  -2  22   29.75    3.19
   1   2 -22   24.74    3.92
  -1   2  22   30.39    4.28
  -1  -2 -22   30.67    3.69
  -1   2  22   24.60    3.64
   1  -2  22   30.27    4.06
   1  -2  21  337.28   15.14
  -1  -2 -21  312.38   14.95
  -1   2  21  346.99   13.63
   1  -2  21  350.13   12.76
   1   2 -21  317.13   14.35
  -1   2  21  333.38   14.93
   1  -2  21  359.58   14.56
  -1  -2 -21  360.00   13.93
  -1   2  21  330.59   14.45
   1  -2  20   13.42    3.17
   1   2 -20   16.24    3.21
  -1  -2 -20   15.29    3.53
  -1   2  20   16.32    2.80
   1  -2  20   14.55    2.26
   1   2 -20   14.36    3.12
   1   2 -20   14.21    3.20
  -1  -2 -20   15.97    3.00
  -1  -2 -20   14.46    2.76
   1  -2  20   14.72    2.99
  -1   2  20   15.74    3.04
  -1  -2 -19  395.99   14.05
  -1  -2 -19  332.19   14.30
   1   2 -19  402.59   16.08
  -1   2  19  347.18   14.97
   1   2 -19  345.70   14.65
   1  -2  19  394.83   12.93
  -1   2  19  338.41   13.53
  -1  -2 -18  250.08   10.50
   1  -2  18  231.65   11.68
   1  -2  18  244.99    9.39
  -1   2  18  221.04   10.08
   1  -2  18  222.00   10.62
  -1  -2 -18  241.53   11.11
  -1   2  18  252.07   11.63
  -1  -2 -18  213.43   11.25
   1   2 -18  244.93   11.32
   1   2 -18  239.91   11.27
  -1   2  18  217.36   10.85
  -1  -2 -17    7.35    1.93
   1  -2  17   18.04    3.04
   1  -2  17    5.84    1.53
  -1   2  17   20.53    2.80
   1  -2  17   13.51    2.73
  -1  -2 -17   14.55    2.76
   1   2 -17   20.34    3.41
  -1   2  17   17.36    3.23
  -1  -2 -17   15.24    3.22
   1   2 -17   13.52    2.82
   1   2 -17   18.38    2.99
  -1   2  17   13.04    2.65
  -1  -2 -16   54.04    4.06
   1  -2  16   47.22    4.65
   1  -2  16   42.78    3.34
  -1   2  16   47.29    3.97
   1  -2  16   43.84    4.13
  -1  -2 -16   49.94    4.48
   1   2 -16   43.88    4.54
   1   2 -16   45.99    4.40
  -1   2  16   51.50    4.81
  -1  -2 -16   46.07    4.63
   1   2 -16   46.39    4.37
  -1   2  16   54.89    4.89
  -1  -2 -15   88.78    5.25
   1  -2  15   90.56    6.32
  -1   2  15   88.86    5.39
   1  -2  15   82.45    4.73
   1  -2  15   94.12    5.77
  -1  -2 -15   78.45    5.56
   1   2 -15   88.66    6.31
  -1   2  15   98.90    6.48
   1   2 -15   81.59    6.00
  -1  -2 -15  117.39    7.11
   1   2 -15   85.18    5.92
  -1   2  15  103.93    6.55
  -1  -2 -14  167.19    7.48
   1  -2  14  171.12    6.89
   1  -2  14  160.09    8.50
  -1   2  14  194.36    8.09
   1  -2  14  125.41    7.32
  -1  -2 -14  161.73    8.02
   1   2 -14  142.40    8.26
   1   2 -14  172.27    8.56
  -1   2  14  168.53    8.61
  -1  -2 -14  163.42    8.71
   1   2 -14  186.39    8.73
  -1   2  14  189.04    8.90
   1  -2  13  344.76   13.26
  -1  -2 -13  335.46   11.64
   1  -2  13  307.25   12.32
  -1  -2 -13  295.47   11.99
  -1   2  13  286.18   12.42
   1   2 -13  282.17   12.62
  -1   2  13  330.04   12.97
   1   2 -13  346.39   12.94
  -1  -2 -13  368.80   13.70
   1   2 -13  310.15   12.47
  -1   2  13  344.68   12.13
   1  -2  12  383.82   13.97
  -1  -2 -12  359.80   12.02
   1  -2  12  371.06   13.13
  -1   2  12  396.10   13.94
   1   2 -12  383.50   13.85
  -1   2  12  350.43   13.49
   1   2 -12  369.66   13.34
   1   2 -12  360.96   13.31
  -1   2  12  387.11   12.80
   1  -2  11  220.07    9.84
   1  -2  11  212.39    8.01
   1  -2  11  211.49    9.07
  -1   2  11  243.13    9.82
   1   2 -11  222.81    9.64
   1   2 -11  224.42    9.31
  -1   2  11  210.86    9.35
  -1  -2 -11  204.45    9.65
   1   2 -11  215.04    9.38
  -1   2  11  239.66    9.12
  -1  -2 -11  233.06    8.43
   1  -2  10   86.26    3.93
   1  -2  10   80.02    5.33
   1  -2  10   84.10    4.83
   1   2 -10   83.90    5.16
  -1   2  10   83.92    4.73
   1   2 -10   81.90    5.11
  -1   2  10   93.58    5.40
  -1   2  10   88.69    5.17
  -1  -2 -10   78.77    5.23
   1   2 -10   85.15    4.87
   1   2  -9  471.26   15.94
   1  -2   9  500.84   15.76
  -1   2   9  479.54   15.46
  -1  -2  -9  485.91   16.47
  -1   2   9  482.59   16.06
  -1   2   9  416.74   15.81
   1  -2   9  471.00   16.34
   1   2  -9  568.11   16.68
   1  -2   9  473.57   14.18
   1   2  -9  512.49   15.68
  -1   2   8  353.12   12.07
   1  -2   8  354.75   11.60
  -1  -2  -8  341.51   10.81
  -1   2   8  348.38   11.52
   1  -2   8  384.03   12.59
  -1   2   8  359.27   12.31
   1   2  -8  353.47   12.11
   1   2  -8  375.51   12.40
   1  -2   7  212.55    6.79
   1   2  -7  217.93    7.83
   1  -2   7  210.05    7.96
   1   2  -7  230.08    8.57
  -1  -2  -7  198.33    7.06
  -1  -2  -7  202.31    7.52
  -1   2   7  213.67    8.40
   1   2  -6  680.94   19.98
  -1   2   6  683.86   20.45
   1   2  -5  179.78    6.45
   1  -2   5  195.70    6.81
  -1  -2  -5  182.78    6.10
   1   2  -5  188.05    6.60
  -1   2   5  186.21    6.85
   1  -2   4  783.32   20.39
  -1  -2  -4  617.84   19.43
  -1  -2  -4  731.76   20.85
   1   2  -4  701.78   19.89
   1  -2   4  740.37   21.04
  -1  -2  -4  808.89   19.71
  -1   2   4  724.36   21.00
   1   2  -4  703.69   20.63
  -1   2   3 2336.71   61.00
  -1  -2  -3 2466.38   60.41
   1   2  -3 2407.52   61.09
   1  -2   3 2127.99   60.80
  -1   2   3 2153.10   60.96
   1  -2   3 2317.43   61.45
  -1  -2  -3 2268.69   61.26
   1   2  -3 2367.48   61.62
  -1   2   2 2364.31   64.64
  -1  -2  -2 2448.12   64.88
  -1  -2  -2 2625.68   64.31
   1   2  -2 2640.97   64.59
  -1   2   2 2218.08   64.43
   1  -2   2 2379.69   64.56
   1   2  -2 2575.10   65.27
  -1   2   1 1938.60   56.37
  -1   2   1 2360.61   56.97
  -1  -2  -1 2235.22   56.61
  -1  -2  -1 2538.44   56.86
   1   2  -1 2006.75   56.93
  -1   2   1 1946.34   56.83
  -1   2   0   40.03    1.83
   1  -2   0   42.61    2.25
  -1   2   0   45.34    2.28
   1  -2   0   39.13    1.91
  -1   2   0   39.98    2.26
   1  -2   0   43.97    2.43
  -1  -2   0   40.68    2.36
   1  -2  -1 2243.36   56.42
   1  -2  -1 1996.06   56.49
  -1  -2   1 2068.60   56.58
   1  -2  -1 2201.18   56.12
   1   2   1 1898.86   56.17
  -1   2  -1 2255.46   56.69
  -1   2  -1 2248.44   56.32
   1   2   1 2227.56   56.29
   1  -2  -2 2426.58   66.46
   1   2   2 2548.38   65.84
   1   2   2 2476.34   66.28
  -1  -2   2 2610.10   66.00
   1  -2  -2 2631.88   66.25
  -1   2  -2 2518.11   66.57
  -1   2  -2 2407.41   66.08
   1   2   3 2429.50   59.67
   1   2   3 2406.41   60.76
   1  -2  -3 2339.56   60.33
  -1   2  -3 2152.29   60.00
  -1   2  -3 2281.90   60.78
  -1  -2   3 2284.25   60.16
   1  -2  -3 2212.10   60.68
   1  -2  -3 2271.86   60.29
  -1  -2   3 2055.80   60.75
   1   2   4  766.31   19.35
   1  -2  -4  688.93   20.16
   1  -2  -4  710.86   20.42
   1   2   4  656.20   19.12
  -1  -2   4  660.37   20.11
  -1  -2   4  751.21   20.82
  -1   2  -4  730.03   19.95
  -1   2  -4  710.79   20.57
   1  -2  -4  654.56   19.98
  -1  -2   4  735.49   20.56
  -1  -2   5  172.73    7.48
  -1  -2   5  177.68    7.28
   1  -2  -5  193.13    7.18
   1   2   5  186.25    6.29
   1  -2  -5  191.73    7.51
  -1   2  -5  177.07    6.87
   1   2   6  621.71   19.70
   1   2   6  632.39   17.95
  -1  -2   6  642.35   19.37
  -1  -2   6  632.40   19.42
   1   2   6  661.14   18.40
   1  -2  -6  680.80   19.34
   1  -2  -7  208.11    8.12
  -1  -2   7  219.90    8.40
   1   2   7  198.72    7.37
   1   2   7  211.42    8.79
   1   2   7  213.43    7.04
  -1  -2   7  212.91    7.77
  -1   2  -7  214.52    8.57
   1   2   8  404.26   11.40
  -1   2  -8  375.94   13.03
   1  -2  -8  381.21   12.54
  -1   2  -8  318.76   10.95
   1  -2  -8  363.81   12.65
   1  -2  -8  321.45   12.54
   1   2   8  333.57   13.17
  -1   2  -8  437.74   12.64
  -1  -2   8  387.59   12.78
  -1  -2   9  445.04   15.67
  -1   2  -9  508.20   16.49
  -1  -2   9  476.54   15.60
   1  -2  -9  468.97   15.71
  -1   2  -9  493.02   14.54
   1  -2  -9  503.94   16.08
   1  -2  -9  531.94   16.62
   1   2   9  506.64   16.76
  -1   2  -9  485.10   15.63
   1   2   9  459.75   15.04
  -1  -2  10   82.86    4.84
   1   2  10   99.70    5.86
  -1   2 -10   87.04    5.35
  -1  -2  10   87.77    4.87
   1  -2 -10   88.45    5.03
  -1   2 -10   76.93    3.94
   1  -2 -10   87.62    5.12
   1  -2 -10   86.02    5.38
  -1   2 -10   89.39    4.94
  -1  -2  10   94.96    5.26
   1   2  10   64.88    4.15
   1  -2 -11  220.12    9.27
   1   2  11  198.68    7.69
   1  -2 -11  232.67    9.82
  -1  -2  11  225.22    9.04
   1  -2 -11  257.33    9.60
  -1   2 -11  213.21    7.90
  -1  -2  11  220.12    9.25
  -1   2 -11  199.65    8.77
   1   2  11  196.77    8.42
   1   2  11  226.19    9.87
  -1   2 -11  223.48    9.58
  -1  -2  11  213.01    8.80
   1  -2 -12  365.69   12.95
  -1  -2  12  378.08   12.84
   1  -2 -12  306.52   12.23
   1   2  12  341.95   11.01
   1  -2 -12  334.01   12.99
   1   2  12  349.36   13.58
  -1   2 -12  364.17   13.29
  -1  -2  12  315.09   11.99
   1   2  12  383.54   12.39
  -1  -2  12  259.21   11.88
  -1   2 -12  232.33   11.31
   1  -2 -13  322.47   13.03
  -1  -2  13  372.46   13.32
   1  -2 -13  336.39   12.89
  -1  -2  13  359.24   12.84
  -1   2 -13  340.81   11.79
   1  -2 -13  374.31   14.04
   1   2  13  338.82   11.35
   1   2  13  339.35   13.77
  -1   2 -13  338.37   13.48
  -1  -2  13  317.52   12.90
   1   2  13  279.24   11.89
  -1   2 -13  396.51   13.48
  -1  -2  14  181.69    8.54
   1  -2 -14  182.13    8.53
  -1  -2  14  183.20    8.21
  -1   2 -14  169.69    7.33
   1  -2 -14  151.38    8.35
   1  -2 -14  164.95    8.50
   1   2  14  160.10    6.83
  -1   2 -14  167.37    8.77
   1   2  14  192.66    9.32
   1   2  14  181.56    8.14
  -1  -2  14  169.10    8.42
  -1   2 -14  133.85    7.56
  -1  -2  15   92.75    6.08
  -1  -2  15   88.43    5.54
   1  -2 -15   91.97    5.90
  -1   2 -15   93.63    5.14
   1  -2 -15   64.53    5.54
   1  -2 -15  102.78    6.48
   1   2  15   90.83    4.74
   1   2  15  104.53    6.84
  -1   2 -15   98.26    6.53
  -1   2 -15   76.26    5.48
   1   2  15   84.90    5.44
  -1  -2  15   81.60    5.72
  -1   2 -16   40.78    3.68
  -1   2 -16   43.69    4.61
   1   2  16   45.64    4.94
  -1  -2  16   51.58    4.62
  -1  -2  16   53.54    4.41
   1  -2 -16   46.40    4.32
   1  -2 -16   49.84    4.75
   1  -2 -16   50.44    4.72
   1   2  16   52.02    3.55
   1   2  16   52.07    4.25
  -1  -2  16   46.47    4.46
  -1   2 -16   59.56    4.82
  -1   2 -17   16.70    2.62
  -1   2 -17   19.28    3.53
   1   2  17   15.10    3.35
  -1  -2  17   14.82    3.00
  -1  -2  17   18.95    2.82
   1  -2 -17   17.90    2.97
   1  -2 -17   16.80    3.24
   1  -2 -17   16.89    3.08
   1   2  17   18.12    2.38
   1   2  17   19.82    2.86
  -1  -2  17   18.73    2.88
  -1   2 -17   21.41    3.31
  -1   2 -18  250.87   10.24
  -1   2 -18  243.13   12.03
  -1  -2  18  244.26   11.34
  -1  -2  18  241.66   10.51
   1  -2 -18  217.35   10.69
   1  -2 -18  192.75   10.83
   1   2  18  249.20    9.53
   1   2  18  208.73   10.20
   1  -2 -18  234.98   11.52
  -1   2 -18  240.39   11.28
   1  -2 -19  338.68   15.20
  -1  -2  19  395.67   14.52
  -1   2 -19  352.28   14.22
   1   2  19  421.29   16.38
   1   2  19  378.66   13.29
  -1  -2  19  384.83   15.42
   1   2  19  358.61   14.38
  -1  -2  19  290.57   13.99
   1  -2 -19  367.03   14.91
   1  -2 -20   14.49    3.28
   1   2  20   14.42    2.32
   1   2  20   14.71    3.54
  -1   2 -20   16.62    3.52
  -1  -2  20   14.90    3.18
   1  -2 -20   15.97    3.00
  -1   2 -20   18.28    2.89
  -1  -2  20   14.19    2.71
   1   2  20   10.68    2.50
  -1  -2  20   17.43    2.85
   1  -2 -21  310.44   14.65
   1   2  21  332.08   12.55
   1  -2 -21  298.14   14.48
  -1   2 -21  383.48   15.26
  -1   2 -21  327.48   15.01
   1   2  21  334.34   15.13
   1  -2 -21  330.51   14.31
  -1   2 -21  295.32   13.16
  -1  -2  21  333.91   14.46
  -1  -2  21  345.95   13.70
  -1   2 -22   21.19    3.74
  -1  -2  22   29.10    4.16
   1   2  22   21.97    4.10
   1   2  22   28.87    3.11
  -1   2 -22   29.76    3.74
   1  -2 -22   27.05    4.21
  -1   2 -22   28.83    4.30
   1  -2 -22   28.12    4.30
   1   2  22   26.55    3.70
  -1  -2  22   30.30    4.07
  -1  -2  22   28.21    3.58
   1  -2 -23   55.93    5.81
  -1   2 -23   70.63    6.20
  -1  -2  23   61.33    5.83
   1   2  23   66.19    6.25
   1  -2 -23   57.84    5.85
  -1   2 -23   56.72    5.13
   1   2  23   56.97    4.49
  -1   2 -23   63.33    6.14
  -1  -2  23   57.55    5.54
   1   2  23   62.83    5.44
  -1  -2  23   66.55    5.29
   1   3 -23   60.92    5.92
  -1  -3 -23   65.97    5.49
  -1  -3 -23   58.26    6.18
   1   3 -23   69.58    6.19
   1  -3  23   65.24    5.67
   1  -3  23   63.03    6.22
   1   3 -23   51.97    5.82
  -1  -3 -23   70.62    6.15
  -1   3  23   69.97    6.31
  -1   3  23   58.81    5.04
   1  -3  23   67.05    4.71
  -1   3  23   45.95    5.00
   1   3 -22    6.72    2.67
  -1   3  22    6.98    2.84
  -1  -3 -22    7.32    2.73
  -1  -3 -22    7.40    3.12
   1   3 -22    5.99    2.74
   1  -3  22    8.60    3.38
  -1  -3 -22    7.52    2.39
   1  -3  22    9.48    2.60
   1   3 -22   11.70    3.26
   1  -3  22    9.24    2.07
  -1   3  22    6.75    2.50
   1   3 -21    5.10    2.55
  -1  -3 -21    4.59    2.79
  -1   3  21    5.47    2.64
   1  -3  21    3.08    2.96
  -1  -3 -21    4.69    2.05
  -1   3  21    8.25    2.69
  -1   3  21    7.84    2.35
   1  -3  21    5.42    1.73
   1   3 -21    5.53    2.43
   1  -3  21    7.38    2.65
  -1  -3 -20   44.79    4.95
  -1  -3 -20   48.11    4.89
   1   3 -20   41.89    4.81
  -1   3  20   37.70    4.50
   1   3 -20   47.84    4.96
  -1  -3 -20   46.15    4.38
   1  -3  20   45.42    5.04
   1  -3  20   44.57    4.72
   1   3 -20   45.74    4.76
   1  -3  20   47.31    3.78
  -1   3  20   46.95    4.30
   1   3 -19   24.68    3.58
   1   3 -19   30.73    3.94
  -1   3  19   23.38    3.81
  -1  -3 -19   29.79    3.39
  -1   3  19   22.95    3.09
   1  -3  19   25.05    2.91
  -1  -3 -19   30.77    4.32
  -1  -3 -19   22.84    3.58
   1   3 -19   32.83    4.16
  -1   3  18    8.27    2.75
   1   3 -18    9.25    2.60
   1  -3  18    9.89    2.60
  -1  -3 -18    8.04    2.13
  -1  -3 -18    7.22    2.49
  -1   3  18    8.37    2.29
   1  -3  18    7.05    1.81
   1   3 -18   10.23    2.67
  -1   3  18    5.58    2.60
   1   3 -17  106.22    7.06
   1   3 -17  127.37    7.55
  -1   3  17  117.16    7.67
  -1  -3 -17  134.46    7.53
   1   3 -17  103.70    7.17
   1  -3  17  105.24    6.70
  -1  -3 -17  108.93    6.26
   1  -3  17  113.64    5.89
  -1  -3 -17  120.60    7.71
  -1   3  17  117.40    7.42
  -1   3  17  113.56    6.47
   1  -3  17  120.14    7.69
   1   3 -16   64.07    5.17
  -1   3  16   65.64    5.49
   1   3 -16   56.34    4.94
   1   3 -16   66.48    5.43
  -1  -3 -16   42.72    4.31
   1  -3  16   59.24    4.85
   1  -3  16   63.39    4.00
  -1  -3 -16   59.66    4.39
  -1  -3 -16   48.97    4.94
  -1   3  16   59.46    5.15
  -1   3  16   54.33    4.32
   1  -3  16   68.41    5.53
   1  -3  15  309.57   12.12
   1  -3  15  306.82   10.71
  -1  -3 -15  311.20   11.31
  -1  -3 -15  275.30   12.65
   1   3 -15  271.56   12.28
  -1   3  15  250.61   11.81
  -1  -3 -15  254.86   11.53
  -1   3  15  315.46   11.73
  -1   3  15  289.26   12.58
   1   3 -15  277.01   12.20
   1   3 -15  284.04   12.06
   1  -3  15  296.19   12.83
   1   3 -14   32.54    3.56
   1   3 -14   35.92    3.69
  -1  -3 -14   38.24    3.65
  -1   3  14   34.02    3.77
   1  -3  14   36.82    3.59
  -1   3  14   36.02    3.88
  -1  -3 -14   36.17    4.08
   1  -3  14   41.19    4.25
   1   3 -14   28.50    3.62
  -1   3  14   32.33    3.30
  -1  -3 -14   38.28    3.22
   1  -3  14   36.69    2.88
   1   3 -13   48.97    4.14
   1   3 -13   52.96    4.26
  -1   3  13   38.24    3.98
  -1  -3 -13   40.78    3.70
   1  -3  13   57.70    4.16
  -1   3  13   52.62    3.83
  -1  -3 -13   52.34    3.64
   1   3 -13   41.60    3.98
  -1   3  13   44.94    4.23
  -1  -3 -13   45.90    4.33
   1   3 -12  586.78   19.65
  -1   3  12  525.78   18.46
  -1  -3 -12  506.44   17.89
  -1  -3 -12  657.28   19.58
  -1   3  12  628.20   19.97
   1  -3  12  612.64   19.35
  -1  -3 -12  678.98   20.81
  -1   3  12  577.27   19.82
   1   3 -12  586.71   19.38
   1   3 -12  633.17   20.37
   1   3 -11   94.55    5.80
   1  -3  11   92.83    4.35
  -1  -3 -11   79.20    5.59
  -1   3  11   96.64    5.71
  -1  -3 -11  101.15    4.90
  -1   3  11   73.81    4.64
   1  -3  11   96.06    4.78
   1   3 -11  103.59    5.48
   1  -3  11  104.01    5.51
  -1   3  11   90.75    5.60
  -1  -3 -11  106.15    5.42
   1  -3  10  244.30    8.34
  -1   3  10  224.80    9.83
  -1  -3 -10  259.27    9.52
   1   3 -10  239.15    9.38
  -1   3  10  240.34   10.13
  -1  -3 -10  236.70   10.33
   1  -3  10  242.36    8.71
   1  -3  10  253.37    9.60
  -1   3  10  236.11    9.28
  -1  -3 -10  251.95    8.87
   1   3 -10  253.18    9.78
   1   3 -10  257.85   10.23
   1  -3   9  560.89   16.28
   1   3  -9  510.38   17.62
  -1   3   9  663.45   18.83
   1  -3   9  552.48   17.51
   1   3  -9  510.16   17.23
   1   3  -9  660.01   18.67
  -1   3   9  471.75   17.14
  -1  -3  -9  578.00   16.85
  -1  -3  -9  537.21   18.55
  -1   3   9  557.18   18.08
   1  -3   9  574.99   16.65
  -1  -3  -8  702.77   22.49
  -1   3   8  819.07   23.88
   1  -3   8  769.83   21.93
   1  -3   8  802.41   23.19
  -1   3   8  853.11   23.15
   1  -3   8  749.14   21.66
  -1   3   8  798.05   23.53
   1   3  -7  246.28    8.51
  -1   3   7  241.71    9.23
  -1  -3  -7  286.85    8.63
   1  -3   7  210.55    8.48
  -1   3   7  207.50    8.53
   1  -3   7  234.42    7.78
   1  -3   7  223.54    7.57
  -1  -3  -7  251.66    9.56
  -1   3   7  253.62    9.25
  -1  -3  -6   36.43    2.26
   1  -3   6   37.49    2.05
   1   3  -6   37.18    2.64
  -1   3   6   34.69    3.02
  -1  -3  -6   43.10    2.47
   1   3  -6   39.30    2.71
   1  -3   6   35.56    2.67
   1  -3   6   38.69    3.23
  -1  -3  -6   34.29    3.19
   1   3  -6   33.55    2.76
  -1  -3  -5  645.80   19.24
   1   3  -5  750.99   19.99
   1   3  -5  669.64   20.83
  -1  -3  -5  655.40   19.23
   1  -3   5  730.86   18.92
  -1  -3  -4  765.22   21.35
   1  -3   4  729.02   22.49
   1   3  -4  784.73   22.67
  -1   3   4  823.25   22.67
  -1  -3  -4  915.78   21.22
   1   3  -4  700.38   21.90
  -1   3   4  819.85   22.43
  -1  -3  -4  728.64   22.46
   1   3  -4  666.63   21.35
  -1  -3  -3  372.05   12.33
  -1   3   3  428.24   12.63
   1   3  -3  391.29   12.62
   1   3  -3  358.38   11.62
   1  -3   3  429.59   12.83
   1   3  -3  377.98   11.90
  -1   3   3  436.07   12.14
  -1   3   3  422.40   12.53
  -1  -3  -3  389.97   11.57
   1   3  -2 2534.73   62.59
  -1   3   2 2362.81   63.27
   1  -3   2 2654.48   63.64
  -1  -3  -2 2431.38   62.59
   1   3  -2 2434.19   62.57
  -1   3   2 2522.29   63.34
   1   3  -2 2285.45   63.35
  -1   3   2 2597.73   62.83
   1  -3   2 2284.48   61.85
  -1  -3  -1 3599.88   98.44
   1   3  -1 3782.47   98.78
  -1   3   1 3995.77   98.11
   1   3  -1 4207.61   97.91
   1   3  -1 3654.22   98.08
  -1   3   1 3806.91   98.77
   1  -3   1 3543.90   98.39
   1  -3   1 3554.88   97.59
  -1  -3  -1 3800.66   98.32
   1  -3   0  655.56   17.75
  -1  -3   0  653.24   18.46
  -1   3   0  634.13   18.29
   1  -3   0  677.19   18.38
   1  -3   0  683.29   18.69
  -1   3   0  682.41   18.69
  -1   3   0  628.47   17.75
   1   3   0  605.61   18.12
  -1  -3   0  635.55   18.10
   1   3   1 3603.68   91.46
   1  -3  -1 3679.11   91.12
  -1  -3   1 3034.27   90.59
  -1  -3   1 3642.72   91.79
   1  -3  -1 3770.26   91.83
  -1  -3   1 3327.73   91.03
  -1   3  -1 3420.31   91.89
  -1   3  -1 3570.71   90.62
   1   3   1 3867.78   91.70
  -1   3  -1 3521.28   91.45
  -1   3  -2 2505.89   61.80
  -1   3  -2 2304.91   62.17
   1  -3  -2 2369.51   62.09
   1   3   2 2311.37   61.49
   1  -3  -2 2395.50   62.07
  -1  -3   2 2371.23   61.36
  -1  -3   2 2439.14   61.39
  -1   3  -2 2462.51   60.73
   1  -3  -3  451.24   12.61
  -1   3  -3  416.39   12.21
   1   3   3  389.48   12.47
  -1  -3   3  409.23   12.72
   1  -3  -3  389.63   12.49
  -1  -3   3  419.99   12.00
   1  -3  -3  363.68   12.05
  -1   3  -3  449.05   12.98
  -1  -3   3  356.30   11.58
   1   3   3  380.75   11.73
   1  -3  -4  745.42   21.79
   1  -3  -4  767.59   21.80
  -1   3  -4  801.71   21.48
  -1  -3   4  766.36   21.97
   1   3   4  722.84   20.66
  -1  -3   4  721.88   20.97
  -1  -3   4  743.93   21.31
   1   3   4  743.75   20.36
   1   3   5  777.51   19.82
   1  -3  -5  640.25   20.61
  -1  -3   5  664.22   19.98
   1   3   5  663.42   19.51
  -1   3  -5  737.92   19.34
  -1   3  -6   34.01    2.08
   1   3   6   39.65    3.31
   1  -3  -6   37.30    2.82
  -1  -3   6   33.19    2.70
   1   3   6   34.06    2.14
  -1   3  -6   35.94    3.08
   1   3   6   42.59    2.39
  -1  -3   7  225.73    9.13
   1  -3  -7  269.57    8.99
   1  -3  -7  207.98    8.90
   1   3   7  237.63    9.40
  -1   3  -7  250.08    8.82
  -1  -3   7  223.73    9.01
  -1   3  -7  233.23    9.30
   1   3   7  218.46    7.93
  -1   3  -7  235.03    9.16
   1  -3  -8  722.12   22.56
   1  -3  -8  854.28   23.75
   1   3   8  774.74   23.63
   1  -3  -8  774.63   23.09
  -1  -3   8  764.91   23.31
  -1   3  -8  798.81   23.72
  -1   3  -8  701.60   22.97
  -1  -3   8  757.59   22.93
  -1  -3   8  822.44   23.27
  -1   3  -8  658.28   22.17
  -1  -3   9  544.37   18.03
   1   3   9  460.37   17.56
  -1  -3   9  566.75   17.58
  -1   3  -9  521.73   17.73
   1  -3  -9  626.12   17.89
   1  -3  -9  521.77   18.03
   1  -3  -9  564.56   17.91
  -1   3  -9  527.08   18.08
   1   3   9  453.12   16.35
  -1  -3   9  565.57   17.71
  -1   3  -9  656.09   17.89
   1   3  10  243.76    8.65
  -1  -3  10  264.80   10.45
  -1   3 -10  253.36   10.42
   1   3  10  270.75   10.85
   1  -3 -10  214.67    9.95
   1  -3 -10  263.35   10.00
   1  -3 -10  257.70   10.47
  -1   3 -10  233.65   10.46
   1   3  10  248.10    9.32
  -1   3 -10  293.34   10.21
  -1  -3  10  241.33    9.77
   1   3  11   98.93    6.15
   1   3  11   91.55    4.46
  -1   3 -11   83.06    5.79
   1  -3 -11  100.16    5.61
   1  -3 -11  101.60    5.91
   1   3  11   77.03    4.78
  -1   3 -11   94.80    5.81
  -1   3 -11  104.53    5.61
  -1  -3  11   92.33    5.40
   1   3  12  592.48   18.42
   1   3  12  572.90   20.73
   1  -3 -12  644.99   20.17
   1  -3 -12  635.30   20.68
   1  -3 -12  641.25   20.83
   1   3  12  719.71   19.91
  -1  -3  12  623.11   19.97
  -1   3 -12  596.77   20.46
  -1   3 -12  593.97   19.92
  -1  -3  12  542.20   19.80
  -1  -3  12  575.32   19.65
   1   3  13   47.93    3.27
   1   3  13   50.80    4.72
  -1   3 -13   47.57    4.28
   1  -3 -13   53.48    4.29
   1  -3 -13   46.89    4.19
   1  -3 -13   41.61    4.20
  -1   3 -13   59.23    4.42
  -1  -3  13   46.98    4.07
  -1  -3  13   37.11    3.84
  -1  -3  13   51.51    4.03
   1   3  14   36.97    2.93
  -1   3 -14   31.71    3.76
   1   3  14   33.37    4.22
  -1   3 -14   39.08    3.79
   1   3  14   39.77    3.61
   1  -3 -14   39.98    3.84
   1  -3 -14   35.80    3.95
  -1  -3  14   35.23    3.68
  -1  -3  14   39.68    3.81
   1  -3 -14   36.25    4.05
  -1  -3  14   35.96    3.54
   1   3  15  310.19   10.86
  -1   3 -15  295.47   12.88
   1   3  15  303.60   13.37
   1   3  15  295.06   11.93
   1  -3 -15  314.57   12.58
   1  -3 -15  277.45   12.48
  -1  -3  15  267.50   12.16
  -1   3 -15  278.24   11.24
  -1  -3  15  290.44   12.39
   1  -3 -15  294.42   12.85
  -1  -3  15  301.68   11.99
   1   3  16   66.58    4.11
  -1  -3  16   53.74    4.46
   1  -3 -16   65.73    5.17
   1  -3 -16   57.08    5.11
   1  -3 -16   54.85    5.04
  -1   3 -16   57.73    4.21
  -1  -3  16   56.30    4.79
  -1  -3  16   77.24    5.53
  -1   3 -16   45.74    4.43
   1   3  16   48.30    4.22
   1   3  16   56.96    5.44
  -1   3 -16   59.60    5.22
   1  -3 -17  123.00    6.98
  -1  -3  17  115.83    6.45
   1  -3 -17  117.35    7.35
   1  -3 -17  124.16    7.47
  -1   3 -17  112.22    5.98
  -1  -3  17  122.08    7.11
  -1  -3  17  107.68    6.70
  -1   3 -17  113.28    7.33
   1   3  17  122.42    7.57
  -1   3 -17  121.41    7.00
   1   3  18    9.24    2.46
  -1   3 -18   11.29    2.73
   1  -3 -18    9.79    2.49
  -1  -3  18    9.63    2.33
   1  -3 -18    7.46    2.72
  -1   3 -18    7.20    2.59
  -1   3 -18    7.59    1.91
  -1  -3  18    9.41    2.60
   1  -3 -18    8.49    2.76
   1   3  18    7.66    1.94
   1   3  19   28.62    4.16
   1   3  19   33.35    3.83
  -1  -3  19   28.24    3.60
   1  -3 -19   24.28    3.72
  -1   3 -19   23.04    3.13
  -1  -3  19   27.32    3.88
  -1  -3  19   39.96    4.24
   1  -3 -19   29.25    3.71
   1   3  19   31.04    3.14
   1   3  20   43.93    5.08
  -1   3 -20   41.93    5.04
  -1   3 -20   41.59    4.10
  -1  -3  20   40.47    4.58
   1  -3 -20   36.70    4.67
  -1   3 -20   52.40    5.06
   1   3  20   40.97    3.69
   1   3  20   46.21    4.41
  -1  -3  20   34.99    4.31
   1  -3 -20   47.60    4.71
  -1   3 -21    6.08    2.25
  -1   3 -21    6.10    2.61
   1  -3 -21    4.88    2.72
  -1  -3  21    5.27    2.18
   1  -3 -21    5.46    2.72
  -1  -3  21    7.11    2.49
   1   3  21    8.35    3.21
  -1   3 -21    1.27    2.10
   1   3  21    5.25    1.75
   1   3  22    9.58    2.13
   1   3  22    6.65    3.08
  -1  -3  22    6.65    2.63
  -1   3 -22   11.26    3.33
  -1  -3  22    5.53    2.52
  -1  -3  22    9.33    2.56
   1  -3 -22   11.48    3.46
   1  -3 -22    6.18    3.00
  -1   3 -22    8.85    2.96
  -1   3 -22    9.28    2.48
   1   3  22    8.76    2.56
  -1  -3  23   62.53    5.99
  -1   3 -23   64.45    6.36
   1   3  23   66.42    6.43
   1  -3 -23   69.85    5.98
  -1  -3  23   63.17    5.28
   1  -3 -23   62.64    6.28
  -1   3 -23   64.80    6.06
   1   3  23   65.09    5.61
  -1  -3  23   64.99    5.81
   1  -3 -23   59.50    5.95
   1   3  23   59.84    4.60
  -1   4  22   66.20    5.98
  -1  -4 -22   54.52    5.07
   1  -4  22   54.57    5.24
   1  -4  22   61.64    4.50
   1   4 -22   59.43    5.88
   1   4 -22   53.34    5.66
   1  -4  22   58.24    5.14
  -1  -4 -22   56.38    6.03
  -1  -4 -22   47.98    5.24
  -1   4  22   54.55    5.74
   1   4 -22   57.39    5.73
  -1  -4 -21  428.13   16.04
   1  -4  21  422.58   14.75
   1  -4  21  380.86   16.00
  -1   4  21  441.62   17.82
   1  -4  21  399.57   15.81
  -1   4  21  391.68   16.67
   1   4 -21  346.16   16.32
  -1  -4 -21  428.91   17.77
  -1   4  20   11.95    2.96
   1   4 -20    8.83    2.92
   1   4 -20    9.58    2.96
  -1   4  20    6.99    2.98
  -1   4  20   10.03    2.42
   1  -4  20    8.82    2.52
  -1  -4 -20    9.15    2.51
  -1  -4 -20    8.40    2.76
   1   4 -20    8.71    2.93
   1  -4  20   10.64    2.63
  -1  -4 -20    8.83    2.65
   1  -4  20    9.37    1.98
   1   4 -19  210.50   11.00
  -1   4  19  233.14   10.36
   1   4 -19  231.92   11.25
   1   4 -19  208.85   11.21
   1  -4  19  230.00    9.46
  -1  -4 -19  225.96   10.23
   1  -4  19  213.16   10.49
   1  -4  19  241.14   10.45
  -1  -4 -19  225.32   11.63
  -1   4  18  190.86    9.59
  -1   4  18  157.29    8.07
  -1  -4 -18  149.02    8.52
  -1  -4 -18  158.69    8.09
   1  -4  18  155.87    7.38
  -1   4  18  158.26    9.26
   1   4 -18  164.83    9.08
   1   4 -18  150.25    8.98
   1  -4  18  162.93    8.14
  -1  -4 -17  205.73   11.36
  -1   4  17  242.59   11.40
   1   4 -17  244.72   11.49
   1  -4  17  242.21    9.56
  -1  -4 -17  233.52   10.09
   1  -4  17  265.71   11.24
  -1   4  17  233.69   10.29
  -1  -4 -17  240.26   11.18
   1   4 -17  260.41   11.54
  -1   4  17  263.33   12.00
   1   4 -17  191.64   10.71
   1  -4  17  244.67   10.33
  -1  -4 -16   81.92    5.81
  -1   4  16   78.33    6.13
  -1   4  16   89.09    6.13
   1  -4  16   79.68    4.63
   1   4 -16   78.09    5.91
   1  -4  16   77.76    5.50
  -1  -4 -16   81.58    5.15
  -1   4  16   65.76    5.02
   1   4 -16   71.51    5.82
  -1  -4 -16   79.27    6.19
   1   4 -16   76.43    5.63
   1  -4  16   72.27    5.11
  -1  -4 -15  586.87   20.28
  -1   4  15  658.05   21.56
  -1   4  15  643.37   21.24
   1  -4  15  605.15   18.85
   1  -4  15  570.41   19.27
   1   4 -15  572.77   20.80
   1   4 -15  560.93   20.58
  -1  -4 -15  605.11   21.53
   1  -4  15  562.56   20.06
   1   4 -15  620.51   20.64
  -1   4  15  604.81   19.80
  -1  -4 -15  604.44   19.56
  -1   4  14  320.57   13.70
  -1   4  14  394.85   14.41
  -1  -4 -14  309.39   12.85
   1  -4  14  379.24   12.07
   1  -4  14  315.61   12.20
   1   4 -14  353.24   13.70
   1   4 -14  362.92   14.08
   1   4 -14  345.67   13.39
  -1  -4 -14  298.84   13.64
   1  -4  14  320.18   13.03
  -1  -4 -14  335.06   12.38
  -1   4  14  388.38   13.22
   1   4 -13  820.31   27.79
   1  -4  13  865.03   26.26
  -1   4  13  848.49   28.20
   1   4 -13  868.15   27.65
  -1  -4 -13  855.70   28.35
   1   4 -13  856.56   27.24
   1  -4  13  805.94   26.87
  -1   4  13  847.01   27.85
  -1  -4 -13  861.87   26.32
  -1  -4 -12  118.62    5.83
  -1   4  12  135.01    6.50
  -1   4  12  133.30    7.14
   1   4 -12  113.13    6.63
  -1   4  12  110.68    6.69
   1  -4  12  128.37    6.65
  -1  -4 -12  115.89    6.30
   1   4 -12  140.53    6.84
   1   4 -12  123.62    6.62
  -1  -4 -12  121.57    7.23
   1   4 -11   46.06    3.85
  -1  -4 -11   50.49    3.72
   1   4 -11   46.18    3.75
  -1  -4 -11   48.87    3.38
  -1   4  11   50.95    3.72
  -1   4  11   55.61    4.39
  -1   4  11   42.56    3.95
   1  -4  11   52.00    3.92
   1  -4  11   41.51    2.96
  -1  -4 -11   61.44    4.74
   1   4 -11   44.27    4.00
  -1  -4 -10  618.98   20.68
  -1   4  10  577.13   19.08
   1   4 -10  590.66   19.60
   1  -4  10  635.68   18.39
   1  -4  10  569.83   19.35
   1  -4  10  619.81   18.58
  -1  -4 -10  613.78   18.71
   1   4 -10  725.87   20.68
  -1   4  10  553.92   19.94
  -1  -4 -10  669.22   19.70
  -1   4  10  649.32   20.40
   1   4 -10  612.76   19.50
  -1   4   9  192.63    8.80
  -1   4   9  196.96    8.24
  -1  -4  -9  182.68    7.58
   1   4  -9  205.82    8.49
   1  -4   9  214.81    7.59
  -1   4   9  230.38    9.20
   1  -4   9  253.75    9.03
   1  -4   9  214.13    7.55
   1   4  -9  223.86    8.48
  -1  -4  -8   16.02    2.28
  -1   4   8   11.91    2.25
   1  -4   8   10.88    1.49
   1   4  -8   14.10    2.27
   1  -4   8   14.94    1.94
  -1  -4  -8   10.02    1.70
  -1   4   8   14.52    2.36
  -1  -4  -8   15.89    1.76
  -1   4   8   12.97    2.03
   1   4  -8   11.62    1.95
  -1  -4  -7  616.48   18.15
  -1   4   7  647.95   19.48
   1  -4   7  642.74   19.69
   1   4  -7  655.08   19.20
   1  -4   7  688.66   19.05
  -1   4   7  564.72   19.26
  -1  -4  -7  654.92   19.97
  -1   4   7  703.02   18.85
  -1  -4  -7  485.35   17.46
   1   4  -7  624.28   19.47
   1  -4   7  588.27   17.48
   1   4  -6  293.97    9.82
   1  -4   6  252.47    9.91
  -1  -4  -6  284.94   10.46
  -1   4   6  259.63    9.83
   1  -4   6  247.12    9.26
  -1   4   6  254.47    9.05
   1  -4   6  267.74    8.40
   1   4  -6  243.15    9.19
  -1   4   6  277.02   10.04
  -1  -4  -6  255.39    8.61
  -1  -4  -5  315.31    9.46
   1  -4   5  329.63   10.47
   1   4  -5  335.93   10.28
   1  -4   4  307.43    9.57
   1   4  -4  346.12   10.62
  -1  -4  -4  349.71    9.86
   1   4  -4  337.32   11.38
   1   4  -4  314.13   10.56
  -1  -4  -3  159.76    6.99
  -1  -4  -3  208.54    6.55
   1  -4   3  181.66    5.81
   1   4  -3  179.20    6.60
  -1   4   3  187.54    6.52
  -1   4   3  177.61    6.98
   1   4  -3  202.52    6.68
   1   4  -3  158.50    7.05
  -1   4   3  167.99    7.02
   1  -4   3  179.29    7.30
   1   4  -2  286.81    9.36
   1  -4   2  310.65    9.69
  -1   4   2  308.27   10.10
   1  -4   2  276.54    8.62
  -1  -4  -2  313.57    9.35
   1   4  -2  268.17    9.76
   1   4  -2  314.23    9.23
  -1   4   2  268.07    9.16
  -1   4   2  300.07    9.91
   1  -4   2  291.36   10.08
  -1  -4  -2  292.56   10.00
   1   4  -1 2596.69   72.64
  -1  -4  -1 3280.84   73.07
  -1   4   1 3181.73   72.23
   1  -4   1 2816.03   71.64
  -1   4   1 2831.52   72.98
   1   4  -1 2634.39   72.20
  -1  -4  -1 2322.86   71.99
   1  -4   1 2533.50   72.45
  -1   4   1 2567.55   72.34
   1   4  -1 2802.91   71.73
   1  -4   0 2380.28   62.18
  -1   4   0 2402.52   62.16
   1   4   0 2478.49   61.82
   1   4   0 2247.73   62.82
  -1   4   0 2309.08   63.27
   1  -4   0 2299.11   62.72
  -1  -4   0 2233.63   62.74
  -1  -4   0 2543.79   63.03
   1   4   0 2435.19   62.88
  -1  -4   0 2298.23   61.79
  -1  -4   1 2676.78   69.24
  -1   4  -1 2459.19   70.64
   1  -4  -1 2533.55   70.05
   1  -4  -1 2711.62   70.52
  -1  -4   1 2574.09   69.84
  -1   4  -1 2736.40   69.26
   1  -4  -1 2381.53   69.39
   1   4   2  365.89   10.60
  -1  -4   2  272.23    9.97
   1  -4  -2  310.02    9.50
  -1   4  -2  290.46    9.68
   1  -4  -2  267.88    9.96
   1   4   2  273.31    9.48
  -1   4  -2  315.11    9.02
  -1  -4   2  293.03    9.26
  -1  -4   2  330.88    9.68
  -1   4  -2  298.23   10.30
  -1   4  -3  175.88    5.85
   1   4   3  172.20    6.33
  -1  -4   3  184.68    6.45
   1  -4  -3  166.66    6.93
  -1   4  -3  183.67    6.80
   1  -4  -3  186.28    7.19
  -1  -4   3  199.59    6.58
  -1  -4   4  326.40   10.16
  -1   4  -4  321.15    9.49
   1   4   4  325.17    9.87
  -1  -4   5  305.31    9.84
  -1   4  -5  286.59   10.63
   1  -4  -5  274.53    9.88
  -1  -4   5  306.57   10.05
   1   4   5  282.22    9.08
  -1   4  -5  303.87    9.20
   1  -4  -6  277.23    9.70
  -1   4  -6  237.85    8.94
  -1   4  -6  265.87    9.96
   1   4   6  213.47    8.16
  -1  -4   6  264.57    8.96
  -1   4  -6  270.31    8.29
  -1  -4   6  273.99    9.31
   1  -4  -6  238.20    8.96
  -1  -4   7  617.41   19.59
  -1   4  -7  640.19   17.93
   1  -4  -7  645.99   19.50
  -1  -4   7  634.91   19.17
  -1   4  -7  680.55   19.15
   1  -4  -7  622.16   18.83
  -1   4  -7  598.24   19.77
   1   4   7  666.10   19.89
   1   4   7  529.11   17.91
   1  -4  -7  572.74   19.11
   1   4   8   11.84    2.36
  -1  -4   8   13.24    2.16
   1  -4  -8   12.01    2.27
  -1  -4   8   14.20    2.15
  -1   4  -8   11.17    2.01
  -1  -4   8   11.34    2.04
   1  -4  -8   11.13    1.89
  -1   4  -8   13.39    2.52
   1   4   8   13.28    1.59
   1  -4  -8   10.67    2.06
   1   4   9  219.39    9.67
  -1   4  -9  230.88    9.42
  -1   4  -9  193.85    9.24
   1   4   9  224.57    7.93
  -1  -4   9  212.21    9.05
  -1  -4   9  239.24    9.51
   1  -4  -9  220.67    9.38
   1  -4  -9  240.19    9.00
  -1  -4   9  211.75    8.81
  -1   4  -9  264.69    9.29
   1   4   9  192.87    8.02
  -1   4 -10  638.15   20.22
   1   4  10  673.43   20.86
  -1   4 -10  580.61   20.23
   1  -4 -10  634.88   19.52
  -1  -4  10  625.50   19.68
  -1  -4  10  611.75   20.14
   1   4  10  643.98   19.07
   1  -4 -10  617.15   20.15
  -1  -4  10  619.07   19.80
  -1   4 -10  521.46   19.00
   1  -4 -10  606.70   19.99
   1   4  10  586.10   18.22
  -1  -4  11   42.30    3.68
  -1  -4  11   51.10    4.24
   1   4  11   55.34    4.50
  -1   4 -11   45.89    4.23
   1   4  11   36.69    3.20
   1  -4 -11   52.82    3.92
   1  -4 -11   57.68    4.42
  -1  -4  11   45.20    3.95
  -1   4 -11   53.34    3.99
  -1   4 -11   40.46    3.97
   1  -4 -11   48.92    4.14
   1   4  11   51.35    3.22
  -1  -4  12  123.38    6.67
  -1  -4  12  128.31    7.14
  -1   4 -12  108.05    7.03
   1   4  12  125.81    7.30
   1  -4 -12  142.80    7.48
   1  -4 -12  111.24    6.37
   1  -4 -12  137.47    7.53
  -1   4 -12  136.04    6.92
   1   4  12  124.19    5.77
  -1   4 -12  128.71    7.43
   1   4  13  904.26   24.69
   1   4  13  850.19   27.31
  -1   4 -13  866.59   27.39
   1  -4 -13  623.17   25.84
   1  -4 -13  705.17   25.46
  -1   4 -13  831.89   26.06
   1   4  13  760.82   25.33
  -1   4 -13  956.13   27.39
  -1  -4  13  857.16   25.97
  -1  -4  13  859.64   26.69
   1  -4 -13  963.09   27.50
   1   4  14  372.21   12.02
   1   4  14  339.22   14.24
  -1   4 -14  328.96   13.89
   1  -4 -14  270.97   12.94
   1  -4 -14  342.63   13.21
  -1  -4  14  271.48   12.55
   1   4  14  338.39   12.60
  -1   4 -14  381.58   13.74
  -1   4 -14  329.72   13.71
   1  -4 -14  327.73   13.65
  -1  -4  14  351.67   13.06
  -1  -4  14  344.31   13.79
   1   4  15  496.19   19.01
  -1   4 -15  582.08   20.21
   1   4  15  594.41   18.48
   1   4  15  605.50   21.44
  -1   4 -15  626.71   21.08
   1  -4 -15  598.95   20.88
   1  -4 -15  586.17   20.03
  -1  -4  15  605.40   20.70
  -1  -4  15  570.33   19.65
  -1   4 -15  583.28   21.07
   1  -4 -15  626.23   21.16
  -1  -4  15  538.41   19.77
   1   4  16   81.53    5.39
  -1   4 -16   80.77    5.78
   1   4  16   79.15    4.75
  -1   4 -16   73.15    5.96
   1   4  16   81.07    6.41
   1  -4 -16   71.00    6.11
   1  -4 -16   79.47    5.68
  -1  -4  16   87.75    6.12
  -1  -4  16   73.21    5.30
  -1   4 -16   86.68    6.55
   1  -4 -16   83.16    6.25
  -1  -4  16   67.60    5.43
   1  -4 -17  262.01   11.99
   1   4  17  225.34    9.46
   1  -4 -17  254.93   11.32
  -1  -4  17  239.35   11.45
  -1  -4  17  243.03   10.66
  -1   4 -17  232.56   11.44
   1   4  17  241.79   12.20
  -1   4 -17  254.58   12.08
   1   4  17  238.41   10.53
  -1   4 -17  230.45   10.92
  -1  -4  18  160.24    8.36
   1  -4 -18  159.21    8.81
  -1  -4  18  147.75    8.88
  -1   4 -18  143.90    8.89
   1  -4 -18  169.02    9.47
   1  -4 -18  167.13    9.44
   1   4  18  183.78    8.81
  -1  -4  18  154.53    8.76
   1   4  18  166.49    7.58
  -1  -4  19  224.71   11.01
   1   4  19  249.92   12.30
   1   4  19  225.62    9.53
  -1  -4  19  245.12   10.82
   1  -4 -19  237.95   11.17
   1   4  19  200.49   10.29
  -1  -4  19  230.90   11.53
   1   4  20    6.98    2.33
  -1   4 -20   12.77    3.29
   1  -4 -20    8.98    2.56
  -1  -4  20    9.06    2.47
  -1  -4  20    8.67    2.88
  -1   4 -20    8.01    2.91
   1   4  20    8.73    3.06
  -1   4 -20    8.23    3.20
   1   4  20    9.79    2.14
   1  -4 -20   10.15    2.99
  -1  -4  20    6.01    2.39
   1   4  21  399.35   14.83
   1  -4 -21  386.44   17.23
  -1  -4  21  437.55   16.48
  -1  -4  21  411.44   17.32
  -1   4 -21  421.15   17.80
   1   4  21  453.12   18.23
  -1   4 -21  415.62   17.91
   1  -4 -21  373.57   17.21
  -1  -4  21  373.41   16.37
  -1   4 -22   60.62    5.65
  -1   4 -22   59.37    6.07
   1  -4 -22   45.32    5.33
  -1  -4  22   56.05    4.93
   1   4  22   54.53    5.06
  -1  -4  22   46.48    4.87
   1  -4 -22   57.11    5.47
  -1  -4  22   52.05    5.54
   1  -4 -22   49.05    5.61
  -1   4 -22   58.64    6.08
   1   4  22   46.58    5.96
   1   4  22   66.82    4.71
  -1  -5 -22   11.50    3.69
   1  -5  22    8.99    2.26
  -1  -5 -22   12.00    2.80
   1   5 -22    6.56    3.13
   1  -5  22    9.74    2.67
   1  -5  22    8.03    2.44
  -1   5  22   11.25    2.48
   1   5 -22   11.71    3.15
  -1   5  22   10.49    2.96
   1   5 -22    8.78    2.97
  -1   5  22   12.59    3.62
   1   5 -21  145.61    9.55
   1  -5  21  170.91    8.98
  -1   5  21  163.68   10.10
  -1  -5 -21  163.43    8.91
   1  -5  21  175.97    8.32
   1  -5  21  161.78    9.23
  -1   5  21  197.03   10.31
  -1  -5 -21  168.46   10.40
  -1  -5 -20    8.10    3.23
   1  -5  20    7.40    2.16
   1   5 -20    9.30    2.92
  -1   5  20   11.08    3.10
  -1  -5 -20   10.20    3.01
   1  -5  20    9.42    2.06
  -1  -5 -20    9.80    2.44
   1  -5  20   10.00    2.49
  -1   5  20    7.51    2.70
   1   5 -20   11.00    3.25
   1   5 -19   62.56    5.85
   1  -5  19   53.45    4.11
  -1  -5 -19   53.09    4.54
  -1   5  19   50.72    4.43
   1   5 -19   47.94    5.05
   1  -5  19   46.38    4.64
  -1  -5 -19   53.35    4.91
   1   5 -19   48.52    4.90
   1  -5  19   48.94    4.43
  -1  -5 -19   56.53    5.73
   1   5 -18   82.89    6.43
  -1   5  18   96.14    6.85
  -1  -5 -18   96.39    6.58
   1   5 -18   92.34    6.60
   1   5 -18   91.23    6.78
   1  -5  18  104.15    5.63
   1  -5  18  100.81    6.07
  -1   5  18   89.34    6.45
  -1   5  18   87.55    5.86
   1   5 -17   97.83    6.43
   1  -5  17   83.32    5.63
   1  -5  17   89.94    5.20
  -1  -5 -17   83.65    5.58
  -1   5  17   91.08    5.69
   1   5 -17   88.37    6.45
  -1   5  17   92.25    6.40
  -1  -5 -17   84.48    6.07
  -1   5  17   83.22    6.53
  -1   5  16  104.27    6.23
  -1  -5 -16   98.11    7.24
   1  -5  16  118.42    6.98
  -1  -5 -16  128.34    7.20
   1  -5  16  107.67    6.24
   1  -5  16  114.65    5.94
  -1  -5 -16  111.41    6.35
  -1   5  16  112.77    7.23
   1   5 -16  126.78    7.71
   1   5 -16  115.45    7.33
   1   5 -16  110.64    6.90
  -1   5  16  143.82    8.16
  -1   5  15  111.00    6.13
  -1  -5 -15  100.52    7.07
   1  -5  15  123.94    6.79
  -1  -5 -15  104.47    6.43
   1  -5  15  107.35    5.91
   1  -5  15  107.18    5.58
  -1  -5 -15   83.66    5.52
  -1   5  15   90.65    6.27
   1   5 -15  104.35    6.73
   1   5 -15  112.02    6.90
   1   5 -15  119.01    6.86
  -1   5  15  133.69    7.77
  -1   5  14   29.45    3.73
  -1   5  14   32.25    3.22
  -1  -5 -14   37.80    3.65
   1   5 -14   26.22    3.47
  -1  -5 -14   29.98    3.10
  -1   5  14   32.57    3.76
   1   5 -14   34.82    3.60
  -1  -5 -14   28.59    3.92
   1  -5  14   30.66    2.95
   1  -5  14   37.58    3.71
   1   5 -14   28.50    3.64
   1  -5  14   36.52    3.27
  -1   5  13   22.93    3.46
  -1   5  13   14.33    2.41
  -1  -5 -13   21.60    2.82
   1   5 -13   17.01    2.83
   1  -5  13   18.93    2.39
   1  -5  13   20.19    2.87
   1   5 -13   18.55    2.82
  -1  -5 -13   17.69    3.11
  -1   5  13   18.65    3.00
  -1  -5 -13   17.79    2.29
   1  -5  13   15.89    2.16
   1   5 -13   20.03    3.07
  -1  -5 -12  356.00   14.90
   1  -5  12  427.68   14.54
  -1   5  12  433.23   14.09
  -1  -5 -12  385.41   13.47
  -1   5  12  408.95   14.94
   1   5 -12  426.04   14.40
   1   5 -12  420.99   14.85
   1   5 -12  359.80   14.16
  -1  -5 -12  372.73   13.78
   1   5 -11  394.88   14.30
   1  -5  11  322.69   13.73
  -1  -5 -11  353.51   14.81
  -1  -5 -11  415.55   13.65
  -1   5  11  403.63   13.94
   1   5 -11  412.31   14.57
  -1   5  11  417.24   15.16
  -1   5  11  418.25   15.00
  -1  -5 -11  470.60   14.57
  -1   5  10  209.26    8.50
  -1  -5 -10  205.14    8.09
  -1   5  10  183.24    9.01
  -1  -5 -10  250.58    8.99
   1   5 -10  219.71    8.87
   1  -5  10  205.72    7.88
  -1   5  10  202.18    9.37
   1  -5  10  234.24    9.18
   1   5 -10  188.14    8.74
   1   5  -9 1148.17   36.40
   1  -5   9 1375.25   35.36
   1   5  -9 1239.79   36.65
  -1   5   9 1232.04   37.27
  -1   5   9 1323.60   36.25
  -1  -5  -9 1277.61   35.56
  -1   5   9 1344.73   37.34
   1  -5   9 1244.42   36.47
   1  -5   9 1200.28   37.25
   1  -5   8  322.98   11.91
   1  -5   8  312.05   11.14
   1   5  -8  289.54   10.95
   1   5  -8  315.88   11.80
  -1   5   8  268.79   10.47
  -1  -5  -8  271.00   10.17
  -1   5   8  306.97   11.55
   1  -5   8  320.37   10.08
   1   5  -8  276.80   11.03
  -1   5   8  325.81   11.91
  -1  -5  -8  383.58   12.73
  -1  -5  -7  152.40    6.21
   1   5  -7  165.69    7.58
   1  -5   7  144.36    7.28
  -1   5   7  137.03    7.12
  -1  -5  -7  178.99    6.43
  -1   5   7  167.51    7.55
  -1   5   7  146.42    6.44
   1   5  -7  159.78    6.93
   1  -5   7  149.22    5.93
   1  -5   7  163.61    7.01
   1   5  -6  849.96   24.27
  -1  -5  -6  829.14   23.25
  -1   5   6  794.31   24.56
   1   5  -6  838.48   25.00
  -1  -5  -6  856.13   23.54
  -1   5   6  756.36   23.67
  -1   5   6  754.40   24.54
   1  -5   6  936.15   25.50
   1  -5   6  811.96   22.88
   1  -5   5  119.43    4.78
   1   5  -5  139.41    5.77
   1  -5   5  128.89    5.89
  -1  -5  -5  136.09    6.31
  -1   5   5  127.60    6.30
  -1  -5  -5  126.52    4.94
  -1   5   5  123.99    5.97
  -1  -5  -5  137.46    5.36
   1  -5   5  141.29    6.47
   1   5  -4  113.51    5.18
  -1   5   4  118.34    5.78
   1  -5   4  117.73    4.44
  -1   5   4  124.87    5.16
  -1  -5  -4  121.84    4.50
   1  -5   4  131.07    5.52
  -1  -5  -4  132.13    5.07
   1   5  -3  666.02   18.82
   1   5  -3  651.53   19.15
   1  -5   3  688.44   19.37
   1   5  -2   87.45    3.92
  -1  -5  -2   90.94    3.43
   1   5  -2   92.31    4.43
   1  -5   2   86.73    3.58
   1   5  -1  562.48   16.12
  -1   5   1  516.69   16.45
   1  -5   1  595.35   16.18
  -1  -5  -1  564.36   17.11
  -1   5   1  597.29   16.95
  -1  -5  -1  539.82   15.76
   1   5  -1  594.10   17.00
  -1   5   0  631.16   16.98
   1  -5   0  534.59   16.83
  -1   5   0  592.05   17.63
   1   5   0  558.31   17.55
  -1  -5   0  603.67   16.66
   1   5   0  582.73   16.56
  -1  -5   0  658.75   17.96
   1   5   1  525.55   17.44
   1   5   1  583.63   16.18
  -1  -5   1  540.18   16.50
  -1  -5   1  584.81   17.36
  -1  -5   2   99.42    4.49
  -1  -5   2   98.71    4.18
  -1   5  -2   92.05    3.86
   1   5   2  101.90    3.69
  -1  -5   3  721.13   20.38
  -1   5  -3  680.29   19.59
   1   5   3  700.57   19.13
   1   5   3  691.44   19.54
   1   5   4  104.58    5.64
  -1   5  -4  129.73    5.56
  -1   5  -4  115.69    4.69
   1  -5  -4  135.83    5.49
   1   5   4  121.90    4.59
  -1  -5   4  124.04    5.31
  -1   5  -4  122.22    5.98
  -1  -5   5  132.39    6.01
  -1   5  -5  128.91    4.99
   1  -5  -5  126.78    5.52
  -1  -5   5  134.19    5.68
  -1   5  -5  128.13    5.66
   1   5   5  111.87    4.79
  -1   5  -5  124.13    6.22
  -1  -5   5  122.23    5.45
   1  -5  -5  136.37    6.32
  -1   5  -6  800.70   25.62
   1  -5  -6  840.20   25.58
  -1  -5   6  816.27   25.41
  -1   5  -6  836.83   24.00
  -1   5  -6  768.83   24.70
   1  -5  -6  840.94   24.94
   1  -5  -6  863.51   25.47
   1   5   6  803.74   24.04
  -1  -5   6  781.18   24.81
   1   5   7  138.15    6.18
   1  -5  -7  153.09    6.83
  -1  -5   7  148.49    6.86
   1  -5  -7  170.95    7.69
  -1   5  -7  155.99    7.69
   1  -5  -7  179.96    7.54
  -1  -5   7  166.88    7.44
  -1   5  -7  181.75    6.44
  -1   5  -7  168.01    7.04
   1   5   7  172.16    6.47
   1  -5  -8  323.23   11.20
  -1  -5   8  309.89   11.30
  -1   5  -8  299.19   10.27
  -1  -5   8  274.73   11.43
   1   5   8  352.22   12.51
   1  -5  -8  290.74   11.66
  -1   5  -8  293.69   11.88
   1  -5  -8  309.96   11.53
  -1  -5   8  303.04   11.03
   1   5   8  321.30   10.45
  -1   5  -8  308.93   11.11
  -1   5  -9 1337.19   35.80
   1  -5  -9 1434.02   36.96
   1   5   9 1243.57   35.62
   1  -5  -9 1069.72   36.83
   1   5   9 1263.66   37.66
   1   5   9 1415.27   36.37
  -1  -5   9 1266.22   37.32
   1  -5  -9 1223.91   37.10
  -1   5  -9 1227.26   37.53
  -1   5  -9 1203.56   36.55
  -1  -5   9 1356.21   37.11
   1   5  10  228.77    8.61
  -1   5 -10  212.41    9.37
  -1  -5  10  211.14    9.36
   1  -5 -10  217.17    8.94
  -1  -5  10  213.64    9.10
  -1   5 -10  250.01    9.39
  -1  -5  10  210.85    9.08
   1   5  10  189.85    9.49
   1   5  10  209.78    7.94
   1  -5 -10  211.62    9.33
  -1   5 -10  206.04    9.70
   1  -5 -10  180.58    9.11
  -1   5 -11  418.82   15.14
  -1  -5  11  445.53   15.23
   1  -5 -11  377.60   14.05
  -1   5 -11  363.99   14.90
   1  -5 -11  403.21   15.04
   1  -5 -11  409.04   14.92
   1   5  11  402.98   13.42
   1   5  11  379.51   13.60
   1   5  11  434.56   15.66
  -1  -5  11  414.45   14.61
  -1   5 -11  427.16   14.70
  -1  -5  11  390.62   14.46
  -1   5 -12  384.63   14.69
  -1  -5  12  412.84   14.93
   1  -5 -12  382.77   14.17
  -1  -5  12  391.09   14.31
   1   5  12  414.13   13.16
  -1   5 -12  375.55   15.04
   1  -5 -12  375.06   14.70
   1   5  12  366.71   15.03
  -1  -5  12  383.72   14.30
  -1   5 -12  369.34   14.14
   1  -5 -12  349.92   14.40
   1   5  12  419.07   13.88
   1   5  13   18.47    3.24
  -1  -5  13   19.67    3.01
  -1   5 -13   17.66    3.20
   1   5  13   19.41    2.22
   1  -5 -13   16.05    3.04
   1   5  13   22.15    2.66
   1  -5 -13   20.33    3.02
  -1  -5  13   17.94    2.78
  -1  -5  13   20.00    2.76
  -1   5 -13   24.24    3.04
  -1   5 -13   19.59    3.13
   1  -5 -13   18.38    2.81
   1   5  14   35.97    4.33
  -1  -5  14   25.18    3.45
  -1   5 -14   29.63    4.09
   1   5  14   35.69    3.02
   1  -5 -14   31.12    3.93
   1   5  14   29.45    3.24
   1  -5 -14   29.29    3.61
  -1  -5  14   33.52    3.58
  -1   5 -14   35.67    3.72
  -1   5 -14   34.95    4.02
   1  -5 -14   31.83    3.60
   1   5  15  117.10    7.63
  -1  -5  15  105.10    6.92
  -1   5 -15  109.85    7.20
   1   5  15  114.66    5.84
   1  -5 -15  106.42    7.08
  -1  -5  15  120.85    7.01
  -1   5 -15  102.36    6.57
  -1  -5  15   97.28    6.33
   1   5  15  111.88    6.50
   1  -5 -15  119.68    7.50
  -1   5 -15  121.99    7.42
   1  -5 -15  109.77    6.63
  -1  -5  16  100.15    6.54
  -1   5 -16  124.26    7.21
   1   5  16  103.89    6.41
   1   5  16  112.35    5.76
   1  -5 -16   92.74    6.87
   1   5  16  118.47    7.78
  -1   5 -16  119.18    7.79
  -1   5 -16  103.05    7.03
  -1  -5  16  109.91    7.09
   1  -5 -16   89.74    6.99
  -1  -5  16  121.64    7.13
   1  -5 -16  114.10    6.88
  -1   5 -17   97.95    6.88
   1  -5 -17   95.36    6.42
   1  -5 -17  100.53    7.03
   1   5  17   91.69    5.40
  -1  -5  17   89.88    6.03
  -1   5 -17   85.86    6.72
   1  -5 -17  100.86    7.06
  -1  -5  17   87.52    6.44
   1   5  17   82.80    5.72
  -1   5 -17   90.71    6.34
  -1  -5  18   97.28    6.84
  -1  -5  18   82.28    6.21
   1  -5 -18   92.16    6.45
   1  -5 -18   82.89    6.76
  -1  -5  18   94.95    6.14
   1  -5 -18   94.45    7.05
   1   5  18   86.60    5.90
   1   5  18  111.47    7.81
   1   5  18  105.67    5.64
  -1  -5  19   46.68    5.17
  -1   5 -19   49.60    5.33
  -1  -5  19   58.48    5.19
   1  -5 -19   52.27    4.97
   1   5  19   57.98    4.32
  -1  -5  19   53.33    4.66
   1   5  19   55.71    5.80
  -1   5 -19   60.99    5.42
   1   5  19   43.52    4.35
  -1  -5  20    9.97    2.92
  -1   5 -20    7.62    2.72
  -1   5 -20   11.23    3.23
   1   5  20    9.85    3.21
   1  -5 -20    9.00    3.02
  -1  -5  20    7.33    2.49
  -1   5 -20   11.32    2.77
   1   5  20   10.38    2.55
   1   5  20    9.61    2.19
  -1  -5  20    7.37    2.73
   1  -5 -20    8.27    3.23
  -1  -5  21  180.16    9.74
   1  -5 -21  168.71   10.16
   1   5  21  153.61    7.87
  -1   5 -21  147.07    9.16
  -1  -5  21  175.65   10.00
   1   5  21  175.93   10.58
  -1   5 -21  164.66    9.98
  -1   5 -21  171.00   10.41
   1  -5 -21  195.22   10.82
  -1  -5  21  179.86    9.23
   1  -5 -21  175.97    9.77
  -1  -5  22    7.00    2.63
   1  -5 -22    9.20    3.22
  -1  -5  22   10.43    2.68
   1  -5 -22    9.94    3.12
   1  -5 -22    7.06    3.19
  -1  -5  22    9.95    3.08
  -1   5 -22    5.05    3.00
   1   5  22   10.41    3.21
  -1   5 -22    9.97    2.66
   1   5  22    8.23    2.54
   1   5  22    9.68    2.21
  -1   5 -22   10.36    3.17
  -1  -6 -22  100.43    8.08
  -1   6  22  100.93    6.53
   1  -6  22   89.10    5.91
   1  -6  22   96.89    6.68
   1   6 -22   93.22    7.31
  -1   6  22  107.83    7.99
   1   6 -22   90.28    7.33
  -1   6  22   97.55    7.23
   1  -6  22   94.45    6.75
   1   6 -22   89.53    7.24
   1   6 -21   99.00    7.42
  -1  -6 -21  101.28    7.94
  -1  -6 -21   86.50    6.81
  -1   6  21   89.45    7.52
  -1  -6 -21   97.48    6.62
   1  -6  21  100.44    5.97
   1  -6  21   89.19    6.52
   1   6 -21  103.74    7.66
  -1   6  21  116.63    7.90
   1  -6  21   91.82    6.68
  -1   6  21   94.77    6.33
   1  -6  20   18.19    2.95
   1  -6  20   21.06    3.30
  -1  -6 -20   15.76    3.73
   1   6 -20   25.78    4.12
  -1   6  20   18.31    3.87
  -1   6  20   16.90    3.32
  -1  -6 -20   19.89    3.46
  -1  -6 -20   24.13    3.37
   1  -6  20   21.49    2.86
  -1   6  19  148.80    9.28
   1   6 -19  151.23    9.18
   1   6 -19  152.17    8.76
   1  -6  19  149.27    7.47
   1  -6  19  158.05    8.78
   1   6 -19  139.91    8.83
  -1  -6 -19  173.35    9.30
  -1  -6 -19  156.60    8.23
  -1  -6 -19  144.56    9.34
   1  -6  19  150.28    8.14
   1   6 -18   22.60    3.61
  -1   6  18   21.52    3.06
  -1  -6 -18   26.51    3.61
   1  -6  18   20.73    2.74
  -1   6  18   21.36    3.42
   1  -6  18   22.86    3.11
   1  -6  18   20.24    3.40
  -1  -6 -18   23.77    3.11
   1   6 -18   21.53    3.37
  -1  -6 -18   23.42    4.15
   1   6 -18   18.16    3.29
   1   6 -17   50.59    4.96
  -1   6  17   60.54    5.66
   1  -6  17   59.88    4.69
   1  -6  17   57.14    4.24
  -1  -6 -17   51.81    4.39
   1   6 -17   55.20    5.02
  -1   6  17   63.41    4.71
  -1  -6 -17   48.59    4.77
  -1   6  16  370.34   15.46
  -1   6  16  362.45   13.76
   1  -6  16  381.45   13.30
   1   6 -16  382.55   14.79
  -1  -6 -16  389.43   14.94
   1  -6  16  339.12   14.44
   1  -6  16  370.71   13.78
  -1   6  16  321.38   14.45
   1   6 -16  362.01   14.96
  -1  -6 -16  362.64   15.75
  -1  -6 -16  410.67   14.13
   1   6 -16  365.64   15.11
  -1   6  15  357.96   14.63
  -1   6  15  294.28   12.51
   1  -6  15  333.83   12.35
   1   6 -15  365.35   13.99
  -1  -6 -15  372.59   13.92
   1  -6  15  372.68   13.94
   1  -6  15  340.20   12.65
  -1   6  15  349.68   14.18
   1   6 -15  312.74   13.56
  -1  -6 -15  322.23   14.43
  -1  -6 -15  335.56   12.79
   1   6 -15  351.34   14.09
  -1   6  14 1027.13   32.32
  -1   6  14 1037.98   30.48
   1  -6  14 1032.10   30.04
  -1   6  14  844.57   31.03
   1  -6  14 1031.82   30.12
   1  -6  14  880.86   30.85
   1   6 -14 1066.24   31.68
  -1  -6 -14  940.70   30.19
  -1  -6 -14 1254.10   34.08
   1   6 -14  987.61   31.62
   1   6 -14  973.42   31.58
  -1  -6 -14 1222.22   32.05
   1  -6  13  118.70    6.40
   1  -6  13  112.45    6.81
  -1   6  13  144.09    6.80
   1   6 -13  136.28    7.13
  -1   6  13  117.82    7.10
  -1   6  13  131.76    7.70
  -1  -6 -13  147.18    6.83
  -1  -6 -13  114.08    7.50
   1  -6  13  122.98    6.19
  -1  -6 -13  124.34    6.89
   1   6 -13  149.50    7.64
   1  -6  12  113.34    6.33
   1  -6  12  112.14    5.55
   1  -6  12  116.46    5.64
   1   6 -12  108.92    6.16
  -1   6  12  103.74    6.62
  -1   6  12  129.79    6.17
  -1  -6 -12  109.06    5.71
   1   6 -12  109.49    6.42
  -1   6  12   99.75    6.50
  -1  -6 -12  104.16    7.00
   1   6 -11  417.29   15.46
  -1  -6 -11  420.74   16.49
  -1   6  11  407.17   16.20
  -1  -6 -11  406.32   14.77
  -1   6  11  477.51   16.16
   1   6 -11  496.01   16.08
  -1   6  11  420.01   14.72
  -1  -6 -11  449.92   14.71
   1  -6  11  420.98   15.31
   1   6 -11  457.84   15.50
   1   6 -10  231.73   10.10
   1  -6  10  270.21   11.18
  -1   6  10  272.40   11.15
  -1   6  10  257.35    9.72
  -1  -6 -10  231.90    9.25
   1  -6  10  213.68    9.85
  -1  -6 -10  235.27    9.44
   1   6 -10  265.47   10.92
   1   6 -10  243.52   10.17
   1   6  -9   45.28    3.93
  -1   6   9   50.99    4.13
   1  -6   9   49.85    3.79
   1  -6   9   37.83    3.96
  -1  -6  -9   45.84    3.28
  -1   6   9   58.62    3.77
  -1  -6  -9   42.20    3.97
  -1   6   9   41.19    3.93
   1   6  -9   46.87    3.70
   1   6  -9   44.78    3.72
  -1   6   8  667.08   19.55
   1   6  -8  559.09   19.05
   1   6  -8  556.84   18.48
   1   6  -8  565.17   18.52
   1  -6   8  494.22   18.88
  -1   6   8  601.26   19.44
  -1  -6  -8  590.49   17.85
  -1   6   8  608.23   18.24
  -1  -6  -7   75.34    4.15
   1   6  -7   81.58    4.75
  -1   6   7   66.90    4.61
  -1  -6  -7   72.54    3.96
  -1  -6  -7  102.67    5.73
  -1   6   7   79.41    5.14
   1   6  -7   88.49    4.76
   1  -6   7   71.59    3.76
   1   6  -7   78.59    5.03
  -1   6   7   79.47    4.33
   1  -6   7   90.72    5.39
  -1   6   6  493.51   15.39
  -1  -6  -6  466.00   15.05
   1  -6   6  477.72   15.94
  -1  -6  -6  435.85   16.18
  -1   6   6  524.73   16.74
   1   6  -6  454.19   15.62
  -1  -6  -6  527.65   15.01
   1  -6   6  472.81   14.52
   1  -6   6  554.58   16.95
   1   6  -6  493.33   16.40
  -1   6   6  491.75   16.18
   1   6  -6  461.27   15.69
  -1  -6  -5  802.29   22.53
  -1   6   5  821.96   24.18
   1  -6   5  897.93   24.88
   1  -6   5  797.70   22.44
  -1   6   5  819.39   23.26
  -1  -6  -5  684.60   22.79
  -1   6   5  722.07   24.24
  -1  -6  -5  824.58   24.71
   1   6  -5  793.84   24.38
   1   6  -5  808.59   23.53
   1  -6   5  863.02   23.97
  -1  -6  -4    3.30    1.27
   1   6  -4    2.46    1.17
   1  -6   4    4.66    1.94
  -1   6   4    5.21    1.44
  -1  -6  -4    2.95    1.54
  -1   6   4    3.64    1.63
   1   6  -4    3.91    1.91
   1  -6   4    3.14    0.99
   1  -6   4    2.64    1.49
  -1   6   4    3.29    1.78
   1  -6   3  512.39   15.36
  -1  -6  -3  463.53   14.53
   1  -6   3  441.40   13.96
  -1  -6  -3  482.22   15.71
  -1   6   3  480.32   15.84
   1   6  -3  487.63   15.58
  -1   6   3  498.19   14.65
   1  -6   3  476.34   15.72
  -1   6   3  469.85   15.33
  -1   6   2   41.74    2.84
   1   6  -2   37.74    2.62
  -1  -6  -2   38.12    2.21
   1   6  -2   46.90    3.40
  -1   6   2   39.81    3.33
   1  -6   2   39.81    3.48
  -1  -6  -2   39.27    2.73
   1  -6   2   43.10    3.00
   1   6  -1  527.90   15.92
  -1  -6  -1  535.69   15.71
  -1   6   1  575.78   17.67
   1  -6   1  557.13   16.93
  -1  -6  -1  509.15   16.46
   1  -6   1  534.31   17.34
   1   6  -1  605.33   17.25
   1   6   0  635.88   19.75
   1  -6   0  667.76   20.58
   1  -6   0  637.96   19.48
   1   6   0  672.87   18.66
  -1   6   0  621.91   20.27
  -1  -6   0  678.79   18.74
  -1  -6   1  588.79   16.89
   1   6   1  536.78   16.70
   1   6   1  544.03   15.69
  -1  -6   1  529.94   15.88
  -1   6  -1  550.27   17.59
   1  -6  -1  530.17   16.07
   1   6   2   31.46    2.76
  -1  -6   2   40.55    3.06
   1  -6  -2   27.48    3.10
   1   6   2   47.47    3.44
  -1   6  -2   41.48    2.51
   1   6   2   33.88    2.21
  -1   6  -2   40.37    2.95
   1  -6  -2   39.69    2.66
   1   6   3  432.47   14.69
   1  -6  -3  546.47   15.19
  -1  -6   3  481.29   15.54
  -1   6  -3  477.85   15.25
   1   6   3  487.68   13.98
   1  -6  -3  450.89   15.76
  -1   6  -3  485.38   14.46
   1   6   3  507.42   14.33
   1   6   3  462.39   15.83
   1   6   4    3.49    1.13
  -1   6  -4    4.28    1.15
  -1  -6   4    3.86    1.89
  -1  -6   4    2.52    1.13
   1   6   4    4.81    1.02
  -1   6  -4    4.41    1.81
   1  -6  -4    2.73    2.01
   1   6   4    4.06    1.35
   1   6   4    4.43    1.77
   1  -6  -4    3.51    1.71
  -1   6  -5  803.48   23.72
  -1  -6   5  790.29   24.73
   1   6   5  874.21   23.65
   1  -6  -5  857.11   25.43
  -1   6  -5  813.32   25.37
   1   6   5  799.32   23.80
   1  -6  -5  798.11   24.11
   1   6   5  899.63   25.65
  -1   6  -5  866.29   24.59
  -1  -6   5  851.04   24.34
   1  -6  -5  815.28   24.85
   1   6   6  477.91   15.12
  -1   6  -6  475.68   15.07
  -1  -6   6  415.95   15.28
  -1   6  -6  538.36   16.14
  -1   6  -6  510.15   16.83
   1  -6  -6  485.45   15.71
  -1  -6   6  467.83   16.13
   1  -6  -6  528.24   16.93
   1   6   6  514.76   15.33
   1   6   6  502.38   17.00
   1  -6  -6  537.31   16.52
  -1  -6   7   80.45    4.90
  -1   6  -7   83.45    4.27
   1   6   7   87.86    4.32
   1  -6  -7   84.88    5.23
   1  -6  -7   76.86    4.52
  -1   6  -7   89.05    4.88
  -1  -6   7   79.35    4.60
   1  -6  -7   78.46    4.89
  -1   6  -7   69.21    5.00
  -1  -6   7   78.90    4.76
   1  -6  -8  537.04   17.96
   1  -6  -8  548.02   18.37
  -1  -6   8  570.31   18.26
  -1   6  -8  486.82   16.56
  -1   6  -8  568.98   17.85
  -1  -6   8  559.22   17.78
   1  -6  -8  567.46   17.63
   1   6   8  551.07   18.54
  -1   6  -8  620.70   19.01
  -1  -6   8  529.59   17.50
   1   6   8  499.90   16.54
   1  -6  -9   48.19    3.99
   1  -6  -9   50.70    4.23
   1   6   9   48.42    4.24
   1   6   9   45.77    3.20
  -1  -6   9   49.90    3.99
  -1   6  -9   47.42    3.68
  -1  -6   9   49.36    3.76
   1  -6  -9   39.95    3.43
   1   6   9   44.75    3.31
  -1  -6   9   45.71    3.69
  -1   6  -9   42.72    4.08
   1   6  10  275.51    9.71
   1  -6 -10  295.79   11.55
  -1  -6  10  280.65   10.77
   1  -6 -10  295.46   10.72
   1   6  10  188.77   10.47
   1   6  10  251.66    9.79
  -1   6 -10  306.87   10.95
  -1  -6  10  214.22   10.41
  -1   6 -10  291.70   11.68
   1  -6 -10  259.09   10.94
  -1  -6  10  257.63   10.89
   1   6  11  426.55   14.04
   1  -6 -11  403.01   15.64
  -1  -6  11  436.91   15.75
   1   6  11  361.56   15.39
   1   6  11  385.94   14.14
  -1  -6  11  476.04   15.68
  -1   6 -11  474.64   15.53
  -1   6 -11  452.05   16.49
  -1  -6  11  432.69   15.37
   1  -6 -11  419.44   15.60
   1  -6 -11  431.12   15.00
   1  -6 -12  112.47    6.75
   1  -6 -12  120.86    7.21
  -1  -6  12  102.78    6.58
   1   6  12  110.36    5.47
   1   6  12  141.91    7.59
  -1   6 -12  115.86    7.14
   1   6  12   90.13    5.58
   1  -6 -12  109.65    6.19
  -1   6 -12  108.70    6.66
  -1  -6  12  120.49    6.66
  -1   6 -12  105.29    6.26
  -1  -6  12  105.90    6.35
   1  -6 -13  128.09    7.37
   1  -6 -13  119.14    7.44
   1   6  13  143.34    6.39
   1  -6 -13  149.44    7.39
  -1   6 -13  131.30    7.82
   1   6  13  148.96    7.10
  -1  -6  13  140.78    7.73
  -1  -6  13  123.98    7.11
  -1   6 -13  130.86    7.23
  -1  -6  13  135.64    7.28
   1   6  13  163.71    8.65
   1   6  14 1102.61   31.09
   1  -6 -14 1083.76   33.60
  -1   6 -14 1034.93   33.56
   1   6  14 1242.38   32.65
  -1  -6  14 1005.16   32.76
  -1   6 -14  998.67   32.76
  -1  -6  14  968.02   32.22
  -1   6 -14 1298.89   33.58
  -1  -6  14 1024.13   32.30
   1  -6 -14  942.11   31.85
   1  -6 -14 1019.96   32.89
   1   6  14  982.10   33.31
  -1   6 -15  335.37   14.78
  -1  -6  15  339.52   13.81
  -1   6 -15  352.17   14.56
  -1  -6  15  352.98   14.39
   1  -6 -15  368.19   14.63
  -1   6 -15  322.16   13.70
   1  -6 -15  358.15   13.92
   1   6  15  311.95   14.47
   1   6  15  338.09   12.54
   1  -6 -16  397.78   15.88
  -1  -6  16  376.21   15.40
  -1   6 -16  326.54   15.39
   1   6  16  317.17   13.77
   1  -6 -16  373.67   14.78
  -1  -6  16  381.26   14.93
  -1   6 -16  432.41   15.68
  -1   6 -16  382.86   15.70
   1   6  16  455.57   14.20
   1  -6 -16  323.54   15.00
   1   6  16  384.40   16.03
  -1  -6  17   63.60    5.41
   1   6  17   62.72    4.35
   1  -6 -17   63.00    5.72
   1  -6 -17   58.37    4.97
   1   6  17   48.50    4.56
  -1  -6  17   60.26    4.95
  -1  -6  17   63.11    5.25
  -1   6 -17   58.51    5.73
  -1   6 -17   59.16    5.54
   1  -6 -17   57.90    5.59
   1   6  18   27.64    3.36
  -1   6 -18   22.71    3.51
  -1  -6  18   15.64    3.19
  -1  -6  18   20.59    3.20
   1  -6 -18   21.53    3.73
   1   6  18   18.68    3.85
  -1  -6  18   22.73    3.71
   1   6  18   22.46    2.80
   1  -6 -18   22.01    3.41
   1   6  19  148.51    8.13
  -1   6 -19  141.17    8.59
  -1  -6  19  171.18    9.05
  -1  -6  19  147.24    8.32
   1   6  19  135.34    7.15
   1   6  19  150.67    9.56
  -1   6 -19  142.79    8.86
  -1  -6  19  139.91    8.79
  -1   6 -19  140.47    9.05
  -1  -6  20   19.41    3.66
  -1   6 -20   16.17    2.95
   1   6  20   22.33    3.32
  -1  -6  20   21.32    3.35
   1  -6 -20   17.70    3.72
   1  -6 -20   20.19    3.46
   1   6  20   18.70    2.86
   1   6  20   25.98    4.22
  -1   6 -20   20.22    3.84
  -1  -6  20   21.98    3.24
  -1   6 -20   22.69    3.97
  -1   6 -21   88.06    7.38
   1  -6 -21   97.02    7.11
  -1   6 -21   89.11    7.08
  -1  -6  21  106.17    7.34
   1  -6 -21  102.17    7.70
   1  -6 -21  102.34    7.68
   1   6  21  100.73    6.03
  -1   6 -21   99.56    7.58
   1   6  21   98.84    7.86
  -1  -6  21   97.19    6.82
  -1  -6  21  101.46    7.47
   1  -6 -22   79.35    7.28
   1   6  22   94.29    5.97
  -1  -6  22  120.09    7.84
   1   6  22   92.51    6.60
  -1   6 -22   96.92    7.13
  -1   6 -22   91.33    7.37
   1   6  22   98.54    7.96
   1  -6 -22   92.76    7.03
  -1  -6  22   98.60    6.86
  -1   6 -22   90.16    7.58
  -1  -6  22   99.77    7.54
   1  -6 -22   82.77    7.18
   1  -7  22    4.02    1.87
   1   7 -22    1.14    1.72
  -1   7  22    3.72    2.76
  -1   7  22    3.47    1.81
   1   7 -22    0.61    1.86
   1  -7  22    4.34    2.28
  -1  -7 -22    2.33    2.43
   1  -7  22    2.49    2.00
   1   7 -22    3.82    2.75
  -1   7  22    3.77    2.46
   1   7 -21   16.43    3.56
   1  -7  21   16.00    3.20
  -1   7  21   22.55    4.12
  -1   7  21   24.38    3.77
   1   7 -21   17.25    3.71
  -1  -7 -21   16.23    3.38
   1  -7  21   21.32    2.92
  -1   7  21   17.08    2.81
   1   7 -21   18.10    3.39
  -1  -7 -21   19.36    3.92
   1  -7  21   13.95    2.88
  -1   7  20   38.25    4.01
   1  -7  20   46.23    4.07
  -1  -7 -20   44.68    5.33
  -1  -7 -20   49.46    4.62
   1  -7  20   49.08    4.52
   1  -7  20   47.37    4.90
  -1   7  20   38.81    4.67
   1   7 -20   52.47    5.38
  -1  -7 -20   54.43    5.16
  -1   7  20   43.54    5.22
   1  -7  19   15.97    2.59
  -1  -7 -19   17.38    3.76
  -1  -7 -19   19.23    3.10
   1  -7  19   16.89    2.83
   1  -7  19   15.91    3.18
   1   7 -19   18.81    3.36
  -1   7  19   16.26    3.40
  -1  -7 -19   12.95    3.03
   1   7 -19   12.47    3.03
   1   7 -19   13.09    3.18
   1  -7  18  192.13    8.75
   1   7 -18  155.06    9.40
   1  -7  18  167.73    9.37
  -1  -7 -18  195.28    9.30
   1   7 -18  194.61   10.40
  -1   7  18  190.82   10.22
  -1  -7 -18  189.05    9.89
  -1  -7 -18  246.51   11.95
   1  -7  18  207.37    9.28
   1   7 -18  205.72   10.19
  -1   7  17   70.95    5.69
   1  -7  17   63.10    4.49
   1  -7  17   60.30    5.29
  -1   7  17   55.03    4.55
   1  -7  17   55.53    4.64
   1   7 -17   65.25    5.62
   1   7 -17   66.63    5.71
   1   7 -17   67.18    5.43
  -1  -7 -17   62.74    4.84
   1   7 -16   35.23    4.29
   1  -7  16   40.01    3.57
  -1  -7 -16   43.65    3.87
  -1  -7 -16   41.68    4.26
   1   7 -16   36.75    4.13
  -1   7  16   37.86    4.52
  -1   7  16   39.51    3.69
   1  -7  16   38.40    3.69
  -1   7  16   36.65    4.25
   1   7 -15  301.00   13.44
  -1   7  15  296.21   13.81
  -1   7  15  341.83   12.77
   1   7 -15  332.10   14.07
   1  -7  15  272.53   11.80
   1  -7  15  353.95   13.84
  -1   7  15  364.67   14.28
  -1  -7 -15  347.94   12.99
  -1  -7 -15  301.55   14.18
  -1  -7 -15  385.28   13.94
   1  -7  15  345.13   12.43
   1   7 -15  345.73   13.63
  -1   7  14  342.84   14.17
   1  -7  14  332.67   12.25
   1   7 -14  330.80   13.62
   1  -7  14  320.14   12.08
  -1  -7 -14  321.41   12.46
  -1  -7 -14  332.67   14.48
   1  -7  14  284.05   12.67
  -1   7  14  362.18   14.07
  -1  -7 -14  357.83   13.19
   1   7 -14  327.25   13.16
  -1   7  14  310.93   12.30
   1  -7  13  889.98   25.86
  -1  -7 -13  898.30   28.40
  -1   7  13  796.87   27.78
  -1  -7 -13  775.91   25.67
  -1   7  13  889.28   26.25
   1   7 -13  751.24   26.85
   1  -7  13  855.82   26.87
  -1   7  13  804.01   27.07
   1   7 -13  858.21   26.78
   1   7 -13  893.45   27.47
  -1  -7 -13  858.27   26.50
   1  -7  13  874.20   25.68
   1  -7  12  259.35   10.08
  -1  -7 -12  263.14   12.09
  -1   7  12  275.61   12.10
  -1   7  12  310.27   11.02
  -1  -7 -12  241.63   10.37
   1   7 -12  260.80   11.34
  -1   7  12  247.08   11.36
   1  -7  12  245.15   11.14
   1   7 -12  293.18   11.43
   1   7 -12  257.46   11.37
  -1  -7 -12  299.18   11.01
   1  -7  11  509.17   17.76
   1   7 -11  449.92   16.61
   1   7 -11  486.29   16.88
   1  -7  11  462.29   15.25
   1  -7  11  519.84   17.09
  -1  -7 -11  463.95   15.66
  -1   7  11  406.57   15.46
  -1  -7 -11  498.11   16.04
  -1   7  11  473.57   17.41
   1   7 -11  534.11   17.63
  -1   7  11  418.11   16.52
  -1   7  10  167.37    7.95
   1  -7  10  155.26    8.05
   1   7 -10  158.98    7.50
   1   7 -10  152.35    7.51
   1  -7  10  142.85    6.30
   1  -7  10  144.20    7.26
  -1  -7 -10  113.14    6.25
  -1   7  10  125.47    6.49
  -1  -7 -10  153.68    6.76
   1   7 -10  145.44    7.78
  -1   7  10  155.83    8.27
  -1  -7  -9  604.42   17.77
  -1   7   9  524.99   17.79
  -1  -7  -9  531.19   17.40
   1   7  -9  595.35   19.18
   1  -7   9  511.34   19.14
   1   7  -9  565.47   18.59
  -1   7   9  622.74   19.81
  -1   7   9  488.41   18.38
   1   7  -9  578.39   18.49
  -1  -7  -9  493.41   18.85
   1  -7   9  573.63   17.18
   1   7  -8  374.77   14.36
   1   7  -8  353.35   13.47
   1  -7   8  384.28   14.58
   1   7  -8  379.35   13.93
  -1  -7  -8  380.20   12.94
  -1   7   8  389.75   14.07
   1  -7   8  380.95   13.83
  -1   7   8  411.09   14.81
  -1   7   8  402.60   13.31
  -1   7   7  165.32    8.42
  -1  -7  -7  207.99    9.12
  -1   7   7  218.55    8.79
   1  -7   7  193.38    8.38
   1   7  -7  185.40    8.63
   1  -7   7  166.12    8.56
   1   7  -7  189.64    8.00
   1   7  -7  199.44    8.34
  -1   7   7  208.27    7.91
  -1  -7  -7  169.72    7.37
  -1  -7  -6 1273.98   35.72
  -1   7   6 1552.03   38.77
  -1  -7  -6 1291.94   37.93
  -1   7   6 1076.24   36.87
   1   7  -6 1267.21   37.63
   1   7  -6 1262.96   36.89
  -1  -7  -6 1368.09   36.40
   1  -7   6 1345.94   37.26
   1   7  -6 1276.05   36.72
   1  -7   6 1290.98   37.82
  -1   7   5  993.72   30.44
  -1  -7  -5 1140.34   31.70
  -1   7   5 1073.83   31.42
   1   7  -5  993.54   30.74
   1   7  -5  962.64   29.83
   1   7  -5 1058.98   30.55
   1  -7   5 1068.21   31.27
   1  -7   5  970.43   30.19
  -1   7   5 1033.54   29.75
  -1  -7  -5 1149.12   29.89
  -1  -7  -4 1215.38   38.96
  -1   7   4 1344.20   39.42
  -1  -7  -4 1476.37   38.09
   1   7  -4 1311.47   37.90
  -1   7   4 1230.90   38.62
  -1   7   4 1365.96   38.36
   1  -7   4 1375.67   38.57
  -1   7   4 1402.27   38.05
   1   7  -4 1386.72   38.71
   1  -7   4 1515.06   39.78
   1   7  -4 1414.58   39.14
  -1   7   3   65.28    3.72
   1  -7   3   70.54    4.23
  -1   7   3   66.63    4.28
  -1  -7  -3   64.28    3.25
   1  -7   3   59.30    4.55
  -1   7   3   66.01    4.63
  -1  -7  -3   80.63    4.80
  -1   7   3   69.40    4.13
   1   7  -3   63.18    4.19
  -1  -7  -3   70.44    3.85
   1   7  -3   64.55    4.22
   1   7  -3   67.27    3.74
  -1  -7  -2  242.50    8.96
   1  -7   2  305.76    8.87
   1  -7   2  223.29    9.89
  -1  -7  -2  228.58    8.23
  -1   7   2  242.65    9.17
   1   7  -2  228.22    9.47
  -1   7   2  292.21    9.13
   1   7  -2  256.03    9.69
   1  -7   2  269.20    9.57
  -1   7   2  241.36   10.15
  -1  -7  -2  240.40    9.81
  -1  -7  -1  231.66    8.90
  -1   7   1  288.91    8.90
   1  -7   1  263.31   10.04
  -1   7   1  256.89    9.24
   1  -7   1  251.99    9.29
  -1   7   1  276.47   10.30
   1   7  -1  259.50    9.58
   1  -7   1  237.66    8.42
   1   7  -1  246.97    9.41
  -1  -7  -1  219.00    8.22
  -1  -7  -1  225.09    9.46
  -1   7   0  166.98    6.88
  -1  -7   0  151.89    6.08
   1   7   0  161.11    7.17
   1  -7   0  175.40    6.42
   1  -7   0  164.89    7.45
   1   7   0  177.42    7.23
  -1   7   0  172.91    6.44
  -1   7   0  171.50    7.85
  -1  -7   0  161.75    7.14
   1   7   0  160.96    6.09
   1  -7   0  164.34    7.01
   1   7   1  233.71    7.90
  -1   7  -1  263.57    8.33
  -1  -7   1  230.21    8.96
  -1  -7   1  236.87    8.80
   1   7   1  239.64    8.81
   1  -7  -1  219.12    8.20
   1  -7  -1  227.61    8.77
  -1   7  -1  240.65    8.93
   1  -7  -2  241.93    8.64
   1   7   2  261.82    8.14
  -1   7  -2  236.61    9.08
  -1  -7   2  261.69    9.36
   1  -7  -2  228.58    9.01
   1   7   2  215.61    9.50
   1   7   3   72.14    3.36
   1   7   3   62.87    3.93
   1  -7  -3   68.16    3.84
  -1  -7   3   70.06    3.92
  -1   7  -3   72.93    4.27
  -1   7  -3   70.38    4.84
   1  -7  -3   72.81    4.78
  -1  -7   3   67.60    4.18
   1   7   3   73.21    4.71
  -1  -7   4 1527.94   38.64
   1   7   4 1403.11   37.17
  -1  -7   4 1466.25   38.67
  -1   7  -4 1373.31   38.14
   1   7   4 1324.38   37.67
  -1   7  -4 1259.13   38.87
   1   7   4 1322.09   36.59
  -1  -7   4 1216.05   37.43
   1   7   4 1230.77   38.98
   1  -7  -4 1463.62   39.33
  -1  -7   5  934.20   29.28
  -1  -7   5  993.24   28.79
   1  -7  -5 1042.78   28.88
   1  -7  -5 1034.26   29.63
   1   7   5  957.53   27.97
  -1  -7   5 1029.28   29.35
  -1   7  -5 1016.80   30.12
   1   7   5  905.11   29.82
   1   7   5 1043.21   27.78
   1  -7  -5 1045.09   30.18
   1   7   5  947.85   28.41
  -1  -7   6 1245.17   37.58
   1   7   6 1267.59   38.33
  -1  -7   6 1193.35   37.16
  -1  -7   6 1322.89   37.19
   1   7   6 1256.37   36.22
   1   7   6 1429.58   36.88
  -1   7  -6 1237.90   38.11
   1  -7  -6 1278.40   37.65
   1  -7  -6 1429.91   38.77
   1  -7  -6 1454.61   37.34
  -1   7  -7  187.28    8.11
  -1  -7   7  192.08    8.03
  -1   7  -7  191.72    8.83
  -1  -7   7  187.29    8.29
  -1  -7   7  187.04    8.08
   1  -7  -7  199.81    8.98
   1   7   7  175.37    7.39
   1  -7  -7  174.32    7.79
   1  -7  -7  209.63    8.62
   1  -7  -8  388.39   14.04
  -1   7  -8  386.56   14.52
  -1  -7   8  365.44   13.45
  -1   7  -8  402.46   13.74
   1   7   8  384.84   12.83
  -1  -7   8  355.61   13.40
   1  -7  -8  374.02   13.28
  -1  -7   8  390.60   13.96
   1  -7  -8  400.11   14.63
   1   7   9  764.51   19.56
  -1  -7   9  566.19   19.37
  -1   7  -9  562.16   20.29
   1  -7  -9  574.92   19.83
  -1  -7   9  582.59   19.78
   1   7   9  577.11   20.51
   1  -7  -9  675.87   20.93
   1  -7  -9  496.72   18.77
   1   7   9  654.85   18.89
  -1  -7   9  549.73   19.15
  -1   7  -9  607.19   19.58
  -1   7 -10  121.60    7.49
  -1  -7  10  132.05    7.04
   1   7  10  140.75    6.64
   1  -7 -10  153.37    8.02
  -1  -7  10  126.37    7.16
  -1  -7  10  141.26    7.09
   1   7  10  153.45    6.54
   1  -7 -10  131.95    6.87
  -1   7 -10  141.86    7.18
   1  -7 -10  135.87    7.25
   1   7  10  142.72    7.81
  -1   7 -11  489.88   17.97
  -1   7 -11  447.99   16.10
   1  -7 -11  527.14   17.12
   1  -7 -11  479.20   17.71
  -1  -7  11  478.21   17.32
   1   7  11  510.03   18.36
   1   7  11  539.90   16.74
   1   7  11  497.39   16.02
  -1  -7  11  493.76   17.13
  -1  -7  11  496.75   17.29
   1  -7 -11  472.74   17.42
  -1   7 -11  449.67   16.77
   1  -7 -12  246.63   10.60
   1  -7 -12  281.71   11.95
  -1  -7  12  261.47   11.31
   1   7  12  231.30   11.34
   1   7  12  250.79   10.30
   1   7  12  263.84   10.06
  -1  -7  12  307.88   11.59
  -1   7 -12  244.48   10.77
   1  -7 -12  295.37   11.80
  -1   7 -12  254.73   11.70
  -1  -7  12  250.23   10.96
  -1   7 -13  793.55   27.07
   1  -7 -13  932.58   28.17
   1   7  13  896.06   28.30
  -1   7 -13  864.30   28.01
  -1  -7  13  794.28   26.62
   1   7  13  872.16   26.09
   1   7  13  841.21   25.36
  -1  -7  13  790.76   26.54
  -1   7 -13  937.09   27.29
   1  -7 -13  746.51   26.75
   1  -7 -13  829.08   26.46
  -1  -7  13  814.15   26.92
  -1   7 -14  307.90   13.34
   1  -7 -14  331.82   13.87
   1   7  14  286.26   13.28
  -1   7 -14  309.17   13.73
  -1  -7  14  333.30   13.07
   1   7  14  292.23   12.01
   1   7  14  315.93   11.55
  -1  -7  14  321.87   13.12
  -1   7 -14  296.25   12.64
   1  -7 -14  345.65   13.57
   1  -7 -14  290.42   12.34
  -1  -7  14  305.98   13.03
  -1   7 -15  328.83   14.21
   1  -7 -15  322.74   14.45
   1   7  15  362.29   15.11
   1   7  15  429.13   14.42
   1   7  15  362.07   12.81
  -1   7 -15  274.61   13.18
  -1  -7  15  405.67   14.86
   1  -7 -15  313.61   14.05
  -1  -7  15  338.96   13.87
   1  -7 -15  361.88   13.99
  -1   7 -15  346.57   14.92
  -1  -7  15  322.81   14.05
  -1   7 -16   39.29    4.52
   1   7  16   33.42    3.30
   1  -7 -16   40.10    4.74
   1  -7 -16   35.38    4.17
  -1  -7  16   42.48    4.51
  -1   7 -16   41.10    4.94
  -1  -7  16   38.50    4.19
   1   7  16   45.20    4.22
   1  -7 -16   43.73    4.38
   1  -7 -17   67.27    5.44
   1  -7 -17   59.09    5.50
   1   7  17   70.42    5.45
  -1  -7  17   72.46    5.82
   1   7  17   68.64    6.31
   1   7  17   76.05    4.92
  -1  -7  17   61.67    5.24
   1  -7 -17   60.38    5.74
  -1   7 -17   68.04    5.84
   1  -7 -18  185.01   10.25
  -1  -7  18  203.21   10.03
  -1  -7  18  187.62   10.07
  -1  -7  18  201.19   10.41
   1   7  18  178.09    8.56
   1   7  18  206.14   11.18
  -1   7 -18  208.56   10.39
   1   7  18  200.32   10.00
  -1   7 -19   22.01    3.97
  -1  -7  19   16.28    3.36
  -1  -7  19   18.27    3.28
  -1  -7  19   20.00    3.22
   1   7  19   18.21    2.68
  -1   7 -19   18.05    3.80
   1   7  19   19.53    3.23
  -1   7 -19   18.51    3.62
   1   7  19   16.75    3.84
  -1   7 -20   53.61    5.15
   1   7  20   42.36    4.39
  -1   7 -20   43.39    5.26
  -1  -7  20   46.37    4.97
  -1  -7  20   49.24    4.74
   1  -7 -20   42.07    5.16
   1  -7 -20   49.60    5.00
  -1   7 -20   47.79    5.06
   1   7  20   44.45    5.32
   1  -7 -20   36.75    4.69
  -1  -7  20   51.68    5.02
   1  -7 -21   15.74    3.65
  -1   7 -21   16.99    3.44
   1  -7 -21   17.25    3.50
  -1  -7  21   15.09    3.24
  -1  -7  21   15.98    3.38
   1   7  21   23.29    4.38
  -1   7 -21   17.34    3.59
  -1  -7  21   17.95    3.18
   1  -7 -21   18.56    3.45
  -1   7 -21   15.82    3.84
  -1   7 -22    3.55    2.33
   1   7  22    4.66    2.26
   1  -7 -22    4.73    2.92
   1  -7 -22    5.35    2.81
  -1   7 -22    6.24    2.89
  -1  -7  22    3.43    2.57
   1  -7 -22    1.87    1.97
  -1  -7  22    4.36    2.27
   1   7  22    3.91    2.59
  -1   7 -22    6.77    3.12
  -1  -7  22    5.56    2.47
   1  -8  21    1.81    1.85
   1   8 -21    2.24    2.61
  -1  -8 -21    2.61    2.60
  -1   8  21    2.94    2.16
  -1  -8 -21    3.55    2.16
  -1   8  21    3.16    2.68
   1   8 -21    2.95    2.48
  -1   8  21    3.11    1.91
   1  -8  21    3.35    2.14
   1  -8  21    3.99    2.34
  -1  -8 -21    3.72    2.28
   1   8 -21    3.08    2.38
   1   8 -20   32.82    4.67
  -1   8  20   45.01    5.29
  -1   8  20   35.57    3.91
   1  -8  20   41.93    4.70
   1  -8  20   35.36    3.73
  -1  -8 -20   38.53    4.83
   1  -8  20   31.97    3.70
  -1   8  20   41.54    4.70
  -1  -8 -20   30.52    4.13
   1  -8  19   47.36    4.27
   1  -8  19   44.68    4.08
   1   8 -19   51.56    5.09
  -1   8  19   48.86    5.37
  -1   8  19   46.23    4.23
   1   8 -19   45.09    4.92
  -1  -8 -19   41.49    5.28
  -1  -8 -19   40.25    4.20
  -1  -8 -19   43.35    4.54
   1  -8  19   49.55    4.82
   1   8 -18   22.69    3.70
   1  -8  18   22.42    2.92
  -1  -8 -18   22.74    4.02
   1   8 -18   18.80    3.35
  -1   8  18   26.61    4.19
  -1  -8 -18   19.79    3.29
   1  -8  18   24.56    3.13
   1  -8  18   22.36    3.49
   1   8 -18   24.26    3.70
  -1  -8 -18   20.43    3.01
  -1   8  17  323.18   14.19
   1  -8  17  341.51   13.93
   1  -8  17  335.80   12.70
   1   8 -17  290.79   13.62
   1   8 -17  321.70   14.29
   1  -8  17  328.86   12.78
  -1  -8 -17  326.27   13.62
   1   8 -17  332.27   14.05
  -1  -8 -17  344.89   15.40
  -1  -8 -17  333.46   13.19
  -1   8  16   41.90    3.83
  -1  -8 -16   37.86    3.78
   1  -8  16   40.96    3.78
  -1   8  16   31.89    4.17
   1   8 -16   30.55    4.13
  -1  -8 -16   37.04    4.01
   1  -8  16   35.77    3.47
   1   8 -16   39.25    4.26
   1  -8  15    8.42    2.03
  -1  -8 -15    8.08    2.97
  -1   8  15    9.28    3.05
  -1  -8 -15   11.73    2.38
  -1   8  15    9.32    2.16
   1  -8  15   11.30    2.27
  -1   8  15   10.72    2.67
   1   8 -15   11.46    2.63
   1   8 -15   11.83    2.88
  -1  -8 -15   11.00    2.45
   1  -8  14  472.23   16.09
   1  -8  14  396.59   16.82
  -1  -8 -14  485.83   16.84
  -1   8  14  453.86   16.20
  -1  -8 -14  497.62   16.63
   1   8 -14  466.80   17.31
  -1   8  14  440.26   17.35
  -1   8  14  497.60   18.49
  -1  -8 -14  414.59   17.76
   1  -8  14  476.81   16.11
   1   8 -14  462.56   17.49
   1   8 -14  500.39   17.39
   1   8 -13 2036.23   56.56
  -1  -8 -13 2158.81   55.85
  -1   8  13 1842.96   54.78
  -1  -8 -13 2041.85   55.18
   1  -8  13 1966.92   56.03
   1   8 -13 1946.89   56.46
  -1   8  13 2009.52   57.28
   1  -8  13 1911.52   56.96
  -1   8  13 1868.99   56.32
   1  -8  13 1898.44   54.42
   1   8 -12  362.05   14.45
  -1   8  12  390.54   15.49
   1  -8  12  375.39   15.15
  -1  -8 -12  367.91   13.52
  -1   8  12  382.14   13.67
   1  -8  12  351.25   14.12
   1   8 -12  403.87   14.66
   1   8 -12  412.05   15.26
   1  -8  12  338.03   12.87
  -1  -8 -12  374.29   13.82
  -1   8  12  414.22   15.17
  -1  -8 -11  313.88   12.37
   1  -8  11  324.97   11.97
  -1   8  11  350.88   13.99
   1   8 -11  350.81   13.33
  -1  -8 -11  346.88   12.60
  -1   8  11  358.43   12.66
   1   8 -11  358.12   13.96
  -1   8  11  379.52   14.65
   1  -8  11  322.20   13.78
   1   8 -11  333.08   13.38
  -1   8  10   65.89    4.94
   1  -8  10   68.35    5.28
   1  -8  10   61.74    3.93
   1   8 -10   72.51    4.95
   1   8 -10   72.78    5.12
  -1  -8 -10   63.86    5.43
   1   8 -10   67.29    5.06
  -1  -8 -10   60.52    4.24
  -1   8  10   59.69    4.23
  -1  -8 -10   67.09    4.37
  -1   8  10   74.45    5.56
  -1  -8  -9  151.90    6.70
   1  -8   9  151.32    7.94
  -1  -8  -9  115.36    7.36
  -1   8   9  162.37    7.66
   1   8  -9  147.26    7.41
   1   8  -9  160.58    7.95
   1  -8   9  137.91    6.28
   1   8  -9  143.25    7.20
  -1  -8  -9  157.76    6.90
   1  -8   9  177.82    7.73
   1   8  -8   43.36    3.93
   1   8  -8   40.20    3.48
   1   8  -8   41.63    3.78
   1  -8   8   40.83    2.98
  -1   8   8   42.26    3.79
   1  -8   8   42.96    4.01
   1  -8   8   27.99    3.21
  -1   8   8   45.92    4.32
  -1  -8  -8   47.83    4.32
  -1   8   8   38.79    3.24
  -1  -8  -8   46.57    3.35
  -1  -8  -7  237.19   10.49
  -1   8   7  222.76    9.77
   1   8  -7  240.49    9.59
   1  -8   7  253.09    9.99
   1   8  -7  252.13   10.33
   1  -8   7  252.25    8.68
   1   8  -7  232.75    9.74
   1  -8   7  231.43   10.33
  -1   8   7  246.23    9.22
  -1  -8  -7  225.79    8.95
   1  -8   6  129.56    7.29
   1   8  -6  137.50    7.01
   1  -8   6  121.93    6.47
  -1  -8  -6  158.44    7.79
  -1   8   6  160.79    7.85
  -1   8   6  132.04    6.77
   1   8  -6  128.40    6.74
  -1  -8  -6  137.97    6.16
   1   8  -6  127.66    6.45
   1  -8   6  136.39    5.72
  -1  -8  -5  294.62   10.18
  -1   8   5  293.02   10.23
  -1  -8  -5  254.81   11.20
  -1   8   5  303.20   11.74
  -1   8   5  273.87   10.88
   1  -8   5  266.16    9.47
   1   8  -5  294.93   10.99
   1   8  -5  284.37   11.12
   1   8  -5  273.05   10.22
   1  -8   5  260.25   10.52
   1  -8   5  297.18   11.56
  -1   8   4   66.25    3.80
   1   8  -4   57.07    4.26
  -1   8   4   52.22    4.01
   1  -8   4   62.40    4.56
   1   8  -4   53.31    3.55
   1  -8   4   61.17    4.12
  -1   8   4   45.02    4.15
  -1  -8  -4   70.16    4.87
  -1   8   4   57.43    3.91
   1   8  -4   54.92    3.96
  -1  -8  -4   56.96    3.66
   1  -8   4   50.31    3.17
  -1  -8  -3  707.30   21.08
  -1   8   3  666.08   21.09
  -1   8   3  703.72   19.53
   1   8  -3  634.81   19.29
   1  -8   3  665.18   20.95
   1   8  -3  561.40   19.91
   1  -8   3  647.50   18.87
  -1  -8  -3  563.46   19.11
   1   8  -3  657.66   20.37
  -1  -8  -3  596.51   18.68
   1  -8   3  640.92   20.04
  -1   8   3  680.56   20.48
  -1   8   3  649.16   19.72
   1  -8   2  274.24   10.35
   1  -8   2  270.36   10.91
   1   8  -2  284.23   10.61
  -1   8   2  291.54   11.25
  -1   8   2  269.16   10.18
   1   8  -2  275.66    9.61
  -1  -8  -2  280.41    9.94
   1  -8   2  267.07    9.34
  -1   8   2  268.91    9.71
   1   8  -1  453.07   14.65
   1   8  -1  409.07   14.75
   1  -8   1  421.97   13.41
   1  -8   1  422.22   15.01
  -1   8   1  454.59   14.40
   1  -8   1  407.68   14.13
  -1  -8  -1  409.83   13.85
  -1   8   1  419.65   13.68
  -1  -8  -1  436.34   15.00
  -1   8   1  462.57   15.45
  -1   8   0  136.80    6.39
  -1   8   0  137.89    7.06
  -1  -8   0  167.76    7.33
   1  -8   0  122.89    5.63
   1   8   0  144.69    6.59
  -1  -8   0  133.02    6.24
   1  -8   0  142.59    7.13
  -1   8   0  151.18    6.02
   1  -8   0  149.99    6.55
   1   8   0  135.99    6.78
  -1   8  -1  436.30   14.57
  -1  -8   1  444.81   13.90
   1  -8  -1  436.25   14.50
   1  -8  -1  480.60   15.72
  -1  -8   1  439.47   14.99
  -1  -8   1  433.22   14.66
   1   8   1  468.71   14.65
  -1   8  -1  428.06   13.83
   1  -8  -1  370.83   13.57
   1   8   1  494.64   15.70
  -1  -8   2  272.94   10.44
  -1   8  -2  257.96   10.67
   1   8   2  286.81   11.05
  -1  -8   2  272.38   10.12
  -1   8  -2  273.67    9.54
  -1  -8   2  300.57    9.81
  -1   8  -2  271.97   10.10
   1   8   2  266.67    9.09
   1  -8  -2  247.77    9.52
   1  -8  -2  279.40   10.17
  -1  -8   3  627.44   19.61
  -1   8  -3  615.36   19.94
  -1  -8   3  655.44   20.56
  -1   8  -3  625.10   20.92
   1  -8  -3  717.62   19.87
   1  -8  -3  716.60   21.52
   1   8   3  590.45   19.66
  -1  -8   3  660.83   20.26
  -1   8  -3  707.94   19.61
   1   8   3  620.88   18.79
   1   8   3  609.83   20.86
   1  -8  -4   62.81    3.80
   1   8   4   60.42    3.75
   1   8   4   55.37    4.48
  -1   8  -4   51.74    3.38
  -1   8  -4   55.44    4.44
  -1  -8   4   56.22    4.04
  -1  -8   4   55.01    4.03
   1   8   4   53.13    3.07
   1  -8  -4   58.34    4.53
  -1   8  -4   54.02    3.84
  -1  -8   4   54.91    3.68
  -1   8  -5  263.91   10.27
  -1   8  -5  282.34   11.25
   1   8   5  284.20    9.99
  -1  -8   5  271.20   10.52
  -1   8  -5  295.77    9.96
   1  -8  -5  262.16   11.04
  -1  -8   5  284.52   10.15
   1  -8  -5  295.08   10.22
   1   8   5  259.83    9.03
  -1  -8   5  259.47   10.35
  -1   8  -6  124.73    6.38
  -1  -8   6  128.10    6.26
  -1  -8   6  138.23    6.78
  -1   8  -6  142.90    7.33
  -1   8  -6  119.80    5.96
  -1  -8   6  140.77    6.80
   1  -8  -6  122.66    7.17
   1  -8  -6  139.45    6.40
   1   8   6  142.03    6.22
   1  -8  -6  141.04    6.82
  -1  -8   7  246.41    9.56
   1  -8  -7  209.26   10.07
   1  -8  -7  243.20    9.82
  -1   8  -7  222.12    8.86
  -1  -8   7  232.35    9.77
   1  -8  -7  212.89    9.03
   1   8   7  246.47   10.59
   1   8   7  204.25    8.60
  -1  -8   7  263.39   10.01
  -1   8  -7  249.30   10.57
  -1  -8   8   43.62    3.81
   1  -8  -8   40.74    3.53
  -1   8  -8   44.45    4.23
  -1  -8   8   35.18    3.33
  -1  -8   8   42.51    3.73
   1   8   8   42.58    3.21
  -1   8  -8   38.58    3.22
   1   8   8   43.24    3.26
   1  -8  -8   47.14    4.06
   1  -8  -8   42.84    4.34
   1   8   9  126.79    6.57
   1  -8  -9  138.29    7.09
  -1   8  -9  158.29    7.52
  -1  -8   9  154.77    7.49
   1  -8  -9  159.34    8.29
  -1   8  -9  163.89    7.15
   1  -8  -9  161.64    7.89
  -1   8  -9  157.65    8.34
  -1  -8   9  145.12    7.50
  -1  -8   9  156.11    7.65
   1   8   9  158.29    6.94
   1  -8 -10   71.16    5.59
   1   8  10   63.11    4.26
   1  -8 -10   61.97    4.94
   1  -8 -10   75.19    4.93
  -1  -8  10   68.61    4.95
   1   8  10   77.57    5.78
  -1   8 -10   74.04    5.66
  -1   8 -10   62.00    4.35
  -1  -8  10   69.50    5.12
   1   8  10   80.12    4.59
  -1  -8  10   75.76    5.09
  -1   8 -10   70.39    4.96
   1  -8 -11  352.06   13.18
   1   8  11  359.57   14.39
   1   8  11  389.91   13.08
  -1  -8  11  339.64   13.52
  -1  -8  11  342.87   13.42
  -1  -8  11  344.97   13.18
   1   8  11  310.48   12.18
   1  -8 -11  339.02   13.51
  -1   8 -11  318.40   12.52
   1  -8 -11  328.96   14.04
  -1   8 -11  338.33   14.14
  -1   8 -11  391.22   13.81
   1  -8 -12  427.77   16.01
  -1  -8  12  366.39   14.76
   1  -8 -12  421.52   14.72
  -1   8 -12  381.38   13.99
   1   8  12  408.79   15.94
  -1   8 -12  372.38   15.55
  -1   8 -12  365.92   14.52
  -1  -8  12  379.48   14.76
   1  -8 -12  364.50   14.84
  -1  -8  12  421.13   15.01
   1   8  12  493.33   14.98
   1   8  12  322.14   13.06
   1  -8 -13 1915.70   47.58
  -1  -8  13 1717.91   48.33
   1   8  13 1891.26   46.95
   1  -8 -13 2055.47   49.09
  -1   8 -13 1810.76   49.09
   1   8  13 1767.34   46.01
   1  -8 -13 1737.19   48.61
  -1   8 -13 1971.81   48.14
  -1  -8  13 2108.60   48.51
  -1   8 -14  447.59   18.57
  -1   8 -14  483.64   18.52
  -1  -8  14  469.48   17.88
   1   8  14  631.40   18.61
  -1  -8  14  461.41   18.06
   1  -8 -14  536.92   18.06
  -1   8 -14  505.06   18.04
   1  -8 -14  476.31   18.24
  -1  -8  14  486.19   17.94
   1   8  14  548.45   19.56
   1  -8 -14  542.14   19.45
   1   8  14  436.85   16.46
  -1   8 -15   10.84    2.79
  -1  -8  15   10.37    2.48
   1  -8 -15   10.88    2.78
   1  -8 -15    9.11    2.76
  -1   8 -15   12.25    2.73
   1  -8 -15   10.25    2.42
  -1   8 -15   10.87    2.95
   1   8  15    9.73    2.09
  -1  -8  15   11.46    2.75
   1   8  15   13.87    2.64
  -1   8 -16   40.59    4.47
   1  -8 -16   35.56    3.92
   1   8  16   42.79    4.11
   1   8  16   41.26    4.66
   1  -8 -16   36.46    4.59
  -1   8 -16   33.26    4.44
   1  -8 -16   36.64    4.31
  -1  -8  16   37.05    4.09
   1   8  16   37.08    3.54
  -1  -8  16   32.28    3.94
  -1  -8  16   40.12    4.39
  -1  -8  17  334.13   14.09
   1  -8 -17  284.55   13.55
   1   8  17  336.26   12.35
   1   8  17  350.55   15.23
  -1   8 -17  310.07   13.55
  -1  -8  17  275.00   12.88
   1   8  17  306.18   12.84
  -1  -8  17  330.89   13.63
  -1  -8  18   20.67    3.37
   1  -8 -18   21.70    3.59
  -1   8 -18   23.35    3.99
  -1   8 -18   19.50    3.35
  -1   8 -18   24.56    4.03
   1   8  18   22.55    2.91
   1   8  18   29.46    4.48
  -1  -8  18   21.55    3.44
   1  -8 -18   29.54    4.55
   1   8  18   10.72    2.35
  -1  -8  19   46.14    5.02
  -1   8 -19   45.72    5.37
   1   8  19   47.19    4.08
  -1  -8  19   50.53    4.88
   1   8  19   42.73    5.26
   1  -8 -19   47.40    5.24
   1  -8 -19   48.09    4.79
   1   8  19   57.04    5.00
  -1   8 -19   41.78    4.76
  -1   8 -19   47.06    5.36
  -1  -8  20   41.34    4.45
  -1   8 -20   39.87    4.89
   1   8  20   39.41    4.31
  -1   8 -20   36.75    4.50
   1  -8 -20   40.85    4.62
   1  -8 -20   34.37    4.53
   1   8  20   41.48    5.27
  -1  -8  20   41.74    4.71
  -1   8 -20   44.45    5.19
  -1  -8  20   37.75    4.70
   1  -8 -20   35.41    4.77
  -1   8 -21    4.65    2.84
  -1   8 -21    2.90    2.11
  -1  -8  21    2.37    2.25
  -1  -8  21    3.91    2.57
   1   8  21    8.51    3.36
   1  -8 -21    2.17    2.52
   1  -8 -21    2.18    2.27
  -1   8 -21    3.94    2.65
  -1  -8  21    4.69    2.30
   1  -8 -21    4.07    2.41
  -1   9  21   12.40    2.93
  -1  -9 -21   12.57    3.09
   1   9 -21   15.02    3.41
  -1  -9 -21   11.75    4.03
   1   9 -21   12.76    3.40
   1  -9  21   14.56    2.71
  -1   9  21   14.62    3.54
   1   9 -21   13.82    3.20
   1  -9  21   14.72    3.19
  -1  -9 -21   13.21    2.77
   1  -9  21   15.42    2.87
  -1   9  21   19.28    3.03
   1  -9  20   84.67    5.86
  -1  -9 -20   80.65    6.01
  -1  -9 -20   76.21    6.19
   1  -9  20   79.54    5.64
   1   9 -20   89.11    7.10
  -1  -9 -20   77.40    7.12
   1   9 -20   81.01    6.58
  -1   9  20   68.05    6.10
  -1   9  20   85.31    5.90
  -1   9  20   89.27    7.22
   1   9 -20   81.75    6.73
   1  -9  20   79.95    6.50
  -1  -9 -19    8.36    2.69
  -1   9  19    9.07    3.02
   1  -9  19    8.69    2.28
   1  -9  19    8.89    2.51
   1   9 -19    6.41    2.84
   1  -9  19    8.73    2.33
  -1   9  19    6.64    2.09
  -1   9  19    9.74    2.76
  -1  -9 -19    9.66    3.30
   1  -9  18   55.45    4.68
  -1   9  18   60.22    4.78
   1   9 -18   62.02    5.70
   1   9 -18   53.88    5.36
   1   9 -18   58.60    5.46
  -1   9  18   59.27    5.71
  -1  -9 -18   56.56    5.02
   1  -9  18   63.14    4.78
   1  -9  18   65.72    5.55
   1  -9  17   -0.39    1.46
  -1   9  17    1.62    2.10
  -1  -9 -17    1.17    1.81
   1   9 -17   -0.38    2.05
   1   9 -17    1.53    2.05
   1  -9  17   -0.75    1.77
  -1  -9 -17    2.21    1.92
   1  -9  17   -0.10    1.47
  -1   9  17    0.15    2.09
   1   9 -16   72.50    5.94
   1   9 -16   81.09    6.02
   1  -9  16   79.59    5.28
   1  -9  16   74.37    5.37
   1   9 -16   70.79    6.00
  -1  -9 -16   79.60    5.77
   1  -9  16   85.57    6.09
  -1   9  16   85.39    6.40
  -1  -9 -16   92.24    6.96
  -1  -9 -16   74.82    5.42
  -1  -9 -15   10.88    2.46
   1   9 -15   15.46    2.93
  -1  -9 -15   13.77    2.63
  -1   9  15   13.52    2.28
   1   9 -15   12.06    2.90
  -1   9  15    9.98    2.85
   1  -9  15   11.54    2.30
   1  -9  15    9.87    2.28
  -1  -9 -14  271.70   12.55
   1   9 -14  331.97   12.70
  -1   9  14  286.32   12.01
   1  -9  14  324.79   13.14
   1   9 -14  350.59   12.70
  -1   9  14  297.58   12.92
  -1  -9 -14  302.86   11.20
  -1   9  14  359.30   11.77
  -1  -9 -13  212.43   11.23
   1   9 -13  239.64   11.13
  -1   9  13  246.22   10.22
  -1   9  13  240.30   11.13
  -1   9  13  253.95   11.99
   1  -9  13  239.27   11.63
  -1  -9 -13  252.87   10.25
   1   9 -13  249.43   10.91
  -1  -9 -13  217.99    9.94
   1   9 -13  236.39   11.26
   1  -9  13  225.02    9.55
  -1   9  12    5.25    1.80
   1   9 -12    3.71    2.34
  -1   9  12    5.53    2.14
   1  -9  12    3.21    2.17
  -1  -9 -12    4.54    1.76
   1   9 -12    5.30    2.39
   1  -9  12    4.25    1.69
  -1  -9 -12    5.33    1.96
   1   9 -12    5.24    1.79
  -1   9  12    6.21    2.92
   1   9 -11  274.02   11.46
  -1  -9 -11  226.05   11.28
  -1   9  11  258.95   11.10
  -1  -9 -11  236.80   10.01
   1  -9  11  232.38   11.05
  -1   9  11  234.64   11.41
   1   9 -11  243.04   10.92
   1   9 -11  237.42   10.52
  -1  -9 -11  213.77    9.57
  -1   9  11  256.35   10.13
   1  -9  11  235.78    9.43
   1  -9  11  242.45   10.62
  -1  -9 -10    9.70    1.94
  -1  -9 -10   12.68    2.20
  -1   9  10   12.72    2.18
  -1   9  10   10.87    2.91
  -1  -9 -10   15.12    3.17
   1   9 -10   11.16    2.51
   1  -9  10   12.00    2.05
   1  -9  10   12.91    2.61
   1   9 -10   15.44    3.13
  -1   9  10   11.53    2.45
   1   9 -10   13.23    2.23
   1  -9  10   13.14    2.87
  -1  -9  -9  452.50   15.08
  -1   9   9  424.87   14.96
  -1   9   9  403.44   15.81
   1  -9   9  496.59   16.33
   1   9  -9  467.49   16.58
   1   9  -9  409.44   15.31
  -1  -9  -9  461.79   15.03
   1  -9   9  435.71   16.69
   1   9  -9  444.29   16.16
   1  -9   9  431.90   14.49
  -1  -9  -9  420.93   16.65
  -1   9   9  470.09   17.09
  -1   9   8   65.80    4.25
  -1  -9  -8   50.77    3.71
  -1   9   8   50.30    4.23
   1   9  -8   56.41    4.64
   1   9  -8   48.23    4.00
   1  -9   8   48.72    4.70
   1   9  -8   54.58    4.44
   1  -9   8   54.33    4.37
  -1  -9  -8   54.66    3.77
   1  -9   8   54.10    3.50
  -1  -9  -8   59.47    5.03
  -1   9   8   56.63    4.97
  -1  -9  -7  590.74   18.04
  -1   9   7  540.66   18.68
   1   9  -7  533.18   19.03
   1   9  -7  573.75   18.40
   1  -9   7  540.51   19.39
   1   9  -7  541.89   18.72
   1  -9   7  555.37   18.62
   1  -9   7  548.44   17.18
   1  -9   6   13.99    2.52
  -1   9   6   13.58    2.37
   1   9  -6   13.14    2.09
   1  -9   6   15.09    1.95
   1   9  -6   19.20    2.98
   1   9  -6   13.82    2.43
  -1   9   6   16.99    3.00
  -1  -9  -6   17.04    2.71
   1  -9   6   12.74    2.49
  -1   9   6   11.11    1.84
  -1  -9  -6   14.06    2.09
  -1  -9  -5  181.47    9.08
   1   9  -5  185.92    8.58
   1  -9   5  211.54    8.72
  -1   9   5  193.73    8.24
   1   9  -5  174.97    7.89
  -1   9   5  183.06    9.22
   1  -9   5  191.23    9.15
  -1   9   5  197.91    8.72
  -1   9   5  230.86    8.34
  -1  -9  -5  214.74    8.25
   1   9  -5  213.29    9.13
   1  -9   5  169.85    7.27
   1   9  -4  158.25    7.61
   1   9  -4  135.86    7.31
  -1   9   4  165.12    6.89
   1   9  -4  157.69    6.80
   1  -9   4  138.81    6.27
  -1  -9  -4  159.66    6.83
   1  -9   4  160.91    7.89
  -1   9   4  151.75    7.35
   1  -9   4  150.31    7.15
  -1  -9  -4  137.97    7.49
  -1   9   4  152.30    8.05
  -1   9   4  156.61    7.09
  -1   9   3  208.73    8.26
   1  -9   3  215.46    8.98
  -1   9   3  204.37    8.98
   1  -9   3  236.72    9.88
   1   9  -3  218.16    8.34
  -1   9   3  260.08   10.39
  -1  -9  -3  193.42    9.15
  -1   9   3  221.26    8.69
   1   9  -3  212.55    9.21
   1   9  -3  201.42    9.16
  -1  -9  -3  188.11    8.07
   1  -9   3  209.39    7.86
   1  -9   2  370.18   12.93
   1  -9   2  362.83   13.58
   1   9  -2  353.10   13.13
   1   9  -2  359.31   12.00
   1   9  -2  378.05   13.18
  -1   9   2  345.55   12.53
  -1  -9  -2  365.49   12.37
   1  -9   2  326.50   11.65
  -1   9   2  375.37   12.23
  -1   9   2  355.65   13.68
  -1  -9  -2  358.72   13.54
   1  -9   1  869.47   23.97
  -1   9   1  736.97   23.76
   1  -9   1  813.80   24.93
  -1  -9  -1  844.29   23.89
  -1   9   1  862.83   26.22
  -1  -9  -1  859.54   25.67
   1   9  -1  802.80   23.81
  -1   9   1  788.46   24.48
   1   9  -1  760.16   24.69
   1   9  -1  857.38   25.64
   1  -9   1  843.53   25.90
   1  -9   0   22.34    2.19
  -1  -9   0   20.81    2.52
  -1   9   0   21.72    2.28
   1  -9   0   21.07    2.47
  -1  -9   0   19.54    2.84
   1   9   0   18.99    2.06
   1  -9   0   22.69    2.86
   1   9   0   18.45    2.51
   1   9   0   27.71    3.12
  -1  -9   0   21.58    2.19
  -1   9   0   21.45    2.57
  -1   9  -1  837.86   24.61
  -1  -9   1  786.84   23.80
   1  -9  -1  752.45   24.39
  -1  -9   1  788.06   25.06
   1  -9  -1  893.49   26.11
   1  -9  -1  830.36   23.88
   1   9   1  862.51   25.74
   1   9   1  786.69   24.39
  -1  -9   1  769.65   24.20
  -1   9  -1  828.00   23.90
   1  -9  -2  338.49   12.51
  -1  -9   2  341.90   12.85
   1  -9  -2  375.30   12.11
  -1   9  -2  300.18   13.05
   1  -9  -2  334.11   13.52
  -1   9  -2  386.46   12.13
  -1  -9   2  354.42   12.45
   1   9   2  348.18   12.49
  -1  -9   2  316.20   11.75
  -1   9  -2  360.31   12.56
   1   9   2  392.92   13.69
  -1   9  -3  215.81    9.81
  -1  -9   3  233.08    9.52
  -1   9  -3  210.10    8.39
  -1  -9   3  206.99    8.93
   1  -9  -3  209.78    8.49
  -1   9  -3  217.36    8.98
  -1  -9   3  229.16    8.76
  -1  -9   4  134.88    6.65
  -1   9  -4  145.17    7.06
  -1  -9   4  172.91    7.67
  -1   9  -4  151.92    7.82
   1   9   4  190.91    7.30
   1  -9  -4  141.79    7.75
   1  -9  -4  140.93    6.57
  -1  -9   4  144.59    7.14
  -1   9  -4  149.90    6.65
   1   9   4  100.39    7.02
  -1  -9   5  207.38    8.74
  -1   9  -5  200.83    8.05
   1   9   5  210.31    8.44
   1   9   5  164.27    8.76
  -1  -9   5  206.07    8.37
  -1   9  -5  197.19    8.44
   1  -9  -5  175.95    8.94
  -1  -9   5  185.25    8.59
  -1   9  -5  188.42    9.28
   1   9   6   15.58    2.16
   1   9   6   14.50    2.03
   1  -9  -6   13.61    2.14
   1   9   6   11.72    2.62
  -1   9  -6   15.71    2.79
  -1   9  -6   15.91    2.33
  -1  -9   6   12.75    2.12
  -1  -9   6   17.60    2.58
   1  -9  -6   13.46    2.51
  -1   9  -6   16.72    2.18
  -1  -9   6   14.42    2.41
   1  -9  -7  563.61   18.47
   1  -9  -7  600.25   17.95
   1   9   7  494.09   17.09
  -1  -9   7  544.01   18.24
  -1   9  -7  525.63   18.88
   1   9   7  514.42   18.94
  -1   9  -7  568.38   17.58
  -1  -9   7  532.98   18.26
   1  -9  -7  585.64   19.47
   1   9   7  501.63   17.09
  -1   9  -7  470.73   17.94
  -1  -9   7  559.31   18.04
   1   9   8   53.42    3.74
  -1  -9   8   52.80    4.28
  -1   9  -8   44.16    3.62
   1  -9  -8   55.46    4.86
  -1  -9   8   58.10    4.45
   1  -9  -8   51.57    3.99
   1   9   8   54.53    3.76
  -1  -9   8   53.76    4.06
  -1   9  -8   55.55    4.14
  -1   9  -8   52.28    4.82
   1   9   8   53.01    4.85
   1  -9  -8   55.19    4.38
  -1   9  -9  401.42   14.47
  -1   9  -9  449.92   16.62
  -1  -9   9  427.40   15.42
   1  -9  -9  435.64   16.35
   1   9   9  388.10   14.34
  -1  -9   9  402.84   15.31
   1   9   9  403.45   14.20
   1  -9  -9  417.23   14.85
  -1  -9   9  444.84   15.31
   1  -9  -9  457.66   15.78
  -1   9 -10   12.16    2.25
   1   9  10   10.97    2.06
   1  -9 -10   12.47    2.31
   1   9  10   10.53    2.56
  -1  -9  10   12.98    2.53
  -1   9 -10   14.05    2.54
  -1   9 -10   10.98    2.70
   1  -9 -10   13.14    2.70
   1  -9 -10    9.97    2.77
   1   9  10    8.10    1.96
  -1  -9  10   13.80    2.56
  -1  -9  10   11.21    2.46
   1   9  11  243.23   10.06
  -1  -9  11  243.02   10.90
  -1   9 -11  272.15   11.98
  -1  -9  11  251.29   10.98
   1   9  11  210.83   11.14
  -1   9 -11  248.30   10.21
   1   9  11  255.65    9.95
   1  -9 -11  254.61   10.65
   1  -9 -11  240.48   11.00
  -1   9 -11  277.47   11.06
  -1  -9  11  215.94   10.55
   1  -9 -11  259.56   11.81
   1  -9 -12    6.65    2.29
   1   9  12    5.39    2.37
   1  -9 -12    4.58    1.86
   1   9  12    6.98    1.93
  -1  -9  12    6.30    2.30
   1  -9 -12    6.25    2.80
  -1   9 -12    4.24    2.46
  -1   9 -12    7.64    2.01
  -1   9 -12    4.52    1.95
   1   9  12    4.68    1.72
  -1  -9  12    4.52    2.21
  -1  -9  12    4.22    2.10
  -1   9 -13  238.27   11.54
  -1  -9  13  233.91   10.88
   1   9  13  212.11    9.88
   1   9  13  223.53    9.63
  -1  -9  13  232.02   10.90
   1  -9 -13  239.95   11.60
  -1   9 -13  222.35   10.59
   1   9  13  272.02   12.29
   1  -9 -13  225.82   10.26
   1  -9 -13  216.71   10.66
  -1   9 -13  257.08   10.41
  -1  -9  13  270.80   11.11
   1   9  14  327.26   12.20
  -1   9 -14  324.33   12.54
  -1  -9  14  330.89   13.43
   1  -9 -14  356.08   14.54
  -1   9 -14  260.17   12.34
  -1   9 -14  320.72   14.01
   1  -9 -14  298.64   13.30
   1  -9 -14  303.33   12.67
   1   9  14  298.00   12.53
  -1  -9  15   12.64    2.73
  -1   9 -15    9.59    2.69
   1   9  15   10.17    2.29
   1  -9 -15   11.91    2.86
   1  -9 -15   12.77    3.20
   1  -9 -15    9.84    2.56
   1   9  15    9.83    2.30
  -1   9 -15   12.23    2.95
  -1  -9  15   11.94    2.90
  -1  -9  16   81.79    6.02
  -1  -9  16   86.37    6.25
   1   9  16   93.17    7.21
   1  -9 -16   76.87    6.08
  -1   9 -16   78.32    5.85
   1   9  16   83.58    5.31
  -1  -9  16   78.08    6.03
   1   9  17    0.18    1.41
   1  -9 -17    1.21    2.50
  -1  -9  17    0.75    2.01
   1  -9 -17   -0.36    2.01
   1   9  17   -0.47    2.77
  -1   9 -17   -0.15    2.39
   1   9  17    0.67    1.67
   1  -9 -17    2.20    2.02
  -1   9 -17   -0.13    2.19
  -1  -9  17    0.63    2.08
  -1  -9  17    0.40    1.89
   1   9  18   52.38    4.80
   1   9  18   54.01    4.38
  -1   9 -18   67.06    6.00
   1   9  18   61.39    6.03
   1  -9 -18   48.36    5.51
   1  -9 -18   59.67    5.26
  -1  -9  18   54.03    5.31
  -1   9 -18   61.31    6.08
  -1  -9  18   56.25    5.09
   1  -9 -18   58.32    5.45
  -1  -9  18   67.60    5.60
  -1   9 -18   59.97    5.37
  -1  -9  19    8.99    2.57
   1  -9 -19    5.47    2.81
  -1  -9  19    7.59    2.41
  -1   9 -19    6.22    2.63
  -1   9 -19    6.72    2.70
   1   9  19    9.65    3.05
   1  -9 -19   10.45    2.83
  -1  -9  19   10.33    2.87
   1   9  19   10.17    2.62
  -1   9 -19   10.35    2.84
  -1   9 -20   80.79    6.86
  -1   9 -20   84.84    7.21
   1   9  20   88.30    7.46
  -1  -9  20   83.77    6.37
   1  -9 -20   92.29    6.74
   1  -9 -20   72.81    6.38
   1   9  20   81.29    5.56
   1  -9 -20   78.71    6.89
   1   9  20   65.06    5.62
  -1   9 -20   92.23    6.90
  -1  -9  20   77.80    6.51
  -1  -9  21   10.02    2.93
   1   9  21   16.36    2.76
   1  -9 -21   16.23    4.01
  -1   9 -21   15.29    3.64
  -1   9 -21   13.42    3.55
   1   9  21   13.43    3.53
   1  -9 -21   16.01    3.23
  -1  -9  21    9.64    2.97
   1  -9 -21   14.26    3.33
  -1  -9  21   11.82    2.84
  -1   9 -21   11.46    3.28
   1 -10  20   30.34    4.28
   1  10 -20   40.95    4.82
  -1 -10 -20   41.24    4.57
   1  10 -20   39.28    4.78
  -1  10  20   46.68    5.38
   1 -10  20   45.86    4.42
  -1 -10 -20   32.49    4.95
   1  10 -20   41.82    5.10
  -1  10  20   32.79    4.39
  -1 -10 -20   44.81    4.49
  -1  10  20   44.82    4.34
   1 -10  20   41.37    4.18
  -1  10  19  194.71   11.00
   1 -10  19  183.85    9.13
   1 -10  19  172.10    9.03
  -1  10  19  190.23    9.32
  -1 -10 -19  210.81    9.84
  -1  10  19  193.97   10.38
  -1 -10 -19  182.12   10.75
  -1 -10 -19  162.78    9.41
   1 -10  19  176.87    9.87
  -1  10  18  152.50    9.38
   1 -10  18  139.84    8.31
   1 -10  18  132.63    7.51
  -1 -10 -18  103.59    7.40
   1  10 -18  135.63    8.40
   1  10 -18  150.81    8.73
  -1 -10 -18  123.20    8.88
  -1  10  18  127.70    7.45
   1 -10  18  142.67    7.71
  -1  10  17  271.34   12.35
   1  10 -17  230.34   11.46
  -1  10  17  256.82   12.70
   1  10 -17  229.38   11.70
   1 -10  17  197.11   10.82
  -1 -10 -17  197.81   11.62
  -1  10  17  250.66   10.68
  -1 -10 -17  228.28   10.90
   1 -10  17  236.39   10.37
   1  10 -17  238.11   11.34
   1 -10  17  233.93   10.54
  -1  10  16  216.88   11.38
   1 -10  16  205.79    9.65
   1 -10  16  206.84    9.38
   1  10 -16  218.68   10.61
  -1  10  16  227.28   11.05
  -1 -10 -16  189.24    9.56
   1  10 -16  215.87   10.70
   1  10 -16  212.94   10.90
  -1 -10 -16  211.73   10.08
   1 -10  16  207.43   10.27
  -1  10  15   82.68    6.45
   1 -10  15  103.68    6.72
  -1 -10 -15   69.65    6.45
  -1 -10 -15   97.58    6.11
   1  10 -15   93.19    6.71
   1 -10  15  100.89    5.87
   1 -10  15   84.25    6.98
  -1 -10 -15   85.58    6.04
   1  10 -15  101.00    7.09
   1 -10  14  201.50   10.80
  -1  10  14  198.49    9.26
  -1 -10 -14  219.16    9.62
   1  10 -14  218.80   10.89
   1 -10  14  210.31    9.19
  -1  10  14  186.85   10.27
  -1 -10 -14  221.39    9.93
   1  10 -14  223.46   10.80
  -1 -10 -13  116.00    6.61
  -1  10  13  118.45    7.83
  -1  10  13   96.91    6.80
   1  10 -13  112.58    7.34
   1 -10  13  104.49    7.34
  -1  10  13  111.86    6.35
  -1 -10 -13  100.31    6.09
   1  10 -13  109.43    7.24
   1 -10  13  112.09    6.11
   1  10 -13  110.51    6.85
  -1 -10 -12  148.17    7.22
  -1  10  12  135.15    8.08
   1 -10  12  121.42    7.84
   1  10 -12  130.45    8.00
   1 -10  12  116.79    7.23
  -1 -10 -12  127.90    6.99
   1 -10  12  133.64    6.58
   1  10 -12  125.82    7.82
  -1  10  12  120.85    6.88
  -1  10  12  163.77    9.08
   1  10 -12  136.58    7.67
  -1 -10 -11  739.90   27.16
   1  10 -11  817.16   26.66
  -1  10  11  918.90   25.98
  -1 -10 -11  863.13   25.65
  -1 -10 -11  727.98   25.09
   1  10 -11  755.64   25.90
   1  10 -11  823.42   27.02
   1 -10  11  851.98   25.11
  -1  10  11  759.09   27.09
   1 -10  11  881.82   27.80
   1 -10  11  835.31   26.47
  -1  10  11  823.44   26.69
  -1  10  10  298.99   11.51
   1 -10  10  286.84   12.89
  -1 -10 -10  286.02   13.11
   1  10 -10  311.58   12.86
  -1 -10 -10  308.40   11.68
  -1 -10 -10  317.98   11.65
   1 -10  10  291.08   10.94
   1 -10  10  283.78   12.12
   1  10 -10  309.25   12.95
  -1  10  10  292.81   13.04
  -1  10  10  308.22   12.52
   1  10 -10  282.81   11.94
   1  10  -9  229.55   10.50
   1 -10   9  210.13    8.74
   1 -10   9  218.58   10.60
  -1  10   9  225.85   10.32
   1 -10   9  212.37   10.09
  -1  10   9  266.26    9.84
  -1 -10  -9  242.61    9.61
  -1 -10  -9  230.91   11.02
  -1  10   9  178.99   10.15
  -1 -10  -9  232.80    9.25
   1  10  -9  229.41    9.81
   1  10  -9  207.25   10.08
  -1  10   8   51.56    3.91
  -1 -10  -8   48.70    3.71
   1  10  -8   49.52    4.39
  -1 -10  -8   50.84    4.74
  -1  10   8   42.18    4.60
   1  10  -8   54.31    4.32
   1 -10   8   45.10    4.06
  -1  10   8   48.68    4.31
   1 -10   8   47.65    4.58
   1  10  -8   46.12    4.31
   1 -10   8   50.15    3.52
  -1  10   7   24.06    3.28
  -1  10   7   14.67    2.65
   1 -10   7   15.72    2.59
   1  10  -7   18.50    2.95
   1 -10   7   18.87    2.19
   1  10  -7   16.34    2.83
  -1 -10  -7   16.60    3.29
   1 -10   7   13.87    2.89
  -1 -10  -7   20.53    2.42
   1  10  -7   16.51    2.37
   1 -10   6   14.45    2.85
  -1  10   6   17.33    2.77
  -1 -10  -6   15.95    3.04
   1 -10   6   18.09    2.20
   1  10  -6   16.02    2.34
  -1  10   6   15.77    2.32
   1  10  -6   16.64    2.87
  -1  10   6   19.17    2.35
  -1 -10  -6   18.34    2.22
   1  10  -6   17.40    2.77
   1 -10   6   16.33    2.63
  -1  10   6   12.05    2.72
   1 -10   5  304.20   12.62
   1  10  -5  326.76   12.43
  -1  10   5  324.69   12.25
  -1  10   5  314.80   11.65
   1  10  -5  314.36   12.38
   1  10  -5  337.98   11.67
  -1  10   5  263.80   10.86
  -1 -10  -5  339.60   11.54
  -1  10   5  296.94   12.89
  -1 -10  -5  308.68   12.89
   1 -10   5  262.45   11.89
   1 -10   5  288.22   10.78
   1 -10   4   69.21    5.28
  -1  10   4   68.96    4.90
  -1  10   4   66.56    4.41
   1 -10   4   66.42    3.93
  -1 -10  -4   65.19    4.36
   1  10  -4   66.79    4.89
  -1  10   4   64.39    4.14
   1 -10   4   73.14    4.81
  -1 -10  -4   61.76    4.94
  -1  10   4   65.83    5.17
   1  10  -4   65.56    4.98
   1  10  -4   68.81    4.25
   1 -10   3  218.31   10.26
  -1  10   3  196.80    8.75
  -1 -10  -3  236.95    9.26
   1 -10   3  258.07    8.97
   1 -10   3  245.30    9.95
   1  10  -3  243.80    9.20
   1  10  -3  251.35   10.31
  -1  10   3  271.61   11.11
  -1 -10  -3  225.68   10.28
  -1  10   3  222.21    9.30
  -1 -10  -3  215.33    8.59
   1  10  -3  263.85   10.51
  -1  10   2  418.22   14.21
  -1 -10  -2  391.88   13.26
  -1 -10  -2  462.23   15.66
   1  10  -2  463.66   15.42
   1  10  -2  408.86   13.61
  -1  10   2  369.92   14.98
   1  10  -2  375.31   14.36
   1 -10   2  395.92   14.32
   1 -10   2  414.96   13.45
  -1  10   2  382.25   13.58
  -1 -10  -2  406.36   13.92
   1 -10   2  434.54   15.52
   1  10  -1   48.16    4.25
   1 -10   1   60.94    3.74
  -1  10   1   62.72    3.88
  -1  10   1   56.25    4.06
   1  10  -1   52.65    3.53
  -1 -10  -1   61.72    3.74
   1 -10   1   63.93    4.35
  -1 -10  -1   57.32    4.58
   1  10  -1   55.84    4.24
   1 -10   1   60.53    4.85
   1  10   0  110.95    6.44
   1 -10   0  104.99    5.29
  -1  10   0  119.33    5.65
  -1 -10   0  113.10    5.72
  -1 -10   0  112.82    5.42
  -1  10   0  102.97    5.64
   1  10   0  105.14    5.18
   1 -10   0  113.11    5.93
  -1 -10   0  109.75    6.45
   1  10   0  116.95    6.12
   1 -10   0   99.03    6.54
   1 -10  -1   57.50    4.14
   1  10   1   65.69    3.72
  -1  10  -1   57.81    3.78
  -1 -10   1   56.61    4.04
   1  10   1   55.82    4.16
   1 -10  -1   60.84    4.94
  -1  10  -1   49.36    4.44
  -1 -10   1   61.40    4.62
   1  10   1   57.54    4.60
   1 -10  -1   57.04    3.72
  -1 -10   1   57.82    3.78
  -1  10  -1   50.84    3.91
  -1 -10   2  379.28   14.31
  -1 -10   2  421.83   13.45
   1  10   2  375.19   12.67
  -1  10  -2  406.84   13.27
  -1 -10   2  378.78   13.50
   1  10   2  395.04   13.61
   1 -10  -2  389.96   13.71
   1 -10  -2  341.89   12.84
   1  10   2  370.87   14.42
  -1  10  -2  385.27   13.60
   1 -10  -2  391.13   14.87
  -1  10  -2  370.13   14.55
   1  10   3  235.87    8.69
  -1  10  -3  236.42    9.58
  -1 -10   3  248.15    9.47
   1  10   3  239.21   10.48
  -1 -10   3  232.18    9.62
  -1  10  -3  200.72    8.85
   1 -10  -3  245.79    9.31
  -1  10  -3  247.50   10.70
  -1 -10   3  242.87   10.32
   1  10   4   65.17    3.72
   1  10   4   53.38    4.59
  -1  10  -4   71.64    5.32
  -1 -10   4   61.83    4.72
   1 -10  -4   61.61    4.30
  -1  10  -4   70.26    4.62
  -1 -10   4   61.50    4.13
   1  10   4   64.59    4.27
  -1 -10   4   61.68    4.42
  -1  10  -4   71.85    4.37
   1  10   5  323.98   11.30
   1  10   5  275.23   11.22
  -1  10  -5  297.72   12.76
   1 -10  -5  289.02   12.70
  -1 -10   5  301.28   11.93
  -1  10  -5  318.63   11.59
   1  10   5  319.93   12.90
  -1 -10   5  300.69   12.13
  -1 -10   5  320.09   11.69
  -1  10  -5  305.05   11.81
   1  10   5  321.39   10.76
  -1 -10   6   16.05    2.67
   1  10   6   14.62    2.18
   1  10   6   18.18    2.40
  -1 -10   6   15.26    2.47
   1 -10  -6   18.06    3.26
  -1  10  -6   17.14    3.06
   1  10   6   19.04    3.18
   1 -10  -6   16.11    2.41
  -1  10  -6   14.81    2.43
  -1  10  -6   14.40    2.37
  -1 -10   6   16.28    2.38
   1  10   6   15.16    2.01
  -1 -10   7   20.20    2.91
  -1 -10   7   15.80    2.52
   1  10   7   20.55    2.56
   1  10   7   16.81    2.06
   1 -10  -7   15.93    2.24
   1  10   7   17.61    3.15
  -1  10  -7   20.19    2.75
   1 -10  -7   19.09    3.17
  -1  10  -7   20.98    3.06
   1  10   7   14.49    2.19
  -1  10  -7   18.05    2.51
  -1 -10   7   19.24    2.86
   1  10   8   43.33    3.56
   1 -10  -8   56.31    4.15
   1 -10  -8   47.56    4.13
   1  10   8   52.31    3.75
  -1 -10   8   49.74    4.21
  -1  10  -8   41.42    3.71
  -1 -10   8   48.51    4.32
   1  10   8   41.40    4.41
   1 -10  -8   45.94    4.64
  -1  10  -8   49.85    4.64
  -1  10  -8   43.01    3.99
  -1 -10   8   52.06    4.10
  -1 -10   9  200.56    9.96
  -1  10  -9  240.59    9.64
   1 -10  -9  231.93    9.61
  -1  10  -9  237.59   10.05
  -1 -10   9  240.90   10.00
   1 -10  -9  205.59    9.79
   1  10   9  194.46    8.80
   1  10   9  204.00    8.92
  -1 -10   9  241.57   10.30
  -1  10  -9  226.64   10.78
   1 -10  -9  189.05   10.19
  -1  10 -10  301.18   11.68
  -1 -10  10  294.94   12.22
   1  10  10  292.34   11.42
  -1  10 -10  298.25   13.27
  -1 -10  10  312.46   12.59
  -1 -10  10  297.67   12.12
   1  10  10  257.40   10.87
   1 -10 -10  311.83   11.94
   1 -10 -10  277.25   12.25
   1 -10 -10  309.35   13.31
   1  10  11  840.19   25.59
   1 -10 -11  881.97   26.46
  -1  10 -11  839.31   26.05
   1 -10 -11  838.75   26.88
  -1 -10  11  835.62   26.55
  -1 -10  11  767.35   26.46
   1  10  11  878.97   28.27
  -1  10 -11  760.79   27.44
   1  10  11  772.51   25.44
  -1 -10  11  837.45   26.77
   1 -10 -11  824.45   27.78
  -1  10 -12  110.22    6.92
   1  10  12  120.52    6.75
  -1 -10  12  123.03    7.22
   1 -10 -12  125.77    7.92
   1 -10 -12  121.42    7.29
   1  10  12  137.57    6.71
   1  10  12  128.47    8.15
  -1  10 -12  133.92    8.21
  -1 -10  12  123.28    7.38
  -1 -10  12  128.44    7.37
  -1  10 -13  118.31    7.72
   1 -10 -13  112.32    7.16
   1  10  13  102.52    6.05
   1 -10 -13  110.07    6.61
  -1  10 -13  116.19    6.70
   1 -10 -13   99.28    7.32
  -1 -10  13  101.78    6.82
  -1  10 -13  113.92    6.84
   1  10  13  109.21    6.39
  -1 -10  13  108.10    6.88
  -1 -10  13  111.99    7.10
  -1 -10  14  221.28   10.53
  -1  10 -14  211.26    9.77
   1  10  14  185.25    9.21
  -1  10 -14  204.34   10.88
   1  10  14  203.42    9.19
   1 -10 -14  215.57   11.23
  -1 -10  14  225.09   10.73
   1 -10 -14  217.59   10.60
  -1  10 -15  102.70    6.81
   1  10  15  102.92    6.07
  -1 -10  15  101.21    6.88
  -1  10 -15  100.42    6.43
   1  10  15  121.08    7.99
   1  10  15   84.01    5.83
  -1 -10  15  100.02    6.76
   1 -10 -15   88.34    6.56
   1  10  16  230.13    9.83
  -1  10 -16  185.99   10.15
  -1 -10  16  217.27   10.87
   1 -10 -16  209.48   10.41
   1  10  16  241.00   12.08
  -1 -10  16  215.44   10.76
   1  10  16  228.25   10.33
   1 -10 -16  196.56   10.69
  -1 -10  16  213.65   10.63
   1 -10 -16  249.52   12.21
   1 -10 -17  222.76   11.12
  -1  10 -17  224.20   11.22
   1  10  17  221.82   10.22
   1 -10 -17  242.07   10.74
  -1 -10  17  123.25    8.82
  -1 -10  17  223.30   10.71
  -1  10 -17  243.00   11.99
   1  10  17  237.04   11.95
   1 -10 -17  213.81   11.46
  -1  10 -17  227.86   10.85
  -1  10 -18  146.20    9.08
  -1 -10  18  141.90    8.53
  -1  10 -18  137.74    9.18
  -1  10 -18  142.62    8.43
  -1 -10  18  141.39    8.80
   1  10  18  137.81    8.02
   1 -10 -18  154.82    8.55
  -1 -10  18  155.22    8.71
   1 -10 -18  126.46    8.84
  -1  10 -19  182.68   10.34
  -1  10 -19  176.67   10.57
   1  10  19  194.94    8.86
   1  10  19  201.90    9.73
   1 -10 -19  170.90    9.59
  -1 -10  19  180.02    9.69
  -1  10 -19  181.64    9.89
   1 -10 -19  200.32   11.09
  -1 -10  19  203.74   10.35
   1  10  19  179.89   10.78
  -1 -10  19  188.84   10.11
   1 -10 -20   46.70    4.86
   1  10  20   44.38    5.86
   1 -10 -20   37.78    4.91
  -1  10 -20   45.81    5.40
  -1 -10  20   41.12    4.69
  -1  10 -20   42.02    5.45
  -1  10 -20   47.00    4.99
   1  10  20   37.99    4.34
   1 -10 -20   47.69    5.63
  -1 -10  20   54.19    5.19
   1  10  20   44.17    4.13
  -1 -10  20   43.82    5.04
   1  11 -19   43.01    5.06
   1  11 -19   43.81    4.94
  -1 -11 -19   30.01    4.10
   1  11 -19   42.90    5.11
  -1 -11 -19   44.11    4.44
  -1  11  19   38.69    4.67
   1 -11  19   46.93    4.87
  -1 -11 -19   45.22    5.53
  -1  11  19   33.89    3.86
   1 -11  19   41.04    4.19
  -1  11  19   37.71    4.82
   1 -11  19   43.17    4.16
  -1 -11 -18   47.21    4.70
  -1  11  18   41.82    5.31
   1 -11  18   55.03    5.42
   1 -11  18   50.70    4.45
  -1  11  18   56.31    4.65
  -1 -11 -18   43.72    5.33
   1 -11  18   46.88    4.57
   1  11 -18   49.01    5.10
  -1 -11 -18   44.76    4.47
  -1  11  17  212.33    9.47
  -1  11  17  159.05   10.31
  -1 -11 -17  188.73    9.61
  -1 -11 -17  200.37    9.53
   1  11 -17  196.01   10.37
  -1 -11 -17  171.97   10.39
   1 -11  17  171.60    9.03
   1 -11  17  174.15    8.71
   1 -11  17  159.77    9.43
   1  11 -17  179.34    9.84
  -1  11  16   29.42    4.29
  -1  11  16   29.88    3.98
  -1 -11 -16   24.01    3.33
  -1  11  16   25.02    3.28
   1 -11  16   26.01    4.25
  -1 -11 -16   29.12    4.32
   1  11 -16   21.16    3.60
   1 -11  16   22.90    3.15
   1  11 -16   24.57    3.91
   1  11 -15  373.58   15.62
   1  11 -15  371.37   15.61
  -1 -11 -15  388.91   14.69
  -1  11  15  394.30   15.76
  -1  11  15  367.81   16.18
   1 -11  15  372.63   13.82
  -1  11  15  392.31   14.48
   1  11 -15  358.72   15.11
   1 -11  14  118.79    8.23
   1  11 -14  131.29    8.19
  -1 -11 -14  133.16    7.33
   1 -11  14  133.21    6.82
   1 -11  14  147.32    8.12
   1  11 -14  145.05    8.51
  -1 -11 -14  106.32    8.15
  -1 -11 -14  109.69    6.71
  -1  11  14  111.35    7.57
   1  11 -13  267.28   11.72
  -1  11  13  289.31   12.15
   1  11 -13  253.24   11.35
  -1 -11 -13  248.02   10.23
  -1 -11 -13  255.20   10.34
   1 -11  13  246.52   11.63
  -1  11  12   15.80    2.66
   1  11 -12   15.06    3.20
  -1 -11 -12   14.47    2.50
  -1  11  12   11.28    2.68
   1 -11  12   16.52    2.49
  -1 -11 -12   14.36    3.74
   1  11 -12   15.70    2.95
  -1  11  12   18.60    3.61
  -1 -11 -12   13.01    2.41
   1  11 -12   16.19    3.18
   1 -11  12   13.19    3.12
  -1  11  11  226.38   11.23
   1  11 -11  271.13   11.92
  -1  11  11  256.90   10.57
   1 -11  11  267.97   12.30
  -1 -11 -11  257.76   10.75
   1 -11  11  280.78   11.77
   1 -11  11  264.58   10.21
   1  11 -11  281.45   11.56
   1  11 -11  256.41   11.93
  -1  11  11  282.92   12.77
  -1 -11 -11  304.54   13.16
  -1  11  10   74.76    5.65
   1  11 -10   81.00    5.56
   1 -11  10   72.65    5.46
   1  11 -10   78.32    5.88
   1 -11  10   73.81    4.68
  -1 -11 -10   77.16    5.01
  -1  11  10   80.74    5.23
  -1 -11 -10   78.49    4.96
  -1 -11 -10   68.25    5.91
  -1  11  10   86.56    6.52
   1  11 -10   79.49    5.96
   1 -11  10   78.67    6.13
  -1 -11  -9  220.93    9.21
  -1  11   9  197.43    8.78
   1  11  -9  209.38   10.06
   1 -11   9  200.21    8.42
   1  11  -9  215.30   10.15
   1  11  -9  204.59    9.30
   1 -11   9  197.95    9.44
  -1  11   9  179.27    9.95
  -1 -11  -9  190.04   10.40
  -1  11   9  170.64    9.24
   1 -11   9  207.19   10.40
  -1 -11  -8   26.77    3.81
  -1 -11  -8   20.25    2.70
   1 -11   8   25.03    3.27
  -1  11   8   19.78    3.49
  -1  11   8   20.37    3.14
   1  11  -8   24.40    2.87
   1 -11   8   25.56    3.58
   1  11  -8   21.00    3.20
   1 -11   8   28.55    2.72
   1  11  -8   22.68    3.38
   1  11  -7   16.17    2.91
  -1  11   7   15.40    2.73
  -1 -11  -7   15.75    2.40
  -1  11   7   12.79    2.30
   1 -11   7   15.71    2.19
   1 -11   7   14.95    2.84
  -1  11   7   14.80    2.48
   1  11  -7   14.85    2.75
  -1 -11  -7   11.64    3.04
  -1  11   7   19.32    3.35
   1 -11   7   14.49    2.69
   1  11  -7   14.14    2.51
  -1  11   6   10.96    2.22
  -1  11   6    8.83    2.18
   1 -11   6   10.41    1.84
   1  11  -6   10.17    2.29
   1 -11   6   13.88    2.82
   1  11  -6   10.12    2.17
  -1 -11  -6    8.46    2.02
  -1  11   6   11.60    2.20
   1 -11   6   13.25    2.58
  -1  11   6    9.82    2.84
  -1 -11  -6   12.69    2.88
   1  11  -6    8.98    2.85
  -1 -11  -5  157.75    8.63
  -1  11   5  178.22    9.14
  -1 -11  -5  161.19    7.33
   1 -11   5  161.48    7.94
  -1  11   5  141.12    7.74
  -1  11   5  181.59    7.65
   1 -11   5  162.43    6.94
   1 -11   5  140.76    8.28
   1  11  -5  145.89    7.23
   1  11  -5  157.67    8.22
  -1  11   5  157.49    7.55
   1  11  -5  143.93    8.11
   1  11  -4  171.78    8.95
  -1  11   4  167.94    8.56
  -1 -11  -4  176.38    7.99
  -1  11   4  171.53    7.82
   1 -11   4  175.04    7.50
   1 -11   4  181.89    9.21
   1  11  -4  195.58    9.03
   1 -11   4  199.36    8.79
  -1 -11  -4  176.20    9.19
   1  11  -4  178.17    7.99
  -1  11   4  192.39    8.41
   1  11  -3  194.44    8.20
  -1  11   3  202.12    9.82
  -1 -11  -3  174.56    9.29
   1 -11   3  192.84    9.44
  -1 -11  -3  211.40    8.46
  -1  11   3  214.72    8.37
   1 -11   3  191.88    7.81
   1 -11   3  167.91    8.43
   1  11  -3  202.03    9.20
  -1 -11  -3  186.05    7.83
  -1  11   3  199.47    8.59
   1  11  -3  145.80    8.42
   1  11  -2    9.64    1.83
  -1 -11  -2    8.33    1.65
  -1  11   2   10.35    2.72
   1 -11   2   10.34    2.74
  -1  11   2    5.98    1.87
   1 -11   2    6.60    1.94
   1  11  -2    8.59    2.24
  -1 -11  -2    5.95    1.97
   1  11  -2    8.50    2.44
  -1  11   2    9.72    1.94
   1 -11   2    9.86    1.79
  -1 -11  -1  293.27   10.82
   1 -11   1  309.95   11.77
   1  11  -1  317.35   10.97
   1  11  -1  319.37   12.67
   1 -11   1  281.06   10.71
   1 -11   1  273.62   12.53
  -1 -11  -1  328.68   12.72
   1  11  -1  262.96   11.40
  -1 -11  -1  299.72   11.19
  -1  11   1  309.88   11.13
  -1  11   1  289.43   11.37
   1 -11   0   84.33    5.27
   1  11   0   88.56    4.71
   1  11   0   86.61    5.72
   1 -11   0   79.00    4.65
   1 -11   0   78.66    5.98
   1  11   0   80.67    5.36
  -1 -11   0   74.02    4.53
  -1  11   0   76.29    4.97
  -1  11   0   84.45    4.83
  -1 -11   0   92.01    5.20
  -1 -11   0   77.89    5.62
  -1  11   0   76.31    5.82
   1 -11  -1  294.13   11.31
   1  11   1  285.08   10.35
   1  11   1  266.34   11.95
   1 -11  -1  336.51   11.08
  -1  11  -1  281.42   12.30
   1 -11  -1  297.57   12.51
  -1 -11   1  290.66   12.05
   1  11   1  216.37   10.51
  -1  11  -1  302.20   10.93
  -1 -11   1  267.57   10.85
  -1 -11   1  303.94   10.92
  -1  11  -1  301.04   11.34
   1 -11  -2    7.63    1.96
  -1 -11   2   10.05    2.02
   1  11   2    8.29    1.63
  -1  11  -2    8.51    2.63
   1 -11  -2    9.18    2.56
   1 -11  -2    8.62    1.82
  -1 -11   2    9.96    2.32
  -1  11  -2    6.95    1.83
  -1 -11   2    8.66    2.04
   1  11   2    8.47    2.21
  -1  11  -2    8.80    1.96
   1  11   2    8.06    2.47
   1  11   3  201.15    8.75
  -1  11  -3  214.28    8.55
  -1 -11   3  179.26    8.43
   1 -11  -3  168.33    9.43
  -1  11  -3  199.19    9.82
   1  11   3  202.26    9.68
   1 -11  -3  212.84    8.51
   1 -11  -3  187.55    8.71
   1  11   3  223.69    8.11
  -1 -11   3  199.14    9.30
  -1 -11   3  175.55    8.12
  -1  11  -3  186.19    8.66
  -1 -11   4  178.64    7.98
  -1  11  -4  178.44    8.20
   1  11   4  170.13    7.37
  -1 -11   4  175.53    8.15
  -1  11  -4  182.86    8.01
  -1  11  -4  171.44    8.94
  -1 -11   4  169.62    8.57
   1 -11  -4  192.71    8.12
   1  11   4  196.76    9.50
   1  11   5  138.70    6.97
   1  11   5  151.21    7.37
  -1  11  -5  149.88    7.49
  -1 -11   5  136.30    7.27
   1 -11  -5  157.79    7.28
   1 -11  -5  132.54    8.12
  -1  11  -5  163.10    7.48
  -1 -11   5  156.15    7.62
  -1 -11   5  151.41    7.92
  -1  11  -5  167.02    8.80
   1  11   5  164.82    6.88
  -1  11  -6   12.97    2.99
   1  11   6   12.43    2.05
  -1 -11   6   13.49    2.63
   1  11   6    8.26    1.73
   1  11   6    6.83    2.49
   1  11   6   10.92    2.21
  -1 -11   6   11.14    2.21
  -1  11  -6   12.43    2.36
   1 -11  -6    7.60    2.69
  -1  11  -6   12.27    2.27
  -1 -11   6   13.23    2.59
   1 -11  -7   18.76    2.62
   1  11   7   17.40    2.92
  -1  11  -7   15.52    2.58
   1 -11  -7   20.81    3.44
  -1 -11   7   13.96    2.58
   1  11   7   19.13    2.40
   1  11   7   16.78    2.16
  -1  11  -7   13.11    2.36
  -1  11  -7   18.03    3.14
   1  11   7   16.71    2.41
  -1 -11   7   15.08    2.64
  -1 -11   7   14.42    2.76
   1 -11  -8   21.02    3.30
  -1 -11   8   26.21    3.38
   1  11   8   27.49    2.87
  -1 -11   8   25.87    3.16
   1  11   8   20.22    2.68
  -1  11  -8   22.39    3.01
  -1  11  -8   19.70    3.45
  -1 -11   8   22.80    3.15
  -1  11  -8   25.89    2.99
   1 -11  -8   22.97    2.81
   1  11   8   22.64    2.55
  -1 -11   9  192.92    9.31
  -1  11  -9  200.59    9.06
   1  11   9  202.07   10.25
  -1  11  -9  208.35   10.37
   1  11   9  187.57    8.18
   1  11   9  225.55    9.00
   1 -11  -9  194.63    8.87
   1 -11  -9  177.75   10.05
   1  11   9  186.49    8.55
  -1  11  -9  216.06    9.48
  -1 -11   9  154.87    8.50
   1 -11  -9  194.08    9.42
  -1 -11   9  208.20    9.79
   1 -11 -10   77.78    6.33
  -1 -11  10   80.30    5.62
   1  11  10   71.70    4.85
  -1  11 -10   78.79    6.16
  -1 -11  10   76.08    5.42
  -1  11 -10   76.19    5.53
   1 -11 -10   71.59    5.13
  -1  11 -10   79.07    5.35
   1 -11 -10   78.28    5.62
  -1 -11  10   77.14    5.73
   1  11  10   67.54    4.73
  -1 -11  11  243.79   11.32
   1 -11 -11  241.58   10.73
  -1 -11  11  259.54   11.24
  -1  11 -11  259.46   11.15
   1 -11 -11  244.26   12.11
   1 -11 -11  269.45   11.64
   1  11  11  261.12   10.50
  -1  11 -11  256.63   11.02
   1  11  11  206.54    9.99
  -1  11 -11  266.04   12.37
  -1 -11  11  254.04   11.31
  -1 -11  12   15.85    3.03
   1  11  12   19.71    2.85
   1  11  12   16.32    2.50
  -1 -11  12   16.98    3.00
   1 -11 -12   16.54    3.69
   1 -11 -12   16.43    2.80
  -1  11 -12   13.46    3.19
  -1 -11  12   12.87    2.84
  -1  11 -12   14.28    2.77
   1 -11 -12   13.44    2.95
  -1 -11  13  255.10   11.60
   1  11  13  252.07   10.83
  -1 -11  13  258.94   11.80
  -1  11 -13  238.46   12.17
  -1  11 -13  255.19   11.21
   1  11  13  243.12   10.50
   1 -11 -13  248.46   11.70
   1  11  14  129.39    8.60
  -1  11 -14  145.25    7.96
   1  11  14  141.94    7.65
   1  11  14  142.35    7.42
  -1 -11  14  131.56    8.10
  -1 -11  14  140.44    8.16
  -1 -11  14  142.12    8.17
  -1  11 -14  139.84    8.07
   1 -11 -14  119.76    7.84
   1 -11 -15  375.32   15.87
  -1 -11  15  385.98   14.96
   1  11  15  254.80   12.59
  -1 -11  15  381.08   14.73
  -1  11 -15  436.00   15.30
  -1  11 -15  393.26   14.43
   1 -11 -15  354.14   14.10
   1  11  15  412.14   16.24
  -1 -11  15  262.03   13.40
   1 -11 -16   25.83    3.60
  -1  11 -16   26.01    3.56
  -1 -11  16   25.68    3.82
   1  11  16   18.49    4.18
   1 -11 -16   27.05    4.64
  -1 -11  16   25.01    3.51
   1 -11 -16   24.14    3.83
  -1  11 -16   26.23    3.51
   1  11  16   24.53    3.29
  -1  11 -16   29.89    4.58
   1 -11 -17  171.39   10.04
  -1 -11  17  181.79   10.00
   1  11  17  194.19    9.83
  -1 -11  17  178.43    9.87
  -1  11 -17  180.47   10.71
  -1 -11  17  186.40   10.05
  -1  11 -17  180.29   10.33
   1 -11 -17  191.39    9.80
   1  11  17  185.81    8.92
   1  11  17  197.07   11.17
  -1  11 -17  199.54   10.28
   1 -11 -17  178.87   10.78
  -1  11 -18   48.69    5.01
  -1 -11  18   50.10    5.13
   1  11  18   50.78    4.79
  -1  11 -18   49.58    5.32
  -1  11 -18   54.77    5.92
  -1 -11  18   48.83    5.15
  -1 -11  18   42.26    4.77
   1 -11 -18   48.22    4.84
   1  11  18   55.91    4.60
   1  11  18   51.79    5.72
   1 -11 -18   44.39    5.43
  -1  11 -19   47.71    5.15
  -1 -11  19   47.63    5.08
   1 -11 -19   47.64    5.21
  -1  11 -19   43.62    5.20
   1  11  19   44.11    4.14
  -1 -11  19   36.72    4.86
  -1  11 -19   45.84    5.63
   1 -11 -19   39.96    5.38
   1 -11 -19   43.36    4.79
   1  11  19   56.06    4.93
  -1 -11  19   47.28    4.91
   1  11  19   33.31    4.80
  -1 -12 -19   36.11    4.25
   1 -12  19   38.99    4.00
  -1  12  19   29.75    4.27
   1  12 -19   34.77    4.80
  -1 -12 -19   40.91    5.46
  -1  12  19   39.06    5.26
  -1  12  19   34.26    3.90
   1  12 -19   37.51    4.61
   1 -12  19   32.73    4.07
   1  12 -19   27.71    4.29
   1 -12  19   33.54    4.26
  -1 -12 -19   34.10    4.17
   1  12 -18  280.66   12.98
  -1  12  18  252.67   12.75
   1  12 -18  273.80   13.34
  -1 -12 -18  253.21   12.09
  -1  12  18  263.23   13.63
  -1 -12 -18  264.84   11.98
   1  12 -18  290.15   13.25
   1 -12  18  279.28   12.12
   1 -12  18  272.03   11.58
  -1  12  18  228.34   11.20
   1 -12  18  268.64   12.65
  -1 -12 -18  281.17   14.04
  -1 -12 -17  156.39    8.97
  -1  12  17  184.59   10.75
  -1 -12 -17  164.66   10.50
   1  12 -17  192.85   10.08
  -1  12  17  157.68    8.55
   1 -12  17  167.58    8.56
   1 -12  17  158.57   10.04
  -1 -12 -17  202.62    9.61
  -1  12  16    4.67    2.36
  -1  12  16    4.74    2.71
  -1  12  16    7.78    2.01
  -1 -12 -16    5.05    2.10
   1  12 -16    5.69    2.75
  -1 -12 -16    4.86    2.26
   1 -12  16    4.50    2.26
  -1 -12 -16    7.39    3.32
   1 -12  16    6.88    3.08
   1 -12  16    4.65    1.89
   1  12 -16    3.47    2.17
   1  12 -15  111.63    7.24
  -1 -12 -15  100.06    6.47
   1 -12  15  112.03    7.31
  -1  12  15  118.08    6.82
   1 -12  15  101.01    6.22
  -1  12  15  113.74    8.13
  -1  12  15   97.70    7.19
  -1 -12 -15  105.55    8.22
  -1 -12 -15   95.04    6.53
   1  12 -15  109.23    7.60
   1  12 -15  102.62    7.38
   1 -12  15  104.25    7.61
   1  12 -14  152.62    8.91
  -1  12  14  138.25    7.45
  -1  12  14  135.37    8.29
   1  12 -14  135.30    8.54
  -1  12  14  120.40    8.69
   1 -12  14  133.50    8.04
   1  12 -14  136.41    8.21
   1 -12  14  140.98    7.25
  -1 -12 -14  111.76    7.26
   1 -12  13   78.92    6.11
   1  12 -13   91.97    6.76
  -1 -12 -13   93.39    5.93
  -1  12  13   67.94    6.45
  -1 -12 -13   73.27    6.50
   1 -12  13   71.64    5.11
   1  12 -13   84.80    6.57
  -1  12  13   91.03    6.54
  -1  12  12   64.47    5.54
   1  12 -12   82.56    6.26
  -1 -12 -12   63.42    4.98
   1 -12  12   76.62    6.34
   1  12 -12   68.80    5.75
   1 -12  12   71.07    4.80
  -1 -12 -12   60.42    4.74
  -1  12  11  175.67    9.55
   1 -12  11  192.24   10.43
   1  12 -11  198.62   10.30
   1 -12  11  214.57    8.92
   1  12 -11  205.43    9.66
  -1 -12 -11  219.62    9.49
  -1 -12 -11  194.25    8.97
   1  12 -11  206.30   10.34
  -1  12  11  181.36    8.83
   1 -12  10   58.93    4.31
   1  12 -10   74.28    5.80
   1 -12  10   62.09    5.53
   1 -12  10   60.84    5.13
   1  12 -10   65.23    4.95
  -1  12  10   62.72    5.88
  -1 -12 -10   55.25    5.70
  -1  12  10   55.37    4.99
  -1 -12 -10   66.30    4.75
  -1  12  10   62.46    4.58
   1  12 -10   69.98    5.60
  -1  12   9  247.32   10.10
  -1 -12  -9  214.19    9.79
   1 -12   9  224.72    9.72
  -1  12   9  271.34   11.46
   1  12  -9  247.53   11.48
   1 -12   9  230.41   10.73
  -1 -12  -9  276.38   12.35
   1 -12   9  247.66   11.60
  -1  12   9  183.51   10.79
   1  12  -9  247.28   10.62
   1  12  -9  236.61   11.29
  -1 -12  -8  286.87   13.11
  -1  12   8  300.40   12.00
  -1  12   8  302.60   13.43
  -1  12   8  312.78   12.54
   1  12  -8  270.41   11.53
   1 -12   8  275.22   10.77
   1 -12   8  286.12   12.88
   1  12  -8  310.04   12.96
  -1 -12  -8  302.81   11.53
   1  12  -8  285.64   12.67
  -1  12   7   50.88    5.14
   1 -12   7   51.35    4.55
  -1  12   7   53.06    4.09
  -1 -12  -7   51.71    4.10
   1 -12   7   51.12    4.94
  -1  12   7   48.41    4.45
  -1  12   7   43.03    4.06
   1  12  -7   47.04    4.73
   1  12  -7   50.59    4.19
  -1 -12  -7   50.03    5.11
   1 -12   7   52.81    3.80
   1  12  -7   49.59    4.70
  -1  12   6  142.71    8.28
  -1 -12  -6  117.81    6.21
  -1  12   6   96.39    6.62
  -1  12   6  115.76    6.35
  -1 -12  -6  112.89    7.43
   1  12  -6  112.81    6.29
   1  12  -6   91.79    6.40
   1 -12   6  105.34    6.55
   1  12  -6  109.01    6.93
  -1  12   6  121.66    6.29
   1 -12   6  115.75    5.80
   1 -12   6  115.96    7.43
  -1 -12  -5  336.18   11.91
  -1  12   5  272.26   12.24
  -1  12   5  289.93   11.72
   1 -12   5  347.53   11.45
   1  12  -5  296.52   11.50
  -1  12   5  313.31   13.38
  -1 -12  -5  341.22   13.69
   1 -12   5  315.30   13.17
   1  12  -5  305.96   12.65
   1 -12   5  338.65   12.63
   1  12  -5  319.09   12.88
  -1 -12  -4   49.88    3.74
  -1  12   4   50.34    4.04
  -1  12   4   51.07    3.88
   1 -12   4   42.94    3.43
  -1 -12  -4   50.73    3.94
   1  12  -4   45.13    3.73
  -1 -12  -4   44.08    4.59
  -1  12   4   47.18    5.03
   1 -12   4   48.01    4.75
   1  12  -4   48.81    4.49
   1  12  -4   49.16    4.40
   1 -12   4   55.07    4.46
  -1  12   4   42.25    4.10
   1 -12   3  263.56   10.97
   1 -12   3  265.83   11.69
   1  12  -3  259.11   10.10
  -1 -12  -3  256.15    9.81
  -1  12   3  266.98   10.71
  -1 -12  -3  257.35   11.62
   1  12  -3  253.07   11.26
   1  12  -3  244.52   11.01
   1 -12   3  227.02    9.67
  -1  12   3  217.59    9.73
  -1 -12  -3  281.22   10.51
  -1  12   3  296.73   12.44
  -1  12   2   39.31    3.39
   1 -12   2   40.08    3.29
   1 -12   2   41.75    4.43
  -1 -12  -2   43.00    4.38
   1  12  -2   30.91    3.96
   1 -12   2   42.31    3.86
  -1 -12  -2   35.15    3.08
   1  12  -2   32.46    3.08
   1  12  -2   34.64    3.67
  -1  12   2   33.25    3.58
  -1 -12  -1    0.08    1.31
  -1  12   1    0.08    1.38
   1 -12   1    0.50    1.02
  -1 -12  -1    0.44    1.32
   1 -12   1   -0.19    1.51
   1  12  -1    0.78    1.29
   1 -12   1    0.71    2.32
   1  12  -1    0.56    2.00
  -1 -12  -1    0.91    2.34
  -1  12   1    0.60    1.61
   1  12  -1   -0.78    1.85
  -1 -12   0  134.63    6.68
  -1  12   0  135.66    7.03
   1  12   0  131.27    7.78
   1 -12   0  144.42    6.70
   1  12   0  145.44    6.66
   1 -12   0  139.32    8.13
   1  12   0  159.66    7.73
   1 -12   0  125.65    6.98
  -1 -12   0  138.60    7.76
  -1  12   0  139.41    8.15
  -1 -12   0  161.66    7.26
  -1  12   0  131.31    6.76
  -1 -12   1    2.08    1.45
   1  12   1    0.34    1.26
  -1  12  -1   -0.87    1.62
   1 -12  -1    0.12    1.53
  -1 -12   1    0.11    1.99
   1 -12  -1    0.54    1.53
  -1  12  -1    0.54    1.40
  -1 -12   1    1.32    1.49
   1  12   1    0.37    1.44
  -1  12  -1    0.60    1.48
   1 -12  -1    0.44    1.36
   1  12   1    1.16    1.66
   1 -12  -2   30.44    3.05
   1  12   2   32.08    2.85
  -1 -12   2   35.60    3.25
  -1  12  -2   35.67    3.51
  -1 -12   2   34.08    3.99
   1  12   2   33.54    4.03
   1 -12  -2   40.33    4.29
  -1  12  -2   37.34    4.21
   1 -12  -2   29.90    3.28
  -1  12  -2   33.06    3.30
   1  12   2   33.39    3.44
  -1 -12   2   32.38    3.38
  -1 -12   3  228.68   10.06
   1  12   3  258.63   10.59
  -1  12  -3  239.79   10.03
   1 -12  -3  252.84   10.64
   1 -12  -3  236.79   11.51
  -1  12  -3  248.28   11.61
   1  12   3  254.08   11.76
  -1  12  -3  242.07   10.39
  -1 -12   3  233.26   11.03
   1 -12  -3  267.26   10.26
  -1 -12   3  270.79   10.39
   1  12   3  268.18    9.81
   1  12   4   49.92    3.53
  -1  12  -4   54.12    4.24
  -1 -12   4   39.77    3.61
  -1  12  -4   45.63    3.84
  -1 -12   4   51.11    4.08
   1 -12  -4   49.78    3.92
   1  12   4   47.45    4.64
  -1  12  -4   44.42    4.63
  -1 -12   4   48.15    4.46
   1  12   5  304.66   10.90
  -1  12  -5  260.12   11.43
  -1 -12   5  317.19   12.03
  -1 -12   5  288.05   11.70
  -1  12  -5  288.60   11.57
   1  12   5  336.03   13.57
  -1  12  -5  303.04   13.10
   1  12   5  285.56   11.20
   1  12   5  267.25   11.28
   1 -12  -5  334.15   11.82
  -1 -12   5  254.08   12.08
   1  12   6  109.06    5.56
   1  12   6   92.14    5.56
  -1  12  -6  114.20    6.46
  -1 -12   6  107.47    6.31
  -1  12  -6   99.43    6.90
  -1 -12   6  115.79    6.90
   1  12   6  103.42    7.23
   1 -12  -6  112.41    7.30
   1  12   6  101.13    5.95
  -1  12  -6  116.54    6.41
  -1 -12   6  100.87    6.17
   1 -12  -7   56.65    4.48
  -1 -12   7   53.26    4.69
   1  12   7   46.43    3.98
  -1  12  -7   50.88    5.07
   1  12   7   44.82    4.88
  -1 -12   7   55.47    4.40
   1  12   7   52.16    3.75
  -1 -12   7   49.80    4.38
   1  12   7   53.22    4.24
   1 -12  -7   50.90    5.06
  -1  12  -7   56.82    4.52
  -1  12  -7   54.32    4.43
  -1  12  -8  306.00   13.23
   1 -12  -8  320.81   11.91
   1  12   8  295.42   11.40
  -1 -12   8  286.94   12.37
   1  12   8  242.26   12.52
  -1 -12   8  235.25   11.10
  -1  12  -8  284.54   11.90
  -1 -12   8  270.12   11.90
   1  12   8  268.90   11.32
  -1  12  -8  297.21   11.80
   1  12   8  293.26   10.75
   1 -12  -8  267.97   12.69
   1 -12  -9  252.46   10.58
   1  12   9  258.84    9.97
  -1 -12   9  246.33   11.29
   1  12   9  239.52   10.17
  -1  12  -9  246.81   10.70
  -1 -12   9  250.58   10.97
  -1  12  -9  232.59   11.72
  -1 -12   9  256.05   10.95
  -1  12  -9  241.54   10.67
   1 -12  -9  232.66   11.71
   1  12   9  239.34   10.13
  -1 -12  10   59.51    5.19
   1  12  10   61.18    4.29
   1 -12 -10   57.65    5.01
  -1 -12  10   67.59    5.22
   1 -12 -10   63.32    4.94
   1  12  10   66.82    4.68
   1  12  10   66.91    5.80
  -1 -12  10   63.72    5.00
   1 -12 -10   70.31    6.09
  -1  12 -10   61.31    5.75
  -1  12 -10   64.31    5.07
   1  12  10   51.07    4.31
  -1  12 -10   65.44    5.11
  -1 -12  11  228.43   10.13
  -1  12 -11  229.89   10.08
  -1 -12  11  208.92    9.93
  -1  12 -11  204.11   10.65
   1  12  11  241.66    9.80
   1  12  11  210.95    9.14
   1 -12 -11  206.17   10.02
  -1 -12  11  211.14   10.23
   1 -12 -11  202.43   10.83
   1  12  12   73.41    5.36
  -1  12 -12   67.80    5.22
   1 -12 -12   69.02    5.58
  -1 -12  12   69.34    5.69
   1  12  12   84.36    5.36
  -1  12 -12   68.34    6.11
  -1 -12  12   62.36    5.28
  -1 -12  13   84.37    6.13
  -1 -12  13   85.33    6.11
   1  12  13   71.69    6.61
   1 -12 -13   86.78    5.93
   1 -12 -13   76.36    6.00
  -1 -12  13   79.03    6.22
  -1  12 -13   88.86    6.19
  -1  12 -13   83.55    5.97
  -1 -12  14  146.91    8.34
   1 -12 -14  137.23    8.26
   1 -12 -14  149.97    8.12
   1  12  14  114.73    7.14
   1 -12 -14  123.43    8.65
  -1  12 -14  136.55    7.82
  -1 -12  14  125.26    8.10
  -1 -12  14  123.78    7.87
   1  12  14  137.46    9.13
   1  12  15   99.28    6.67
  -1 -12  15  107.25    7.11
   1 -12 -15  108.32    7.35
   1 -12 -15  110.73    7.03
  -1  12 -15  103.20    7.76
   1  12  15   80.66    5.88
   1 -12 -15  108.63    8.05
   1  12  15  100.10    8.00
  -1  12 -15   94.27    6.84
  -1  12 -15   81.32    6.40
  -1 -12  15  106.59    7.34
  -1 -12  15  119.28    7.26
  -1  12 -16    7.02    2.50
  -1 -12  16    1.33    1.59
  -1  12 -16    5.68    2.85
   1 -12 -16    7.71    2.39
   1 -12 -16    2.81    1.74
   1  12  16    6.86    2.14
   1 -12 -16    4.98    2.74
  -1 -12  16    7.19    2.61
   1  12  16    7.23    3.33
   1  12  16    6.22    2.31
  -1  12 -16    8.93    2.47
  -1 -12  16    4.85    2.48
   1  12  17  176.94    8.75
  -1  12 -17  154.45    9.15
   1  12  17  200.53    9.70
  -1 -12  17  166.93    9.60
  -1  12 -17  159.41    9.13
  -1 -12  17  192.10    9.95
  -1  12 -17  153.49   10.09
   1 -12 -17  172.44    9.37
   1  12  17  210.32   11.39
   1 -12 -17  170.36   10.48
  -1  12 -18  235.06   12.19
  -1  12 -18  280.27   13.32
  -1 -12  18  269.62   12.70
   1 -12 -18  252.03   13.51
  -1  12 -18  280.49   13.89
   1  12  18  303.22   12.68
  -1 -12  18  270.63   12.75
  -1 -12  18  267.71   12.53
   1  12  18  205.64   10.64
   1 -12 -18  279.00   12.54
   1  12  18  255.80   13.47
   1 -12 -19   38.14    4.41
   1  12  19   32.33    3.74
  -1  12 -19   39.09    5.31
   1  12  19   31.51    4.76
  -1 -12  19   36.32    4.39
  -1  12 -19   37.68    4.59
  -1 -12  19   34.29    4.48
   1  12  19   29.85    4.00
   1 -12 -19   35.71    5.11
   1 -12 -19   32.37    4.45
  -1  12 -19   37.17    4.82
   1 -13  18   50.57    4.53
   1  13 -18   32.93    4.64
  -1 -13 -18   43.81    4.73
   1  13 -18   46.81    5.26
  -1  13  18   51.44    4.66
  -1  13  18   45.89    5.30
  -1  13  18   55.73    5.99
  -1 -13 -18   33.61    5.26
  -1 -13 -18   43.22    4.49
   1  13 -17  155.22    9.61
   1 -13  17  175.65    9.46
   1  13 -17  144.17    9.25
   1 -13  17  143.82    9.44
  -1 -13 -17  144.51    8.30
   1 -13  17  135.50    7.77
  -1  13  17  150.62   10.00
  -1  13  17  105.22    7.94
  -1 -13 -17  145.34    8.37
  -1 -13 -17  153.01    9.99
  -1  13  17  171.84    8.44
   1  13 -17  135.07    8.70
   1  13 -16   30.19    4.41
  -1 -13 -16   37.78    5.13
   1 -13  16   27.97    4.45
  -1 -13 -16   30.77    3.62
  -1  13  16   28.30    3.46
  -1  13  16   39.16    5.09
  -1 -13 -16   25.00    3.45
   1 -13  16   29.27    3.98
   1 -13  16   26.44    3.30
   1  13 -16   31.52    4.19
   1  13 -15  251.10   12.23
  -1  13  15  227.23   11.73
   1 -13  15  250.53   11.73
   1 -13  15  240.58   12.35
  -1 -13 -15  218.23   10.52
   1 -13  15  254.79   10.61
  -1  13  15  268.51   13.15
  -1 -13 -15  216.47   10.62
  -1  13  15  222.63   10.44
   1  13 -15  205.77   11.02
   1  13 -14  117.09    7.92
  -1  13  14  122.56    8.05
   1  13 -14  137.99    8.61
   1  13 -14  131.01    7.99
  -1 -13 -14  134.28    7.49
   1 -13  14  149.20    8.59
  -1  13  14  147.49    9.42
  -1  13  14  124.96    7.34
   1 -13  14  121.88    6.87
  -1 -13 -14  119.32    7.38
   1 -13  14  103.98    8.02
  -1 -13 -13   79.54    5.62
  -1 -13 -13   58.72    4.93
   1 -13  13   81.05    6.14
   1  13 -13   68.40    5.69
   1 -13  13   68.66    4.99
   1  13 -13   72.55    6.18
  -1  13  13   65.35    6.25
  -1 -13 -13   70.75    6.67
   1  13 -13   74.82    6.22
  -1  13  13   81.23    5.49
  -1  13  13   67.37    5.75
   1 -13  12   80.73    5.94
   1  13 -12   75.16    6.20
  -1  13  12   61.10    4.83
   1  13 -12   73.01    6.05
  -1 -13 -12   77.00    6.53
  -1  13  12   65.96    5.60
  -1  13  12   90.32    7.06
  -1  13  11  104.08    7.18
   1 -13  11  133.17    6.75
   1  13 -11  126.37    8.00
   1 -13  11  118.49    7.65
   1  13 -11  126.07    7.98
   1 -13  11  121.85    8.00
   1 -13  10   33.76    4.15
   1  13 -10   34.57    4.38
   1  13 -10   33.60    4.28
   1  13 -10   34.68    3.79
  -1  13  10   27.19    3.85
   1 -13  10   29.65    3.26
  -1  13  10   30.37    3.67
  -1  13   9  177.82   10.14
   1 -13   9  185.10    8.25
  -1 -13  -9  184.54    8.68
  -1  13   9  202.63    8.89
  -1  13   9  179.78    8.88
   1  13  -9  178.87   10.00
   1  13  -9  196.45    9.24
   1  13  -9  202.84   10.16
  -1 -13  -9  204.58   10.67
  -1  13   9  192.56    9.71
   1 -13   9  188.93   10.13
  -1 -13  -8    5.81    2.85
   1 -13   8    5.77    2.80
  -1  13   8    4.31    2.68
  -1  13   8    4.55    2.05
   1 -13   8    4.51    1.61
  -1  13   8    4.70    1.97
   1 -13   8    4.73    2.13
   1  13  -8    4.01    2.04
   1  13  -8    6.86    2.68
  -1  13   8    3.98    1.75
  -1 -13  -8    4.57    1.92
   1  13  -8    2.64    2.32
  -1  13   7  126.21    8.03
   1 -13   7  117.15    6.92
   1  13  -7  110.37    7.10
  -1  13   7   96.96    6.69
   1  13  -7  103.21    6.20
  -1  13   7   93.56    6.11
   1  13  -7   93.65    6.73
   1 -13   7  102.49    7.16
  -1 -13  -7   84.18    6.85
   1 -13   7  104.44    5.69
  -1  13   7  111.92    6.13
  -1 -13  -7   98.36    5.98
  -1  13   6  190.33   10.04
  -1 -13  -6  167.63    8.13
   1 -13   6  178.71    9.60
  -1  13   6  173.10    8.41
  -1 -13  -6  182.79    9.82
   1  13  -6  165.44    8.26
  -1  13   6  158.95    8.82
   1  13  -6  178.83    9.18
   1  13  -6  168.98    9.17
   1 -13   6  174.53    8.84
  -1  13   6  166.59    8.05
   1 -13   6  190.50    8.03
  -1 -13  -5   44.23    3.79
   1  13  -5   39.18    4.32
  -1  13   5   47.32    3.96
   1 -13   5   43.27    3.52
  -1  13   5   42.34    3.78
   1 -13   5   39.52    3.92
  -1  13   5   42.15    4.26
  -1 -13  -5   50.16    4.92
  -1  13   5   46.07    4.92
   1  13  -5   44.58    3.92
   1 -13   5   44.54    4.46
   1  13  -5   44.04    4.33
  -1  13   4  380.93   14.58
  -1  13   4  362.60   13.98
   1 -13   4  367.05   14.20
  -1 -13  -4  328.60   12.87
   1  13  -4  344.12   13.37
   1  13  -4  359.81   14.74
   1 -13   4  340.22   14.82
   1  13  -4  356.89   14.43
  -1 -13  -4  330.69   13.05
  -1  13   4  411.15   13.76
   1 -13   4  403.51   13.32
  -1 -13  -4  370.44   15.10
  -1  13   4  378.46   15.65
  -1 -13  -3  400.13   16.36
   1  13  -3  410.75   16.10
  -1  13   3  400.89   15.04
   1 -13   3  429.13   15.68
   1 -13   3  441.16   14.63
  -1  13   3  433.91   14.95
   1  13  -3  417.02   15.99
   1  13  -3  381.94   14.48
   1 -13   3  404.25   16.38
  -1 -13  -3  418.23   14.44
  -1 -13  -2  130.42    6.54
   1 -13   2  134.45    7.30
   1 -13   2  132.00    8.09
  -1  13   2  130.23    6.95
   1  13  -2  109.60    7.46
  -1 -13  -2  117.93    7.62
   1  13  -2  136.58    6.68
   1  13  -2  127.75    7.39
  -1  13   2  139.03    6.83
  -1 -13  -2  121.75    6.62
   1 -13   2  137.69    6.59
   1 -13   1   85.52    5.91
  -1 -13  -1  109.24    5.85
  -1  13   1  102.51    6.10
  -1 -13  -1  110.68    7.02
   1 -13   1  106.35    5.79
   1  13  -1  102.23    6.49
  -1  13   1   90.29    6.85
   1  13  -1  116.96    7.23
   1  13  -1  100.75    5.66
   1 -13   1  100.13    6.97
  -1 -13  -1   99.66    5.89
  -1  13   1  113.49    6.09
   1 -13   0    5.25    2.06
  -1 -13   0    6.90    1.83
  -1  13   0    4.59    1.68
  -1 -13   0    6.52    2.54
  -1  13   0    8.81    2.86
   1 -13   0    4.99    1.75
  -1  13   0    4.20    1.96
   1  13   0    5.06    1.97
   1  13   0    6.12    2.54
   1  13   0    4.65    1.68
   1 -13   0    8.76    2.86
  -1 -13   0    6.00    1.95
   1 -13  -1   99.63    6.10
  -1 -13   1  107.75    6.01
  -1  13  -1   91.09    5.75
   1  13   1  116.60    6.59
  -1 -13   1  104.66    6.87
   1 -13  -1  105.27    7.13
   1  13   1  104.69    5.56
   1  13   1   94.44    6.79
  -1  13  -1  105.08    6.15
  -1 -13   1   98.47    5.76
   1 -13  -1  106.07    5.83
  -1  13  -1   95.44    6.89
   1 -13  -2  126.61    6.52
   1  13   2  120.88    7.85
  -1 -13   2  122.07    6.64
  -1 -13   2  134.20    7.68
   1 -13  -2  125.78    7.94
  -1  13  -2  120.43    7.81
   1 -13  -2  135.66    7.19
  -1  13  -2  123.02    6.88
  -1 -13   2  120.69    6.54
   1  13   2  126.40    6.26
   1  13   2  131.32    7.13
  -1  13  -2  121.92    6.62
  -1  13  -3  426.00   15.22
  -1 -13   3  423.10   15.30
   1  13   3  428.87   15.47
   1  13   3  419.20   14.47
  -1 -13   3  430.95   15.23
   1  13   3  418.94   16.73
  -1  13  -3  476.02   17.35
   1 -13  -3  439.19   16.93
   1 -13  -3  418.15   15.52
  -1 -13   3  419.88   16.27
  -1  13  -3  405.85   15.33
   1 -13  -3  392.90   14.70
   1  13   4  307.36   14.50
  -1 -13   4  361.67   14.73
  -1  13  -4  373.57   13.97
  -1  13  -4  341.16   13.40
  -1 -13   4  390.35   13.92
  -1  13  -4  361.78   15.18
   1 -13  -4  341.62   15.04
  -1 -13   4  346.90   13.48
   1  13   4  372.01   12.89
   1 -13  -4  377.98   13.46
   1 -13  -5   49.60    4.08
   1  13   5   47.48    3.60
   1  13   5   45.77    3.85
   1  13   5   53.93    5.18
   1  13   5   43.87    4.06
  -1 -13   5   45.04    4.05
  -1  13  -5   41.83    3.92
  -1  13  -5   44.57    4.79
  -1 -13   5   49.25    4.71
  -1  13  -5   44.18    4.00
  -1 -13   5   42.45    4.02
   1  13   6  193.06    8.08
   1  13   6  179.49    8.55
  -1  13  -6  172.92   10.00
  -1  13  -6  175.09    8.79
   1  13   6  162.75    8.34
  -1 -13   6  204.80    9.09
  -1  13  -6  187.55    8.90
   1  13   6  171.55    9.96
  -1 -13   6  182.19    9.41
  -1 -13   6  180.01    8.69
   1 -13  -6  176.17    8.42
  -1  13  -7  104.84    6.44
  -1  13  -7  116.82    7.67
   1  13   7  108.39    6.18
   1 -13  -7  121.35    7.82
   1  13   7  114.52    5.92
   1  13   7  114.70    6.53
  -1  13  -7  100.84    6.33
   1  13   7   95.68    7.14
  -1 -13   7  108.95    6.98
  -1 -13   7  109.20    6.62
  -1 -13   7   94.63    6.16
  -1 -13   8    5.60    2.17
  -1  13  -8    2.98    1.97
  -1  13  -8    4.64    2.36
   1  13   8    6.14    1.83
   1 -13  -8    5.22    2.44
  -1 -13   8    2.80    2.07
   1  13   8    4.52    1.50
   1  13   8    4.46    2.55
   1  13   8    4.95    1.79
  -1 -13   8    5.48    2.06
   1 -13  -8    3.77    2.04
  -1  13  -8    3.79    1.97
  -1 -13   9  197.41    9.90
  -1 -13   9  202.59    9.44
   1  13   9  177.41    8.06
  -1  13  -9  192.67   10.48
   1  13   9  195.25    8.91
   1 -13  -9  176.39   10.05
  -1  13  -9  196.76    9.26
   1  13   9  154.44    8.31
  -1  13  -9  182.19    9.21
  -1 -13   9  181.59    9.15
  -1  13 -10   33.96    4.48
   1  13  10   26.75    2.84
  -1 -13  10   33.10    3.99
  -1 -13  10   34.32    3.78
  -1  13 -10   32.96    3.73
  -1 -13  10   33.59    4.15
   1  13  10   27.81    3.17
   1  13  10   30.40    3.36
   1  13  11  130.31    7.20
   1 -13 -11  120.34    7.26
  -1 -13  11  143.11    8.27
  -1 -13  11  126.11    7.58
   1  13  11  133.84    6.91
   1 -13 -11  126.47    7.69
  -1  13 -11  112.05    7.26
  -1 -13  12   72.24    5.70
  -1 -13  12   65.59    5.47
   1 -13 -12   74.56    5.56
   1  13  12   60.39    5.01
  -1  13 -12   66.17    5.49
  -1 -13  12   71.42    5.99
   1 -13 -12   70.82    5.64
   1 -13 -12   64.93    6.11
  -1  13 -12   77.09    5.68
   1 -13 -13   70.85    5.82
   1  13  13   68.82    5.17
  -1  13 -13   70.50    6.36
   1  13  13   62.06    6.23
  -1 -13  13   80.20    6.01
   1 -13 -13   63.72    5.35
   1  13  13   47.01    4.65
  -1 -13  13   68.12    5.87
  -1  13 -13   74.31    5.63
   1 -13 -13   76.84    6.78
  -1 -13  13   74.43    5.86
  -1  13 -13   77.68    5.84
   1 -13 -14  140.76    8.00
  -1  13 -14  135.10    8.88
  -1  13 -14  126.08    7.88
   1  13  14  110.58    7.38
  -1 -13  14  121.78    8.16
   1 -13 -14  142.05    8.55
   1  13  14  148.31    9.37
  -1 -13  14  142.82    8.36
  -1  13 -14  123.36    7.72
  -1 -13  14  135.71    8.19
   1  13  14  139.21    7.45
   1 -13 -14  148.65    9.37
  -1  13 -15  259.49   11.68
   1  13  15  203.91   10.55
  -1 -13  15  219.33   11.55
   1 -13 -15  222.58   11.53
   1  13  15  207.09   12.08
  -1 -13  15  243.42   11.63
   1 -13 -15  247.90   11.50
   1 -13 -15  254.33   13.05
   1  13  15  237.05   10.46
  -1  13 -15  253.66   12.70
  -1 -13  15  241.12   11.63
  -1  13 -16   27.60    4.46
   1  13  16   28.35    3.70
  -1  13 -16   33.15    4.04
   1 -13 -16   36.39    5.18
   1  13  16   27.21    4.44
   1 -13 -16   32.88    4.15
  -1 -13  16   32.74    4.17
   1  13  16   21.82    3.30
  -1 -13  16   27.28    4.08
  -1  13 -17  147.93    8.82
  -1 -13  17  152.33    9.44
  -1  13 -17  147.40    8.92
   1  13  17  154.37    8.15
   1 -13 -17  167.55    9.12
   1  13  17  156.32   10.07
   1 -13 -17  165.09   10.27
  -1  13 -17  151.56    9.93
   1  13  17  159.04    8.85
  -1 -13  17  130.83    8.75
   1  13  18   49.89    5.82
   1 -13 -18   44.25    5.10
   1 -13 -18   55.15    6.15
   1  13  18   42.00    4.27
   1 -13 -18   53.20    5.07
  -1 -13  18   46.53    5.06
   1  13  18   47.07    4.73
  -1  13 -18   49.88    5.74
  -1  13 -18   43.10    4.93
  -1  13 -18   42.67    4.72
  -1  14  17   61.02    5.86
  -1 -14 -17   56.37    6.19
  -1  14  17   52.49    4.81
  -1 -14 -17   65.32    5.51
  -1  14  17   60.90    6.50
  -1 -14 -17   63.64    5.31
   1  14 -17   49.04    5.30
   1 -14  17   59.29    6.03
   1  14 -17   59.14    6.04
   1 -14  17   68.33    5.82
   1 -14  17   62.51    4.99
  -1 -14 -16    4.44    2.09
   1  14 -16    6.54    2.80
   1 -14  16    4.38    2.29
  -1  14  16    4.58    2.67
   1 -14  16    2.79    2.70
  -1 -14 -16    8.77    3.51
   1 -14  16    4.84    2.11
  -1  14  16    6.91    2.37
   1  14 -16    4.74    2.70
  -1 -14 -16    3.44    1.92
   1  14 -15   23.91    3.93
   1 -14  15   26.57    4.18
  -1 -14 -15   26.58    3.44
   1  14 -15   27.91    4.11
  -1  14  15   21.41    4.25
  -1  14  15   21.32    3.14
  -1 -14 -15   19.94    3.12
   1 -14  15   23.46    3.01
   1 -14  15   20.33    3.56
   1  14 -15   24.22    3.57
  -1 -14 -14   55.57    4.84
  -1  14  14   55.22    6.00
  -1  14  14   46.76    5.11
  -1 -14 -14   50.36    5.76
   1 -14  14   49.41    4.99
  -1  14  14   65.54    5.02
   1  14 -14   58.93    5.34
   1 -14  14   49.08    4.38
   1  14 -14   58.96    5.79
  -1 -14 -14   54.47    4.82
   1 -14  14   52.64    5.56
  -1 -14 -13   21.82    4.02
  -1 -14 -13   26.31    3.41
   1 -14  13   22.19    3.53
  -1  14  13   22.45    3.40
   1  14 -13   20.43    3.83
  -1  14  13   20.83    3.87
   1 -14  13   20.98    2.97
  -1  14  13   15.71    3.19
   1 -14  13   23.59    3.99
   1  14 -13   21.84    3.51
   1 -14  12    8.25    2.87
   1  14 -12    7.26    2.48
   1  14 -12    6.94    2.57
   1 -14  12    5.72    1.97
  -1  14  12    3.98    2.21
   1  14 -12    9.49    2.94
  -1  14  12    4.77    2.91
   1 -14  12    5.80    2.54
  -1 -14 -12    8.33    3.43
  -1 -14 -12    7.80    2.35
  -1  14  12    6.55    2.17
  -1  14  11   29.89    3.49
   1 -14  11   28.87    3.89
  -1  14  11   27.70    3.69
   1 -14  11   36.77    3.51
   1  14 -11   32.89    4.22
   1  14 -11   29.03    4.16
  -1  14  11   30.72    4.29
  -1 -14 -11   29.10    3.68
  -1  14  11   32.87    4.08
  -1 -14 -11   31.12    4.63
  -1  14  10  130.05    7.38
  -1 -14 -10  158.27    8.11
  -1  14  10  139.00    9.20
   1  14 -10  149.08    8.97
  -1 -14 -10  132.94    9.04
  -1  14  10  156.67    8.28
  -1  14  10  157.03    8.78
   1 -14  10  148.02    8.38
   1 -14  10  148.11    7.35
   1  14 -10  172.30    9.43
  -1  14   9   73.70    5.77
   1 -14   9   71.89    4.87
   1  14  -9   72.60    6.04
   1 -14   9   73.83    6.31
  -1  14   9   72.52    5.34
   1  14  -9   69.99    5.43
   1  14  -9   73.56    6.12
   1  14  -8   73.26    5.35
   1 -14   8   65.87    4.63
   1 -14   8   76.05    6.38
  -1  14   8   72.24    5.78
  -1  14   8   66.61    5.11
   1  14  -8   71.58    5.84
   1  14  -8   70.19    5.86
   1 -14   7   57.86    4.95
   1  14  -7   45.78    4.67
   1  14  -7   45.43    4.81
  -1  14   7   50.24    4.28
  -1 -14  -7   43.06    4.84
  -1  14   7   40.62    4.41
   1  14  -7   52.21    4.43
  -1  14   7   53.70    4.36
   1 -14   7   45.44    3.79
   1 -14   7   49.49    4.98
  -1 -14  -6  104.94    7.63
  -1 -14  -6  122.10    6.75
  -1  14   6  122.82    7.46
   1 -14   6  121.19    7.30
   1  14  -6  114.81    7.46
   1  14  -6  122.96    7.74
  -1  14   6  120.11    6.85
  -1  14   6  116.46    8.06
   1 -14   6  129.08    6.59
  -1  14   6  128.68    6.82
   1  14  -6  119.93    6.79
   1 -14   6  117.54    7.87
  -1 -14  -5   94.15    5.86
   1  14  -5   95.16    5.94
  -1  14   5   84.29    7.01
  -1 -14  -5  112.03    7.54
   1 -14   5   94.65    6.40
  -1  14   5   94.59    6.63
   1 -14   5  109.74    7.43
   1 -14   5  109.18    5.81
  -1  14   5  104.27    6.04
   1  14  -5  106.75    7.21
   1  14  -5   83.47    6.35
  -1  14   5  107.21    6.29
  -1  14   4  120.14    8.41
  -1 -14  -4  118.30    6.58
   1  14  -4  117.15    7.55
  -1 -14  -4  120.81    7.95
   1  14  -4  128.75    7.60
  -1  14   4  117.48    6.62
   1 -14   4  127.97    6.44
   1 -14   4  110.59    7.51
  -1  14   4  115.13    7.37
   1 -14   4  128.18    7.47
  -1  14   4  132.64    7.16
   1  14  -4  123.89    6.72
  -1 -14  -4  125.02    6.52
   1 -14   3  225.90    9.42
  -1  14   3  253.31   10.18
   1  14  -3  227.31    9.78
   1 -14   3  253.27   11.66
   1  14  -3  190.96   10.67
  -1 -14  -3  204.71   11.00
  -1 -14  -3  228.12    9.68
  -1  14   3  248.44   10.41
   1 -14   3  208.44   10.26
   1  14  -3  224.88   10.81
   1  14  -2  101.16    6.80
   1 -14   2  105.13    5.93
  -1 -14  -2  119.79    6.48
  -1  14   2  111.18    6.19
  -1 -14  -2  106.02    5.98
   1 -14   2  115.69    6.87
  -1  14   2   95.87    7.18
   1  14  -2  101.60    7.24
  -1 -14  -2  117.05    7.46
   1  14  -2  102.55    6.01
   1 -14   2   96.96    7.28
  -1  14   2  105.92    6.42
   1 -14   1  190.28   10.12
  -1  14   1  183.37    8.56
  -1 -14  -1  202.06    8.84
   1  14  -1  195.89   10.06
  -1  14   1  169.59    9.82
   1 -14   1  195.12    8.50
   1  14  -1  165.95    8.96
  -1 -14  -1  185.73    9.98
   1  14  -1  180.35    8.32
   1 -14   1  198.47    9.33
  -1 -14  -1  184.12    8.44
  -1  14   1  177.48    8.78
   1 -14   0 1880.88   51.80
  -1 -14   0 1715.23   49.07
   1  14   0 1621.42   50.91
   1 -14   0 1727.60   48.83
  -1  14   0 1751.14   49.19
   1  14   0 1790.13   50.11
  -1 -14   0 1716.38   50.96
  -1  14   0 1721.84   51.54
   1  14   0 1702.07   48.64
   1 -14   0 1655.37   49.86
  -1 -14   0 1764.72   49.18
  -1  14   0 1648.55   49.44
  -1 -14   1  180.98    9.70
   1 -14  -1  197.58   10.35
  -1 -14   1  164.90    8.29
   1  14   1  212.57   10.42
   1 -14  -1  163.61    8.06
   1  14   1  180.09    9.00
  -1  14  -1  191.27    8.76
  -1  14  -1  172.83    9.92
   1  14   1  179.10    8.12
  -1  14  -1  181.18    8.77
  -1 -14   1  187.52    8.62
   1 -14  -1  191.76    9.10
  -1 -14   2  108.51    7.05
   1 -14  -2  113.77    6.66
   1 -14  -2   96.48    5.79
  -1  14  -2  108.49    6.40
   1  14   2   94.44    5.66
  -1  14  -2  117.16    6.46
   1  14   2   99.95    6.35
   1  14   2   96.07    7.21
  -1 -14   2  107.59    6.26
  -1 -14   2   99.39    6.14
  -1  14  -2  103.50    7.29
   1 -14  -2   98.71    7.29
  -1 -14   3  222.19   11.05
   1 -14  -3  225.84   10.34
  -1  14  -3  215.05   11.26
   1 -14  -3  249.88   11.73
   1 -14  -3  250.00   10.12
  -1  14  -3  217.29   10.20
  -1 -14   3  229.38   10.05
   1  14   3  253.58    9.73
   1  14   3  274.01   12.24
  -1 -14   3  203.44    9.81
  -1  14  -3  222.37    9.97
   1  14   3  198.75    9.82
   1  14   4  127.90    7.08
  -1  14  -4  125.92    6.99
   1  14   4  106.11    7.71
   1  14   4  123.95    6.30
  -1 -14   4  133.89    7.13
  -1 -14   4  120.98    7.61
  -1  14  -4  119.64    6.94
   1 -14  -4  125.37    6.70
   1 -14  -4  136.53    8.45
  -1  14  -4  127.01    8.08
  -1 -14   5  100.25    6.90
   1  14   5  105.92    7.42
  -1  14  -5   89.63    7.05
  -1  14  -5   97.22    6.14
   1 -14  -5   92.88    5.89
  -1  14  -5  102.46    6.32
  -1 -14   5   99.33    6.14
   1  14   5  107.85    6.23
  -1 -14   5   99.38    6.23
   1  14   5  106.09    5.66
   1  14   6  116.71    6.87
  -1 -14   6  119.66    6.92
   1  14   6  110.74    6.65
  -1  14  -6  127.48    8.22
  -1  14  -6  124.39    7.01
  -1 -14   6  134.49    7.29
  -1 -14   6  128.21    7.79
  -1  14  -6  115.01    6.87
   1  14   6  116.73    8.05
   1 -14  -6  118.52    6.76
   1  14   6  133.37    6.61
  -1 -14   7   53.29    4.54
   1  14   7   47.49    4.16
  -1  14  -7   49.06    5.20
   1  14   7   49.72    4.38
  -1 -14   7   54.72    4.65
  -1  14  -7   48.89    4.46
  -1  14  -7   49.45    4.54
   1  14   7   37.40    4.72
   1 -14  -7   39.41    4.98
   1  14   7   52.97    3.97
  -1 -14   7   46.07    4.81
  -1  14  -8   70.63    5.40
   1  14   8   76.88    4.84
  -1 -14   8   70.16    5.32
  -1  14  -8   71.73    6.32
  -1 -14   8   72.49    5.90
  -1  14  -8   66.48    5.48
  -1 -14   8   62.82    5.20
   1  14   8   66.73    4.94
  -1  14  -9   73.70    5.52
   1 -14  -9   83.10    5.69
  -1 -14   9   70.74    5.72
   1  14   9   66.32    5.04
  -1 -14   9   75.74    5.57
   1  14   9   83.45    5.11
  -1 -14   9   75.69    6.05
  -1  14 -10  112.60    7.25
   1  14  10  113.40    8.34
   1  14  10  136.86    7.56
   1 -14 -10  134.95    9.08
   1  14  10  151.44    7.32
  -1 -14  10  165.90    8.51
  -1 -14  10  149.92    8.63
   1 -14 -10  106.55    6.95
   1  14  11   31.55    3.31
   1 -14 -11   28.77    4.23
   1  14  11   41.20    5.07
  -1 -14  11   29.95    4.13
   1 -14 -11   33.94    3.98
   1  14  11   28.17    3.44
  -1 -14  11   29.83    3.85
  -1  14 -11   29.76    3.81
   1  14  11   32.52    3.59
  -1 -14  11   33.35    3.92
  -1  14 -11   30.92    3.80
   1 -14 -12    5.01    2.94
   1  14  12    6.48    2.10
  -1 -14  12    4.59    2.35
   1  14  12    5.07    2.11
  -1  14 -12    8.46    2.83
  -1 -14  12    8.40    2.36
  -1  14 -12    7.65    2.21
  -1  14 -12    5.90    2.43
   1 -14 -12    4.67    2.27
  -1 -14  12    7.76    2.39
   1  14  12    7.10    2.09
   1  14  13   22.82    3.06
  -1  14 -13   19.63    3.90
  -1 -14  13   23.07    3.53
   1 -14 -13   15.98    3.06
  -1  14 -13   18.81    3.34
  -1 -14  13   19.01    3.49
   1  14  13   21.81    3.19
  -1 -14  13   20.28    3.27
   1 -14 -13   25.38    4.40
  -1  14 -13   16.78    2.95
   1 -14 -13   23.63    3.39
   1 -14 -14   61.12    5.18
  -1  14 -14   59.11    5.89
   1  14  14   70.70    6.77
   1 -14 -14   55.07    6.09
  -1 -14  14   54.54    5.12
   1 -14 -14   57.03    5.37
   1  14  14   54.06    4.68
   1  14  14   50.08    4.79
  -1  14 -14   60.89    5.39
  -1  14 -14   58.22    5.27
  -1 -14  14   59.01    5.31
   1 -14 -15   26.59    3.94
  -1 -14  15   20.96    3.52
  -1  14 -15   24.65    3.67
   1  14  15   25.58    3.64
  -1  14 -15   22.43    3.60
  -1  14 -15   29.26    4.34
   1 -14 -15   23.25    4.11
   1  14  15   24.36    3.12
   1  14  15   22.01    4.12
   1 -14 -15   22.02    3.49
   1 -14 -16    2.72    2.34
  -1 -14  16    3.94    2.47
  -1  14 -16    5.93    2.44
  -1  14 -16    3.02    2.01
   1  14  16    5.55    3.13
  -1 -14  16    5.48    2.13
  -1  14 -16    7.49    3.13
   1 -14 -16    3.36    2.90
   1  14  16    1.64    1.79
   1  14  16    7.12    2.27
   1  14  17   76.52    5.64
   1  14  17   64.50    5.52
   1 -14 -17   58.64    6.47
   1 -14 -17   67.40    5.66
  -1  14 -17   63.06    6.37
  -1  14 -17   70.21    5.98
   1  14  17   68.84    6.68
  -1 -14  17   65.33    6.21
   1 -14 -17   57.56    5.75
  -1 -14  17   58.70    5.49
  -1  15  16   12.53    3.78
   1 -15  16   11.46    3.52
   1 -15  16    9.32    2.29
  -1  15  16   11.46    2.65
   1  15 -16   10.81    3.15
  -1 -15 -16   11.73    2.61
  -1  15  16    7.67    2.78
  -1 -15 -16   11.59    2.65
   1  15 -16   11.64    3.14
   1 -15  16   11.53    3.20
  -1  15  15   31.30    3.72
   1 -15  15   25.97    3.34
  -1 -15 -15   24.37    3.42
   1  15 -15   26.30    4.15
   1 -15  15   31.12    4.14
  -1 -15 -15   25.77    3.54
  -1 -15 -15   19.15    3.83
  -1  15  15   34.23    5.06
   1 -15  15   26.32    4.34
   1  15 -15   26.63    3.83
   1  15 -14  106.51    7.24
   1  15 -14  114.18    8.14
  -1 -15 -14  104.91    8.24
   1 -15  14  111.94    7.61
  -1 -15 -14  105.17    6.80
  -1  15  14  108.40    8.34
   1 -15  14  111.23    6.56
   1 -15  14  105.16    8.03
  -1  15  14  101.84    6.64
  -1 -15 -13   45.73    5.73
   1 -15  13   44.14    4.69
   1 -15  13   44.50    4.07
   1  15 -13   45.87    4.75
  -1  15  13   42.73    4.23
  -1  15  13   46.51    5.50
   1 -15  13   42.53    5.17
  -1 -15 -13   41.77    4.29
  -1  15  13   43.09    4.72
  -1 -15 -12  130.38    7.68
  -1  15  12  137.49    9.16
   1 -15  12  142.66    9.17
  -1  15  12  149.58    7.98
  -1  15  12  140.17    8.67
   1  15 -12  140.67    8.98
   1 -15  12  137.87    7.30
   1  15 -12  151.23    8.48
  -1  15  12  147.74    8.29
  -1 -15 -12  139.45    9.50
   1 -15  12  144.49    8.64
  -1  15  11   45.35    5.15
   1 -15  11   43.58    5.10
  -1  15  11   43.46    4.41
  -1 -15 -11   50.13    5.80
   1  15 -11   44.09    4.96
   1  15 -11   46.27    4.53
  -1  15  11   41.02    4.12
  -1 -15 -11   45.46    4.21
   1 -15  11   46.99    3.95
   1 -15  11   47.88    4.77
  -1  15  11   36.95    4.36
  -1  15  10    3.09    1.87
   1 -15  10    2.92    1.79
  -1 -15 -10    2.11    2.63
  -1 -15 -10    4.32    1.86
   1 -15  10    3.47    2.28
   1  15 -10    2.33    2.28
  -1  15  10    2.87    2.69
  -1  15  10    5.78    2.15
   1 -15  10    1.07    2.44
   1  15 -10    5.49    2.43
  -1  15  10    1.87    2.03
  -1 -15  -9   28.85    4.23
  -1  15   9   33.71    3.78
   1  15  -9   28.86    4.03
  -1 -15  -9   31.28    3.59
  -1  15   9   48.54    5.36
   1 -15   9   34.40    4.18
   1 -15   9   33.63    3.44
  -1  15   9   34.04    4.25
   1  15  -9   35.44    4.47
   1  15  -8   68.38    5.81
   1  15  -8   64.22    5.77
  -1 -15  -8   59.64    4.84
  -1  15   8   66.23    5.13
  -1  15   8   62.61    6.18
  -1  15   8   61.30    4.82
   1 -15   8   74.68    4.90
   1  15  -8   61.55    4.93
  -1 -15  -8   50.11    5.36
  -1  15   8   58.39    5.32
   1  15  -7   65.57    5.76
   1 -15   7   48.97    4.09
   1  15  -7   51.42    4.49
   1  15  -7   55.88    5.27
  -1  15   7   66.69    6.31
  -1  15   7   57.29    4.70
  -1  15   7   52.27    5.17
  -1 -15  -7   51.30    4.51
   1  15  -6   97.36    6.89
   1  15  -6   83.15    6.67
   1 -15   6   79.23    6.63
  -1  15   6   89.45    5.95
  -1  15   6   82.55    6.25
   1  15  -6   86.79    5.75
   1 -15   6   81.13    6.06
   1 -15   6   98.15    5.62
   1  15  -5  141.45    8.61
  -1  15   5  141.33    7.75
   1  15  -5  143.71    7.58
   1  15  -5  134.01    8.59
  -1 -15  -5  164.19    9.31
   1 -15   5  151.20    9.02
  -1  15   5  139.41    8.35
   1 -15   5  148.54    7.26
   1 -15   5  144.09    8.30
   1  15  -4  155.29    7.86
   1  15  -4  202.10   10.01
  -1 -15  -4  142.78    8.89
  -1  15   4  181.45    9.31
   1 -15   4  181.23    9.80
  -1  15   4  161.14    7.93
   1 -15   4  161.55    7.56
   1 -15   4  165.48    8.66
  -1  15   4  171.72    8.40
   1  15  -4  157.35    8.83
  -1 -15  -3    2.81    1.71
   1 -15   3    2.99    2.00
  -1  15   3    4.14    2.13
   1 -15   3    3.95    2.66
  -1 -15  -3    2.52    2.79
   1  15  -3    3.85    2.46
   1  15  -3    4.51    2.26
  -1  15   3    3.62    2.08
   1 -15   3    4.74    1.59
   1  15  -3    3.35    1.87
  -1 -15  -2   10.42    2.21
   1 -15   2   12.72    2.76
  -1 -15  -2   15.85    3.33
   1  15  -2   15.68    3.51
   1 -15   2   11.20    2.26
  -1  15   2   12.83    2.54
   1  15  -2    9.56    2.82
   1 -15   2   15.94    3.43
  -1  15   2   13.02    2.63
  -1 -15  -2   11.54    2.26
   1  15  -2   11.83    2.31
  -1  15   2   13.57    3.31
   1 -15   1  337.24   13.00
  -1 -15  -1  331.17   13.14
  -1  15   1  361.54   13.58
   1  15  -1  329.10   13.12
   1 -15   1  369.64   15.48
  -1  15   1  360.22   13.85
  -1 -15  -1  362.65   13.50
   1 -15   1  336.74   13.98
   1  15  -1  327.12   14.01
  -1 -15  -1  373.06   15.37
   1  15  -1  374.73   15.38
  -1  15   1  326.27   15.30
   1 -15   0   58.29    4.51
  -1 -15   0   64.41    4.89
   1  15   0   63.12    4.55
   1 -15   0   65.51    5.82
  -1  15   0   62.04    4.89
  -1 -15   0   63.63    4.72
   1 -15   0   56.82    4.86
   1  15   0   68.49    5.41
  -1  15   0   55.40    4.50
  -1 -15   0   62.14    5.67
  -1  15   0   52.01    5.57
   1  15   0   65.01    5.93
   1 -15  -1  354.38   13.52
  -1 -15   1  352.12   13.75
  -1  15  -1  370.04   14.20
   1  15   1  387.11   13.71
   1 -15  -1  359.11   15.73
  -1 -15   1  339.74   15.17
  -1 -15   1  367.42   13.95
   1 -15  -1  368.88   14.46
  -1  15  -1  378.72   14.10
   1  15   1  360.98   14.51
  -1  15  -1  370.22   15.84
   1  15   1  354.18   15.47
   1 -15  -2   13.48    2.48
   1 -15  -2   10.23    2.42
  -1  15  -2   15.11    3.36
  -1 -15   2   12.85    2.52
  -1  15  -2   13.80    2.51
   1  15   2   16.50    2.69
   1  15   2   10.86    3.29
  -1 -15   2   12.85    2.49
  -1 -15   2   14.32    3.21
   1 -15  -2   11.89    3.13
  -1  15  -2    9.78    2.44
   1  15   2   10.64    2.17
   1  15   3    4.04    1.58
  -1  15  -3    4.47    2.10
  -1 -15   3    3.15    1.89
  -1  15  -3    4.59    1.84
   1  15   3    5.08    2.17
  -1 -15   3    4.94    1.77
   1  15   3    2.61    2.68
  -1 -15   3    3.63    2.22
   1 -15  -3    2.79    1.88
   1 -15  -3    7.18    2.87
  -1  15  -3    4.44    2.38
   1 -15  -3    4.11    2.14
  -1 -15   4  169.76    9.43
   1  15   4  177.53   10.02
  -1 -15   4  152.01    8.08
  -1 -15   4  159.34    8.40
   1  15   4  173.51    7.92
  -1  15  -4  174.00    8.59
  -1  15  -4  164.86    8.52
  -1  15  -4  147.09    9.28
  -1 -15   5  148.86    8.75
  -1  15  -5  152.90    8.10
  -1  15  -5  142.61    8.03
  -1 -15   5  145.03    7.83
   1  15   5  150.82    7.30
  -1 -15   5  149.26    8.00
   1  15   5  147.12    7.89
  -1 -15   6   81.88    5.81
   1  15   6   93.22    5.48
  -1  15  -6   82.59    5.83
  -1 -15   6   93.12    6.02
  -1  15  -6   85.72    5.97
  -1 -15   6   79.06    6.42
   1  15   6   79.93    5.71
   1 -15  -7   50.82    4.38
   1  15   7   60.55    4.42
  -1 -15   7   57.63    4.75
  -1  15  -7   61.13    5.06
  -1 -15   7   55.30    4.76
  -1 -15   7   55.13    5.26
  -1 -15   8   65.59    5.70
   1  15   8   57.93    4.85
   1 -15  -8   65.15    5.11
  -1 -15   8   68.14    5.32
   1  15   8   67.81    4.81
   1  15   8   59.06    4.99
   1  15   8   63.05    6.23
   1 -15  -8   66.44    6.20
  -1  15  -8   61.13    5.13
  -1 -15   8   64.89    5.32
  -1  15  -9   32.69    4.60
   1  15   9   40.29    4.92
   1  15   9   36.71    3.75
  -1 -15   9   35.45    4.03
  -1  15  -9   35.07    4.23
   1 -15  -9   25.59    4.49
  -1 -15   9   33.67    4.25
   1  15   9   29.17    3.56
   1 -15  -9   32.05    3.67
   1  15   9   39.39    3.57
  -1  15  -9   28.39    3.81
  -1  15 -10    5.13    2.30
  -1  15 -10    0.80    2.76
   1  15  10    4.63    1.83
   1  15  10    3.39    1.85
   1 -15 -10    4.02    2.80
  -1  15 -10    3.01    1.73
  -1 -15  10    3.96    2.01
   1 -15 -10    4.08    1.86
   1  15  10    2.13    1.72
  -1 -15  10    2.34    1.98
  -1 -15  10    2.39    2.32
   1  15  11   42.92    5.44
  -1  15 -11   45.45    4.63
  -1  15 -11   51.01    5.60
   1  15  11   48.63    4.10
   1 -15 -11   40.17    4.94
   1  15  11   49.43    4.41
   1 -15 -11   44.15    4.37
  -1 -15  11   36.24    4.15
   1  15  11   36.02    4.01
  -1 -15  11   43.37    4.84
  -1 -15  11   45.88    4.75
  -1  15 -11   45.11    4.56
   1  15  12  135.01    9.49
  -1  15 -12  146.73    8.60
   1  15  12  127.52    7.73
  -1 -15  12  147.18    8.57
  -1  15 -12  136.04    8.26
   1  15  12  151.19    7.61
   1  15  12  142.71    7.92
   1 -15 -12  143.10    8.28
  -1  15 -12  140.02    9.45
   1 -15 -12  152.50    9.72
  -1  15 -13   49.71    5.54
   1  15  13   51.61    4.61
   1  15  13   42.68    4.06
   1 -15 -13   44.19    5.47
  -1 -15  13   49.43    4.79
  -1  15 -13   43.81    4.85
   1 -15 -13   46.59    4.62
   1  15  13   47.94    4.57
  -1  15 -13   42.94    4.56
   1  15  14  125.91    8.93
   1 -15 -14   93.62    8.00
   1  15  14   90.88    6.70
   1  15  14  122.67    7.13
  -1  15 -14  107.77    8.29
  -1 -15  14  110.66    7.99
  -1  15 -14  117.34    7.68
  -1 -15  14  121.78    7.75
   1 -15 -14  111.81    7.23
  -1  15 -14  111.17    7.68
   1  15  14  107.96    6.76
   1 -15 -14  107.68    7.51
  -1 -15  15   27.88    4.22
  -1 -15  15   32.24    4.05
   1 -15 -15   27.66    4.53
   1  15  15   24.13    3.56
   1  15  15   23.40    4.45
  -1  15 -15   28.67    4.52
   1  15  15   26.42    3.55
   1 -15 -15   35.41    4.18
  -1  15 -15   28.02    4.03
  -1  15 -15   30.44    4.19
   1 -15 -16    9.95    2.87
   1  15  16    9.34    2.57
   1  15  16    7.69    2.99
  -1  15 -16   11.01    3.41
   1  15  16   14.62    2.99
  -1 -15  16   12.19    3.27
  -1  15 -16   13.97    3.13
  -1  15 -16    9.84    2.86
  -1 -15  16    9.38    2.67
   1 -15 -16   10.76    3.56
   1 -15 -16   11.60    3.01
  -1 -15  16   10.18    2.79
   1 -16  14   42.81    5.00
   1 -16  14   42.66    4.04
   1  16 -14   46.53    4.87
  -1  16  14   44.62    4.42
   1  16 -14   42.96    5.09
   1  16 -14   41.24    5.21
  -1  16  14   33.38    5.33
   1 -16  14   45.69    5.26
  -1 -16 -14   36.83    5.46
  -1 -16 -14   47.95    4.61
  -1 -16 -13   24.45    3.55
   1  16 -13   30.64    4.40
   1  16 -13   29.14    3.88
  -1 -16 -13   25.89    4.53
   1 -16  13   31.05    3.99
   1 -16  13   25.05    3.22
  -1  16  13   28.56    3.66
   1 -16  13   33.05    4.73
  -1  16  12   20.97    3.18
   1  16 -12   25.41    3.64
  -1  16  12   29.12    3.70
   1 -16  12   27.12    3.24
   1 -16  12   24.49    3.91
  -1 -16 -12   31.11    3.84
  -1  16  12   32.37    4.87
  -1 -16 -12   29.52    4.71
   1 -16  12   30.55    4.50
   1  16 -12   29.50    4.22
   1 -16  11  313.00   13.64
   1  16 -11  286.35   12.97
   1  16 -11  280.87   13.88
   1 -16  11  284.66   11.85
  -1  16  11  255.66   11.95
  -1 -16 -11  328.15   12.98
   1 -16  11  274.44   13.85
  -1  16  11  249.24   12.86
  -1  16  11  295.79   12.82
  -1 -16 -11  345.11   15.33
  -1  16  10  197.16    9.80
  -1  16  10  238.58   12.27
  -1  16  10  187.01   10.32
  -1 -16 -10  202.79   11.53
  -1 -16 -10  199.32    9.65
   1 -16  10  187.86    9.06
   1  16 -10  198.60    9.97
   1 -16  10  195.23   11.11
   1 -16  10  206.48   10.65
   1 -16   9   45.96    5.40
  -1 -16  -9   38.11    5.01
  -1  16   9   41.32    4.13
   1 -16   9   49.21    4.10
  -1  16   9   41.93    4.58
   1 -16   9   46.90    4.91
  -1 -16  -9   43.85    4.32
  -1  16   9   51.34    5.74
  -1  16   9   41.20    4.20
   1  16  -9   41.07    4.29
   1 -16   8   72.32    6.47
  -1  16   8   87.37    7.22
  -1 -16  -8   73.36    5.51
  -1  16   8   82.25    5.66
   1 -16   8   67.74    5.06
  -1  16   8   74.10    6.07
   1 -16   8   75.74    6.03
  -1 -16  -8   74.19    6.65
  -1  16   8   74.43    5.71
   1 -16   7   63.03    6.06
  -1 -16  -7   56.45    4.89
   1  16  -7   64.28    5.06
  -1 -16  -7   56.55    5.93
  -1  16   7   56.97    4.60
   1 -16   7   59.59    4.55
   1 -16   7   58.54    5.35
   1  16  -7   54.74    5.65
  -1  16   7   51.54    5.57
  -1  16   7   59.25    5.37
  -1  16   7   66.06    5.12
  -1  16   6   -0.13    1.96
  -1 -16  -6    0.21    1.87
   1  16  -6    0.75    1.68
  -1  16   6    1.03    1.83
   1 -16   6    1.09    1.52
  -1  16   6    0.11    1.66
  -1  16   6    1.46    2.59
   1  16  -6    0.30    2.39
  -1 -16  -6    1.09    2.60
  -1 -16  -5   72.70    5.24
  -1  16   5   81.94    5.74
  -1  16   5   67.80    5.26
   1 -16   5   78.39    5.16
  -1  16   5   62.56    6.32
   1  16  -5   80.85    5.54
   1  16  -5   79.66    6.47
  -1  16   5   67.53    5.88
  -1  16   4  217.93   10.12
   1 -16   4  203.54    9.21
  -1  16   4  196.44   10.37
  -1 -16  -4  208.25    9.53
   1  16  -4  200.22   10.94
   1  16  -4  208.58    9.59
   1 -16   3   57.04    4.37
  -1 -16  -3   50.15    4.35
  -1  16   3   59.20    4.81
  -1 -16  -3   55.44    4.49
   1  16  -3   49.06    5.47
   1  16  -3   52.20    4.40
  -1  16   3   53.09    5.63
   1 -16   3   55.15    5.06
  -1 -16  -2   24.64    4.01
   1 -16   2   27.21    3.15
  -1  16   2   31.82    3.65
   1  16  -2   30.44    4.32
  -1 -16  -2   20.69    2.96
   1 -16   2   30.39    3.73
   1  16  -2   29.70    3.30
  -1  16   1  727.11   23.73
  -1 -16  -1  722.41   25.50
  -1  16   1  721.13   23.90
   1  16  -1  675.50   25.28
  -1 -16  -1  735.54   23.61
   1 -16   1  725.74   24.35
   1  16  -1  694.21   23.21
   1 -16   1  731.97   23.20
  -1 -16   0    5.98    2.88
   1 -16   0    5.08    2.41
  -1 -16   0    5.73    2.05
   1  16   0    4.53    1.76
  -1  16   0    4.54    2.16
   1  16   0    6.63    2.39
   1 -16   0    4.60    1.91
  -1  16   0    6.56    2.28
   1 -16  -1  692.31   24.03
  -1 -16   1  695.04   23.43
  -1 -16   1  702.08   25.11
  -1  16  -1  725.00   23.62
  -1  16  -1  720.09   23.68
   1  16   1  715.37   22.97
  -1  16  -2   32.63    3.73
   1  16   2   30.83    3.29
  -1 -16   2   30.51    4.09
   1 -16  -2   27.97    3.66
  -1 -16   2   32.78    3.67
  -1  16  -2   30.17    3.58
  -1  16  -3   47.36    4.72
   1 -16  -3   48.04    4.67
  -1  16  -3   57.39    4.90
  -1 -16   3   56.03    5.53
  -1 -16   3   59.90    4.88
   1  16   3   60.29    4.50
  -1 -16   4  221.60   11.17
   1 -16  -4  217.41   11.44
  -1  16  -4  208.27   10.08
   1  16   4  205.02    9.95
  -1  16  -4  201.40    9.96
   1 -16  -4  201.43    9.49
  -1 -16   4  200.86    9.87
   1  16   4  207.04    9.26
  -1 -16   5   85.44    5.89
   1  16   5   73.69    5.26
  -1 -16   5   73.27    6.19
   1 -16  -5   74.41    6.62
  -1  16  -5   78.49    6.64
  -1  16  -5   79.09    5.81
   1  16   5   75.01    5.51
   1  16   5   81.62    6.82
   1 -16  -5   80.23    5.47
   1 -16  -6    1.57    2.04
  -1 -16   6    0.12    1.89
   1  16   6    0.55    1.62
  -1 -16   6    0.84    2.44
   1  16   6    0.16    2.66
   1  16   6    1.09    1.59
   1 -16  -6    0.10    1.31
  -1  16  -6    0.47    2.00
  -1  16  -6    0.78    2.40
   1  16   7   54.18    4.81
   1  16   7   66.48    5.21
  -1  16  -7   63.58    5.29
  -1  16  -7   57.17    6.02
   1 -16  -7   60.90    4.84
  -1  16  -7   62.13    5.12
   1  16   7   63.75    4.66
  -1 -16   7   53.36    5.37
   1  16   7   70.83    6.27
   1  16   8   77.50    5.17
  -1  16  -8   70.15    5.65
   1  16   8   76.98    5.68
   1  16   8   80.86    5.68
   1  16   8   61.60    6.15
  -1 -16   8   72.48    6.23
  -1  16  -8   71.64    5.70
  -1  16  -8   80.94    6.79
   1 -16  -9   49.52    5.57
   1  16   9   42.45    4.99
   1  16   9   45.51    4.36
  -1  16  -9   41.83    4.43
  -1  16  -9   39.63    5.00
   1  16   9   46.48    4.04
   1 -16  -9   46.97    4.61
  -1 -16   9   41.29    4.39
  -1  16  -9   38.38    4.35
   1  16   9   32.96    3.96
   1  16  10  189.41    9.68
   1  16  10  206.19    9.24
  -1  16 -10  177.28    9.79
   1  16  10  221.28   10.02
  -1  16 -10  214.62   11.75
  -1 -16  10  205.40   10.29
   1  16  10  194.83   11.30
   1 -16 -10  186.37    9.49
   1 -16 -10  215.07   11.62
  -1  16 -10  177.83   10.03
   1  16  11  281.93   12.04
   1  16  11  301.68   12.88
   1  16  11  336.11   13.06
   1 -16 -11  274.47   12.45
   1  16  11  333.29   15.13
  -1  16 -11  298.92   13.37
   1 -16 -11  298.98   14.73
  -1 -16  11  270.27   13.10
  -1  16 -11  304.93   13.26
  -1  16 -11  291.37   14.56
  -1 -16  12   27.04    3.85
   1  16  12   26.40    3.70
   1  16  12   28.03    3.24
   1  16  12   30.27    3.73
   1 -16 -12   27.61    4.60
  -1  16 -12   23.47    3.57
   1 -16 -12   28.05    3.76
  -1  16 -12   28.19    4.41
  -1 -16  12   24.19    3.62
  -1  16 -12   27.16    3.97
   1  16  12   25.88    4.53
  -1 -16  12   30.26    4.26
   1 -16 -13   32.12    3.94
   1  16  13   27.47    3.54
  -1  16 -13   26.92    4.43
   1  16  13   27.93    3.34
  -1  16 -13   26.24    3.68
  -1 -16  13   29.68    4.05
  -1  16 -13   28.17    3.97
  -1 -16  13   29.87    4.40
  -1 -16  13   29.66    3.92
   1 -16 -13   23.66    4.41
   1  16  13   31.15    3.79
   1  16  14   31.04    4.22
   1  16  14   40.84    4.19
  -1 -16  14   46.28    4.75
  -1 -16  14   34.24    4.35
  -1  16 -14   46.39    5.58
   1  16  14   44.36    4.23
  -1  16 -14   46.61    4.71
   1 -16 -14   41.63    4.59
   1 -16 -14   44.47    5.59
  -1 -16  14   47.60    5.23
  -1  16 -14   48.27    5.04
   1 -17  13   16.32    3.79
   1  17 -13   15.40    3.59
   1  17 -13   17.85    3.83
   1 -17  13   15.83    2.74
  -1  17  13   13.01    2.74
   1  17 -13   17.60    3.31
  -1  17  13   16.07    4.03
  -1 -17 -13   13.00    3.54
  -1 -17 -13   18.27    3.15
  -1  17  13   11.10    2.96
   1 -17  13   14.20    3.25
   1 -17  12   18.14    3.41
  -1 -17 -12   22.00    3.41
   1  17 -12   13.64    3.16
   1  17 -12   21.12    3.45
  -1 -17 -12   29.58    4.73
   1  17 -12   22.53    4.02
  -1  17  12   18.11    2.89
   1 -17  12   18.73    2.86
   1 -17  12   20.77    4.14
  -1  17  12   19.55    4.08
   1 -17  11   13.79    3.28
   1 -17  11   13.70    2.49
  -1  17  11   15.82    2.85
  -1 -17 -11   14.76    3.10
   1 -17  11   17.48    3.54
   1  17 -11   13.59    3.46
  -1 -17 -11   14.63    3.92
   1  17 -11   14.40    3.44
  -1  17  11   17.79    3.91
   1  17 -11   15.41    3.17
  -1 -17 -10   82.56    6.16
  -1  17  10   96.12    6.56
   1 -17  10   95.35    7.55
   1  17 -10  100.57    7.64
   1  17 -10   85.86    7.17
  -1  17  10   90.15    7.50
   1 -17  10   95.50    6.01
  -1 -17 -10  103.84    8.15
   1  17 -10  100.40    6.80
   1 -17  10   86.35    6.78
  -1 -17  -9   45.89    4.36
   1 -17   9   42.40    5.15
   1  17  -9   41.34    5.14
  -1  17   9   42.85    4.81
   1  17  -9   40.24    4.99
   1 -17   9   48.11    4.13
  -1  17   9   42.96    4.25
   1  17  -9   41.22    4.34
  -1  17   9   51.02    5.68
   1 -17   9   41.78    4.59
  -1  17   9   39.61    4.31
  -1 -17  -9   52.57    5.86
  -1  17   8    5.94    2.54
   1  17  -8    4.70    2.42
  -1 -17  -8    7.21    2.65
   1  17  -8    6.42    2.79
  -1  17   8    3.90    2.08
   1 -17   8    7.79    2.27
   1 -17   8    5.95    3.00
  -1  17   8    7.04    3.27
   1  17  -8    3.63    2.06
  -1 -17  -8    6.91    2.38
  -1  17   8    6.41    2.43
   1 -17   8    7.58    2.12
  -1  17   7  104.82    7.41
  -1 -17  -7  109.19    6.81
   1  17  -7  104.40    7.55
  -1  17   7  106.41    6.67
   1 -17   7  111.00    6.39
   1 -17   7  105.90    7.80
  -1  17   7  116.54    8.68
  -1  17   7  103.25    6.83
  -1 -17  -7   98.83    7.84
   1 -17   7  109.17    7.31
  -1  17   6  114.41    7.70
  -1  17   6  101.42    7.03
   1 -17   6  101.64    6.32
  -1  17   6  107.62    6.88
  -1 -17  -6  121.72    8.49
   1 -17   6  120.85    7.67
   1  17  -6  107.44    7.67
  -1 -17  -6  136.97    7.35
   1 -17   6  116.45    8.24
  -1  17   6  115.04    8.53
   1  17  -5   80.22    5.77
   1  17  -5   76.35    6.26
   1 -17   5   84.49    6.89
  -1  17   5   85.35    5.84
  -1  17   5   84.70    6.48
  -1 -17  -5   76.22    5.67
   1 -17   5   85.10    6.40
  -1  17   5   82.28    5.95
  -1 -17  -5   76.58    6.89
  -1 -17  -4  447.01   16.09
   1  17  -4  390.65   15.63
   1  17  -4  404.38   16.93
   1 -17   4  413.64   17.70
  -1  17   4  436.67   16.38
  -1 -17  -4  416.35   17.82
  -1  17   4  412.85   16.95
  -1  17   4  406.56   17.94
  -1  17   4  465.08   16.47
  -1  17   3  374.56   14.66
  -1 -17  -3  390.00   16.65
  -1 -17  -3  342.72   14.07
  -1  17   3  375.26   14.86
  -1  17   3  340.41   16.42
   1  17  -3  361.42   15.52
   1  17  -3  387.05   14.45
  -1 -17  -3  390.89   14.64
   1 -17   3  374.65   16.37
  -1 -17  -2   11.33    2.38
  -1 -17  -2   10.54    2.96
  -1  17   2   11.87    3.30
  -1  17   2    9.89    2.28
  -1  17   2   10.37    2.55
  -1 -17  -2   12.06    2.61
   1  17  -2   11.13    2.39
   1 -17   2   10.18    3.16
   1  17  -2   11.10    3.08
   1  17  -1  163.82    8.98
  -1  17   1  144.50    9.38
  -1  17   1  149.03    8.13
  -1 -17  -1  149.14    7.93
   1 -17   1  142.17    8.43
   1  17  -1  139.29    7.61
  -1 -17  -1  150.06    7.93
   1 -17   1  138.58    9.24
   1  17   0   97.40    6.91
  -1  17   0   99.87    7.86
  -1  17   0   96.72    6.52
   1 -17   0   90.39    6.45
  -1 -17   0   85.72    5.84
   1  17   0   97.95    5.98
  -1 -17   0   85.42    5.95
   1 -17   0   95.63    7.40
   1 -17  -1  147.42    9.58
  -1  17  -1  157.20   10.00
   1  17   1  149.49    8.57
   1  17   1  129.15    9.19
   1 -17  -1  147.57    8.43
  -1 -17   1  153.55    8.29
  -1  17  -1  159.18    8.40
   1  17   1  159.64    7.93
   1 -17  -1  158.85    7.98
  -1 -17   1  138.33    7.79
   1 -17  -2    8.28    2.30
   1 -17  -2    9.15    2.69
  -1 -17   2    8.54    2.12
  -1  17  -2   13.48    3.52
   1  17   2   11.76    2.94
   1  17   2    7.61    2.88
  -1 -17   2    7.73    2.25
  -1  17  -2    8.37    2.30
   1  17   2    8.73    2.13
   1 -17  -2    7.99    2.59
  -1 -17   3  369.05   14.42
   1 -17  -3  370.94   14.84
  -1  17  -3  338.26   15.69
   1 -17  -3  378.36   16.26
   1 -17  -3  356.81   13.86
   1  17   3  366.10   16.12
   1  17   3  378.11   14.77
  -1 -17   3  347.95   13.91
  -1 -17   4  366.01   15.47
  -1 -17   4  425.21   16.34
   1  17   4  439.01   15.64
   1  17   4  464.47   17.02
  -1  17  -4  393.50   16.07
  -1  17  -4  435.79   18.29
   1 -17  -4  404.16   17.79
   1 -17  -4  390.20   15.68
  -1  17  -5   78.12    5.91
   1 -17  -5   81.97    5.69
  -1  17  -5   82.73    6.11
   1  17   5   74.83    5.93
   1  17   5  101.67    7.68
  -1 -17   5   74.06    5.68
   1  17   5   88.51    6.11
   1 -17  -5   75.56    7.13
  -1  17  -5   77.89    7.01
   1  17   5   86.25    5.54
  -1 -17   5   85.03    6.11
   1  17   6  128.29    6.91
  -1  17  -6  120.15    7.56
  -1 -17   6  125.31    7.28
   1  17   6  100.73    6.98
   1 -17  -6  106.10    6.92
  -1  17  -6  125.35    7.53
   1  17   6  146.61    9.38
   1 -17  -6  119.24    8.69
  -1  17  -6  128.17    8.71
  -1 -17   7   97.74    6.49
   1  17   7  104.62    6.94
   1  17   7  108.96    6.45
   1 -17  -7   94.44    6.60
  -1  17  -7  111.49    7.31
  -1  17  -7  111.54    8.18
   1 -17  -7   99.23    7.82
   1  17   7  110.81    6.94
   1  17   7  129.84    8.74
  -1  17  -7  103.47    6.91
  -1  17  -8    4.45    2.07
   1  17   8    5.23    2.31
   1  17   8    7.17    2.22
  -1 -17   8   10.30    2.53
   1  17   8    6.95    2.98
  -1 -17   8    7.30    2.25
  -1  17  -8    6.62    2.93
   1 -17  -8    7.73    2.37
   1  17   8    6.21    1.93
  -1  17  -8    6.42    2.63
   1 -17  -9   44.74    4.26
  -1  17  -9   40.39    4.56
   1  17   9   43.15    5.31
  -1 -17   9   42.88    4.59
   1  17   9   45.45    4.44
   1  17   9   42.96    4.39
  -1  17  -9   42.55    4.77
   1 -17  -9   50.41    5.66
  -1 -17   9   44.02    5.09
  -1 -17   9   45.62    4.50
   1  17   9   48.26    4.16
  -1  17  -9   42.97    5.18
  -1 -17  10   96.40    6.52
  -1 -17  10   92.46    7.19
   1  17  10   79.46    6.03
   1  17  10   84.48    5.75
   1  17  10   90.05    6.42
  -1 -17  10   93.64    6.72
  -1  17 -10   95.80    7.65
   1 -17 -10  102.27    6.62
   1 -17 -10   97.70    7.84
  -1  17 -10   94.57    6.68
  -1  17 -10   86.14    6.72
  -1 -17  11   14.47    2.91
   1 -17 -11   13.48    3.03
   1  17  11   11.65    3.44
   1  17  11    9.66    2.42
  -1 -17  11   13.56    2.92
  -1 -17  11   11.70    3.03
   1 -17 -11   17.70    4.23
  -1  17 -11   15.35    3.27
  -1  17 -11   13.01    2.90
  -1  17 -11   15.40    3.73
   1  17  11   17.41    3.05
   1  17  11   18.09    3.10
  -1  17 -12   23.76    3.87
  -1 -17  12   19.21    3.69
  -1 -17  12   21.18    3.70
  -1 -17  12   20.75    3.58
  -1  17 -12   22.92    4.49
   1 -17 -12   18.04    3.92
  -1  17 -12   20.04    3.49
   1  17  12   28.26    4.53
   1 -17 -12   25.16    3.50
   1  17  12   22.27    3.14
   1  17  12   19.99    3.38
   1  17  12   19.80    3.23
  -1  17 -13   19.92    3.60
   1 -17 -13   17.61    3.24
  -1  17 -13   17.97    4.04
  -1  17 -13   16.87    3.39
  -1 -17  13   14.43    3.34
  -1 -17  13   16.54    3.23
   1  17  13   16.02    3.60
   1  17  13   17.14    2.74
  -1 -17  13   13.83    2.88
   1  17  13   16.18    3.12
   1  17  13   13.29    2.78
   1 -17 -13   11.47    3.71
   1  18 -11   59.02    6.24
   1  18 -11   63.18    5.50
  -1  18  11   69.11    6.84
   1  18 -11   56.51    5.95
  -1  18  11   78.30    6.44
   1 -18  11   63.66    5.80
   1 -18  11   63.14    6.34
  -1 -18 -11   60.86    5.35
  -1 -18 -11   62.76    6.63
  -1 -18 -10   15.79    3.02
   1  18 -10   16.17    3.34
   1 -18  10   13.98    3.80
   1  18 -10   17.53    3.91
   1  18 -10   15.37    3.51
  -1 -18 -10   14.30    4.02
  -1  18  10   14.45    3.53
   1 -18  10   13.16    3.01
  -1  18  10   17.47    3.07
  -1  18   9    1.84    2.07
   1  18  -9    3.37    2.31
   1 -18   9    4.24    2.51
  -1 -18  -9    5.70    2.35
   1  18  -9    4.45    2.88
   1  18  -9    5.29    3.04
  -1 -18  -9    4.06    2.60
   1 -18   9    4.55    2.42
  -1  18   9    5.90    3.03
   1 -18   8  290.89   13.23
  -1  18   8  286.46   14.43
   1 -18   8  276.05   14.13
   1  18  -8  286.52   13.97
  -1 -18  -8  288.57   12.19
   1  18  -8  282.18   12.48
   1  18  -8  306.44   13.91
  -1 -18  -8  271.12   13.91
   1 -18   7   14.19    3.20
  -1  18   7   11.85    3.50
   1 -18   7   14.16    3.76
   1  18  -7   12.79    3.29
  -1 -18  -7   15.55    3.85
  -1 -18  -7   15.48    2.88
   1  18  -7   13.85    2.84
   1  18  -7   17.40    3.66
  -1  18   7   16.41    3.06
  -1 -18  -6   22.81    3.27
   1  18  -6   22.17    4.03
  -1 -18  -6   23.52    4.15
   1  18  -6   23.19    3.78
   1 -18   6   21.06    4.06
   1 -18   6   22.52    3.64
  -1  18   6   21.23    3.28
  -1  18   6   24.15    3.40
   1  18  -5   11.64    3.34
  -1 -18  -5    9.43    2.98
   1 -18   5    7.15    2.92
   1  18  -5    6.92    2.70
  -1  18   5    9.41    2.55
   1 -18   5    5.54    1.92
  -1  18   5    8.17    2.40
   1 -18   5    8.89    2.42
  -1 -18  -4   25.61    3.47
   1  18  -4   35.10    4.55
   1  18  -4   32.59    4.71
  -1 -18  -4   33.12    4.74
   1  18  -4   27.77    3.49
   1 -18   4   34.04    4.28
  -1  18   4   27.39    3.61
  -1  18   4   35.26    5.00
   1 -18   4   27.56    4.59
  -1 -18  -4   28.80    3.59
  -1  18   4   35.55    3.95
   1 -18   4   32.08    3.49
   1  18  -3  399.32   15.33
   1 -18   3  422.09   16.50
  -1  18   3  362.17   15.41
  -1 -18  -3  421.20   15.70
  -1  18   3  326.14   14.86
   1 -18   3  391.47   17.18
  -1 -18  -3  361.15   16.84
  -1 -18  -3  432.56   15.68
   1 -18   3  444.14   15.40
   1  18  -3  375.04   16.31
  -1  18   3  380.35   17.32
   1  18  -3  445.51   17.80
  -1 -18  -2    1.08    2.13
   1  18  -2    4.85    2.51
  -1  18   2    7.13    3.21
   1 -18   2    2.64    1.82
   1 -18   2    1.64    1.94
   1 -18   2    4.28    2.32
  -1 -18  -2    3.64    1.91
   1  18  -2    2.87    1.82
  -1  18   2    2.87    2.23
  -1 -18  -2    4.31    2.79
   1  18  -2    3.32    2.01
   1 -18   1  249.14   10.86
  -1 -18  -1  250.23   12.80
   1  18  -1  247.50   12.83
  -1  18   1  272.51   13.49
   1 -18   1  235.46   12.83
   1  18  -1  234.40   10.85
  -1 -18  -1  269.58   11.46
  -1 -18  -1  229.14   10.73
   1  18  -1  236.73   11.99
  -1  18   1  258.88   11.55
   1 -18   0   29.29    3.53
  -1  18   0   27.41    4.71
   1  18   0   28.82    4.41
  -1 -18   0   31.22    4.56
   1 -18   0   28.11    4.48
   1  18   0   24.99    3.17
  -1 -18   0   24.11    3.46
  -1 -18   0   26.77    3.45
   1  18   0   28.43    4.04
  -1  18   0   27.03    3.78
   1 -18  -1  223.13   10.45
  -1 -18   1  218.83   10.50
  -1  18  -1  230.97   12.53
   1  18   1  274.96   13.34
   1 -18  -1  265.53   13.09
  -1 -18   1  231.84   12.45
   1  18   1  224.56   10.39
  -1  18  -1  242.69   11.30
   1  18   1  248.59   11.79
  -1 -18   1  251.83   11.35
   1  18   2    3.15    1.74
  -1  18  -2    3.53    3.11
   1 -18  -2    5.07    2.02
  -1 -18   2    5.32    2.88
   1 -18  -2    5.73    2.96
  -1  18  -2    4.84    2.52
   1  18   2    2.20    1.76
   1  18   2    6.14    2.94
  -1 -18   2    3.08    1.58
  -1 -18   2    3.07    2.04
  -1  18  -3  393.27   15.64
   1  18   3  404.43   14.93
   1  18   3  418.19   17.99
  -1 -18   3  394.78   15.24
  -1  18  -3  365.83   15.55
   1  18   3  376.17   15.59
  -1 -18   3  390.05   15.69
   1 -18  -3  411.98   17.56
  -1  18  -3  374.49   17.17
   1 -18  -3  407.96   15.35
  -1 -18   3  398.83   17.17
  -1 -18   4   30.57    4.40
  -1  18  -4   32.35    3.90
   1  18   4   31.42    4.12
   1  18   4   29.28    4.38
   1  18   4   31.92    3.49
  -1 -18   4   34.09    3.85
   1 -18  -4   24.67    4.19
  -1  18  -4   37.41    5.10
   1 -18  -4   35.22    3.85
   1 -18  -5    7.77    2.24
  -1 -18   5    6.81    2.91
   1 -18  -5   10.08    3.32
  -1  18  -5    9.63    3.69
  -1 -18   5    8.75    2.24
   1  18   5    8.76    2.73
   1  18   5   11.41    3.63
   1  18   5   10.28    2.33
   1  18   5   11.35    2.62
  -1  18  -5    8.96    2.58
  -1  18  -6   21.30    3.45
   1  18   6   21.05    3.32
  -1 -18   6   26.94    4.18
  -1  18  -6   24.13    4.26
   1 -18  -6   22.91    4.42
   1  18   6   21.10    4.01
  -1 -18   6   22.31    3.42
   1  18   6   23.11    3.02
   1 -18  -6   19.82    3.14
   1  18   6   17.03    3.32
  -1 -18   6   23.37    3.28
  -1 -18   7   14.73    2.79
   1  18   7   13.82    3.16
  -1  18  -7   13.36    2.75
   1  18   7   12.98    2.90
   1  18   7   14.61    2.55
  -1 -18   7   14.82    3.03
   1 -18  -7   17.50    2.96
   1  18   7   14.12    3.66
   1 -18  -7   13.32    3.57
  -1  18  -7   13.54    3.38
  -1 -18   7   13.56    3.35
   1  18   8  297.24   12.98
  -1 -18   8  292.15   12.69
   1  18   8  264.49   14.04
   1  18   8  295.18   12.18
  -1 -18   8  291.63   13.14
   1 -18  -8  313.47   12.93
   1  18   8  293.19   12.96
  -1 -18   8  293.44   14.05
  -1  18  -8  276.88   14.19
  -1  18  -8  275.29   12.92
   1  18   9    2.78    2.20
  -1 -18   9    3.74    2.33
   1  18   9    4.81    1.89
  -1  18  -9    3.30    2.28
   1  18   9    6.10    2.85
   1  18   9    3.08    1.94
  -1 -18   9    6.21    2.40
  -1  18  -9    4.04    2.34
  -1 -18   9    2.07    2.60
   1 -18 -10   15.86    3.12
  -1 -18  10   13.92    3.10
   1  18  10   15.14    2.98
  -1 -18  10   13.16    3.36
  -1 -18  10   12.32    2.91
   1  18  10   13.56    2.87
  -1  18 -10   13.89    3.49
  -1  18 -10   15.91    3.21
   1  18  10   17.59    3.83
   1 -18 -10   18.64    3.83
   1  18  10   17.28    2.70
   1 -18 -11   71.07    5.55
  -1 -18  11   52.44    5.25
  -1 -18  11   59.70    5.38
   1  18  11   68.42    5.20
   1  18  11   63.92    5.46
   1  18  11   63.84    5.41
  -1 -18  11   58.95    5.85
   1 -18 -11   71.50    7.03
  -1  18 -11   68.39    6.63
  -1  18 -11   69.23    5.80
   1  19  -9    2.43    2.66
  -1 -19  -9    3.28    2.73
  -1  19   9    3.25    2.17
  -1  19   9    4.31    2.40
   1 -19   9    3.19    1.84
  -1  19   9    2.17    2.15
   1  19  -9    3.87    2.21
   1 -19   9    2.96    2.84
  -1 -19  -9    5.04    2.26
   1 -19   9    3.95    2.41
  -1  19   9    2.59    3.20
   1  19  -9    1.31    2.22
   1 -19   8   45.83    5.46
   1  19  -8   44.33    5.24
  -1 -19  -8   48.11    4.44
  -1 -19  -8   39.43    5.49
   1  19  -8   50.86    5.92
  -1  19   8   38.31    4.85
  -1  19   8   45.64    5.80
  -1  19   8   41.25    4.40
   1 -19   8   44.55    4.21
   1 -19   8   45.56    4.85
   1  19  -8   45.30    4.59
   1 -19   7  146.74    9.54
   1  19  -7  140.86    9.08
  -1 -19  -7  142.96    7.97
   1  19  -7  110.19    8.71
  -1 -19  -7  138.73    9.62
  -1  19   7  142.52    9.74
   1 -19   7  144.57    8.76
   1  19  -7  143.91    8.17
  -1  19   7  140.11    8.03
   1 -19   7  127.25    7.31
  -1  19   6  300.46   13.07
   1 -19   6  331.97   12.93
   1  19  -6  302.24   14.41
   1 -19   6  298.97   13.95
  -1 -19  -6  343.06   13.45
   1  19  -6  280.53   14.42
  -1 -19  -6  297.54   15.01
   1  19  -6  304.37   13.18
  -1  19   6  281.92   13.80
   1 -19   6  296.61   14.86
   1  19  -5  117.72    7.42
   1 -19   5  115.29    7.97
  -1  19   5  121.81    7.43
   1 -19   5  111.87    6.82
   1  19  -5  107.04    7.96
   1  19  -5  134.72    8.99
  -1 -19  -5  104.60    8.26
  -1  19   5  127.41    9.26
   1 -19   5  107.74    8.30
  -1  19   5  113.68    8.01
  -1 -19  -4  148.28    8.34
   1 -19   4  150.37    9.11
  -1 -19  -4  147.34    8.23
   1 -19   4  144.27    7.90
  -1  19   4  150.04    8.38
   1 -19   4  139.40    9.70
   1  19  -4  145.16    9.66
  -1  19   4  169.40   10.64
   1  19  -4  164.09    9.61
  -1 -19  -4  158.70   10.18
  -1  19   4  137.69    9.02
   1  19  -3   36.78    4.68
  -1  19   3   34.55    4.15
   1 -19   3   36.37    4.67
   1  19  -3   45.82    5.47
  -1  19   3   29.55    5.18
   1 -19   3   37.38    3.95
  -1 -19  -3   36.15    3.99
  -1 -19  -3   32.14    4.56
   1 -19   3   43.17    4.68
  -1 -19  -3   38.15    4.09
   1 -19   2   71.11    5.84
  -1 -19  -2   63.46    5.17
   1  19  -2   62.23    5.89
   1  19  -2   63.30    5.11
   1 -19   2   62.85    6.45
   1  19  -2   61.27    6.10
  -1  19   2   67.08    6.50
   1 -19   2   76.50    5.53
  -1 -19  -2   62.73    6.22
  -1  19   2   66.86    5.63
  -1 -19  -2   65.35    5.25
  -1  19   1   76.43    5.92
   1  19  -1   75.14    6.42
   1 -19   1   79.14    6.33
  -1 -19  -1   89.60    6.16
  -1 -19  -1   81.83    6.89
   1 -19   1   85.18    7.33
   1 -19   1   79.05    5.59
   1  19  -1   79.30    6.97
  -1  19   1   95.14    7.81
  -1 -19  -1   74.08    5.71
   1  19  -1   59.66    5.02
  -1  19   1   86.81    6.38
  -1 -19   0   40.07    4.32
   1 -19   0   40.79    4.54
   1 -19   0   39.15    5.36
  -1 -19   0   39.69    5.22
   1 -19   0   36.93    3.92
  -1  19   0   38.31    5.40
   1  19   0   35.53    5.05
  -1 -19   0   45.40    4.30
  -1  19   0   41.36    4.51
   1  19   0   40.77    4.10
   1  19   0   38.84    4.72
  -1  19   0   39.96    4.54
  -1 -19   1   82.40    6.10
   1 -19  -1   73.19    6.06
   1 -19  -1   81.70    6.94
  -1 -19   1   81.43    6.92
  -1  19  -1   73.89    6.03
   1  19   1   73.68    6.42
  -1  19  -1   66.06    6.53
   1  19   1   75.25    7.03
  -1 -19   1   82.60    5.83
   1 -19  -1   91.33    6.03
   1  19   1   71.90    5.53
  -1  19  -1   75.59    5.97
   1  19   2   63.15    4.99
  -1  19  -2   67.24    5.55
   1 -19  -2   68.19    6.64
  -1 -19   2   67.66    6.37
  -1  19  -2   66.81    5.68
   1  19   2   66.18    5.75
   1 -19  -2   59.93    4.99
   1  19   2   53.76    6.21
  -1 -19   2   66.98    5.38
  -1  19  -2   64.38    6.56
   1 -19  -2   72.56    5.98
  -1  19  -3   37.08    4.22
   1  19   3   42.33    4.09
   1 -19  -3   37.97    5.17
  -1 -19   3   35.80    5.02
   1  19   3   38.30    4.53
  -1  19  -3   37.57    4.35
   1 -19  -3   36.27    4.02
   1  19   3   41.59    5.36
   1 -19  -3   35.53    4.33
  -1 -19   3   37.66    4.06
  -1  19  -3   33.17    5.18
   1 -19  -4  146.46    9.79
  -1  19  -4  141.04    9.64
  -1 -19   4  152.63    8.30
  -1  19  -4  152.61    8.49
   1  19   4  154.77    7.98
   1  19   4  149.85    8.72
  -1  19  -4  149.77    8.87
   1 -19  -4  157.05    8.30
   1  19   4  142.44    9.62
  -1 -19   4  140.47    9.28
   1  19   5  120.16    7.05
  -1 -19   5  126.87    7.81
   1 -19  -5  118.85    8.57
  -1  19  -5   98.47    8.11
  -1 -19   5  112.56    7.17
  -1  19  -5  122.58    7.61
   1  19   5  123.62    7.88
   1  19   5  130.86    9.23
   1 -19  -5  125.17    7.42
  -1  19  -5  112.69    7.81
  -1 -19   5  119.60    8.37
   1  19   5  117.99    7.60
   1  19   6  300.40   12.30
  -1 -19   6  300.55   13.20
  -1  19  -6  281.08   13.28
   1 -19  -6  279.46   12.35
  -1 -19   6  290.62   12.59
  -1  19  -6  291.14   13.05
  -1 -19   6  291.51   14.07
  -1  19  -6  281.04   14.48
   1 -19  -6  277.50   14.23
   1  19   6  273.10   14.37
   1  19   6  281.10   12.89
   1  19   6  280.82   12.92
  -1 -19   7  138.80    7.92
   1  19   7  122.90    8.03
  -1  19  -7  133.32    8.06
   1 -19  -7  143.59    7.92
   1  19   7  150.53    7.70
  -1 -19   7  139.42    8.26
   1 -19  -7  146.12    9.83
  -1  19  -7  156.06    9.85
  -1 -19   7  123.88    8.59
  -1 -19   8   52.67    5.64
   1  19   8   43.87    4.31
  -1 -19   8   46.13    4.80
   1  19   8   43.86    5.60
  -1  19  -8   47.65    5.12
  -1 -19   8   39.64    4.25
   1 -19  -8   36.73    4.25
   1  19   8   46.73    4.76
  -1  19  -8   44.05    5.51
   1 -19  -8   40.86    5.43
   1  19   8   44.40    4.82
  -1  19  -8   45.86    4.82
   1  19   9    3.60    2.99
  -1 -19   9    2.23    2.15
   1  19   9    3.09    1.97
   1  19   9    4.67    2.26
  -1  19  -9    4.13    2.52
   1  19   9    3.72    1.84
  -1 -19   9    3.82    2.74
  -1  19  -9    1.81    2.43
  -1  19  -9    2.28    2.05
  -1 -19   9    2.49    2.32
  -1  20   5   62.96    5.89
   1 -20   5   75.56    6.97
   1  20  -5   80.38    6.80
   1  20  -5   78.94    5.93
   1 -20   5   77.25    6.49
  -1  20   5   70.47    5.66
  -1  20   5   76.49    7.26
   1  20  -5   76.32    7.01
  -1 -20  -5   68.97    6.68
  -1 -20  -5   79.87    5.98
  -1  20   5   83.46    6.06
   1 -20   5   57.87    4.98
  -1 -20  -4   63.33    5.30
   1 -20   4   60.34    4.99
   1 -20   4   68.62    6.71
  -1  20   4   61.69    5.86
   1 -20   4   69.19    6.06
  -1  20   4   63.68    5.44
   1  20  -4   62.93    5.33
   1  20  -4   66.16    6.25
  -1 -20  -4   51.90    5.98
  -1  20   4   70.88    7.01
   1  20  -4   59.43    6.46
  -1 -20  -4   57.71    5.15
  -1  20   4   69.73    5.67
  -1 -20  -3   85.59    6.29
  -1  20   3   89.05    6.40
  -1  20   3   78.31    6.16
   1 -20   3   89.83    7.49
   1  20  -3   96.08    7.63
  -1  20   3   94.54    7.91
   1 -20   3   94.24    6.12
  -1 -20  -3   73.20    5.83
   1  20  -3   82.37    7.03
   1 -20   3   84.71    6.58
  -1 -20  -3   96.68    7.66
  -1 -20  -2   57.36    6.09
  -1  20   2   46.57    4.72
   1 -20   2   51.41    5.95
  -1  20   2   42.21    5.57
   1  20  -2   45.42    5.55
  -1  20   2   46.27    4.77
   1  20  -2   52.33    5.52
   1 -20   2   54.92    5.27
  -1 -20  -2   42.57    4.63
  -1 -20  -2   48.75    4.60
   1 -20   2   48.59    4.61
  -1  20   1    4.33    2.27
  -1  20   1    2.32    2.41
  -1 -20  -1    1.54    2.34
   1 -20   1    1.60    2.95
   1  20  -1    1.23    2.23
  -1  20   1    2.37    3.14
  -1 -20  -1    2.21    2.31
   1  20  -1    2.97    2.47
  -1 -20  -1    2.95    2.09
   1 -20   1    2.36    2.13
   1 -20   1    2.23    1.71
  -1  20   0   -0.77    2.07
  -1  20   0    0.77    2.09
  -1 -20   0    0.51    2.71
   1 -20   0    0.71    2.18
   1  20   0    3.20    2.76
  -1  20   0   -1.63    2.77
  -1 -20   0   -0.12    1.71
   1  20   0    0.44    2.01
   1 -20   0    0.69    1.82
   1 -20   0    1.69    2.08
   1 -20  -1    2.15    1.82
  -1 -20   1    2.31    1.96
   1  20   1    3.16    1.96
  -1  20  -1    2.18    1.99
  -1  20  -1    3.53    2.45
  -1 -20   1    1.70    2.46
   1 -20  -1    3.52    3.20
   1  20   1    1.25    3.27
   1  20   1    4.76    2.33
   1 -20  -1    4.58    2.30
  -1  20  -1    2.91    2.67
   1  20   2   43.39    5.57
   1  20   2   51.78    5.41
  -1  20  -2   46.66    4.90
  -1  20  -2   45.14    4.70
   1  20   2   46.12    4.32
  -1 -20   2   42.30    4.30
  -1  20  -2   48.46    5.72
   1 -20  -2   27.74    3.70
  -1 -20   2   40.98    5.45
   1 -20  -2   43.85    5.75
  -1 -20   2   46.50    4.66
  -1  20  -3   80.64    6.36
   1  20   3   86.18    5.96
  -1  20  -3   83.59    6.52
   1  20   3   83.30    6.59
   1 -20  -3   88.67    6.69
   1 -20  -3   73.25    5.65
   1 -20  -3   91.99    7.64
  -1 -20   3   87.58    7.37
  -1  20  -3   97.43    8.03
  -1 -20   3   73.52    5.72
   1  20   3   76.33    7.08
  -1 -20   3   81.87    6.34
   1 -20  -4   55.39    5.04
  -1 -20   4   65.36    6.30
  -1 -20   4   61.52    5.50
  -1 -20   4   63.62    5.31
  -1  20  -4   57.52    5.26
   1  20   4   62.77    5.05
   1 -20  -4   54.49    6.45
  -1  20  -4   69.32    6.79
   1  20   4   61.30    6.63
   1  20   4   54.54    5.46
  -1  20  -4   66.57    5.85
   1 -20  -5   80.28    5.97
   1 -20  -5   63.17    6.80
  -1  20  -5   76.86    7.19
  -1  20  -5   74.53    6.29
   1  20   5   93.54    7.87
  -1 -20   5   76.46    5.73
   1  20   5   62.71    5.83
   1  20   5   75.24    5.65
  -1 -20   5   74.65    6.08
   1  20   5   80.26    6.32
  -1 -20   5   77.51    6.99
  -1  20  -5   70.96    5.94
   2   0   0 7976.05  210.67
  -2   0   0 7863.02  210.49
  -2   0   0 7312.47  210.17
   2   0   0 7925.70  210.42
  -2   0   1 2133.10   51.08
  -2   0  -1 1839.29   50.28
  -2   0  -1 1778.75   50.07
  -2   0  -1 1929.50   50.25
  -2   0  -1 1630.25   50.18
  -2   0   1 1944.53   50.69
   2   0  -1 1947.10   50.66
   2   0  -1 1931.15   51.05
  -2   0  -1 1998.57   50.36
  -2   0  -1 2034.14   50.28
   2   0   2 1032.83   33.18
  -2   0   2 1296.53   34.46
   2   0  -2 1410.75   34.42
  -2   0  -2 1384.93   33.37
   2   0   2 1246.13   33.31
   2   0  -2 1191.64   34.32
  -2   0  -2 1229.22   33.33
  -2   0   2 1317.29   34.31
  -2   0  -2 1135.65   33.73
   2   0   2 1370.85   34.04
   2   0   3 1809.38   48.78
   2   0   3 1784.98   49.59
  -2   0  -3 1853.30   49.63
  -2   0  -3 1846.01   48.65
   2   0  -3 1879.59   50.04
  -2   0   3 1778.75   49.78
  -2   0  -4   65.47    2.83
   2   0   4   56.71    2.78
  -2   0  -4   61.26    3.68
   2   0  -4   61.41    3.73
  -2   0  -5  212.86    6.83
   2   0   5  202.49    6.87
  -2   0   5  193.10    6.50
   2   0  -5  205.63    6.63
   2   0  -5  209.60    8.10
   2   0  -6  230.73    7.99
  -2   0  -6  214.33    9.05
  -2   0   6  238.65    9.14
   2   0  -6  243.82    9.34
   2   0   6  254.13    9.43
  -2   0   6  240.77    7.94
  -2   0   6  248.86    9.34
   2   0   6  265.87    8.19
  -2   0  -6  244.34    8.05
  -2   0   7  650.33   20.40
  -2   0   7  773.63   20.71
   2   0  -7  579.76   20.33
  -2   0  -7  657.84   17.72
  -2   0   7  651.84   18.98
  -2   0  -7  678.97   20.58
  -2   0  -7  670.88   19.05
   2   0  -7  719.82   19.16
   2   0   7  616.38   17.55
   2   0  -8    2.91    1.25
   2   0  -8    2.95    1.67
  -2   0  -8    3.49    0.75
   2   0  -8    4.57    1.84
  -2   0  -8    4.86    1.98
  -2   0   8    4.37    1.23
  -2   0   8    2.57    1.36
  -2   0   8    2.15    1.59
   2   0   8    3.56    0.65
   2   0   9    5.27    1.90
   2   0  -9    7.67    2.08
  -2   0   9    8.41    1.94
   2   0  -9    8.61    1.92
   2   0   9    8.16    1.53
   2   0   9    7.77    0.92
  -2   0  -9    6.74    1.47
  -2   0   9    7.61    2.22
  -2   0  -9    7.51    2.17
  -2   0  -9    8.05    1.07
  -2   0 -10   98.42    4.03
  -2   0  10  102.82    5.77
   2   0 -10  106.80    5.99
   2   0  10   91.06    4.83
  -2   0 -10   98.21    5.91
  -2   0  10  100.22    5.16
   2   0 -10  100.87    5.19
   2   0  10   84.85    5.71
  -2   0 -10  104.43    5.18
   2   0  10  115.19    3.94
   2   0 -10  110.60    6.39
  -2   0 -11    4.19    1.04
  -2   0  11    6.69    2.07
   2   0 -11    4.62    1.79
   2   0 -11    6.63    1.99
  -2   0  11    4.97    1.54
  -2   0 -11    4.51    1.48
   2   0  11    4.34    1.46
   2   0  11    4.06    1.94
   2   0 -11    3.77    1.51
  -2   0  11    3.82    1.75
   2   0  11    4.51    0.90
   2   0 -12   47.69    4.14
  -2   0 -12   49.59    4.38
  -2   0  12   50.03    3.84
  -2   0 -12   48.09    2.89
  -2   0  12   51.29    4.02
  -2   0  12   34.38    3.82
  -2   0 -12   46.44    3.64
   2   0  12   50.48    3.63
   2   0  12   46.37    4.38
   2   0 -12   43.78    3.67
   2   0 -12   42.88    4.38
   2   0  12   44.64    2.50
  -2   0  13  144.19    7.21
  -2   0 -13  146.51    8.08
   2   0 -13  129.60    7.69
   2   0  13  145.87    6.94
   2   0 -13  138.67    7.05
  -2   0  13  146.98    7.94
  -2   0 -13  135.17    6.88
   2   0  13  158.40    8.44
   2   0 -13  143.06    7.89
  -2   0  13  158.53    7.63
   2   0 -14   -0.23    1.93
  -2   0  14    0.38    1.74
  -2   0 -14    1.39    1.41
  -2   0  14    0.78    1.94
   2   0  14    1.06    1.27
   2   0  14    1.55    2.06
  -2   0 -14    0.72    1.67
   2   0 -14    0.64    1.48
   2   0 -14    1.42    1.69
  -2   0  14    0.46    1.56
  -2   0 -15   42.98    3.17
   2   0 -15   39.94    4.18
  -2   0 -15   45.34    4.60
  -2   0  15   42.86    4.01
  -2   0  15   42.09    3.96
  -2   0  15   34.46    3.88
  -2   0 -15   56.48    4.42
   2   0  15   42.98    3.82
   2   0  15   37.42    4.42
   2   0 -15   39.60    3.93
   2   0 -15   32.83    4.16
   2   0  15   42.91    2.79
   2   0 -16  164.15    8.51
  -2   0 -16  164.07    6.63
  -2   0 -16  163.31    8.85
  -2   0  16  151.02    7.80
  -2   0  16  171.72    8.18
  -2   0 -16  141.89    7.54
  -2   0  16  142.33    8.09
   2   0  16  151.69    7.37
   2   0  16  154.82    8.77
   2   0 -16  157.02    7.97
   2   0 -16  133.22    8.04
   2   0  17    1.34    1.13
  -2   0  17    3.58    2.14
   2   0  17    1.98    1.69
  -2   0 -17    4.36    2.23
  -2   0  17    3.98    2.22
  -2   0 -17    1.66    2.43
   2   0 -17    4.63    2.28
  -2   0  17    0.96    1.76
   2   0 -17    2.51    2.28
  -2   0 -17    3.37    1.47
   2   0 -17    1.62    2.28
  -2   0  18   59.86    4.95
   2   0 -18   62.90    5.24
   2   0  18   64.52    5.02
  -2   0  18   69.28    5.42
   2   0 -18   63.61    5.45
  -2   0 -18   67.41    4.44
  -2   0 -18   59.09    5.03
   2   0  18   60.11    3.78
   2   0  19   31.06    2.78
  -2   0  19   32.69    3.85
   2   0  19   32.27    3.60
   2   0 -19   29.91    3.97
  -2   0 -19   26.52    4.35
  -2   0 -19   26.32    3.61
  -2   0  19   29.88    4.01
   2   0 -19   33.53    4.51
  -2   0 -19   30.89    3.18
   2   0 -19   29.11    4.01
  -2   0  19   31.15    3.95
   2   0  19   35.54    4.41
  -2   0 -20   72.43    6.01
   2   0 -20   87.49    6.85
  -2   0  20   90.84    6.36
   2   0 -20   89.77    6.71
  -2   0 -20   90.09    7.14
   2   0 -20   87.78    6.79
  -2   0 -20   89.86    5.55
  -2   0  20   89.06    6.62
   2   0  20  100.14    5.09
  -2   0  20   85.73    6.64
   2   0  20   95.99    7.47
   2   0  21    7.66    2.89
  -2   0  21    9.84    2.81
   2   0  21    6.56    1.66
  -2   0 -21    7.37    3.00
  -2   0 -21    6.57    2.02
   2   0 -21    9.01    3.16
   2   0 -21    6.70    2.62
   2   0 -22    4.13    2.62
  -2   0 -22    5.68    2.09
  -2   0 -22    5.46    2.55
   2   0  22    6.49    2.28
  -2   0 -22    6.15    2.49
   2   0 -22    5.40    3.02
   2   0  22    9.19    3.44
  -2   0  22    4.07    2.27
   2   0  22    5.76    1.60
   2   0 -23   69.34    6.29
  -2   0  23   63.27    6.01
  -2   0 -23   66.18    5.13
  -2   0 -23   51.16    5.40
   2   0 -23   62.19    5.91
  -2   0 -23   52.19    5.81
   2   0 -23   61.35    6.04
   2   0  23   53.62    4.09
  -2   0  23   60.06    5.24
  -2   0  23   61.53    5.85
   2   0  23   62.67    6.30
   2   0  23   56.22    5.22
   2   1 -23   81.21    6.87
  -2   1  23   82.67    6.59
   2  -1  23   69.85    4.55
  -2  -1 -23   58.03    5.58
   2   1 -23   72.85    6.76
   2   1 -23   69.96    6.21
  -2  -1 -23   61.68    6.52
  -2  -1 -23   83.02    5.70
  -2   1  23   78.40    6.54
   2  -1  23   72.67    6.69
   2  -1  23   94.52    6.48
   2   1 -22  290.76   14.27
  -2   1  22  316.65   14.36
  -2  -1 -22  294.54   14.58
  -2   1  22  326.76   13.57
   2   1 -22  278.04   14.30
  -2  -1 -22  384.94   14.99
   2  -1  22  347.97   14.04
  -2   1  22  313.52   14.24
   2  -1  22  336.16   15.42
  -2  -1 -22  299.05   12.74
   2  -1  22  299.41   11.52
  -2  -1 -21   49.51    4.26
   2  -1  21   58.70    5.02
   2  -1  21   42.28    5.17
  -2   1  21   49.77    5.09
  -2  -1 -21   44.39    5.37
   2   1 -21   47.03    4.94
   2   1 -21   54.06    5.59
   2  -1  21   49.14    3.60
  -2  -1 -20  127.52    6.76
  -2   1  20  133.46    8.19
  -2   1  20  123.78    7.36
   2  -1  20  139.17    8.71
  -2   1  20  107.62    7.65
   2   1 -20  128.24    7.91
  -2  -1 -20   88.92    7.63
   2   1 -20  113.58    7.87
   2   1 -20  108.23    8.03
  -2  -1 -20  142.53    8.06
   2  -1  20  120.17    5.82
   2  -1  19   63.84    5.86
   2   1 -19   60.94    5.66
  -2   1  19   57.63    4.85
  -2  -1 -19   62.72    4.51
  -2   1  19   57.31    5.18
   2  -1  19   64.23    3.89
   2  -1  19   60.50    4.96
  -2   1  19   64.32    5.52
   2   1 -19   52.42    5.42
  -2  -1 -19   59.52    5.09
   2   1 -19   57.73    5.28
  -2  -1 -19   58.49    5.78
   2  -1  18   81.24    4.33
   2  -1  18   78.50    5.54
  -2   1  18   74.69    5.50
   2   1 -18   77.32    5.85
  -2  -1 -18   66.61    5.44
  -2  -1 -18   76.42    4.91
   2   1 -18   80.29    6.18
  -2   1  18   82.94    6.00
   2  -1  17    4.37    2.40
  -2   1  17    1.36    1.66
   2   1 -17    0.64    2.23
   2  -1  17    2.50    1.54
   2  -1  17    2.68    1.23
  -2  -1 -17    2.06    1.86
   2   1 -17    3.05    2.35
  -2   1  17    2.55    2.23
  -2   1  17    2.30    2.00
   2   1 -17    2.34    2.01
  -2  -1 -17    4.00    2.56
  -2  -1 -17    2.48    1.50
   2   1 -16   39.62    4.13
  -2  -1 -16   49.41    4.94
   2   1 -16   41.73    4.40
  -2  -1 -16   46.57    3.52
  -2   1  16   48.57    4.34
   2  -1  16   48.19    3.02
  -2   1  16   54.78    4.74
   2  -1  16   54.32    4.28
  -2  -1 -16   39.41    4.00
  -2   1  16   46.18    4.48
   2  -1  16   53.39    5.20
   2   1 -16   50.87    4.83
   2   1 -15  110.75    6.39
  -2  -1 -15   97.40    6.71
   2   1 -15   96.76    6.65
   2  -1  15   98.85    6.88
  -2   1  15   86.92    6.07
   2  -1  15   91.34    5.64
  -2  -1 -15   98.96    5.21
  -2   1  15   98.84    6.14
  -2  -1 -15   82.17    5.64
   2   1 -15   99.75    6.60
   2   1 -14  258.83   10.84
  -2  -1 -14  257.68   11.67
   2   1 -14  249.50   11.46
  -2   1  14  291.54   11.94
  -2   1  14  260.30   10.91
  -2  -1 -14  252.65    9.43
   2  -1  14  226.24    9.99
  -2   1  14  267.12   11.18
   2  -1  14  262.42   11.82
  -2  -1 -14  268.41   10.82
   2   1 -14  255.46   11.41
   2   1 -13  243.45    9.99
  -2  -1 -13  241.48   11.05
   2   1 -13  256.21   11.11
  -2   1  13  226.80   10.50
  -2   1  13  232.54   10.07
   2  -1  13  233.70    8.03
   2  -1  13  212.09    9.40
  -2   1  13  265.90   10.50
   2  -1  13  235.03   11.12
  -2  -1 -13  265.82   10.31
   2   1 -13  242.42   10.77
   2   1 -12  225.28    9.43
   2   1 -12  209.89   10.15
  -2   1  12  228.01   10.32
  -2   1  12  227.25    9.64
   2  -1  12  215.33    7.33
   2  -1  12  206.45    8.88
  -2   1  12  227.85    9.59
   2  -1  12  237.93   10.53
   2   1 -12  208.93    9.89
   2   1 -11   94.34    5.09
   2   1 -11   83.52    5.71
  -2   1  11   81.44    5.58
  -2   1  11   98.74    5.56
   2  -1  11   93.94    3.64
   2  -1  11  103.54    5.14
  -2   1  11  101.50    5.52
   2  -1  11   89.75    5.92
  -2  -1 -11   80.63    4.75
   2   1 -11   85.58    5.62
   2  -1  10   64.62    2.70
   2   1 -10   67.83    4.88
  -2   1  10   65.75    4.76
   2  -1  10   70.07    4.15
  -2   1  10   73.12    4.38
  -2  -1 -10   71.53    3.29
   2  -1  10   69.95    4.90
  -2  -1 -10   86.03    5.46
  -2  -1 -10   76.18    4.15
   2   1 -10   68.75    4.89
  -2   1  10   56.77    4.13
  -2   1   9  168.73    7.61
  -2  -1  -9  173.22    8.09
   2   1  -9  196.01    8.24
   2  -1   9  172.30    8.09
  -2  -1  -9  162.58    5.89
  -2   1   9  179.61    7.26
   2  -1   9  167.74    5.33
   2  -1   9  201.44    7.43
   2   1  -9  174.40    7.99
   2  -1   8  630.28   20.64
  -2   1   8  646.23   20.30
   2   1  -8  588.61   20.42
   2   1  -8  685.40   19.22
  -2  -1  -8  645.07   18.05
   2  -1   8  631.01   19.31
  -2  -1  -7  259.14    8.53
   2   1  -7  260.08   10.08
  -2   1   7  259.81    9.82
  -2  -1  -7  266.27   10.16
   2   1  -7  265.73   10.06
  -2  -1  -7  261.00    7.78
   2   1  -7  253.39    8.55
  -2  -1  -6  179.54    5.97
   2   1  -6  198.74    8.00
  -2   1   6  196.28    7.77
  -2  -1  -6  195.04    8.00
  -2   1   6  179.35    6.77
   2   1  -6  182.16    6.43
   2   1  -6  181.87    8.03
   2  -1   6  184.72    7.84
  -2   1   6  181.88    8.03
  -2   1   5  279.07    8.50
   2   1  -5  260.65    9.69
  -2  -1  -5  274.23    8.02
  -2   1   5  232.09    9.31
   2  -1   5  279.01    8.65
   2   1  -5  261.21    7.80
  -2  -1  -5  237.62    7.52
  -2  -1  -4 1112.18   28.04
   2   1  -4 1133.37   29.83
   2  -1   4 1116.69   28.87
  -2   1   4  960.65   28.27
  -2  -1  -4  990.26   29.68
  -2  -1  -4 1005.21   27.95
  -2   1   3  700.84   19.54
  -2   1   3  763.35   20.85
  -2  -1  -3  687.86   20.50
  -2  -1  -3  658.73   19.51
   2  -1   3  750.14   20.06
  -2   1   3  746.10   21.04
   2   1  -3  729.75   20.67
   2   1  -2 2101.85   55.80
   2  -1   2 2090.98   55.85
  -2  -1  -2 2076.20   55.62
  -2   1   2 2022.52   54.83
  -2   1   2 2023.07   55.78
   2  -1   2 2154.09   55.34
  -2  -1  -2 2081.06   55.23
  -2   1   2 2260.78   56.20
  -2  -1  -1 2964.36   82.06
  -2   1   1 3068.89   82.35
   2   1  -1 3167.07   81.84
   2  -1   1 3234.71   81.94
   2  -1   1 3254.90   82.04
  -2   1   1 3172.36   82.16
   2  -1   1 3107.96   81.59
  -2   1   1 3184.97   81.55
  -2   1   0    0.42    1.20
   2  -1   0   -0.21    1.22
  -2   1   0    0.40    0.91
  -2   1   0    0.03    1.01
   2   1   0    0.04    1.32
  -2  -1   0    1.21    1.26
   2   1   0   -0.12    0.86
   2  -1   0    0.03    1.01
   2  -1   0    0.48    0.98
  -2  -1   0    0.51    0.86
  -2  -1   1 3347.91   80.46
  -2   1  -1 3014.25   79.87
   2  -1  -1 3063.94   80.65
   2   1   1 3511.80   80.83
  -2  -1   1 2972.58   81.04
   2   1   1 3029.24   79.99
   2  -1  -1 3112.68   80.75
  -2   1  -1 2818.29   80.39
   2  -1  -1 2851.27   79.88
  -2   1  -1 3119.80   80.22
   2  -1  -2 2285.00   53.41
  -2  -1   2 2025.84   53.48
   2  -1  -2 2196.52   53.42
   2   1   2 2107.09   52.73
   2  -1  -2 1629.10   51.79
  -2  -1   2 1992.96   52.84
  -2  -1   2 1922.82   53.65
  -2   1  -2 2184.05   53.23
   2   1   2 2081.42   52.52
  -2   1  -2 1881.96   52.48
   2   1   3  699.80   19.42
   2  -1  -3  701.68   19.20
  -2   1  -3  681.59   20.43
  -2   1  -3  676.33   19.56
  -2  -1   3  707.13   20.64
   2  -1  -3  654.44   20.30
  -2  -1   3  731.36   20.49
  -2   1  -3  675.08   20.15
   2   1   3  690.46   20.09
   2   1   4 1188.16   30.77
  -2   1  -4 1173.03   31.43
   2   1   4 1121.23   30.86
   2  -1  -4 1203.35   31.22
   2   1   5  285.87    7.95
   2   1   5  250.20    7.99
  -2   1  -5  253.89    8.58
   2  -1  -5  230.46    8.36
  -2  -1   5  263.80    7.85
   2  -1  -5  296.93    9.79
  -2   1  -6  179.87    7.83
   2   1   6  198.13    6.61
  -2   1  -6  197.16    7.03
   2   1   6  203.67    6.11
  -2  -1   6  155.61    6.25
   2   1   6  189.45    7.83
   2  -1  -6  200.96    6.95
  -2  -1   6  212.77    8.24
   2  -1  -6  206.75    8.00
   2  -1  -6  223.73    8.49
  -2  -1   6  215.03    8.18
  -2   1  -7  288.93   10.55
   2  -1  -7  307.38   10.93
   2   1   7  281.83    8.94
   2   1   7  286.69    8.22
  -2  -1   7  269.91   10.31
   2  -1  -7  278.21    9.41
   2  -1  -7  266.41   10.24
  -2  -1   7  247.67   10.03
   2   1   7  273.07   10.53
  -2  -1   7  250.58    8.87
  -2   1  -8  746.57   21.74
  -2  -1   8  680.17   19.88
  -2  -1   8  721.79   21.52
  -2  -1   8  662.84   21.13
   2  -1  -8  662.83   21.16
   2   1   8  672.88   18.79
  -2   1  -8  653.97   20.17
   2  -1  -8  690.70   21.74
  -2   1  -9  177.15    7.33
   2   1   9  215.50    7.36
  -2   1  -9  175.10    8.33
  -2  -1   9  173.96    8.14
   2  -1  -9  168.22    8.04
  -2   1  -9  175.71    5.89
  -2  -1   9  172.10    8.08
   2  -1  -9  213.94    8.88
   2   1   9  195.57    6.17
   2   1  10   72.29    3.15
  -2  -1  10   71.35    4.98
   2   1  10   79.14    5.17
   2  -1 -10   66.96    4.37
   2   1  10   66.46    3.90
  -2   1 -10   58.76    3.89
  -2   1 -10   66.01    2.97
   2  -1 -10   72.75    4.77
  -2  -1  10   66.71    4.53
  -2  -1  10   69.14    4.11
   2  -1 -10   71.39    5.05
  -2  -1  11   91.22    5.04
  -2   1 -11   98.21    5.16
   2   1  11  104.38    5.01
   2   1  11   84.08    5.82
   2  -1 -11   94.91    5.27
  -2  -1  11   90.40    5.50
   2  -1 -11  104.32    5.92
  -2   1 -11   83.48    4.00
   2   1  11   86.47    3.82
   2  -1 -11   90.61    5.93
  -2  -1  12  242.50   10.08
   2  -1 -12  224.58    9.54
   2   1  12  239.15   10.69
  -2   1 -12  227.93   10.54
   2   1  12  234.64    9.13
  -2   1 -12  222.01    7.93
   2  -1 -12  234.41   10.14
   2  -1 -12  229.74   10.55
  -2  -1  12  234.21    9.40
  -2   1 -12  259.13    9.73
  -2  -1  13  292.72   11.13
   2  -1 -13  254.52   10.48
  -2  -1  13  233.47    9.94
   2   1  13  252.82   11.39
  -2   1 -13  236.09   11.11
   2   1  13  262.14    9.91
   2  -1 -13  245.00   10.85
  -2   1 -13  213.13    8.55
  -2   1 -13  327.98   11.12
  -2  -1  13  220.21   10.50
   2  -1 -13  254.11   11.33
  -2  -1  14  268.96   11.17
   2  -1 -14  262.13   10.92
   2   1  14  248.99    8.86
   2   1  14  274.88   11.94
  -2  -1  14  264.51   10.67
  -2   1 -14  264.79   11.86
   2   1  14  270.38   10.41
   2  -1 -14  247.25   11.11
  -2  -1  14  226.87   10.90
  -2   1 -14  273.90   10.75
   2  -1 -14  214.31   11.17
  -2  -1  15  105.00    6.46
   2  -1 -15  108.83    6.53
   2   1  15  102.52    4.83
   2   1  15   97.12    6.86
  -2  -1  15   95.87    6.25
  -2   1 -15  102.40    6.97
   2   1  15   87.19    5.59
   2  -1 -15  103.66    6.69
  -2  -1  15   90.07    6.27
   2  -1 -15  113.62    7.17
  -2  -1  16   51.33    4.54
   2  -1 -16   43.39    4.36
   2   1  16   53.79    3.31
   2   1  16   48.80    5.00
  -2  -1  16   56.19    4.64
  -2   1 -16   51.45    5.04
   2   1  16   56.27    4.33
   2  -1 -16   43.09    4.53
  -2   1 -16   49.87    3.51
  -2  -1  16   46.55    4.69
  -2   1 -16   44.12    4.25
   2  -1 -16   43.89    4.75
  -2  -1  17    1.42    1.81
   2  -1 -17    2.66    2.01
   2   1  17    2.66    1.18
  -2  -1  17    2.34    1.94
  -2   1 -17    3.64    2.53
  -2   1 -17    2.77    1.42
   2  -1 -17    1.36    1.83
   2  -1 -17    3.80    2.68
   2   1  17    3.84    1.85
  -2   1 -17    2.60    1.65
  -2  -1  18   74.86    5.84
  -2  -1  18   90.50    6.12
   2  -1 -18   78.44    5.98
   2   1  18   74.93    5.43
   2  -1 -18   74.67    6.05
  -2   1 -18   71.64    4.78
  -2   1 -18   92.41    6.29
  -2  -1  18   79.07    6.16
   2   1  18   78.27    4.42
  -2  -1  19   67.01    5.30
   2  -1 -19   57.99    5.24
   2   1  19   58.52    3.85
   2   1  19   59.73    5.87
  -2  -1  19   58.12    5.19
  -2   1 -19   55.51    5.70
   2   1  19   58.25    4.84
   2  -1 -19   61.43    5.49
  -2   1 -19   61.12    4.32
  -2   1 -19   59.31    5.26
  -2  -1  19   47.82    5.11
   2  -1 -19   54.66    5.52
  -2  -1  20  125.83    7.52
   2  -1 -20  118.53    7.82
   2   1  20  120.81    5.96
  -2  -1  20  117.60    7.74
   2   1  20  118.57    8.37
   2   1  20  108.12    7.00
  -2   1 -20  123.19    6.66
  -2   1 -20  120.06    8.34
   2  -1 -20  112.40    8.05
  -2  -1  20  120.38    7.91
  -2   1 -21   49.54    5.09
  -2  -1  21   52.91    5.17
   2   1  21   54.75    3.85
  -2   1 -21   45.17    5.39
   2   1  21   58.23    5.81
  -2  -1  21   58.88    5.40
  -2   1 -21   51.63    4.31
   2  -1 -21   44.98    5.12
   2   1  22  274.17   11.07
  -2   1 -22  305.45   12.33
  -2   1 -22  329.05   15.08
   2  -1 -22  290.87   14.00
   2  -1 -22  280.95   14.33
   2   1  22  331.88   13.55
  -2   1 -22  301.59   13.79
  -2  -1  22  293.76   13.73
   2   1  22  333.75   15.14
   2   1  23   79.78    4.93
  -2   1 -23   81.13    6.49
  -2   1 -23   80.49    7.08
  -2  -1  23   63.70    6.03
  -2   1 -23   75.19    5.59
   2  -1 -23   77.95    6.64
   2  -1 -23   67.23    6.67
   2   1  23   72.04    5.81
   2  -1 -23   56.72    5.85
  -2  -1  23   71.78    5.95
   2   1  23   74.61    6.96
  -2  -1  23   80.33    6.56
   2  -2  22   98.24    7.80
  -2  -2 -22  102.40    6.47
  -2  -2 -22   88.53    7.38
   2   2 -22   96.05    7.67
  -2   2  22   92.69    6.44
  -2   2  22   83.95    6.89
  -2   2  22   88.07    6.99
   2  -2  22   93.85    6.58
   2  -2  22  105.41    5.47
  -2  -2 -21   19.71    2.89
   2  -2  21   18.07    2.97
   2  -2  21   18.37    2.35
  -2  -2 -21   22.95    4.14
   2   2 -21   20.70    3.53
   2  -2  21   18.73    3.84
  -2   2  21   21.63    3.62
   2   2 -21   20.48    3.86
  -2  -2 -21   13.18    2.96
  -2   2  20   93.31    6.78
  -2  -2 -20   84.51    6.24
   2   2 -20   81.13    6.65
   2  -2  20   82.07    4.66
   2   2 -20   81.18    6.34
  -2  -2 -20   78.84    6.76
  -2   2  20  112.05    7.56
   2  -2  20   87.55    7.09
  -2  -2 -20   85.80    5.69
   2   2 -20   80.80    6.67
  -2  -2 -19    5.04    1.94
  -2   2  19    7.23    2.74
  -2  -2 -19    9.01    2.50
   2   2 -19    3.17    2.52
  -2   2  19    4.40    2.37
   2  -2  19    3.61    1.38
   2  -2  19    8.00    2.82
  -2   2  19    5.81    2.73
   2   2 -19    4.78    2.71
   2   2 -19    3.76    2.20
  -2  -2 -19    4.96    2.25
   2  -2  18  200.43    9.39
  -2  -2 -18  201.28    8.68
   2   2 -18  178.32    9.36
  -2  -2 -18  180.48    9.25
   2  -2  18  183.71    7.58
  -2   2  18  192.25    9.36
   2   2 -18  186.07   10.17
  -2   2  18  189.12    9.90
   2  -2  17  216.37    9.88
  -2  -2 -17  229.77    9.19
  -2  -2 -17  196.75   10.71
   2   2 -17  228.35   10.38
  -2  -2 -17  218.98   10.09
  -2   2  17  236.93   10.32
   2  -2  17  190.12    8.00
  -2   2  17  221.77   10.99
   2   2 -17  214.03   10.70
  -2   2  17  217.92   10.50
   2  -2  16    3.29    1.54
  -2  -2 -16    3.03    1.57
  -2  -2 -16    4.26    2.65
   2   2 -16    2.08    1.88
  -2  -2 -16    1.29    1.71
   2   2 -16    2.52    2.05
  -2   2  16    3.23    1.90
  -2   2  16    1.29    1.60
   2  -2  16    2.35    2.54
   2   2 -16    1.99    1.96
  -2   2  16    1.73    1.93
   2  -2  15  165.34    8.15
  -2  -2 -15  190.86    7.60
  -2   2  15  152.37    8.48
  -2   2  15  166.60    8.94
  -2  -2 -15  164.47    8.21
   2   2 -15  196.74    9.76
   2  -2  15  170.65    9.49
  -2   2  15  174.31    8.45
   2   2 -15  178.96    9.16
   2   2 -15  162.47    8.31
  -2  -2 -15  184.88    9.57
   2   2 -14  100.17    5.75
  -2  -2 -14   89.97    6.34
  -2  -2 -14   70.51    4.95
   2   2 -14   76.94    5.82
  -2   2  14   96.45    6.33
  -2   2  14   94.99    5.83
  -2  -2 -14   83.58    4.58
   2  -2  14   82.57    4.05
  -2   2  14   87.20    5.77
   2   2 -14   92.20    6.22
   2  -2  14   94.87    5.54
   2  -2  14   92.88    6.64
  -2  -2 -13   54.24    4.79
   2   2 -13   57.97    4.20
  -2   2  13   53.66    4.33
   2   2 -13   37.54    4.05
  -2  -2 -13   47.96    3.18
  -2   2  13   45.33    3.95
   2  -2  13   49.37    2.68
   2  -2  13   47.50    4.65
   2  -2  13   59.83    4.18
   2   2 -13   52.59    4.73
  -2  -2 -13   42.39    3.80
  -2   2  13   49.99    4.54
   2  -2  12   15.56    2.29
  -2   2  12   13.29    2.37
   2   2 -12   11.61    2.56
  -2   2  12   19.24    2.86
  -2  -2 -12   18.74    2.35
   2   2 -12   14.80    2.31
   2  -2  12   13.97    2.80
  -2  -2 -12   12.21    1.64
   2  -2  12   12.20    1.30
  -2   2  12   15.31    2.45
   2   2 -12   14.87    2.79
  -2  -2 -11    9.09    2.59
  -2   2  11    7.53    1.95
   2   2 -11    8.35    1.92
  -2  -2 -11   11.00    1.95
   2  -2  11    6.38    1.01
  -2   2  11    8.70    2.11
   2  -2  11   11.47    2.50
   2   2 -11   11.62    2.43
  -2   2  11    8.57    2.43
   2   2 -11    9.41    2.13
   2  -2  11    9.42    1.86
   2  -2  10  821.03   25.21
  -2   2  10  780.99   25.15
  -2  -2 -10  781.37   26.32
  -2  -2 -10  701.18   24.35
   2  -2  10  926.06   22.90
   2   2 -10  872.24   26.63
  -2   2  10  857.82   25.83
  -2   2  10  870.58   26.49
   2  -2  10  893.26   26.89
   2  -2   9   57.20    3.60
   2   2  -9   53.40    3.98
  -2   2   9   58.56    4.34
   2  -2   9   44.77    4.30
   2   2  -9   50.10    4.24
  -2   2   9   55.15    3.69
  -2  -2  -9   46.64    4.08
  -2  -2  -9   49.95    2.74
  -2   2   9   50.04    3.81
  -2   2   8 1052.67   32.44
  -2  -2  -8 1199.48   33.14
  -2   2   8 1159.14   32.35
  -2  -2  -8  993.14   29.89
   2   2  -8 1085.67   32.61
   2   2  -8 1161.27   32.62
  -2  -2  -8 1211.46   30.92
   2   2  -8 1056.90   30.86
   2  -2   8 1199.40   31.68
   2   2  -7  342.70   12.24
  -2   2   7  303.51   11.39
   2   2  -7  330.94   11.83
   2  -2   7  310.73   10.90
  -2  -2  -7  317.86   11.96
  -2  -2  -7  323.31   10.29
  -2  -2  -7  348.24    9.97
   2   2  -7  339.73   10.57
   2   2  -6    9.81    1.87
   2   2  -6   11.00    1.87
  -2  -2  -6    8.55    2.20
  -2  -2  -6    9.38    1.17
  -2  -2  -6    8.08    1.08
  -2   2   6    9.28    1.65
   2   2  -6   10.52    1.27
  -2   2   5   41.26    3.12
  -2  -2  -5   47.66    2.11
  -2   2   5   37.42    2.67
  -2   2   5   35.20    3.33
   2   2  -5   38.84    2.00
   2   2  -5   43.21    2.13
  -2  -2  -5   41.99    2.13
  -2  -2  -4  388.95   11.50
  -2  -2  -4  381.65   12.72
   2  -2   4  363.27   12.04
  -2   2   4  432.25   12.25
   2   2  -4  408.32   12.71
  -2  -2  -3 2036.41   55.91
   2  -2   3 2165.46   56.39
  -2   2   3 1962.48   55.80
  -2  -2  -3 2044.55   55.11
   2   2  -3 2208.17   55.93
  -2   2   3 2075.30   55.33
   2  -2   3 2147.62   55.73
  -2   2   2 5252.91  135.75
   2  -2   2 5205.70  136.01
  -2   2   2 5069.04  136.08
  -2  -2  -2 5226.41  135.44
   2   2  -2 5257.37  135.46
   2  -2   2 5002.22  135.49
  -2   2   2 5319.59  135.38
  -2  -2  -2 5304.95  135.61
  -2   2   1 1875.21   51.78
   2  -2   1 1897.55   51.35
  -2  -2  -1 1781.16   50.84
  -2  -2  -1 1877.54   51.37
   2   2  -1 1942.41   52.06
   2   2  -1 2154.81   51.03
   2  -2   1 1942.34   51.50
  -2   2   1 1905.80   51.16
  -2   2   1 2035.66   51.24
   2  -2   1 1847.98   50.58
  -2   2   0 7613.77  230.31
   2  -2   0 9999.00  230.46
  -2   2   0 8674.40  230.17
  -2   2   0 7433.39  230.00
  -2   2   0 9682.44  229.93
   2  -2   0 9120.00  229.95
  -2  -2   0 8552.63  230.58
   2   2   0 9782.99  231.04
  -2  -2   0 9310.91  229.47
   2  -2  -1 1908.02   52.63
  -2   2  -1 1860.43   51.50
  -2  -2   1 1878.93   52.92
   2   2   1 1894.47   52.54
  -2   2  -1 1878.43   52.42
   2   2   1 2236.18   52.08
  -2  -2   1 1865.87   51.72
   2  -2  -1 2154.83   52.43
  -2   2  -1 2064.01   52.40
   2  -2  -1 1909.22   52.10
   2  -2  -2 5156.99  134.32
   2   2   2 5055.13  134.47
   2  -2  -2 4943.32  135.16
  -2   2  -2 4743.61  134.38
   2  -2  -2 5021.31  134.76
  -2   2  -2 5099.44  135.03
  -2  -2   2 5211.57  135.63
   2   2   2 5090.92  134.49
  -2   2  -2 5230.15  133.43
   2   2   3 1951.45   54.98
   2   2   3 1917.64   54.34
  -2   2  -3 2051.39   55.46
  -2   2  -3 1873.81   54.55
   2  -2  -3 2129.88   54.54
  -2   2  -4  389.18   12.40
   2   2   4  398.01   12.06
   2  -2  -5   39.29    3.17
   2  -2  -5   35.73    3.07
   2   2   5   37.69    1.90
   2   2   5   40.55    2.28
  -2  -2   5   35.93    3.51
  -2   2  -5   31.47    3.10
   2  -2  -5   43.51    2.77
   2   2   6   10.47    1.18
  -2   2  -6   13.08    2.22
  -2  -2   6   11.22    2.17
   2  -2  -6   13.68    2.29
   2   2   6   11.40    1.27
  -2  -2   6   13.01    2.13
   2  -2  -6    8.99    1.67
   2   2   6   10.61    2.08
  -2   2  -6   13.19    2.30
   2  -2  -6   11.33    1.88
  -2  -2   7  339.75   12.27
   2   2   7  282.12   10.25
  -2   2  -7  317.00   12.44
   2   2   7  378.51   10.39
   2   2   7  345.57   12.63
  -2   2  -7  371.64   11.73
   2  -2  -7  312.98   11.50
   2  -2  -7  339.05   12.18
   2  -2  -7  387.44   12.92
  -2  -2   7  348.83   12.26
  -2   2  -7  373.33   12.63
  -2  -2   7  356.34   10.76
  -2  -2   8 1154.53   33.21
   2   2   8 1155.26   31.01
  -2  -2   8 1215.09   33.68
   2  -2  -8 1184.98   33.47
  -2  -2   8 1171.51   31.69
  -2   2  -8 1148.08   33.57
  -2   2  -8 1121.50   32.19
   2   2   8 1042.49   31.21
   2  -2  -8 1102.67   33.63
   2   2   8 1191.31   33.83
  -2  -2   9   55.56    4.11
  -2  -2   9   53.69    3.95
   2  -2  -9   58.79    3.83
  -2   2  -9   60.36    3.76
   2   2   9   49.81    2.68
   2  -2  -9   55.28    4.20
   2  -2  -9   53.18    4.12
  -2   2 -10  793.96   22.46
   2  -2 -10  892.29   26.20
   2   2  10  811.03   25.86
  -2  -2  10  802.73   24.17
   2  -2 -10  940.09   25.28
  -2  -2  10  832.17   25.32
   2   2  10  706.62   23.34
  -2   2 -10  906.00   24.78
  -2  -2  10  797.49   25.35
   2  -2 -10  811.34   25.34
  -2   2 -11    9.69    1.27
   2  -2 -11    8.50    2.21
   2   2  11    8.00    2.19
  -2   2 -11    9.93    2.43
  -2  -2  11   11.69    1.96
   2  -2 -11    9.43    2.04
  -2  -2  11   10.52    2.30
  -2   2 -11   11.35    2.00
   2   2  11   14.88    1.92
  -2  -2  11    9.20    2.07
   2  -2 -11   12.05    2.22
   2  -2 -12   12.40    2.45
  -2  -2  12   16.04    2.57
  -2   2 -12   13.65    1.57
   2   2  12   17.46    2.94
  -2   2 -12   12.45    2.74
  -2  -2  12   15.37    2.23
   2  -2 -12   12.63    2.56
  -2   2 -12   15.02    2.26
   2   2  12   17.71    2.11
  -2  -2  12   16.85    2.55
   2  -2 -12   15.92    2.84
   2  -2 -13   48.58    4.74
   2   2  13   54.53    3.08
   2   2  13   55.66    5.07
  -2   2 -13   49.63    4.50
  -2  -2  13   50.13    3.93
   2  -2 -13   54.67    4.34
  -2   2 -13   51.01    4.09
   2   2  13   51.33    3.73
  -2   2 -13   53.52    3.15
  -2  -2  13   52.61    4.33
   2  -2 -13   56.51    4.57
   2  -2 -14   84.26    6.00
  -2  -2  14   98.77    6.05
   2   2  14   84.80    6.31
  -2   2 -14   96.70    6.58
  -2  -2  14   93.58    5.60
   2  -2 -14   96.12    6.24
   2   2  14   92.33    5.33
   2   2  14   97.75    4.52
  -2   2 -14   86.89    5.50
  -2  -2  14   92.88    6.16
   2  -2 -14   87.09    6.28
   2  -2 -15  161.01    8.57
  -2  -2  15  180.40    8.74
   2   2  15  173.91    9.36
  -2   2 -15  168.77    9.07
  -2  -2  15  166.95    8.37
   2  -2 -15  178.16    8.83
   2   2  15  152.37    7.62
   2   2  15  151.37    6.58
  -2  -2  15  167.02    8.77
  -2   2 -15  182.02    8.54
   2  -2 -15  200.64    9.88
  -2   2 -16    1.60    1.27
   2   2  16    2.01    1.26
   2  -2 -16    3.87    2.19
  -2  -2  16    2.04    1.84
  -2   2 -16    2.36    2.44
   2   2  16    2.52    1.89
  -2  -2  16    2.88    1.96
   2   2  16    1.51    1.59
   2  -2 -16    1.02    2.22
  -2  -2  16    3.99    2.30
  -2   2 -16    1.23    1.77
   2  -2 -16    1.56    1.76
  -2   2 -17  203.27    8.72
   2  -2 -17  196.06   10.44
  -2  -2  17  207.44   10.27
  -2   2 -17  217.85   11.24
  -2  -2  17  220.16   10.40
   2   2  17  223.87    8.56
   2   2  17  282.16   10.64
   2  -2 -17  223.64   10.74
  -2   2 -17  274.50   11.10
   2  -2 -17  198.52   11.04
  -2   2 -18  170.67    7.97
   2   2  18  166.64    8.60
   2  -2 -18  184.47    9.88
  -2  -2  18  193.83    9.57
   2   2  18  195.61   10.53
  -2   2 -18  155.34    8.77
  -2  -2  18  198.54    9.99
  -2  -2  18  205.49    9.83
   2  -2 -18  192.69    9.89
   2   2  18  206.15    7.97
  -2   2 -19    5.53    1.83
   2   2  19    6.29    1.53
   2  -2 -19    5.91    2.97
   2   2  19    3.80    1.72
  -2  -2  19    3.07    1.89
  -2  -2  19    5.17    2.47
   2  -2 -19    4.30    2.37
   2  -2 -19    5.20    2.38
  -2   2 -19    3.19    1.82
  -2  -2  19    3.84    1.95
   2   2  19    4.48    2.79
  -2   2 -19    5.03    2.63
  -2  -2  20   85.44    6.18
   2   2  20   80.57    4.78
   2   2  20   86.29    6.00
  -2   2 -20   89.63    5.48
   2  -2 -20   80.84    6.49
  -2  -2  20   72.48    6.07
  -2   2 -20   95.80    7.30
  -2  -2  20   69.07    5.91
   2   2  20   83.43    6.97
   2  -2 -20   87.91    6.93
   2  -2 -21   20.22    3.78
  -2   2 -21   17.66    2.71
   2   2  21   18.07    2.34
  -2  -2  21   18.37    3.46
  -2   2 -21   19.08    3.30
  -2   2 -21   21.96    4.06
   2  -2 -21   15.09    3.54
  -2  -2  21   20.84    3.44
   2   2  21   19.06    3.51
   2   2  22  106.74    7.95
   2  -2 -22  102.89    7.66
  -2   2 -22   96.59    6.11
  -2  -2  22   95.02    7.35
   2   2  22   93.15    6.56
   2   2  22   98.33    5.50
  -2   2 -22  113.82    7.63
  -2   2 -22  106.95    7.99
   2  -2 -22   95.68    7.61
   2  -3  22  111.07    7.26
  -2   3  22  117.46    7.23
   2  -3  22  110.25    5.79
  -2   3  22  108.16    7.82
  -2  -3 -22  111.61    7.11
   2   3 -22  126.23    8.55
  -2  -3 -22  111.30    8.38
  -2   3  22  112.17    7.83
  -2   3  21   15.76    2.92
   2  -3  21   16.54    2.17
  -2  -3 -21   15.64    2.64
   2   3 -21   12.21    3.04
  -2  -3 -21   15.11    3.08
   2  -3  21   13.49    2.76
   2   3 -21   16.46    3.29
  -2  -3 -21   12.93    3.38
  -2   3  21   12.29    3.13
  -2   3  20  156.24    9.62
   2   3 -20  168.02    9.98
   2   3 -20  166.54    9.90
   2   3 -20  190.15    9.91
  -2  -3 -20  178.93   10.41
[truncated: 1,132,654 more chars]
