# Supplementary material for: Dual Circularly Polarized Luminescence from Chiral Boron‐Embedded Polycyclic Aromatic Hydrocarbons
Source: Angew Chem Int Ed Engl. 2025 Dec 21;65(10):e22746. doi: 10.1002/anie.202522746 (PMC12955512; doi:10.1002/anie.202522746)
Supplement: Supplementary file 2 — Supporting Information [file ANIE-65-e22746-s001.zip › 1-Mes.cif]

 
data_1-Mes
 
_audit_creation_method            'SHELXL-2018/1'
_shelx_SHELXL_version_number      '2018/1'
_chemical_name_systematic         ?
_chemical_name_common             ?
_chemical_melting_point           ?
_chemical_formula_moiety           'C25 H21 B' 
_chemical_formula_sum
 'C25 H21 B' 
_chemical_formula_weight          332.23

loop_
 _atom_type_symbol
 _atom_type_description
 _atom_type_scat_dispersion_real
 _atom_type_scat_dispersion_imag
 _atom_type_scat_source
 'C'  'C'   0.0033   0.0016
 'International Tables Vol C Tables 4.2.6.8 and 6.1.1.4'
 'H'  'H'   0.0000   0.0000
 'International Tables Vol C Tables 4.2.6.8 and 6.1.1.4'
 'B'  'B'   0.0013   0.0007
 'International Tables Vol C Tables 4.2.6.8 and 6.1.1.4'
 
_space_group_crystal_system       monoclinic
_space_group_IT_number            7
_space_group_name_H-M_alt         'P n'
_space_group_name_Hall            'P -2yac'
 
_shelx_space_group_comment
;
The symmetry employed for this shelxl refinement is uniquely defined
by the following loop, which should always be used as a source of
symmetry information in preference to the above space-group names.
They are only intended as comments.
;
 
loop_
 _space_group_symop_operation_xyz
 'x, y, z'
 'x+1/2, -y, z+1/2'
 
_cell_length_a                    7.6224(3)
_cell_length_b                    18.3084(6)
_cell_length_c                    26.8477(11)
_cell_angle_alpha                 90
_cell_angle_beta                  90.329(4)
_cell_angle_gamma                 90
_cell_volume                      3746.6(2)
_cell_formula_units_Z             8
_cell_measurement_temperature     103(2)
_cell_measurement_reflns_used   10596
_cell_measurement_theta_min     2.8070
_cell_measurement_theta_max     29.5100
 
_exptl_crystal_description        rod
_exptl_crystal_colour             yellow
_exptl_crystal_density_meas       ?
_exptl_crystal_density_method     ?
_exptl_crystal_density_diffrn     1.178          
_exptl_crystal_F_000              1408
_exptl_transmission_factor_min    ?
_exptl_transmission_factor_max    ?
_exptl_crystal_size_max           0.100
_exptl_crystal_size_mid           0.050
_exptl_crystal_size_min           0.020
_exptl_absorpt_coefficient_mu     0.066
_shelx_estimated_absorpt_T_min    0.993
_shelx_estimated_absorpt_T_max    0.999
_exptl_absorpt_correction_type    multi-scan
_exptl_absorpt_correction_T_min   0.993
_exptl_absorpt_correction_T_max   0.999
_exptl_absorpt_process_details
;
CrysAlisPro 1.171.43.90 (Rigaku Oxford Diffraction, 2023)
Empirical absorption correction using spherical harmonics,
implemented in SCALE3 ABSPACK scaling algorithm.
;
_exptl_absorpt_special_details    ?
_diffrn_ambient_temperature       103(2)
_diffrn_radiation_wavelength      0.71073
_diffrn_radiation_type            MoK\a
_diffrn_source                    ?
_diffrn_measurement_device_type   'dtrek-CrysAlisPro-abstract goniometer imported rigaku-d*trek images'
_diffrn_measurement_method        ?
_diffrn_detector_area_resol_mean  ?
_diffrn_reflns_number             32590
_diffrn_reflns_av_unetI/netI      0.0739
_diffrn_reflns_av_R_equivalents   0.0496
_diffrn_reflns_limit_h_min        -9
_diffrn_reflns_limit_h_max        9
_diffrn_reflns_limit_k_min        -22
_diffrn_reflns_limit_k_max        22
_diffrn_reflns_limit_l_min        -32
_diffrn_reflns_limit_l_max        32
_diffrn_reflns_theta_min          2.225
_diffrn_reflns_theta_max          25.499
_diffrn_reflns_theta_full         25.242
_diffrn_measured_fraction_theta_max   0.993
_diffrn_measured_fraction_theta_full  0.995
_diffrn_reflns_Laue_measured_fraction_max    0.993
_diffrn_reflns_Laue_measured_fraction_full   0.995
_diffrn_reflns_point_group_measured_fraction_max   0.993
_diffrn_reflns_point_group_measured_fraction_full  0.995
_reflns_number_total              13385
_reflns_number_gt                 10934
_reflns_threshold_expression      'I > 2\s(I)'
_reflns_Friedel_coverage          0.997
_reflns_Friedel_fraction_max      0.994
_reflns_Friedel_fraction_full     0.995
 
_reflns_special_details
;
 Reflections were merged by SHELXL according to the crystal
 class for the calculation of statistics and refinement.
 
 _reflns_Friedel_fraction is defined as the number of unique
 Friedel pairs measured divided by the number that would be
 possible theoretically, ignoring centric projections and
 systematic absences.
;
 
_computing_data_collection        ?
_computing_cell_refinement        ?
_computing_data_reduction         ?
_computing_structure_solution     'SHELXT 2014/5 (Sheldrick, 2014)'
_computing_structure_refinement 'SHELXL-2018/1 (Sheldrick, 2018)'
_computing_molecular_graphics     ?
_computing_publication_material   ?
_refine_special_details
;
 Refined as a 2-component perfect inversion twin.
;
_refine_ls_structure_factor_coef  Fsqd
_refine_ls_matrix_type            full
_refine_ls_weighting_scheme       calc
_refine_ls_weighting_details
'w=1/[\s^2^(Fo^2^)+(0.2000P)^2^] where P=(Fo^2^+2Fc^2^)/3'
_atom_sites_solution_primary      ?
_atom_sites_solution_secondary    ?
_atom_sites_solution_hydrogens    geom
_refine_ls_hydrogen_treatment     constr
_refine_ls_extinction_method      none
_refine_ls_extinction_coef        .
_refine_ls_abs_structure_details
;
 Refined as a perfect inversion twin.
;
_refine_ls_abs_structure_Flack    0.5
_chemical_absolute_configuration  ?
_refine_ls_number_reflns          13385
_refine_ls_number_parameters      949
_refine_ls_number_restraints      2
_refine_ls_R_factor_all           0.1406
_refine_ls_R_factor_gt            0.1246
_refine_ls_wR_factor_ref          0.3730
_refine_ls_wR_factor_gt           0.3610
_refine_ls_goodness_of_fit_ref    1.526
_refine_ls_restrained_S_all       1.526
_refine_ls_shift/su_max           0.001
_refine_ls_shift/su_mean          0.000
 
loop_
 _atom_site_label
 _atom_site_type_symbol
 _atom_site_fract_x
 _atom_site_fract_y
 _atom_site_fract_z
 _atom_site_U_iso_or_equiv
 _atom_site_adp_type
 _atom_site_occupancy
 _atom_site_site_symmetry_order  
 _atom_site_calc_flag
 _atom_site_refinement_flags_posn
 _atom_site_refinement_flags_adp
 _atom_site_refinement_flags_occupancy
 _atom_site_disorder_assembly
 _atom_site_disorder_group
B1 B 0.0820(15) 0.8037(6) 0.4013(4) 0.033(2) Uani 1 1 d . . . . .
C1 C 0.0935(12) 0.8023(5) 0.4583(4) 0.032(2) Uani 1 1 d . . . . .
C2 C 0.0098(14) 0.8547(6) 0.4865(4) 0.040(2) Uani 1 1 d . . . . .
H1 H -0.053968 0.892199 0.469968 0.048 Uiso 1 1 calc R U . . .
C3 C 0.0156(15) 0.8546(6) 0.5401(4) 0.046(3) Uani 1 1 d . . . . .
H2 H -0.041695 0.891802 0.558582 0.055 Uiso 1 1 calc R U . . .
C4 C 0.1054(14) 0.8000(6) 0.5639(5) 0.047(3) Uani 1 1 d . . . . .
H3 H 0.108108 0.798809 0.599226 0.057 Uiso 1 1 calc R U . . .
C5 C 0.1949(13) 0.7447(5) 0.5366(4) 0.033(2) Uani 1 1 d . . . . .
C6 C 0.2860(14) 0.6871(6) 0.5614(3) 0.038(2) Uani 1 1 d . . . . .
H4 H 0.286913 0.685418 0.596804 0.045 Uiso 1 1 calc R U . . .
C7 C 0.3715(16) 0.6347(6) 0.5352(4) 0.050(3) Uani 1 1 d . . . . .
H5 H 0.431309 0.596475 0.552233 0.060 Uiso 1 1 calc R U . . .
C8 C 0.3714(15) 0.6370(6) 0.4833(4) 0.044(3) Uani 1 1 d . . . . .
H6 H 0.434595 0.600782 0.465464 0.053 Uiso 1 1 calc R U . . .
C9 C 0.2823(12) 0.6903(4) 0.4568(3) 0.0264(19) Uani 1 1 d . . . . .
C10 C 0.1886(13) 0.7461(5) 0.4825(4) 0.033(2) Uani 1 1 d . . . . .
C11 C 0.1876(13) 0.7416(5) 0.3734(4) 0.033(2) Uani 1 1 d . . . . .
C12 C 0.1927(15) 0.7423(6) 0.3217(4) 0.041(2) Uani 1 1 d . . . . .
H7 H 0.134057 0.780023 0.303946 0.049 Uiso 1 1 calc R U . . .
C13 C 0.2851(15) 0.6871(6) 0.2949(4) 0.045(3) Uani 1 1 d . . . . .
H8 H 0.284885 0.686189 0.259474 0.054 Uiso 1 1 calc R U . . .
C14 C 0.3734(14) 0.6358(5) 0.3218(4) 0.039(2) Uani 1 1 d . . . . .
H9 H 0.437966 0.599248 0.304777 0.047 Uiso 1 1 calc R U . . .
C15 C 0.3719(13) 0.6352(5) 0.3744(3) 0.031(2) Uani 1 1 d . . . . .
H10 H 0.433199 0.598206 0.392132 0.037 Uiso 1 1 calc R U . . .
C16 C 0.2804(13) 0.6891(5) 0.4004(3) 0.032(2) Uani 1 1 d . . . . .
C17 C -0.0344(13) 0.8587(5) 0.3718(3) 0.032(2) Uani 1 1 d . . . . .
C18 C -0.2035(14) 0.8450(5) 0.3569(3) 0.033(2) Uani 1 1 d . . . . .
C19 C -0.3059(14) 0.8941(5) 0.3316(3) 0.031(2) Uani 1 1 d . . . . .
H11 H -0.422490 0.880980 0.322619 0.037 Uiso 1 1 calc R U . . .
C20 C -0.2412(15) 0.9642(5) 0.3184(4) 0.037(2) Uani 1 1 d . . . . .
C21 C -0.0735(15) 0.9810(5) 0.3357(4) 0.043(3) Uani 1 1 d . . . . .
H12 H -0.029324 1.028776 0.329950 0.052 Uiso 1 1 calc R U . . .
C22 C 0.0327(14) 0.9313(5) 0.3610(3) 0.037(2) Uani 1 1 d . . . . .
C23 C -0.2866(14) 0.7711(5) 0.3718(4) 0.035(2) Uani 1 1 d . . . . .
H13 H -0.288064 0.766830 0.408137 0.052 Uiso 1 1 calc R U . . .
H14 H -0.217385 0.731063 0.357700 0.052 Uiso 1 1 calc R U . . .
H15 H -0.406931 0.768597 0.358824 0.052 Uiso 1 1 calc R U . . .
C24 C -0.3532(18) 1.0193(6) 0.2915(5) 0.055(3) Uani 1 1 d . . . . .
H16 H -0.440029 1.039490 0.314463 0.083 Uiso 1 1 calc R U . . .
H17 H -0.413690 0.995543 0.263525 0.083 Uiso 1 1 calc R U . . .
H18 H -0.278904 1.058797 0.278848 0.083 Uiso 1 1 calc R U . . .
C25 C 0.2143(17) 0.9532(6) 0.3789(5) 0.050(3) Uani 1 1 d . . . . .
H19 H 0.284301 0.969412 0.350427 0.075 Uiso 1 1 calc R U . . .
H20 H 0.271496 0.911245 0.394751 0.075 Uiso 1 1 calc R U . . .
H21 H 0.204465 0.993170 0.402993 0.075 Uiso 1 1 calc R U . . .
B2 B 0.5767(14) 0.4160(5) 0.3793(4) 0.030(2) Uani 1 1 d . . . . .
C26 C 0.5924(13) 0.4275(5) 0.4359(4) 0.032(2) Uani 1 1 d . . . . .
C27 C 0.5117(14) 0.3818(5) 0.4695(4) 0.037(2) Uani 1 1 d . . . . .
H22 H 0.446740 0.341486 0.456841 0.044 Uiso 1 1 calc R U . . .
C28 C 0.5202(15) 0.3914(5) 0.5208(4) 0.042(2) Uani 1 1 d . . . . .
H23 H 0.467198 0.357185 0.542627 0.050 Uiso 1 1 calc R U . . .
C29 C 0.6079(13) 0.4521(5) 0.5395(4) 0.033(2) Uani 1 1 d . . . . .
H24 H 0.605930 0.461479 0.574333 0.039 Uiso 1 1 calc R U . . .
C30 C 0.6995(13) 0.5001(5) 0.5081(4) 0.032(2) Uani 1 1 d . . . . .
C31 C 0.7930(15) 0.5580(6) 0.5274(4) 0.041(2) Uani 1 1 d . . . . .
H25 H 0.798363 0.565009 0.562423 0.050 Uiso 1 1 calc R U . . .
C32 C 0.8778(17) 0.6055(6) 0.4967(4) 0.048(3) Uani 1 1 d . . . . .
H26 H 0.941578 0.645373 0.510421 0.058 Uiso 1 1 calc R U . . .
C33 C 0.8709(14) 0.5953(6) 0.4446(4) 0.043(3) Uani 1 1 d . . . . .
H27 H 0.928319 0.629549 0.423669 0.051 Uiso 1 1 calc R U . . .
C34 C 0.7820(12) 0.5364(5) 0.4227(3) 0.030(2) Uani 1 1 d . . . . .
C35 C 0.6887(12) 0.4895(5) 0.4554(3) 0.0284(19) Uani 1 1 d . . . . .
C36 C 0.6725(12) 0.4706(5) 0.3462(4) 0.031(2) Uani 1 1 d . . . . .
C37 C 0.7763(13) 0.5256(4) 0.3690(3) 0.0273(19) Uani 1 1 d . . . . .
C38 C 0.8745(14) 0.5717(5) 0.3373(4) 0.036(2) Uani 1 1 d . . . . .
H28 H 0.949713 0.607354 0.351819 0.043 Uiso 1 1 calc R U . . .
C39 C 0.8646(15) 0.5666(5) 0.2861(4) 0.040(2) Uani 1 1 d . . . . .
H29 H 0.927260 0.599881 0.265669 0.048 Uiso 1 1 calc R U . . .
C40 C 0.7619(15) 0.5122(6) 0.2647(4) 0.042(3) Uani 1 1 d . . . . .
H30 H 0.756347 0.507743 0.229442 0.051 Uiso 1 1 calc R U . . .
C41 C 0.6687(14) 0.4649(5) 0.2938(3) 0.035(2) Uani 1 1 d . . . . .
H31 H 0.600391 0.427668 0.278490 0.042 Uiso 1 1 calc R U . . .
C42 C 0.4652(14) 0.3504(5) 0.3567(4) 0.035(2) Uani 1 1 d . . . . .
C43 C 0.5291(15) 0.2787(5) 0.3578(4) 0.039(2) Uani 1 1 d . . . . .
C44 C 0.4299(15) 0.2201(5) 0.3388(4) 0.039(2) Uani 1 1 d . . . . .
H32 H 0.476769 0.172040 0.339665 0.047 Uiso 1 1 calc R U . . .
C45 C 0.2684(17) 0.2317(6) 0.3193(4) 0.044(3) Uani 1 1 d . . . . .
C46 C 0.1982(15) 0.3001(6) 0.3193(4) 0.041(2) Uani 1 1 d . . . . .
H33 H 0.083263 0.307543 0.306384 0.049 Uiso 1 1 calc R U . . .
C47 C 0.2934(14) 0.3598(5) 0.3382(4) 0.037(2) Uani 1 1 d . . . . .
C48 C 0.7144(16) 0.2631(6) 0.3780(5) 0.048(3) Uani 1 1 d . . . . .
H34 H 0.712256 0.262888 0.414489 0.072 Uiso 1 1 calc R U . . .
H35 H 0.795012 0.301112 0.366441 0.072 Uiso 1 1 calc R U . . .
H36 H 0.753999 0.215389 0.365942 0.072 Uiso 1 1 calc R U . . .
C49 C 0.158(2) 0.1677(6) 0.2995(5) 0.059(3) Uani 1 1 d . . . . .
H37 H 0.206571 0.150923 0.267747 0.089 Uiso 1 1 calc R U . . .
H38 H 0.036857 0.183688 0.294531 0.089 Uiso 1 1 calc R U . . .
H39 H 0.161433 0.127557 0.323665 0.089 Uiso 1 1 calc R U . . .
C50 C 0.2130(16) 0.4364(6) 0.3384(5) 0.049(3) Uani 1 1 d . . . . .
H40 H 0.223002 0.457356 0.371868 0.073 Uiso 1 1 calc R U . . .
H41 H 0.089015 0.433398 0.328765 0.073 Uiso 1 1 calc R U . . .
H42 H 0.275561 0.467492 0.314660 0.073 Uiso 1 1 calc R U . . .
B3 B 1.0761(14) 0.3306(5) 0.6141(4) 0.027(2) Uani 1 1 d . . . . .
C51 C 1.0911(12) 0.3154(5) 0.5585(4) 0.034(2) Uani 1 1 d . . . . .
C52 C 1.0200(14) 0.3615(5) 0.5217(4) 0.035(2) Uani 1 1 d . . . . .
H43 H 0.960333 0.404362 0.532209 0.042 Uiso 1 1 calc R U . . .
C53 C 1.0319(15) 0.3480(6) 0.4709(4) 0.041(2) Uani 1 1 d . . . . .
H44 H 0.983878 0.381110 0.447190 0.049 Uiso 1 1 calc R U . . .
C54 C 1.1137(15) 0.2866(6) 0.4562(4) 0.045(3) Uani 1 1 d . . . . .
H45 H 1.120463 0.276293 0.421611 0.054 Uiso 1 1 calc R U . . .
C55 C 1.1907(13) 0.2362(6) 0.4905(4) 0.035(2) Uani 1 1 d . . . . .
C56 C 1.2679(17) 0.1701(7) 0.4709(4) 0.052(3) Uani 1 1 d . . . . .
H46 H 1.276429 0.160737 0.436237 0.063 Uiso 1 1 calc R U . . .
C57 C 1.3305(19) 0.1198(7) 0.5079(5) 0.062(4) Uani 1 1 d . . . . .
H47 H 1.372990 0.073312 0.497909 0.074 Uiso 1 1 calc R U . . .
C58 C 1.3302(15) 0.1377(6) 0.5576(4) 0.043(3) Uani 1 1 d . . . . .
H48 H 1.380533 0.103836 0.580355 0.052 Uiso 1 1 calc R U . . .
C59 C 1.2610(12) 0.2022(5) 0.5771(3) 0.031(2) Uani 1 1 d . . . . .
C60 C 1.1803(13) 0.2504(5) 0.5423(4) 0.032(2) Uani 1 1 d . . . . .
C61 C 1.1724(13) 0.2776(4) 0.6512(4) 0.031(2) Uani 1 1 d . . . . .
C62 C 1.2623(12) 0.2169(4) 0.6312(3) 0.0271(19) Uani 1 1 d . . . . .
C63 C 1.3553(14) 0.1729(5) 0.6638(3) 0.033(2) Uani 1 1 d . . . . .
H49 H 1.422186 0.133341 0.651037 0.039 Uiso 1 1 calc R U . . .
C64 C 1.3527(15) 0.1853(5) 0.7145(4) 0.043(3) Uani 1 1 d . . . . .
H50 H 1.412269 0.152360 0.736112 0.052 Uiso 1 1 calc R U . . .
C65 C 1.2646(15) 0.2453(6) 0.7350(4) 0.043(3) Uani 1 1 d . . . . .
H51 H 1.264811 0.254776 0.769751 0.052 Uiso 1 1 calc R U . . .
C66 C 1.1767(15) 0.2901(5) 0.7013(4) 0.040(2) Uani 1 1 d . . . . .
H52 H 1.116433 0.331547 0.713837 0.047 Uiso 1 1 calc R U . . .
C67 C 0.9656(14) 0.3971(5) 0.6356(3) 0.033(2) Uani 1 1 d . . . . .
C68 C 0.7969(13) 0.3877(5) 0.6537(3) 0.033(2) Uani 1 1 d . . . . .
C69 C 0.7070(14) 0.4454(5) 0.6745(3) 0.033(2) Uani 1 1 d . . . . .
H53 H 0.593203 0.437441 0.687649 0.040 Uiso 1 1 calc R U . . .
C70 C 0.7797(15) 0.5153(5) 0.6767(3) 0.036(2) Uani 1 1 d . . . . .
C71 C 0.9441(14) 0.5249(5) 0.6578(3) 0.033(2) Uani 1 1 d . . . . .
H54 H 0.994612 0.572335 0.658691 0.040 Uiso 1 1 calc R U . . .
C72 C 1.0392(13) 0.4687(5) 0.6374(3) 0.033(2) Uani 1 1 d . . . . .
C73 C 0.7073(15) 0.3136(5) 0.6496(4) 0.039(2) Uani 1 1 d . . . . .
H55 H 0.587323 0.317207 0.662275 0.058 Uiso 1 1 calc R U . . .
H56 H 0.772964 0.277528 0.669146 0.058 Uiso 1 1 calc R U . . .
H57 H 0.703835 0.298361 0.614572 0.058 Uiso 1 1 calc R U . . .
C74 C 0.6714(19) 0.5792(6) 0.6971(5) 0.056(3) Uani 1 1 d . . . . .
H58 H 0.747241 0.611056 0.717102 0.085 Uiso 1 1 calc R U . . .
H59 H 0.576594 0.560158 0.717911 0.085 Uiso 1 1 calc R U . . .
H60 H 0.621211 0.607052 0.669301 0.085 Uiso 1 1 calc R U . . .
C75 C 1.2217(15) 0.4840(6) 0.6170(4) 0.043(2) Uani 1 1 d . . . . .
H61 H 1.255420 0.534318 0.624949 0.064 Uiso 1 1 calc R U . . .
H62 H 1.220697 0.477399 0.580741 0.064 Uiso 1 1 calc R U . . .
H63 H 1.306150 0.450126 0.632053 0.064 Uiso 1 1 calc R U . . .
B4 B 0.5654(15) -0.0556(6) 0.6225(4) 0.032(2) Uani 1 1 d . . . . .
C76 C 0.5843(13) -0.0558(5) 0.5644(3) 0.031(2) Uani 1 1 d . . . . .
C77 C 0.5118(14) -0.1121(5) 0.5362(4) 0.037(2) Uani 1 1 d . . . . .
H64 H 0.453291 -0.151065 0.552472 0.044 Uiso 1 1 calc R U . . .
C78 C 0.5234(14) -0.1122(6) 0.4841(4) 0.040(2) Uani 1 1 d . . . . .
H65 H 0.472018 -0.151199 0.465776 0.048 Uiso 1 1 calc R U . . .
C79 C 0.6085(14) -0.0567(6) 0.4589(4) 0.042(2) Uani 1 1 d . . . . .
H66 H 0.615889 -0.057162 0.423581 0.050 Uiso 1 1 calc R U . . .
C80 C 0.6845(14) 0.0010(6) 0.4871(4) 0.042(2) Uani 1 1 d . . . . .
C81 C 0.7684(18) 0.0589(7) 0.4625(5) 0.059(4) Uani 1 1 d . . . . .
H67 H 0.779291 0.057733 0.427270 0.071 Uiso 1 1 calc R U . . .
C82 C 0.834(2) 0.1164(7) 0.4883(6) 0.069(4) Uani 1 1 d . . . . .
H68 H 0.881861 0.157038 0.471104 0.083 Uiso 1 1 calc R U . . .
C83 C 0.8307(18) 0.1159(7) 0.5393(6) 0.063(4) Uani 1 1 d . . . . .
H69 H 0.881765 0.156087 0.556444 0.075 Uiso 1 1 calc R U . . .
C84 C 0.7573(13) 0.0600(5) 0.5678(4) 0.038(2) Uani 1 1 d . . . . .
C85 C 0.6778(13) 0.0005(5) 0.5398(4) 0.033(2) Uani 1 1 d . . . . .
C86 C 0.6611(13) 0.0081(5) 0.6492(4) 0.034(2) Uani 1 1 d . . . . .
C87 C 0.7547(14) 0.0605(5) 0.6228(4) 0.038(2) Uani 1 1 d . . . . .
C88 C 0.8512(15) 0.1142(5) 0.6496(5) 0.049(3) Uani 1 1 d . . . . .
H70 H 0.919806 0.148722 0.631853 0.059 Uiso 1 1 calc R U . . .
C89 C 0.8470(16) 0.1169(6) 0.6999(5) 0.050(3) Uani 1 1 d . . . . .
H71 H 0.910821 0.153857 0.716991 0.061 Uiso 1 1 calc R U . . .
C90 C 0.7519(17) 0.0670(6) 0.7265(5) 0.051(3) Uani 1 1 d . . . . .
H72 H 0.749119 0.069490 0.761828 0.062 Uiso 1 1 calc R U . . .
C91 C 0.6603(15) 0.0132(5) 0.7017(4) 0.040(2) Uani 1 1 d . . . . .
H73 H 0.595025 -0.021411 0.720382 0.048 Uiso 1 1 calc R U . . .
C92 C 0.4544(14) -0.1151(5) 0.6500(3) 0.034(2) Uani 1 1 d . . . . .
C93 C 0.2806(13) -0.1006(5) 0.6657(3) 0.031(2) Uani 1 1 d . . . . .
C94 C 0.1889(15) -0.1548(6) 0.6914(4) 0.040(2) Uani 1 1 d . . . . .
H74 H 0.073797 -0.144641 0.702937 0.048 Uiso 1 1 calc R U . . .
C95 C 0.2633(15) -0.2246(6) 0.7008(3) 0.041(3) Uani 1 1 d . . . . .
C96 C 0.4334(15) -0.2338(5) 0.6853(4) 0.040(2) Uani 1 1 d . . . . .
H75 H 0.486739 -0.279883 0.691442 0.048 Uiso 1 1 calc R U . . .
C97 C 0.5280(15) -0.1842(6) 0.6626(4) 0.039(2) Uani 1 1 d . . . . .
C98 C 0.1911(16) -0.0289(6) 0.6532(5) 0.047(3) Uani 1 1 d . . . . .
H76 H 0.246958 0.010726 0.672038 0.071 Uiso 1 1 calc R U . . .
H77 H 0.066744 -0.031839 0.662113 0.071 Uiso 1 1 calc R U . . .
H78 H 0.201593 -0.019215 0.617463 0.071 Uiso 1 1 calc R U . . .
C99 C 0.1600(17) -0.2808(6) 0.7273(4) 0.052(3) Uani 1 1 d . . . . .
H79 H 0.145595 -0.323675 0.705836 0.079 Uiso 1 1 calc R U . . .
H80 H 0.044425 -0.260935 0.735630 0.079 Uiso 1 1 calc R U . . .
H81 H 0.221625 -0.294916 0.757946 0.079 Uiso 1 1 calc R U . . .
C100 C 0.7129(17) -0.2009(7) 0.6443(5) 0.059(3) Uani 1 1 d . . . . .
H82 H 0.771670 -0.233716 0.667929 0.088 Uiso 1 1 calc R U . . .
H83 H 0.779693 -0.155353 0.641632 0.088 Uiso 1 1 calc R U . . .
H84 H 0.706177 -0.224435 0.611543 0.088 Uiso 1 1 calc R U . . .
 
loop_
 _atom_site_aniso_label
 _atom_site_aniso_U_11
 _atom_site_aniso_U_22
 _atom_site_aniso_U_33
 _atom_site_aniso_U_23
 _atom_site_aniso_U_13
 _atom_site_aniso_U_12
B1 0.036(6) 0.022(5) 0.040(6) -0.004(4) 0.008(5) -0.008(5)
C1 0.029(5) 0.036(5) 0.033(5) 0.001(4) -0.003(4) -0.002(4)
C2 0.043(6) 0.038(5) 0.038(5) -0.004(4) 0.006(5) 0.003(5)
C3 0.044(6) 0.048(6) 0.045(6) -0.006(5) 0.003(5) 0.010(5)
C4 0.043(6) 0.049(7) 0.050(6) -0.017(5) 0.003(5) 0.002(5)
C5 0.035(5) 0.030(5) 0.036(5) -0.001(4) 0.002(4) -0.006(4)
C6 0.050(6) 0.041(6) 0.021(4) -0.010(4) 0.002(4) -0.009(5)
C7 0.056(7) 0.047(7) 0.046(6) 0.026(5) -0.003(5) 0.013(6)
C8 0.053(7) 0.029(5) 0.051(6) 0.009(4) 0.005(5) 0.014(5)
C9 0.039(5) 0.008(4) 0.032(5) -0.001(3) 0.001(4) -0.004(3)
C10 0.037(5) 0.022(4) 0.039(5) 0.003(4) 0.001(4) -0.003(4)
C11 0.041(5) 0.012(4) 0.048(6) 0.006(4) -0.002(5) 0.000(4)
C12 0.056(7) 0.035(5) 0.032(5) -0.002(4) 0.005(5) 0.002(5)
C13 0.059(7) 0.044(6) 0.032(5) 0.000(5) 0.002(5) 0.000(5)
C14 0.047(6) 0.022(5) 0.049(6) -0.011(4) 0.003(5) 0.004(4)
C15 0.042(5) 0.021(4) 0.030(5) 0.004(4) -0.005(4) -0.002(4)
C16 0.039(5) 0.024(5) 0.032(5) 0.000(4) 0.000(4) -0.011(4)
C17 0.047(6) 0.026(5) 0.024(4) -0.004(4) 0.005(4) -0.004(4)
C18 0.050(6) 0.021(4) 0.027(4) 0.006(4) 0.002(4) 0.004(4)
C19 0.052(6) 0.016(4) 0.025(4) 0.001(3) 0.004(4) 0.005(4)
C20 0.051(6) 0.028(5) 0.032(5) 0.008(4) -0.006(4) 0.002(4)
C21 0.051(6) 0.023(5) 0.056(7) 0.005(5) 0.001(5) -0.002(5)
C22 0.048(6) 0.037(5) 0.025(4) 0.011(4) -0.007(4) -0.004(5)
C23 0.054(6) 0.019(4) 0.030(5) 0.002(4) -0.003(4) -0.006(4)
C24 0.069(8) 0.040(6) 0.056(7) 0.023(5) -0.017(6) 0.003(6)
C25 0.060(7) 0.032(5) 0.057(7) 0.006(5) -0.012(6) -0.009(5)
B2 0.035(6) 0.014(4) 0.039(6) -0.001(4) 0.000(4) -0.005(4)
C26 0.040(5) 0.016(4) 0.039(5) -0.004(4) -0.004(4) 0.006(4)
C27 0.045(6) 0.035(5) 0.031(5) -0.002(4) 0.006(4) -0.011(5)
C28 0.047(6) 0.019(4) 0.059(7) 0.001(4) 0.008(5) -0.007(4)
C29 0.037(5) 0.032(5) 0.030(5) -0.001(4) 0.004(4) 0.002(4)
C30 0.042(5) 0.023(4) 0.030(5) 0.002(4) -0.004(4) 0.002(4)
C31 0.059(7) 0.038(6) 0.026(5) -0.001(4) -0.020(5) -0.003(5)
C32 0.069(7) 0.046(6) 0.029(5) -0.007(5) -0.004(5) -0.024(6)
C33 0.053(6) 0.046(6) 0.030(5) 0.007(4) 0.000(5) -0.019(5)
C34 0.036(5) 0.024(4) 0.029(5) 0.003(4) -0.003(4) -0.005(4)
C35 0.033(5) 0.027(5) 0.026(4) 0.008(4) 0.000(4) -0.001(4)
C36 0.033(5) 0.022(4) 0.038(5) -0.002(4) -0.003(4) 0.000(4)
C37 0.042(5) 0.011(4) 0.029(4) 0.001(3) -0.004(4) -0.003(4)
C38 0.044(6) 0.015(4) 0.048(6) 0.013(4) 0.002(5) -0.004(4)
C39 0.052(6) 0.031(5) 0.037(5) 0.012(4) 0.011(5) 0.000(5)
C40 0.055(7) 0.041(6) 0.032(5) -0.001(4) 0.003(5) -0.006(5)
C41 0.044(6) 0.033(5) 0.028(5) -0.013(4) -0.006(4) 0.004(4)
C42 0.053(6) 0.018(4) 0.035(5) -0.009(4) 0.005(5) -0.006(4)
C43 0.055(6) 0.028(5) 0.033(5) 0.007(4) -0.011(5) -0.001(5)
C44 0.066(7) 0.013(4) 0.039(5) 0.001(4) 0.007(5) -0.004(4)
C45 0.073(8) 0.031(5) 0.027(5) 0.003(4) -0.009(5) -0.023(5)
C46 0.043(6) 0.039(6) 0.042(6) 0.000(5) 0.005(5) -0.008(5)
C47 0.048(6) 0.033(5) 0.031(5) -0.009(4) -0.004(4) -0.002(5)
C48 0.058(7) 0.031(5) 0.054(7) -0.007(5) -0.011(5) 0.000(5)
C49 0.098(10) 0.032(6) 0.047(6) 0.007(5) -0.022(7) -0.022(6)
C50 0.049(6) 0.046(6) 0.051(6) 0.011(5) -0.004(5) 0.013(5)
B3 0.037(6) 0.013(4) 0.032(5) 0.003(4) 0.006(4) -0.002(4)
C51 0.033(5) 0.029(5) 0.039(5) 0.010(4) 0.002(4) -0.005(4)
C52 0.042(5) 0.014(4) 0.050(6) 0.002(4) -0.001(5) 0.008(4)
C53 0.048(6) 0.033(5) 0.041(6) 0.007(4) -0.003(5) 0.002(5)
C54 0.047(6) 0.054(7) 0.035(5) -0.008(5) 0.005(5) -0.017(6)
C55 0.039(5) 0.035(5) 0.032(5) -0.009(4) 0.002(4) -0.001(4)
C56 0.064(7) 0.058(7) 0.035(6) -0.011(5) 0.001(5) 0.026(6)
C57 0.079(9) 0.048(7) 0.059(7) 0.014(6) 0.011(7) 0.031(7)
C58 0.059(7) 0.030(5) 0.041(6) 0.002(4) -0.002(5) 0.020(5)
C59 0.037(5) 0.025(4) 0.033(5) 0.006(4) -0.007(4) 0.003(4)
C60 0.035(5) 0.029(5) 0.032(5) -0.004(4) 0.004(4) -0.001(4)
C61 0.038(5) 0.009(4) 0.045(5) 0.002(4) 0.004(4) 0.003(4)
C62 0.035(5) 0.012(4) 0.035(5) 0.004(3) 0.005(4) 0.002(4)
C63 0.049(6) 0.016(4) 0.033(5) 0.004(4) 0.016(4) 0.001(4)
C64 0.050(6) 0.026(5) 0.054(7) 0.010(5) -0.004(5) 0.011(5)
C65 0.061(7) 0.029(5) 0.039(6) 0.000(4) -0.006(5) 0.004(5)
C66 0.051(6) 0.025(5) 0.042(6) 0.000(4) -0.013(5) 0.004(5)
C67 0.052(6) 0.019(4) 0.027(4) -0.006(3) -0.001(4) 0.003(4)
C68 0.046(6) 0.024(4) 0.030(5) -0.002(4) 0.003(4) 0.001(4)
C69 0.049(6) 0.025(4) 0.026(4) 0.000(4) 0.010(4) 0.015(4)
C70 0.058(6) 0.023(4) 0.028(4) -0.001(4) -0.003(4) 0.021(4)
C71 0.055(6) 0.016(4) 0.029(5) -0.002(3) -0.008(4) 0.000(4)
C72 0.042(6) 0.035(5) 0.022(4) 0.005(4) -0.008(4) 0.002(4)
C73 0.061(7) 0.029(5) 0.026(4) 0.002(4) 0.009(4) -0.003(5)
C74 0.073(8) 0.030(6) 0.066(8) -0.016(5) 0.000(6) 0.004(6)
C75 0.057(7) 0.040(6) 0.030(5) 0.004(4) 0.007(5) -0.010(5)
B4 0.040(6) 0.019(5) 0.037(6) 0.001(4) -0.002(5) 0.004(4)
C76 0.037(5) 0.029(5) 0.028(5) 0.002(4) 0.002(4) 0.007(4)
C77 0.047(6) 0.030(5) 0.033(5) -0.007(4) -0.007(4) -0.006(4)
C78 0.040(6) 0.038(5) 0.041(6) -0.006(4) 0.005(5) -0.003(5)
C79 0.040(6) 0.048(6) 0.037(5) 0.006(5) 0.000(4) 0.004(5)
C80 0.038(6) 0.041(6) 0.047(6) 0.009(5) -0.002(5) 0.004(5)
C81 0.067(8) 0.055(8) 0.057(7) 0.024(6) 0.024(7) 0.001(7)
C82 0.078(9) 0.042(7) 0.086(10) 0.037(7) -0.001(8) -0.014(7)
C83 0.062(8) 0.033(6) 0.093(11) 0.020(6) -0.014(7) -0.014(6)
C84 0.035(5) 0.025(5) 0.055(6) 0.006(4) -0.003(5) 0.001(4)
C85 0.032(5) 0.025(5) 0.044(6) 0.004(4) 0.006(4) 0.007(4)
C86 0.038(5) 0.024(5) 0.041(5) -0.006(4) -0.001(4) 0.000(4)
C87 0.049(6) 0.014(4) 0.050(6) -0.003(4) -0.023(5) 0.003(4)
C88 0.041(6) 0.013(4) 0.093(10) -0.008(5) -0.003(6) -0.007(4)
C89 0.059(7) 0.033(6) 0.060(7) -0.016(5) -0.010(6) -0.003(5)
C90 0.066(8) 0.029(5) 0.059(7) -0.015(5) -0.021(6) 0.005(5)
C91 0.057(7) 0.022(5) 0.042(6) -0.014(4) -0.019(5) 0.006(5)
C92 0.054(6) 0.016(4) 0.031(5) -0.008(3) -0.004(4) 0.000(4)
C93 0.047(5) 0.024(4) 0.021(4) 0.000(3) -0.008(4) -0.006(4)
C94 0.053(6) 0.038(5) 0.029(5) -0.002(4) 0.007(4) -0.002(5)
C95 0.070(8) 0.032(5) 0.020(4) 0.000(4) 0.000(5) -0.011(5)
C96 0.059(7) 0.014(4) 0.046(6) 0.006(4) -0.013(5) -0.001(4)
C97 0.055(6) 0.035(5) 0.027(5) 0.008(4) -0.004(4) -0.004(5)
C98 0.051(7) 0.026(5) 0.065(7) -0.010(5) 0.004(6) 0.003(5)
C99 0.072(8) 0.037(6) 0.048(6) 0.001(5) 0.006(6) -0.017(6)
C100 0.067(8) 0.036(6) 0.074(8) 0.028(6) 0.002(7) 0.014(6)
 
_geom_special_details
;
 All esds (except the esd in the dihedral angle between two l.s. planes)
 are estimated using the full covariance matrix.  The cell esds are taken
 into account individually in the estimation of esds in distances, angles
 and torsion angles; correlations between esds in cell parameters are only
 used when they are defined by crystal symmetry.  An approximate (isotropic)
 treatment of cell esds is used for estimating esds involving l.s. planes.
;
 
loop_
 _geom_bond_atom_site_label_1
 _geom_bond_atom_site_label_2
 _geom_bond_distance
 _geom_bond_site_symmetry_2
 _geom_bond_publ_flag
B1 C1 1.531(14) . ?
B1 C17 1.556(15) . ?
B1 C11 1.584(14) . ?
C1 C2 1.382(14) . ?
C1 C10 1.415(14) . ?
C2 C3 1.438(15) . ?
C2 H1 0.9500 . ?
C3 C4 1.369(16) . ?
C3 H2 0.9500 . ?
C4 C5 1.425(14) . ?
C4 H3 0.9500 . ?
C5 C6 1.425(15) . ?
C5 C10 1.453(13) . ?
C6 C7 1.360(16) . ?
C6 H4 0.9500 . ?
C7 C8 1.396(16) . ?
C7 H5 0.9500 . ?
C8 C9 1.383(13) . ?
C8 H6 0.9500 . ?
C9 C10 1.426(13) . ?
C9 C16 1.516(12) . ?
C11 C12 1.389(14) . ?
C11 C16 1.393(13) . ?
C12 C13 1.429(15) . ?
C12 H7 0.9500 . ?
C13 C14 1.362(15) . ?
C13 H8 0.9500 . ?
C14 C15 1.411(14) . ?
C14 H9 0.9500 . ?
C15 C16 1.396(13) . ?
C15 H10 0.9500 . ?
C17 C18 1.371(15) . ?
C17 C22 1.454(13) . ?
C18 C19 1.368(13) . ?
C18 C23 1.547(12) . ?
C19 C20 1.421(13) . ?
C19 H11 0.9500 . ?
C20 C21 1.392(16) . ?
C20 C24 1.504(14) . ?
C21 C22 1.392(14) . ?
C21 H12 0.9500 . ?
C22 C25 1.516(16) . ?
C23 H13 0.9800 . ?
C23 H14 0.9800 . ?
C23 H15 0.9800 . ?
C24 H16 0.9800 . ?
C24 H17 0.9800 . ?
C24 H18 0.9800 . ?
C25 H19 0.9800 . ?
C25 H20 0.9800 . ?
C25 H21 0.9800 . ?
B2 C36 1.526(13) . ?
B2 C26 1.540(14) . ?
B2 C42 1.590(13) . ?
C26 C27 1.376(13) . ?
C26 C35 1.448(13) . ?
C27 C28 1.391(15) . ?
C27 H22 0.9500 . ?
C28 C29 1.390(14) . ?
C28 H23 0.9500 . ?
C29 C30 1.406(14) . ?
C29 H24 0.9500 . ?
C30 C31 1.378(14) . ?
C30 C35 1.429(13) . ?
C31 C32 1.362(16) . ?
C31 H25 0.9500 . ?
C32 C33 1.414(14) . ?
C32 H26 0.9500 . ?
C33 C34 1.402(14) . ?
C33 H27 0.9500 . ?
C34 C35 1.422(12) . ?
C34 C37 1.455(12) . ?
C36 C41 1.411(13) . ?
C36 C37 1.417(13) . ?
C37 C38 1.415(13) . ?
C38 C39 1.382(15) . ?
C38 H28 0.9500 . ?
C39 C40 1.389(15) . ?
C39 H29 0.9500 . ?
C40 C41 1.368(15) . ?
C40 H30 0.9500 . ?
C41 H31 0.9500 . ?
C42 C43 1.400(14) . ?
C42 C47 1.409(15) . ?
C43 C44 1.406(14) . ?
C43 C48 1.536(16) . ?
C44 C45 1.352(17) . ?
C44 H32 0.9500 . ?
C45 C46 1.362(16) . ?
C45 C49 1.534(15) . ?
C46 C47 1.405(14) . ?
C46 H33 0.9500 . ?
C47 C50 1.530(15) . ?
C48 H34 0.9800 . ?
C48 H35 0.9800 . ?
C48 H36 0.9800 . ?
C49 H37 0.9800 . ?
C49 H38 0.9800 . ?
C49 H39 0.9800 . ?
C50 H40 0.9800 . ?
C50 H41 0.9800 . ?
C50 H42 0.9800 . ?
B3 C51 1.524(14) . ?
B3 C61 1.568(13) . ?
B3 C67 1.589(13) . ?
C51 C52 1.406(14) . ?
C51 C60 1.439(13) . ?
C52 C53 1.392(15) . ?
C52 H43 0.9500 . ?
C53 C54 1.346(16) . ?
C53 H44 0.9500 . ?
C54 C55 1.427(16) . ?
C54 H45 0.9500 . ?
C55 C60 1.418(13) . ?
C55 C56 1.444(15) . ?
C56 C57 1.435(17) . ?
C56 H46 0.9500 . ?
C57 C58 1.374(17) . ?
C57 H47 0.9500 . ?
C58 C59 1.396(13) . ?
C58 H48 0.9500 . ?
C59 C60 1.422(13) . ?
C59 C62 1.479(13) . ?
C61 C66 1.366(14) . ?
C61 C62 1.413(12) . ?
C62 C63 1.381(13) . ?
C63 C64 1.382(15) . ?
C63 H49 0.9500 . ?
C64 C65 1.401(15) . ?
C64 H50 0.9500 . ?
C65 C66 1.389(15) . ?
C65 H51 0.9500 . ?
C66 H52 0.9500 . ?
C67 C68 1.388(14) . ?
C67 C72 1.426(13) . ?
C68 C69 1.379(12) . ?
C68 C73 1.523(13) . ?
C69 C70 1.395(14) . ?
C69 H53 0.9500 . ?
C70 C71 1.366(15) . ?
C70 C74 1.534(14) . ?
C71 C72 1.374(13) . ?
C71 H54 0.9500 . ?
C72 C75 1.525(15) . ?
C73 H55 0.9800 . ?
C73 H56 0.9800 . ?
C73 H57 0.9800 . ?
C74 H58 0.9800 . ?
C74 H59 0.9800 . ?
C74 H60 0.9800 . ?
C75 H61 0.9800 . ?
C75 H62 0.9800 . ?
C75 H63 0.9800 . ?
B4 C86 1.549(14) . ?
B4 C76 1.567(14) . ?
B4 C92 1.568(14) . ?
C76 C77 1.391(13) . ?
C76 C85 1.419(13) . ?
C77 C78 1.400(14) . ?
C77 H64 0.9500 . ?
C78 C79 1.385(15) . ?
C78 H65 0.9500 . ?
C79 C80 1.421(16) . ?
C79 H66 0.9500 . ?
C80 C81 1.405(16) . ?
C80 C85 1.415(14) . ?
C81 C82 1.35(2) . ?
C81 H67 0.9500 . ?
C82 C83 1.37(2) . ?
C82 H68 0.9500 . ?
C83 C84 1.395(15) . ?
C83 H69 0.9500 . ?
C84 C85 1.455(14) . ?
C84 C87 1.477(15) . ?
C86 C87 1.392(15) . ?
C86 C91 1.413(14) . ?
C87 C88 1.421(14) . ?
C88 C89 1.352(18) . ?
C88 H70 0.9500 . ?
C89 C90 1.370(18) . ?
C89 H71 0.9500 . ?
C90 C91 1.376(15) . ?
C90 H72 0.9500 . ?
C91 H73 0.9500 . ?
C92 C93 1.416(15) . ?
C92 C97 1.424(14) . ?
C93 C94 1.399(14) . ?
C93 C98 1.517(14) . ?
C94 C95 1.419(15) . ?
C94 H74 0.9500 . ?
C95 C96 1.375(16) . ?
C95 C99 1.480(14) . ?
C96 C97 1.312(14) . ?
C96 H75 0.9500 . ?
C97 C100 1.527(17) . ?
C98 H76 0.9800 . ?
C98 H77 0.9800 . ?
C98 H78 0.9800 . ?
C99 H79 0.9800 . ?
C99 H80 0.9800 . ?
C99 H81 0.9800 . ?
C100 H82 0.9800 . ?
C100 H83 0.9800 . ?
C100 H84 0.9800 . ?
 
loop_
 _geom_angle_atom_site_label_1
 _geom_angle_atom_site_label_2
 _geom_angle_atom_site_label_3
 _geom_angle
 _geom_angle_site_symmetry_1
 _geom_angle_site_symmetry_3
 _geom_angle_publ_flag
C1 B1 C17 123.3(9) . . ?
C1 B1 C11 115.7(9) . . ?
C17 B1 C11 120.9(9) . . ?
C2 C1 C10 119.4(9) . . ?
C2 C1 B1 120.8(9) . . ?
C10 C1 B1 119.8(9) . . ?
C1 C2 C3 122.4(10) . . ?
C1 C2 H1 118.8 . . ?
C3 C2 H1 118.8 . . ?
C4 C3 C2 118.6(10) . . ?
C4 C3 H2 120.7 . . ?
C2 C3 H2 120.7 . . ?
C3 C4 C5 121.3(11) . . ?
C3 C4 H3 119.3 . . ?
C5 C4 H3 119.3 . . ?
C6 C5 C4 121.2(9) . . ?
C6 C5 C10 119.6(8) . . ?
C4 C5 C10 119.2(9) . . ?
C7 C6 C5 120.9(9) . . ?
C7 C6 H4 119.5 . . ?
C5 C6 H4 119.5 . . ?
C6 C7 C8 119.9(9) . . ?
C6 C7 H5 120.1 . . ?
C8 C7 H5 120.1 . . ?
C9 C8 C7 122.2(10) . . ?
C9 C8 H6 118.9 . . ?
C7 C8 H6 118.9 . . ?
C8 C9 C10 120.2(9) . . ?
C8 C9 C16 120.3(8) . . ?
C10 C9 C16 119.5(8) . . ?
C1 C10 C9 123.7(9) . . ?
C1 C10 C5 119.1(8) . . ?
C9 C10 C5 117.2(8) . . ?
C12 C11 C16 120.5(9) . . ?
C12 C11 B1 118.9(9) . . ?
C16 C11 B1 120.5(9) . . ?
C11 C12 C13 120.9(10) . . ?
C11 C12 H7 119.5 . . ?
C13 C12 H7 119.5 . . ?
C14 C13 C12 117.5(10) . . ?
C14 C13 H8 121.2 . . ?
C12 C13 H8 121.2 . . ?
C13 C14 C15 122.0(9) . . ?
C13 C14 H9 119.0 . . ?
C15 C14 H9 119.0 . . ?
C16 C15 C14 120.1(8) . . ?
C16 C15 H10 120.0 . . ?
C14 C15 H10 120.0 . . ?
C11 C16 C15 118.8(9) . . ?
C11 C16 C9 120.7(8) . . ?
C15 C16 C9 120.5(8) . . ?
C18 C17 C22 116.1(9) . . ?
C18 C17 B1 124.2(8) . . ?
C22 C17 B1 119.6(9) . . ?
C19 C18 C17 123.9(9) . . ?
C19 C18 C23 118.0(9) . . ?
C17 C18 C23 118.1(9) . . ?
C18 C19 C20 121.3(10) . . ?
C18 C19 H11 119.4 . . ?
C20 C19 H11 119.4 . . ?
C21 C20 C19 115.9(9) . . ?
C21 C20 C24 122.0(9) . . ?
C19 C20 C24 121.9(10) . . ?
C20 C21 C22 123.3(9) . . ?
C20 C21 H12 118.4 . . ?
C22 C21 H12 118.4 . . ?
C21 C22 C17 119.4(9) . . ?
C21 C22 C25 120.6(9) . . ?
C17 C22 C25 120.0(9) . . ?
C18 C23 H13 109.5 . . ?
C18 C23 H14 109.5 . . ?
H13 C23 H14 109.5 . . ?
C18 C23 H15 109.5 . . ?
H13 C23 H15 109.5 . . ?
H14 C23 H15 109.5 . . ?
C20 C24 H16 109.5 . . ?
C20 C24 H17 109.5 . . ?
H16 C24 H17 109.5 . . ?
C20 C24 H18 109.5 . . ?
H16 C24 H18 109.5 . . ?
H17 C24 H18 109.5 . . ?
C22 C25 H19 109.5 . . ?
C22 C25 H20 109.5 . . ?
H19 C25 H20 109.5 . . ?
C22 C25 H21 109.5 . . ?
H19 C25 H21 109.5 . . ?
H20 C25 H21 109.5 . . ?
C36 B2 C26 116.8(8) . . ?
C36 B2 C42 122.0(9) . . ?
C26 B2 C42 121.2(8) . . ?
C27 C26 C35 117.9(8) . . ?
C27 C26 B2 122.0(8) . . ?
C35 C26 B2 120.0(8) . . ?
C26 C27 C28 123.5(9) . . ?
C26 C27 H22 118.2 . . ?
C28 C27 H22 118.2 . . ?
C29 C28 C27 118.7(9) . . ?
C29 C28 H23 120.7 . . ?
C27 C28 H23 120.7 . . ?
C28 C29 C30 121.4(9) . . ?
C28 C29 H24 119.3 . . ?
C30 C29 H24 119.3 . . ?
C31 C30 C29 120.8(9) . . ?
C31 C30 C35 120.2(9) . . ?
C29 C30 C35 118.9(9) . . ?
C32 C31 C30 120.7(9) . . ?
C32 C31 H25 119.6 . . ?
C30 C31 H25 119.6 . . ?
C31 C32 C33 120.0(10) . . ?
C31 C32 H26 120.0 . . ?
C33 C32 H26 120.0 . . ?
C34 C33 C32 122.2(9) . . ?
C34 C33 H27 118.9 . . ?
C32 C33 H27 118.9 . . ?
C33 C34 C35 116.6(8) . . ?
C33 C34 C37 122.1(8) . . ?
C35 C34 C37 121.3(8) . . ?
C34 C35 C30 120.2(8) . . ?
C34 C35 C26 120.3(8) . . ?
C30 C35 C26 119.3(8) . . ?
C41 C36 C37 119.4(8) . . ?
C41 C36 B2 121.6(8) . . ?
C37 C36 B2 118.9(8) . . ?
C38 C37 C36 117.4(8) . . ?
C38 C37 C34 120.1(8) . . ?
C36 C37 C34 122.4(8) . . ?
C39 C38 C37 122.1(9) . . ?
C39 C38 H28 118.9 . . ?
C37 C38 H28 118.9 . . ?
C38 C39 C40 119.2(9) . . ?
C38 C39 H29 120.4 . . ?
C40 C39 H29 120.4 . . ?
C41 C40 C39 120.7(9) . . ?
C41 C40 H30 119.6 . . ?
C39 C40 H30 119.6 . . ?
C40 C41 C36 121.0(9) . . ?
C40 C41 H31 119.5 . . ?
C36 C41 H31 119.5 . . ?
C43 C42 C47 116.4(9) . . ?
C43 C42 B2 121.0(9) . . ?
C47 C42 B2 122.4(9) . . ?
C42 C43 C44 121.4(10) . . ?
C42 C43 C48 120.0(9) . . ?
C44 C43 C48 118.5(9) . . ?
C45 C44 C43 120.5(9) . . ?
C45 C44 H32 119.8 . . ?
C43 C44 H32 119.8 . . ?
C44 C45 C46 120.1(9) . . ?
C44 C45 C49 120.6(10) . . ?
C46 C45 C49 119.2(11) . . ?
C45 C46 C47 120.9(10) . . ?
C45 C46 H33 119.6 . . ?
C47 C46 H33 119.6 . . ?
C46 C47 C42 120.6(9) . . ?
C46 C47 C50 120.6(10) . . ?
C42 C47 C50 118.9(9) . . ?
C43 C48 H34 109.5 . . ?
C43 C48 H35 109.5 . . ?
H34 C48 H35 109.5 . . ?
C43 C48 H36 109.5 . . ?
H34 C48 H36 109.5 . . ?
H35 C48 H36 109.5 . . ?
C45 C49 H37 109.5 . . ?
C45 C49 H38 109.5 . . ?
H37 C49 H38 109.5 . . ?
C45 C49 H39 109.5 . . ?
H37 C49 H39 109.5 . . ?
H38 C49 H39 109.5 . . ?
C47 C50 H40 109.5 . . ?
C47 C50 H41 109.5 . . ?
H40 C50 H41 109.5 . . ?
C47 C50 H42 109.5 . . ?
H40 C50 H42 109.5 . . ?
H41 C50 H42 109.5 . . ?
C51 B3 C61 118.0(8) . . ?
C51 B3 C67 122.6(8) . . ?
C61 B3 C67 119.4(8) . . ?
C52 C51 C60 117.7(9) . . ?
C52 C51 B3 123.2(9) . . ?
C60 C51 B3 119.1(8) . . ?
C53 C52 C51 123.8(9) . . ?
C53 C52 H43 118.1 . . ?
C51 C52 H43 118.1 . . ?
C54 C53 C52 117.9(10) . . ?
C54 C53 H44 121.1 . . ?
C52 C53 H44 121.1 . . ?
C53 C54 C55 122.8(10) . . ?
C53 C54 H45 118.6 . . ?
C55 C54 H45 118.6 . . ?
C60 C55 C54 119.2(9) . . ?
C60 C55 C56 122.4(10) . . ?
C54 C55 C56 118.3(9) . . ?
C57 C56 C55 114.9(10) . . ?
C57 C56 H46 122.6 . . ?
C55 C56 H46 122.6 . . ?
C58 C57 C56 121.1(11) . . ?
C58 C57 H47 119.5 . . ?
C56 C57 H47 119.5 . . ?
C57 C58 C59 124.6(10) . . ?
C57 C58 H48 117.7 . . ?
C59 C58 H48 117.7 . . ?
C58 C59 C60 116.3(9) . . ?
C58 C59 C62 121.4(8) . . ?
C60 C59 C62 122.3(8) . . ?
C55 C60 C59 120.2(9) . . ?
C55 C60 C51 118.6(9) . . ?
C59 C60 C51 121.1(8) . . ?
C66 C61 C62 119.7(9) . . ?
C66 C61 B3 122.0(8) . . ?
C62 C61 B3 118.3(8) . . ?
C63 C62 C61 117.9(8) . . ?
C63 C62 C59 121.1(8) . . ?
C61 C62 C59 120.9(8) . . ?
C62 C63 C64 121.2(8) . . ?
C62 C63 H49 119.4 . . ?
C64 C63 H49 119.4 . . ?
C63 C64 C65 121.7(9) . . ?
C63 C64 H50 119.2 . . ?
C65 C64 H50 119.2 . . ?
C66 C65 C64 116.0(10) . . ?
C66 C65 H51 122.0 . . ?
C64 C65 H51 122.0 . . ?
C61 C66 C65 123.5(10) . . ?
C61 C66 H52 118.3 . . ?
C65 C66 H52 118.3 . . ?
C68 C67 C72 117.8(8) . . ?
C68 C67 B3 121.8(8) . . ?
C72 C67 B3 120.4(8) . . ?
C69 C68 C67 120.7(9) . . ?
C69 C68 C73 119.3(9) . . ?
C67 C68 C73 120.0(8) . . ?
C68 C69 C70 121.4(9) . . ?
C68 C69 H53 119.3 . . ?
C70 C69 H53 119.3 . . ?
C71 C70 C69 117.9(8) . . ?
C71 C70 C74 122.1(9) . . ?
C69 C70 C74 120.0(10) . . ?
C70 C71 C72 122.5(9) . . ?
C70 C71 H54 118.7 . . ?
C72 C71 H54 118.7 . . ?
C71 C72 C67 119.6(9) . . ?
C71 C72 C75 119.3(9) . . ?
C67 C72 C75 121.1(9) . . ?
C68 C73 H55 109.5 . . ?
C68 C73 H56 109.5 . . ?
H55 C73 H56 109.5 . . ?
C68 C73 H57 109.5 . . ?
H55 C73 H57 109.5 . . ?
H56 C73 H57 109.5 . . ?
C70 C74 H58 109.5 . . ?
C70 C74 H59 109.5 . . ?
H58 C74 H59 109.5 . . ?
C70 C74 H60 109.5 . . ?
H58 C74 H60 109.5 . . ?
H59 C74 H60 109.5 . . ?
C72 C75 H61 109.5 . . ?
C72 C75 H62 109.5 . . ?
H61 C75 H62 109.5 . . ?
C72 C75 H63 109.5 . . ?
H61 C75 H63 109.5 . . ?
H62 C75 H63 109.5 . . ?
C86 B4 C76 114.7(9) . . ?
C86 B4 C92 123.9(9) . . ?
C76 B4 C92 121.4(9) . . ?
C77 C76 C85 118.9(9) . . ?
C77 C76 B4 120.4(9) . . ?
C85 C76 B4 120.7(9) . . ?
C76 C77 C78 121.2(9) . . ?
C76 C77 H64 119.4 . . ?
C78 C77 H64 119.4 . . ?
C79 C78 C77 121.3(10) . . ?
C79 C78 H65 119.4 . . ?
C77 C78 H65 119.4 . . ?
C78 C79 C80 118.4(10) . . ?
C78 C79 H66 120.8 . . ?
C80 C79 H66 120.8 . . ?
C81 C80 C85 119.6(11) . . ?
C81 C80 C79 119.7(11) . . ?
C85 C80 C79 120.7(9) . . ?
C82 C81 C80 120.9(12) . . ?
C82 C81 H67 119.6 . . ?
C80 C81 H67 119.6 . . ?
C81 C82 C83 119.8(11) . . ?
C81 C82 H68 120.1 . . ?
C83 C82 H68 120.1 . . ?
C82 C83 C84 124.2(13) . . ?
C82 C83 H69 117.9 . . ?
C84 C83 H69 117.9 . . ?
C83 C84 C85 115.7(11) . . ?
C83 C84 C87 123.4(11) . . ?
C85 C84 C87 120.9(9) . . ?
C80 C85 C76 119.4(9) . . ?
C80 C85 C84 119.7(9) . . ?
C76 C85 C84 120.8(9) . . ?
C87 C86 C91 117.9(9) . . ?
C87 C86 B4 121.6(9) . . ?
C91 C86 B4 120.4(9) . . ?
C86 C87 C88 118.9(10) . . ?
C86 C87 C84 121.0(9) . . ?
C88 C87 C84 120.0(10) . . ?
C89 C88 C87 121.1(11) . . ?
C89 C88 H70 119.5 . . ?
C87 C88 H70 119.5 . . ?
C88 C89 C90 120.8(10) . . ?
C88 C89 H71 119.6 . . ?
C90 C89 H71 119.6 . . ?
C89 C90 C91 119.6(12) . . ?
C89 C90 H72 120.2 . . ?
C91 C90 H72 120.2 . . ?
C90 C91 C86 121.6(11) . . ?
C90 C91 H73 119.2 . . ?
C86 C91 H73 119.2 . . ?
C93 C92 C97 117.6(9) . . ?
C93 C92 B4 121.2(8) . . ?
C97 C92 B4 121.1(9) . . ?
C94 C93 C92 119.0(9) . . ?
C94 C93 C98 119.8(10) . . ?
C92 C93 C98 121.1(9) . . ?
C93 C94 C95 121.7(10) . . ?
C93 C94 H74 119.1 . . ?
C95 C94 H74 119.1 . . ?
C96 C95 C94 115.7(9) . . ?
C96 C95 C99 124.4(10) . . ?
C94 C95 C99 119.9(10) . . ?
C97 C96 C95 125.2(10) . . ?
C97 C96 H75 117.4 . . ?
C95 C96 H75 117.4 . . ?
C96 C97 C92 120.6(10) . . ?
C96 C97 C100 121.4(10) . . ?
C92 C97 C100 117.7(9) . . ?
C93 C98 H76 109.5 . . ?
C93 C98 H77 109.5 . . ?
H76 C98 H77 109.5 . . ?
C93 C98 H78 109.5 . . ?
H76 C98 H78 109.5 . . ?
H77 C98 H78 109.5 . . ?
C95 C99 H79 109.5 . . ?
C95 C99 H80 109.5 . . ?
H79 C99 H80 109.5 . . ?
C95 C99 H81 109.5 . . ?
H79 C99 H81 109.5 . . ?
H80 C99 H81 109.5 . . ?
C97 C100 H82 109.5 . . ?
C97 C100 H83 109.5 . . ?
H82 C100 H83 109.5 . . ?
C97 C100 H84 109.5 . . ?
H82 C100 H84 109.5 . . ?
H83 C100 H84 109.5 . . ?
 
loop_
 _geom_torsion_atom_site_label_1
 _geom_torsion_atom_site_label_2
 _geom_torsion_atom_site_label_3
 _geom_torsion_atom_site_label_4
 _geom_torsion
 _geom_torsion_site_symmetry_1
 _geom_torsion_site_symmetry_2
 _geom_torsion_site_symmetry_3
 _geom_torsion_site_symmetry_4
 _geom_torsion_publ_flag
C17 B1 C1 C2 -5.3(15) . . . . ?
C11 B1 C1 C2 178.6(9) . . . . ?
C17 B1 C1 C10 173.8(9) . . . . ?
C11 B1 C1 C10 -2.3(13) . . . . ?
C10 C1 C2 C3 0.1(15) . . . . ?
B1 C1 C2 C3 179.2(9) . . . . ?
C1 C2 C3 C4 -0.9(16) . . . . ?
C2 C3 C4 C5 1.3(17) . . . . ?
C3 C4 C5 C6 -179.0(10) . . . . ?
C3 C4 C5 C10 -0.8(16) . . . . ?
C4 C5 C6 C7 -179.8(10) . . . . ?
C10 C5 C6 C7 2.0(15) . . . . ?
C5 C6 C7 C8 0.3(17) . . . . ?
C6 C7 C8 C9 -1.8(18) . . . . ?
C7 C8 C9 C10 1.0(16) . . . . ?
C7 C8 C9 C16 -177.8(10) . . . . ?
C2 C1 C10 C9 -178.7(9) . . . . ?
B1 C1 C10 C9 2.2(14) . . . . ?
C2 C1 C10 C5 0.4(14) . . . . ?
B1 C1 C10 C5 -178.7(8) . . . . ?
C8 C9 C10 C1 -179.6(9) . . . . ?
C16 C9 C10 C1 -0.8(14) . . . . ?
C8 C9 C10 C5 1.2(13) . . . . ?
C16 C9 C10 C5 -180.0(8) . . . . ?
C6 C5 C10 C1 178.1(9) . . . . ?
C4 C5 C10 C1 -0.1(14) . . . . ?
C6 C5 C10 C9 -2.7(13) . . . . ?
C4 C5 C10 C9 179.1(9) . . . . ?
C1 B1 C11 C12 -175.8(9) . . . . ?
C17 B1 C11 C12 8.0(14) . . . . ?
C1 B1 C11 C16 1.2(13) . . . . ?
C17 B1 C11 C16 -175.0(8) . . . . ?
C16 C11 C12 C13 3.5(16) . . . . ?
B1 C11 C12 C13 -179.5(9) . . . . ?
C11 C12 C13 C14 -2.7(16) . . . . ?
C12 C13 C14 C15 1.5(16) . . . . ?
C13 C14 C15 C16 -1.1(15) . . . . ?
C12 C11 C16 C15 -3.0(14) . . . . ?
B1 C11 C16 C15 -180.0(8) . . . . ?
C12 C11 C16 C9 177.0(9) . . . . ?
B1 C11 C16 C9 0.0(13) . . . . ?
C14 C15 C16 C11 1.8(14) . . . . ?
C14 C15 C16 C9 -178.2(8) . . . . ?
C8 C9 C16 C11 178.5(9) . . . . ?
C10 C9 C16 C11 -0.3(13) . . . . ?
C8 C9 C16 C15 -1.5(13) . . . . ?
C10 C9 C16 C15 179.7(9) . . . . ?
C1 B1 C17 C18 -92.3(12) . . . . ?
C11 B1 C17 C18 83.6(12) . . . . ?
C1 B1 C17 C22 84.2(12) . . . . ?
C11 B1 C17 C22 -99.9(11) . . . . ?
C22 C17 C18 C19 2.4(14) . . . . ?
B1 C17 C18 C19 179.1(9) . . . . ?
C22 C17 C18 C23 -174.6(8) . . . . ?
B1 C17 C18 C23 2.0(14) . . . . ?
C17 C18 C19 C20 0.4(14) . . . . ?
C23 C18 C19 C20 177.5(8) . . . . ?
C18 C19 C20 C21 -4.1(14) . . . . ?
C18 C19 C20 C24 -178.7(10) . . . . ?
C19 C20 C21 C22 5.0(16) . . . . ?
C24 C20 C21 C22 179.6(11) . . . . ?
C20 C21 C22 C17 -2.2(16) . . . . ?
C20 C21 C22 C25 -180.0(10) . . . . ?
C18 C17 C22 C21 -1.6(14) . . . . ?
B1 C17 C22 C21 -178.4(9) . . . . ?
C18 C17 C22 C25 176.2(9) . . . . ?
B1 C17 C22 C25 -0.6(14) . . . . ?
C36 B2 C26 C27 180.0(9) . . . . ?
C42 B2 C26 C27 0.1(14) . . . . ?
C36 B2 C26 C35 2.4(13) . . . . ?
C42 B2 C26 C35 -177.4(8) . . . . ?
C35 C26 C27 C28 -1.0(15) . . . . ?
B2 C26 C27 C28 -178.6(10) . . . . ?
C26 C27 C28 C29 3.0(16) . . . . ?
C27 C28 C29 C30 -5.4(15) . . . . ?
C28 C29 C30 C31 -176.8(10) . . . . ?
C28 C29 C30 C35 5.7(15) . . . . ?
C29 C30 C31 C32 -178.3(11) . . . . ?
C35 C30 C31 C32 -0.8(16) . . . . ?
C30 C31 C32 C33 -0.2(18) . . . . ?
C31 C32 C33 C34 -1.5(19) . . . . ?
C32 C33 C34 C35 4.0(16) . . . . ?
C32 C33 C34 C37 -179.4(10) . . . . ?
C33 C34 C35 C30 -4.9(14) . . . . ?
C37 C34 C35 C30 178.5(9) . . . . ?
C33 C34 C35 C26 179.7(9) . . . . ?
C37 C34 C35 C26 3.1(13) . . . . ?
C31 C30 C35 C34 3.4(14) . . . . ?
C29 C30 C35 C34 -179.0(9) . . . . ?
C31 C30 C35 C26 178.9(9) . . . . ?
C29 C30 C35 C26 -3.6(13) . . . . ?
C27 C26 C35 C34 176.8(9) . . . . ?
B2 C26 C35 C34 -5.6(13) . . . . ?
C27 C26 C35 C30 1.3(13) . . . . ?
B2 C26 C35 C30 178.9(8) . . . . ?
C26 B2 C36 C41 179.3(9) . . . . ?
C42 B2 C36 C41 -0.9(14) . . . . ?
C26 B2 C36 C37 3.2(13) . . . . ?
C42 B2 C36 C37 -177.0(9) . . . . ?
C41 C36 C37 C38 -1.1(13) . . . . ?
B2 C36 C37 C38 175.1(8) . . . . ?
C41 C36 C37 C34 177.9(9) . . . . ?
B2 C36 C37 C34 -5.9(13) . . . . ?
C33 C34 C37 C38 5.5(14) . . . . ?
C35 C34 C37 C38 -178.1(9) . . . . ?
C33 C34 C37 C36 -173.5(9) . . . . ?
C35 C34 C37 C36 2.9(14) . . . . ?
C36 C37 C38 C39 3.2(14) . . . . ?
C34 C37 C38 C39 -175.8(9) . . . . ?
C37 C38 C39 C40 -3.3(15) . . . . ?
C38 C39 C40 C41 1.2(16) . . . . ?
C39 C40 C41 C36 0.8(16) . . . . ?
C37 C36 C41 C40 -0.8(15) . . . . ?
B2 C36 C41 C40 -176.9(10) . . . . ?
C36 B2 C42 C43 104.8(12) . . . . ?
C26 B2 C42 C43 -75.4(12) . . . . ?
C36 B2 C42 C47 -80.1(12) . . . . ?
C26 B2 C42 C47 99.7(12) . . . . ?
C47 C42 C43 C44 3.4(14) . . . . ?
B2 C42 C43 C44 178.7(9) . . . . ?
C47 C42 C43 C48 -179.3(9) . . . . ?
B2 C42 C43 C48 -3.9(15) . . . . ?
C42 C43 C44 C45 -0.6(15) . . . . ?
C48 C43 C44 C45 -178.0(10) . . . . ?
C43 C44 C45 C46 -2.0(16) . . . . ?
C43 C44 C45 C49 -178.7(10) . . . . ?
C44 C45 C46 C47 1.8(16) . . . . ?
C49 C45 C46 C47 178.5(10) . . . . ?
C45 C46 C47 C42 1.1(15) . . . . ?
C45 C46 C47 C50 -179.6(10) . . . . ?
C43 C42 C47 C46 -3.6(14) . . . . ?
B2 C42 C47 C46 -178.9(9) . . . . ?
C43 C42 C47 C50 177.1(9) . . . . ?
B2 C42 C47 C50 1.8(14) . . . . ?
C61 B3 C51 C52 -175.9(9) . . . . ?
C67 B3 C51 C52 4.9(14) . . . . ?
C61 B3 C51 C60 4.8(13) . . . . ?
C67 B3 C51 C60 -174.4(9) . . . . ?
C60 C51 C52 C53 -0.3(15) . . . . ?
B3 C51 C52 C53 -179.6(10) . . . . ?
C51 C52 C53 C54 1.2(16) . . . . ?
C52 C53 C54 C55 -1.3(16) . . . . ?
C53 C54 C55 C60 0.5(16) . . . . ?
C53 C54 C55 C56 177.0(11) . . . . ?
C60 C55 C56 C57 0.9(18) . . . . ?
C54 C55 C56 C57 -175.5(11) . . . . ?
C55 C56 C57 C58 -6(2) . . . . ?
C56 C57 C58 C59 4(2) . . . . ?
C57 C58 C59 C60 2.4(17) . . . . ?
C57 C58 C59 C62 178.7(12) . . . . ?
C54 C55 C60 C59 -178.0(9) . . . . ?
C56 C55 C60 C59 5.7(16) . . . . ?
C54 C55 C60 C51 0.4(14) . . . . ?
C56 C55 C60 C51 -176.0(10) . . . . ?
C58 C59 C60 C55 -7.2(14) . . . . ?
C62 C59 C60 C55 176.5(9) . . . . ?
C58 C59 C60 C51 174.5(9) . . . . ?
C62 C59 C60 C51 -1.7(14) . . . . ?
C52 C51 C60 C55 -0.5(13) . . . . ?
B3 C51 C60 C55 178.9(9) . . . . ?
C52 C51 C60 C59 177.9(9) . . . . ?
B3 C51 C60 C59 -2.8(14) . . . . ?
C51 B3 C61 C66 175.2(9) . . . . ?
C67 B3 C61 C66 -5.5(14) . . . . ?
C51 B3 C61 C62 -2.4(13) . . . . ?
C67 B3 C61 C62 176.8(8) . . . . ?
C66 C61 C62 C63 -1.4(13) . . . . ?
B3 C61 C62 C63 176.3(8) . . . . ?
C66 C61 C62 C59 -179.6(9) . . . . ?
B3 C61 C62 C59 -2.0(13) . . . . ?
C58 C59 C62 C63 10.0(14) . . . . ?
C60 C59 C62 C63 -173.9(9) . . . . ?
C58 C59 C62 C61 -171.8(9) . . . . ?
C60 C59 C62 C61 4.3(14) . . . . ?
C61 C62 C63 C64 3.5(14) . . . . ?
C59 C62 C63 C64 -178.2(9) . . . . ?
C62 C63 C64 C65 -3.7(16) . . . . ?
C63 C64 C65 C66 1.6(16) . . . . ?
C62 C61 C66 C65 -0.7(16) . . . . ?
B3 C61 C66 C65 -178.3(10) . . . . ?
C64 C65 C66 C61 0.6(17) . . . . ?
C51 B3 C67 C68 99.0(11) . . . . ?
C61 B3 C67 C68 -80.3(12) . . . . ?
C51 B3 C67 C72 -81.8(12) . . . . ?
C61 B3 C67 C72 98.9(10) . . . . ?
C72 C67 C68 C69 -2.6(14) . . . . ?
B3 C67 C68 C69 176.7(9) . . . . ?
C72 C67 C68 C73 175.9(8) . . . . ?
B3 C67 C68 C73 -4.9(14) . . . . ?
C67 C68 C69 C70 2.1(15) . . . . ?
C73 C68 C69 C70 -176.4(9) . . . . ?
C68 C69 C70 C71 -0.4(14) . . . . ?
C68 C69 C70 C74 176.2(10) . . . . ?
C69 C70 C71 C72 -0.6(14) . . . . ?
C74 C70 C71 C72 -177.2(10) . . . . ?
C70 C71 C72 C67 0.0(14) . . . . ?
C70 C71 C72 C75 179.8(9) . . . . ?
C68 C67 C72 C71 1.5(13) . . . . ?
B3 C67 C72 C71 -177.7(8) . . . . ?
C68 C67 C72 C75 -178.2(8) . . . . ?
B3 C67 C72 C75 2.5(13) . . . . ?
C86 B4 C76 C77 176.9(9) . . . . ?
C92 B4 C76 C77 -4.2(14) . . . . ?
C86 B4 C76 C85 -2.2(13) . . . . ?
C92 B4 C76 C85 176.8(8) . . . . ?
C85 C76 C77 C78 -2.7(14) . . . . ?
B4 C76 C77 C78 178.3(9) . . . . ?
C76 C77 C78 C79 0.4(16) . . . . ?
C77 C78 C79 C80 0.0(16) . . . . ?
C78 C79 C80 C81 -178.6(10) . . . . ?
C78 C79 C80 C85 1.8(15) . . . . ?
C85 C80 C81 C82 -3.9(18) . . . . ?
C79 C80 C81 C82 176.5(12) . . . . ?
C80 C81 C82 C83 5(2) . . . . ?
C81 C82 C83 C84 -2(2) . . . . ?
C82 C83 C84 C85 -1.2(19) . . . . ?
C82 C83 C84 C87 -179.8(12) . . . . ?
C81 C80 C85 C76 176.4(10) . . . . ?
C79 C80 C85 C76 -4.1(14) . . . . ?
C81 C80 C85 C84 0.2(15) . . . . ?
C79 C80 C85 C84 179.7(9) . . . . ?
C77 C76 C85 C80 4.4(14) . . . . ?
B4 C76 C85 C80 -176.5(9) . . . . ?
C77 C76 C85 C84 -179.4(9) . . . . ?
B4 C76 C85 C84 -0.4(14) . . . . ?
C83 C84 C85 C80 2.2(14) . . . . ?
C87 C84 C85 C80 -179.1(9) . . . . ?
C83 C84 C85 C76 -173.9(10) . . . . ?
C87 C84 C85 C76 4.8(14) . . . . ?
C76 B4 C86 C87 0.4(13) . . . . ?
C92 B4 C86 C87 -178.5(9) . . . . ?
C76 B4 C86 C91 -177.5(9) . . . . ?
C92 B4 C86 C91 3.6(15) . . . . ?
C91 C86 C87 C88 2.9(14) . . . . ?
B4 C86 C87 C88 -175.0(9) . . . . ?
C91 C86 C87 C84 -178.2(9) . . . . ?
B4 C86 C87 C84 3.8(14) . . . . ?
C83 C84 C87 C86 172.0(10) . . . . ?
C85 C84 C87 C86 -6.6(14) . . . . ?
C83 C84 C87 C88 -9.1(16) . . . . ?
C85 C84 C87 C88 172.3(9) . . . . ?
C86 C87 C88 C89 -2.9(15) . . . . ?
C84 C87 C88 C89 178.2(10) . . . . ?
C87 C88 C89 C90 1.2(17) . . . . ?
C88 C89 C90 C91 0.4(18) . . . . ?
C89 C90 C91 C86 -0.3(17) . . . . ?
C87 C86 C91 C90 -1.4(15) . . . . ?
B4 C86 C91 C90 176.6(10) . . . . ?
C86 B4 C92 C93 79.6(12) . . . . ?
C76 B4 C92 C93 -99.2(11) . . . . ?
C86 B4 C92 C97 -97.0(12) . . . . ?
C76 B4 C92 C97 84.2(12) . . . . ?
C97 C92 C93 C94 -1.4(13) . . . . ?
B4 C92 C93 C94 -178.1(9) . . . . ?
C97 C92 C93 C98 -179.0(9) . . . . ?
B4 C92 C93 C98 4.2(14) . . . . ?
C92 C93 C94 C95 -2.1(14) . . . . ?
C98 C93 C94 C95 175.5(9) . . . . ?
C93 C94 C95 C96 3.2(14) . . . . ?
C93 C94 C95 C99 -178.7(9) . . . . ?
C94 C95 C96 C97 -0.7(15) . . . . ?
C99 C95 C96 C97 -178.7(10) . . . . ?
C95 C96 C97 C92 -2.9(16) . . . . ?
C95 C96 C97 C100 -176.7(11) . . . . ?
C93 C92 C97 C96 3.9(14) . . . . ?
B4 C92 C97 C96 -179.4(9) . . . . ?
C93 C92 C97 C100 178.0(10) . . . . ?
B4 C92 C97 C100 -5.3(14) . . . . ?
 
_refine_diff_density_max    0.529
_refine_diff_density_min   -0.546
_refine_diff_density_rms    0.122

_shelx_res_file
;
TITL phnpts_a_a.res
    phnpts_a.res
    created by SHELXL-2018/1 at 15:08:07 on 11-May-2025
REM  Yadorkari-X generated
CELL 0.71073 7.6224 18.3084 26.8477 90.0000 90.3290 90.0000
ZERR 8.0 0.0003 0.0006 0.0011 0.0000 0.0040 0.0000
LATT -1
SYMM 1/2+X, -Y, 1/2+Z
REM  SPGR Pn monoclinic
SFAC C H B
UNIT 200 168 8
SIZE 0.10 0.05 0.02
TEMP -170.0
L.S. 10
FMAP 2
PLAN -20
ACTA
CONF
LIST 4
BOND $H
OMIT -10.000000 51.000000
OMIT    2   11  -20
OMIT    4    0  -18
OMIT    2    3  -17
OMIT   -2    6  -17
OMIT    1    3  -10
OMIT    2    4   -7
OMIT    1    7   -7
OMIT    1   15   -5
OMIT   -1   15    5
OMIT   -2    4    7
OMIT   -1    7    7
OMIT   -1    3   10
OMIT   -2   11   20

TWIN

WGHT    0.200000
FVAR       0.37401
B1    3    0.082007    0.803686    0.401344    11.00000    0.03626    0.02234 =
         0.03980   -0.00351    0.00781   -0.00781
C1    1    0.093477    0.802258    0.458295    11.00000    0.02866    0.03556 =
         0.03271    0.00121   -0.00342   -0.00150
C2    1    0.009772    0.854714    0.486539    11.00000    0.04316    0.03761 =
         0.03807   -0.00365    0.00555    0.00257
AFIX  43
H1    2   -0.053968    0.892199    0.469968    11.00000   -1.20000
AFIX   0
C3    1    0.015598    0.854648    0.540086    11.00000    0.04422    0.04825 =
         0.04546   -0.00624    0.00299    0.01030
AFIX  43
H2    2   -0.041695    0.891802    0.558582    11.00000   -1.20000
AFIX   0
C4    1    0.105396    0.799950    0.563854    11.00000    0.04346    0.04929 =
         0.04961   -0.01746    0.00286    0.00169
AFIX  43
H3    2    0.108108    0.798809    0.599226    11.00000   -1.20000
AFIX   0
C5    1    0.194910    0.744672    0.536589    11.00000    0.03452    0.02959 =
         0.03604   -0.00077    0.00153   -0.00565
C6    1    0.285976    0.687135    0.561438    11.00000    0.05040    0.04125 =
         0.02135   -0.01047    0.00160   -0.00949
AFIX  43
H4    2    0.286913    0.685418    0.596804    11.00000   -1.20000
AFIX   0
C7    1    0.371549    0.634656    0.535215    11.00000    0.05589    0.04710 =
         0.04573    0.02633   -0.00309    0.01285
AFIX  43
H5    2    0.431309    0.596475    0.552233    11.00000   -1.20000
AFIX   0
C8    1    0.371406    0.636999    0.483257    11.00000    0.05345    0.02870 =
         0.05076    0.00915    0.00500    0.01383
AFIX  43
H6    2    0.434595    0.600782    0.465464    11.00000   -1.20000
AFIX   0
C9    1    0.282301    0.690311    0.456830    11.00000    0.03896    0.00791 =
         0.03236   -0.00089    0.00070   -0.00410
C10   1    0.188635    0.746072    0.482507    11.00000    0.03689    0.02229 =
         0.03904    0.00321    0.00140   -0.00302
C11   1    0.187592    0.741560    0.373434    11.00000    0.04070    0.01186 =
         0.04760    0.00648   -0.00202    0.00032
C12   1    0.192747    0.742288    0.321713    11.00000    0.05617    0.03478 =
         0.03208   -0.00157    0.00467    0.00180
AFIX  43
H7    2    0.134057    0.780023    0.303946    11.00000   -1.20000
AFIX   0
C13   1    0.285097    0.687073    0.294854    11.00000    0.05870    0.04442 =
         0.03150    0.00019    0.00193    0.00027
AFIX  43
H8    2    0.284885    0.686189    0.259474    11.00000   -1.20000
AFIX   0
C14   1    0.373386    0.635787    0.321848    11.00000    0.04725    0.02241 =
         0.04887   -0.01096    0.00331    0.00363
AFIX  43
H9    2    0.437966    0.599248    0.304777    11.00000   -1.20000
AFIX   0
C15   1    0.371897    0.635250    0.374396    11.00000    0.04190    0.02072 =
         0.03009    0.00369   -0.00509   -0.00220
AFIX  43
H10   2    0.433199    0.598206    0.392132    11.00000   -1.20000
AFIX   0
C16   1    0.280449    0.689089    0.400358    11.00000    0.03871    0.02384 =
         0.03241   -0.00034    0.00030   -0.01112
C17   1   -0.034379    0.858719    0.371841    11.00000    0.04736    0.02619 =
         0.02391   -0.00431    0.00534   -0.00421
C18   1   -0.203535    0.845032    0.356929    11.00000    0.04965    0.02091 =
         0.02739    0.00571    0.00181    0.00394
C19   1   -0.305911    0.894071    0.331580    11.00000    0.05169    0.01611 =
         0.02458    0.00109    0.00356    0.00531
AFIX  43
H11   2   -0.422490    0.880980    0.322619    11.00000   -1.20000
AFIX   0
C20   1   -0.241213    0.964205    0.318399    11.00000    0.05086    0.02800 =
         0.03250    0.00761   -0.00566    0.00161
C21   1   -0.073499    0.981012    0.335696    11.00000    0.05067    0.02339 =
         0.05621    0.00467    0.00120   -0.00231
AFIX  43
H12   2   -0.029324    1.028776    0.329950    11.00000   -1.20000
AFIX   0
C22   1    0.032732    0.931329    0.360994    11.00000    0.04782    0.03673 =
         0.02509    0.01106   -0.00747   -0.00377
C23   1   -0.286591    0.771105    0.371757    11.00000    0.05441    0.01895 =
         0.03011    0.00203   -0.00338   -0.00626
AFIX 137
H13   2   -0.288064    0.766830    0.408137    11.00000   -1.50000
H14   2   -0.217385    0.731063    0.357700    11.00000   -1.50000
H15   2   -0.406931    0.768597    0.358824    11.00000   -1.50000
AFIX   0
C24   1   -0.353217    1.019309    0.291462    11.00000    0.06945    0.04023 =
         0.05575    0.02275   -0.01674    0.00345
AFIX 137
H16   2   -0.440029    1.039490    0.314463    11.00000   -1.50000
H17   2   -0.413690    0.995543    0.263525    11.00000   -1.50000
H18   2   -0.278904    1.058797    0.278848    11.00000   -1.50000
AFIX   0
C25   1    0.214302    0.953225    0.378872    11.00000    0.06025    0.03216 =
         0.05689    0.00583   -0.01224   -0.00916
AFIX 137
H19   2    0.284301    0.969412    0.350427    11.00000   -1.50000
H20   2    0.271496    0.911245    0.394751    11.00000   -1.50000
H21   2    0.204465    0.993170    0.402993    11.00000   -1.50000
AFIX   0
B2    3    0.576667    0.416010    0.379284    11.00000    0.03546    0.01381 =
         0.03929   -0.00122    0.00014   -0.00503
C26   1    0.592413    0.427488    0.435940    11.00000    0.03978    0.01629 =
         0.03900   -0.00361   -0.00351    0.00599
C27   1    0.511735    0.381782    0.469456    11.00000    0.04541    0.03506 =
         0.03079   -0.00199    0.00594   -0.01149
AFIX  43
H22   2    0.446740    0.341486    0.456841    11.00000   -1.20000
AFIX   0
C28   1    0.520250    0.391419    0.520800    11.00000    0.04668    0.01933 =
         0.05916    0.00085    0.00843   -0.00681
AFIX  43
H23   2    0.467198    0.357185    0.542627    11.00000   -1.20000
AFIX   0
C29   1    0.607947    0.452149    0.539533    11.00000    0.03657    0.03196 =
         0.02970   -0.00109    0.00356    0.00168
AFIX  43
H24   2    0.605930    0.461479    0.574333    11.00000   -1.20000
AFIX   0
C30   1    0.699547    0.500055    0.508098    11.00000    0.04168    0.02317 =
         0.02992    0.00172   -0.00412    0.00232
C31   1    0.793014    0.558043    0.527383    11.00000    0.05930    0.03797 =
         0.02640   -0.00118   -0.01954   -0.00252
AFIX  43
H25   2    0.798363    0.565009    0.562423    11.00000   -1.20000
AFIX   0
C32   1    0.877810    0.605480    0.496744    11.00000    0.06947    0.04606 =
         0.02911   -0.00655   -0.00417   -0.02371
AFIX  43
H26   2    0.941578    0.645373    0.510421    11.00000   -1.20000
AFIX   0
C33   1    0.870864    0.595311    0.444573    11.00000    0.05251    0.04587 =
         0.03022    0.00711    0.00046   -0.01850
AFIX  43
H27   2    0.928319    0.629549    0.423669    11.00000   -1.20000
AFIX   0
C34   1    0.781970    0.536357    0.422675    11.00000    0.03621    0.02359 =
         0.02889    0.00265   -0.00308   -0.00473
C35   1    0.688676    0.489493    0.455416    11.00000    0.03315    0.02659 =
         0.02553    0.00755   -0.00031   -0.00109
C36   1    0.672503    0.470622    0.346210    11.00000    0.03256    0.02203 =
         0.03803   -0.00210   -0.00261    0.00017
C37   1    0.776316    0.525647    0.368980    11.00000    0.04172    0.01104 =
         0.02897    0.00125   -0.00353   -0.00252
C38   1    0.874517    0.571728    0.337341    11.00000    0.04432    0.01523 =
         0.04752    0.01268    0.00197   -0.00409
AFIX  43
H28   2    0.949713    0.607354    0.351819    11.00000   -1.20000
AFIX   0
C39   1    0.864591    0.566589    0.286063    11.00000    0.05193    0.03075 =
         0.03676    0.01152    0.01104   -0.00011
AFIX  43
H29   2    0.927260    0.599881    0.265669    11.00000   -1.20000
AFIX   0
C40   1    0.761904    0.512175    0.264671    11.00000    0.05481    0.04091 =
         0.03158   -0.00071    0.00326   -0.00567
AFIX  43
H30   2    0.756347    0.507743    0.229442    11.00000   -1.20000
AFIX   0
C41   1    0.668721    0.464914    0.293787    11.00000    0.04406    0.03269 =
         0.02847   -0.01264   -0.00600    0.00371
AFIX  43
H31   2    0.600391    0.427668    0.278490    11.00000   -1.20000
AFIX   0
C42   1    0.465200    0.350371    0.356704    11.00000    0.05317    0.01796 =
         0.03495   -0.00948    0.00483   -0.00601
C43   1    0.529136    0.278685    0.357796    11.00000    0.05531    0.02800 =
         0.03262    0.00744   -0.01063   -0.00060
C44   1    0.429937    0.220112    0.338788    11.00000    0.06616    0.01343 =
         0.03862    0.00136    0.00734   -0.00353
AFIX  43
H32   2    0.476769    0.172040    0.339665    11.00000   -1.20000
AFIX   0
C45   1    0.268410    0.231708    0.319274    11.00000    0.07348    0.03102 =
         0.02678    0.00321   -0.00872   -0.02321
C46   1    0.198181    0.300106    0.319295    11.00000    0.04287    0.03872 =
         0.04214    0.00005    0.00457   -0.00756
AFIX  43
H33   2    0.083263    0.307543    0.306384    11.00000   -1.20000
AFIX   0
C47   1    0.293414    0.359838    0.338160    11.00000    0.04773    0.03289 =
         0.03057   -0.00862   -0.00420   -0.00234
C48   1    0.714369    0.263109    0.377996    11.00000    0.05751    0.03108 =
         0.05441   -0.00725   -0.01137    0.00041
AFIX 137
H34   2    0.712256    0.262888    0.414489    11.00000   -1.50000
H35   2    0.795012    0.301112    0.366441    11.00000   -1.50000
H36   2    0.753999    0.215389    0.365942    11.00000   -1.50000
AFIX   0
C49   1    0.158383    0.167689    0.299521    11.00000    0.09786    0.03183 =
         0.04708    0.00691   -0.02184   -0.02191
AFIX 137
H37   2    0.206571    0.150923    0.267747    11.00000   -1.50000
H38   2    0.036857    0.183688    0.294531    11.00000   -1.50000
H39   2    0.161433    0.127557    0.323665    11.00000   -1.50000
AFIX   0
C50   1    0.213025    0.436400    0.338383    11.00000    0.04919    0.04632 =
         0.05083    0.01065   -0.00404    0.01275
AFIX 137
H40   2    0.223002    0.457356    0.371868    11.00000   -1.50000
H41   2    0.089015    0.433398    0.328765    11.00000   -1.50000
H42   2    0.275561    0.467492    0.314660    11.00000   -1.50000
AFIX   0
B3    3    1.076098    0.330636    0.614147    11.00000    0.03661    0.01254 =
         0.03163    0.00336    0.00599   -0.00210
C51   1    1.091078    0.315406    0.558533    11.00000    0.03340    0.02930 =
         0.03928    0.00991    0.00212   -0.00503
C52   1    1.019975    0.361515    0.521741    11.00000    0.04245    0.01359 =
         0.04957    0.00227   -0.00140    0.00803
AFIX  43
H43   2    0.960333    0.404362    0.532209    11.00000   -1.20000
AFIX   0
C53   1    1.031931    0.348002    0.470853    11.00000    0.04819    0.03337 =
         0.04095    0.00665   -0.00317    0.00192
AFIX  43
H44   2    0.983878    0.381110    0.447190    11.00000   -1.20000
AFIX   0
C54   1    1.113717    0.286555    0.456233    11.00000    0.04702    0.05403 =
         0.03474   -0.00781    0.00490   -0.01735
AFIX  43
H45   2    1.120463    0.276293    0.421611    11.00000   -1.20000
AFIX   0
C55   1    1.190726    0.236159    0.490489    11.00000    0.03885    0.03463 =
         0.03157   -0.00864    0.00177   -0.00077
C56   1    1.267858    0.170125    0.470939    11.00000    0.06403    0.05803 =
         0.03532   -0.01053    0.00093    0.02604
AFIX  43
H46   2    1.276429    0.160737    0.436237    11.00000   -1.20000
AFIX   0
C57   1    1.330537    0.119799    0.507934    11.00000    0.07911    0.04846 =
         0.05876    0.01445    0.01123    0.03132
AFIX  43
H47   2    1.372990    0.073312    0.497909    11.00000   -1.20000
AFIX   0
C58   1    1.330167    0.137735    0.557618    11.00000    0.05857    0.02985 =
         0.04101    0.00193   -0.00197    0.02034
AFIX  43
H48   2    1.380533    0.103836    0.580355    11.00000   -1.20000
AFIX   0
C59   1    1.261015    0.202248    0.577055    11.00000    0.03665    0.02496 =
         0.03265    0.00605   -0.00739    0.00260
C60   1    1.180345    0.250441    0.542281    11.00000    0.03487    0.02946 =
         0.03214   -0.00351    0.00386   -0.00055
C61   1    1.172392    0.277641    0.651157    11.00000    0.03774    0.00864 =
         0.04546    0.00209    0.00402    0.00260
C62   1    1.262349    0.216888    0.631241    11.00000    0.03460    0.01191 =
         0.03485    0.00422    0.00534    0.00234
C63   1    1.355309    0.172866    0.663776    11.00000    0.04878    0.01611 =
         0.03304    0.00434    0.01608    0.00052
AFIX  43
H49   2    1.422186    0.133341    0.651037    11.00000   -1.20000
AFIX   0
C64   1    1.352742    0.185307    0.714529    11.00000    0.05030    0.02565 =
         0.05436    0.00979   -0.00439    0.01131
AFIX  43
H50   2    1.412269    0.152360    0.736112    11.00000   -1.20000
AFIX   0
C65   1    1.264551    0.245293    0.734962    11.00000    0.06054    0.02940 =
         0.03928   -0.00014   -0.00639    0.00368
AFIX  43
H51   2    1.264811    0.254776    0.769751    11.00000   -1.20000
AFIX   0
C66   1    1.176700    0.290077    0.701303    11.00000    0.05145    0.02525 =
         0.04175    0.00019   -0.01288    0.00399
AFIX  43
H52   2    1.116433    0.331547    0.713837    11.00000   -1.20000
AFIX   0
C67   1    0.965647    0.397051    0.635628    11.00000    0.05199    0.01882 =
         0.02733   -0.00640   -0.00127    0.00273
C68   1    0.796915    0.387723    0.653717    11.00000    0.04584    0.02362 =
         0.03002   -0.00242    0.00291    0.00118
C69   1    0.707048    0.445441    0.674507    11.00000    0.04884    0.02472 =
         0.02602    0.00005    0.00954    0.01508
AFIX  43
H53   2    0.593203    0.437441    0.687649    11.00000   -1.20000
AFIX   0
C70   1    0.779650    0.515304    0.676658    11.00000    0.05778    0.02269 =
         0.02761   -0.00109   -0.00275    0.02057
C71   1    0.944065    0.524922    0.657753    11.00000    0.05519    0.01610 =
         0.02883   -0.00167   -0.00773   -0.00045
AFIX  43
H54   2    0.994612    0.572335    0.658691    11.00000   -1.20000
AFIX   0
C72   1    1.039156    0.468659    0.637432    11.00000    0.04196    0.03505 =
         0.02165    0.00467   -0.00751    0.00206
C73   1    0.707266    0.313595    0.649556    11.00000    0.06086    0.02879 =
         0.02619    0.00219    0.00930   -0.00262
AFIX 137
H55   2    0.587323    0.317207    0.662275    11.00000   -1.50000
H56   2    0.772964    0.277528    0.669146    11.00000   -1.50000
H57   2    0.703835    0.298361    0.614572    11.00000   -1.50000
AFIX   0
C74   1    0.671399    0.579159    0.697088    11.00000    0.07318    0.02975 =
         0.06628   -0.01583   -0.00033    0.00431
AFIX 137
H58   2    0.747241    0.611056    0.717102    11.00000   -1.50000
H59   2    0.576594    0.560158    0.717911    11.00000   -1.50000
H60   2    0.621211    0.607052    0.669301    11.00000   -1.50000
AFIX   0
C75   1    1.221655    0.483995    0.616966    11.00000    0.05746    0.04028 =
         0.02985    0.00395    0.00724   -0.01018
AFIX 137
H61   2    1.255420    0.534318    0.624949    11.00000   -1.50000
H62   2    1.220697    0.477399    0.580741    11.00000   -1.50000
H63   2    1.306150    0.450126    0.632053    11.00000   -1.50000
AFIX   0
B4    3    0.565386   -0.055551    0.622479    11.00000    0.03976    0.01931 =
         0.03652    0.00144   -0.00164    0.00400
C76   1    0.584322   -0.055827    0.564385    11.00000    0.03685    0.02946 =
         0.02812    0.00195    0.00244    0.00660
C77   1    0.511781   -0.112075    0.536154    11.00000    0.04743    0.02993 =
         0.03336   -0.00659   -0.00691   -0.00560
AFIX  43
H64   2    0.453291   -0.151065    0.552472    11.00000   -1.20000
AFIX   0
C78   1    0.523438   -0.112249    0.484120    11.00000    0.04017    0.03813 =
         0.04148   -0.00627    0.00546   -0.00297
AFIX  43
H65   2    0.472018   -0.151199    0.465776    11.00000   -1.20000
AFIX   0
C79   1    0.608515   -0.056708    0.458891    11.00000    0.04011    0.04783 =
         0.03686    0.00556    0.00033    0.00395
AFIX  43
H66   2    0.615889   -0.057162    0.423581    11.00000   -1.20000
AFIX   0
C80   1    0.684527    0.000989    0.487111    11.00000    0.03755    0.04119 =
         0.04733    0.00879   -0.00202    0.00440
C81   1    0.768389    0.058923    0.462492    11.00000    0.06695    0.05456 =
         0.05709    0.02382    0.02416    0.00130
AFIX  43
H67   2    0.779291    0.057733    0.427270    11.00000   -1.20000
AFIX   0
C82   1    0.833858    0.116419    0.488320    11.00000    0.07833    0.04219 =
         0.08650    0.03666   -0.00056   -0.01371
AFIX  43
H68   2    0.881861    0.157038    0.471104    11.00000   -1.20000
AFIX   0
C83   1    0.830699    0.115868    0.539342    11.00000    0.06246    0.03251 =
         0.09263    0.02041   -0.01356   -0.01406
AFIX  43
H69   2    0.881765    0.156087    0.556444    11.00000   -1.20000
AFIX   0
C84   1    0.757308    0.060037    0.567779    11.00000    0.03463    0.02530 =
         0.05492    0.00625   -0.00325    0.00130
C85   1    0.677834    0.000509    0.539751    11.00000    0.03188    0.02468 =
         0.04369    0.00448    0.00587    0.00657
C86   1    0.661141    0.008111    0.649196    11.00000    0.03770    0.02394 =
         0.04122   -0.00649   -0.00092    0.00035
C87   1    0.754715    0.060498    0.622775    11.00000    0.04902    0.01437 =
         0.05008   -0.00271   -0.02255    0.00326
C88   1    0.851217    0.114175    0.649570    11.00000    0.04085    0.01326 =
         0.09300   -0.00831   -0.00317   -0.00661
AFIX  43
H70   2    0.919806    0.148722    0.631853    11.00000   -1.20000
AFIX   0
C89   1    0.847035    0.116897    0.699889    11.00000    0.05897    0.03260 =
         0.05979   -0.01620   -0.00975   -0.00304
AFIX  43
H71   2    0.910821    0.153857    0.716991    11.00000   -1.20000
AFIX   0
C90   1    0.751885    0.066977    0.726497    11.00000    0.06560    0.02940 =
         0.05877   -0.01457   -0.02069    0.00534
AFIX  43
H72   2    0.749119    0.069490    0.761828    11.00000   -1.20000
AFIX   0
C91   1    0.660337    0.013168    0.701721    11.00000    0.05686    0.02179 =
         0.04196   -0.01418   -0.01857    0.00567
AFIX  43
H73   2    0.595025   -0.021411    0.720382    11.00000   -1.20000
AFIX   0
C92   1    0.454387   -0.115053    0.650048    11.00000    0.05384    0.01567 =
         0.03121   -0.00771   -0.00430    0.00035
C93   1    0.280640   -0.100622    0.665683    11.00000    0.04743    0.02419 =
         0.02067   -0.00023   -0.00764   -0.00601
C94   1    0.188878   -0.154799    0.691437    11.00000    0.05274    0.03788 =
         0.02877   -0.00151    0.00708   -0.00222
AFIX  43
H74   2    0.073797   -0.144641    0.702937    11.00000   -1.20000
AFIX   0
C95   1    0.263266   -0.224560    0.700832    11.00000    0.06951    0.03243 =
         0.01988    0.00037    0.00023   -0.01121
C96   1    0.433413   -0.233837    0.685282    11.00000    0.05896    0.01397 =
         0.04605    0.00587   -0.01265   -0.00127
AFIX  43
H75   2    0.486739   -0.279883    0.691442    11.00000   -1.20000
AFIX   0
C97   1    0.527961   -0.184184    0.662623    11.00000    0.05515    0.03487 =
         0.02697    0.00836   -0.00367   -0.00359
C98   1    0.191060   -0.028892    0.653222    11.00000    0.05115    0.02560 =
         0.06546   -0.00983    0.00432    0.00299
AFIX 137
H76   2    0.246958    0.010726    0.672038    11.00000   -1.50000
H77   2    0.066744   -0.031839    0.662113    11.00000   -1.50000
H78   2    0.201593   -0.019215    0.617463    11.00000   -1.50000
AFIX   0
C99   1    0.160010   -0.280767    0.727295    11.00000    0.07230    0.03710 =
         0.04798    0.00085    0.00624   -0.01682
AFIX 137
H79   2    0.145595   -0.323675    0.705836    11.00000   -1.50000
H80   2    0.044425   -0.260935    0.735630    11.00000   -1.50000
H81   2    0.221625   -0.294916    0.757946    11.00000   -1.50000
AFIX   0
C100  1    0.712945   -0.200921    0.644289    11.00000    0.06690    0.03563 =
         0.07396    0.02760    0.00239    0.01424
AFIX 137
H82   2    0.771670   -0.233716    0.667929    11.00000   -1.50000
H83   2    0.779693   -0.155353    0.641632    11.00000   -1.50000
H84   2    0.706177   -0.224435    0.611543    11.00000   -1.50000

AFIX   0
HKLF 4 1 1 0 0 0 1 0 0 0 1


REM  phnpts_a_a.res
REM R1 =  0.1246 for   10934 Fo > 4sig(Fo)  and  0.1406 for all   13385 data
REM    949 parameters refined using      2 restraints

END

WGHT      0.2000      0.0000

REM Highest difference peak  0.529,  deepest hole -0.546,  1-sigma level  0.122
Q1    1   0.9793  0.1406  0.4831  11.00000  0.05    0.53
Q2    1   0.5016  0.6077  0.6607  11.00000  0.05    0.47
Q3    1   1.0375  0.6227  0.2345  11.00000  0.05    0.47
Q4    1   0.4861  0.3446  0.1087  11.00000  0.05    0.47
Q5    1   1.3607  0.2210  0.4362  11.00000  0.05    0.45
Q6    1   0.3573 -0.3170  0.7394  11.00000  0.05    0.45
Q7    1   0.5290  0.6324  0.5620  11.00000  0.05    0.44
Q8    1   0.4216  0.3556  0.1038  11.00000  0.05    0.44
Q9    1   1.1116  0.2588  0.3698  11.00000  0.05    0.42
Q10   1   0.4848 -0.2362  0.6513  11.00000  0.05    0.42
Q11   1   0.4561  0.5737  0.6425  11.00000  0.05    0.42
Q12   1   1.0248  0.5385  0.2967  11.00000  0.05    0.41
Q13   1   1.4603  0.1691  0.4116  11.00000  0.05    0.40
Q14   1   0.3710  0.6467  0.6433  11.00000  0.05    0.40
Q15   1  -0.4874  0.9398  0.2326  11.00000  0.05    0.40
Q16   1   0.4085  0.5375  0.5726  11.00000  0.05    0.40
Q17   1   1.1259  0.5797  0.4787  11.00000  0.05    0.39
Q18   1   0.2920  0.7277  0.2185  11.00000  0.05    0.39
Q19   1   0.3010  0.3342  0.1096  11.00000  0.05    0.39
Q20   1   0.5725  0.1532  0.3187  11.00000  0.05    0.39
;
_shelx_res_checksum   64058

_shelx_hkl_file
;
 -10   0  12    1.65    4.10
 -10   0  13   -0.81    3.95
 -10  -1  11    2.27    4.45
 -10  -1  12    3.14    4.49
 -10  -1  13    4.26    4.49
 -10  -2  11    4.61    4.47
 -10  -2  12    4.69    4.69
  -9   0 -20   -2.14    4.84
  -9   0 -19    3.82    4.91
  -9   0 -18    1.69    4.97
  -9   0 -17   -4.92    5.14
  -9   0   5    4.12    3.82
  -9   0   6    0.23    3.75
  -9   0   7    6.88    3.78
  -9   0   8    1.65    3.63
  -9   0   9   -0.93    3.52
  -9   0  10    5.95    3.96
  -9   0  11    9.73    4.16
  -9   0  12   -2.24    3.77
  -9   0  13   11.44    4.23
  -9   0  14    0.78    3.78
  -9   0  15   15.37    4.41
  -9   0  16    1.08    4.03
  -9   0  17    3.61    4.16
  -9   0  18   -2.83    4.38
  -9   1 -19   -0.35    4.93
  -9   1 -18    8.09    5.04
  -9   1 -17   -0.98    4.63
  -9   1 -16    2.19    4.35
  -9   1 -15   -0.60    4.55
  -9   1 -14   13.60    4.82
  -9  -1   6   -2.88    3.97
  -9  -1   7    7.35    4.15
  -9   1   7    4.22    3.74
  -9   1   8    0.67    3.69
  -9  -1   8    1.97    3.83
  -9  -1   9   -1.23    3.81
  -9   1   9    3.01    3.70
  -9   1  10    6.16    3.64
  -9  -1  10    4.60    3.78
  -9   1  11    0.97    3.90
  -9  -1  11    2.19    3.85
  -9  -1  12   -2.27    4.06
  -9   1  12   -0.25    3.91
  -9   1  13   17.08    4.64
  -9  -1  13   16.77    4.59
  -9   1  14   15.08    4.39
  -9  -1  14   16.62    4.62
  -9  -1  15    6.42    4.27
  -9   1  15    5.26    4.19
  -9  -1  16   -4.11    3.99
  -9   1  16   -5.40    4.22
  -9   1  17    2.21    4.12
  -9  -1  17    2.23    4.02
  -9  -1  18   -1.42    4.23
  -9   1  18   -2.28    4.21
  -9   2 -19   -1.39    4.75
  -9   2 -18    3.38    4.66
  -9   2 -17   -0.65    4.34
  -9   2 -16    0.31    4.45
  -9   2 -15    9.78    4.62
  -9   2 -14    5.99    4.57
  -9  -2   7    8.24    4.03
  -9   2   8    0.67    3.68
  -9  -2   8   -2.55    4.04
  -9   2   9    9.34    3.91
  -9  -2   9    6.66    4.24
  -9  -2  10    5.41    4.09
  -9   2  10   -1.88    4.02
  -9  -2  11    7.27    4.20
  -9   2  11    3.34    3.75
  -9  -2  12    0.25    4.08
  -9   2  12    2.18    3.65
  -9  -2  13    2.32    3.85
  -9   2  13    3.72    3.82
  -9  -2  14    4.49    4.16
  -9   2  14    3.82    3.82
  -9   2  15    0.79    4.15
  -9  -2  15    7.84    4.28
  -9  -2  16   -5.48    4.20
  -9   2  16   -0.81    4.20
  -9  -2  17   13.20    4.46
  -9   2  17    5.57    4.37
  -9   2  18   -0.87    4.24
  -9   3 -18    7.10    5.09
  -9   3 -17   -7.58    5.26
  -9   3 -16   -1.94    4.53
  -9  -3   9    6.00    4.05
  -9   3  10    3.89    3.65
  -9  -3  10   -1.59    4.13
  -9   3  11    2.09    3.61
  -9  -3  11    0.27    3.94
  -9   3  12    7.46    4.04
  -9  -3  12   11.38    4.25
  -9  -3  13   -4.70    4.06
  -9   3  13   -0.99    4.00
  -9  -3  14    0.26    3.79
  -9   3  14   -3.53    3.98
  -9   3  15    5.23    3.94
  -9  -3  15    2.15    4.03
  -9  -3  16    6.35    4.25
  -9   3  16    8.16    4.39
  -9   3  17    1.11    4.19
  -9  -3  17    3.91    4.13
  -9   3  18    1.14    4.41
  -9   4 -18    3.47    4.99
  -9   4 -17   29.86    6.13
  -9  -4  10    3.50    4.12
  -9  -4  11   11.49    4.38
  -9   4  12    0.95    3.69
  -9  -4  12   -1.38    4.26
  -9  -4  13    4.98    4.42
  -9   4  13    3.19    3.95
  -9   4  14    2.30    3.89
  -9  -4  14    0.55    4.14
  -9   4  15   10.70    4.39
  -9  -4  15   13.59    4.37
  -9   4  16   -0.27    4.29
  -9  -4  16   -1.10    4.03
  -9   4  17   12.07    4.76
  -9   4  18   18.87    4.95
  -9  -5  12   -2.51    4.24
  -9  -5  13   -1.42    4.44
  -9   5  14    1.25    3.89
  -9  -5  14   -0.85    4.31
  -9   5  15    6.15    4.19
  -9  -5  15    5.45    4.30
  -9   5  16    4.99    4.07
  -9  -5  16    4.28    4.32
  -9   5  17   17.79    4.79
  -9   5  18   -4.43    4.45
  -9  -6  13   -5.15    4.58
  -9  -6  14    4.03    4.44
  -9  -6  15    2.34    4.40
  -9   6  17   -0.53    4.40
  -9   6  18   18.83    5.08
  -9   7  -2    1.87    2.96
  -9   7  -1    7.44    3.24
  -9   8  -3    0.96    3.06
  -9   8  -2    5.68    3.35
  -9   8  -1    3.37    3.24
  -9   8   0   -3.64    3.14
  -9   8   1    3.10    3.31
  -9   9  -4    1.81    3.15
  -9   9  -3    2.02    3.16
  -9   9  -2    2.25    3.27
  -9   9  -1   -0.42    3.17
  -9   9   0    1.27    3.26
  -9   9   1   -1.07    3.31
  -9   9   2   -0.22    3.30
  -9   9   3    3.34    3.46
  -9  10  -5   -1.27    3.40
  -9  10  -4    0.64    3.39
  -9  10  -3    2.56    3.29
  -9  10  -2    2.57    3.30
  -9  10  -1   -1.31    3.49
  -9  10   0   -3.09    3.38
  -9  10   1    1.79    3.51
  -9  10   2    4.08    3.51
  -9  10   3    5.53    3.69
  -9  10   4    0.94    3.51
  -9  11  -5   -0.46    3.72
  -9  11  -4    1.14    3.55
  -9  11  -3    2.04    3.56
  -9  11  -2    7.29    3.71
  -9  11  -1   -0.23    3.56
  -9  11   0    3.45    3.50
  -9  11   1    2.33    3.65
  -9  11   2    7.11    3.84
  -9  11   3   -3.59    3.91
  -9  11   4    1.46    3.64
  -9  11   5    3.72    3.79
  -9  12  -6    4.10    3.74
  -9  12  -5   -0.97    3.99
  -9  12  -4    3.39    3.64
  -9  12  -3    5.07    3.86
  -9  12  -2    7.70    3.88
  -9  12  -1   11.59    4.07
  -9  12   0    6.55    3.89
  -9  12   1    3.65    3.80
  -9  12   2   -0.25    3.90
  -9  12   3   16.51    4.34
  -9  12   4    4.29    3.80
  -9  13  -6    1.27    3.83
  -9  13  -5    2.55    3.84
  -9  13  -4   -1.53    3.87
  -9  13  -3   -0.77    3.79
  -9  13  -2    0.51    3.88
  -9  13  -1    1.78    4.05
  -8   0 -23   -3.27    5.18
  -8   0 -22   26.86    5.97
  -8   0 -21   -2.05    4.86
  -8   0 -20   10.30    4.85
  -8   0 -19    5.44    4.61
  -8   0 -18    9.93    4.83
  -8   0 -17   -0.30    4.51
  -8   0 -16   23.06    5.22
  -8   0 -15    0.57    4.29
  -8   0 -14    5.22    4.28
  -8   0 -13    1.07    3.95
  -8   0 -12   14.26    4.24
  -8   0 -11    0.25    3.62
  -8   0 -10    2.11    3.45
  -8   0  -9   -1.78    3.48
  -8   0  -8    9.60    3.54
  -8   0   3   -0.77    3.25
  -8   0   4   30.72    4.65
  -8   0   5   -0.20    3.30
  -8   0   6   45.99    5.54
  -8   0   7    3.46    3.19
  -8   0   8    4.99    3.33
  -8   0   9   -0.64    3.28
  -8   0  10    3.46    3.39
  -8   0  11   -0.66    3.40
  -8   0  12    2.47    3.47
  -8   0  13   -3.68    3.62
  -8   0  14    4.98    3.64
  -8   0  15    0.25    3.70
  -8   0  16   38.15    5.65
  -8   0  17   -2.34    4.13
  -8   0  18   45.70    6.12
  -8   0  19   -4.36    4.31
  -8   0  20   35.92    5.60
  -8   0  21   -3.99    4.20
  -8   0  22   -6.70    4.40
  -8   1 -23    5.50    4.86
  -8  -1 -23   -3.68    5.45
  -8   1 -22    4.99    5.02
  -8  -1 -22    5.72    5.03
  -8   1 -21   -0.35    4.86
  -8  -1 -21    5.12    4.86
  -8   1 -20   11.44    5.09
  -8  -1 -20   11.25    5.09
  -8   1 -19    4.90    5.22
  -8  -1 -19    1.58    4.94
  -8   1 -18   15.84    5.28
  -8  -1 -18   14.71    5.17
  -8  -1 -17    8.01    4.76
  -8   1 -17    5.24    4.58
  -8  -1 -16    4.56    4.15
  -8   1 -16    1.79    4.38
  -8  -1 -15    1.93    4.20
  -8   1 -15    3.78    4.11
  -8   1 -14    9.90    4.52
  -8  -1 -14    0.53    4.11
  -8   1 -13    3.30    4.13
  -8  -1 -13   -1.55    3.94
  -8   1 -12    6.27    3.96
  -8  -1 -12    7.02    3.90
  -8   1 -11   -0.49    3.80
  -8  -1 -11    3.90    3.65
  -8   1 -10   -2.14    3.56
  -8  -1 -10   -2.59    3.63
  -8  -1  -9    0.22    3.45
  -8   1  -9    1.87    3.51
  -8  -1  -8    0.83    3.31
  -8   1   2    3.07    3.06
  -8   1   3    6.93    3.33
  -8   1   4    3.39    3.29
  -8  -1   4    3.05    3.24
  -8   1   5    0.56    3.04
  -8  -1   5    1.04    3.25
  -8  -1   6    4.57    3.30
  -8   1   6    8.57    3.32
  -8  -1   7   10.05    3.70
  -8   1   7   14.49    3.58
  -8  -1   8    9.21    3.38
  -8   1   8   -0.41    3.37
  -8  -1   9    5.19    3.50
  -8   1   9    1.04    3.21
  -8   1  10    2.77    3.39
  -8  -1  10   -1.32    3.36
  -8  -1  11    2.47    3.44
  -8   1  11    0.87    3.28
  -8  -1  12    6.37    3.55
  -8   1  12    4.55    3.62
  -8   1  13    3.53    3.57
  -8  -1  13    3.92    3.55
  -8   1  14    8.88    3.91
  -8  -1  14    9.23    3.91
  -8   1  15    5.64    3.83
  -8  -1  15    0.24    3.86
  -8  -1  16    8.01    4.10
  -8   1  16    4.52    4.04
  -8  -1  17   21.49    4.71
  -8   1  17   23.65    4.81
  -8   1  18    4.21    4.19
  -8  -1  18    9.51    4.27
  -8  -1  19   45.53    6.31
  -8   1  19   47.46    6.36
  -8   1  20    5.80    4.39
  -8  -1  20   -6.44    4.23
  -8   1  21    6.51    4.25
  -8  -1  21   -0.29    4.07
  -8   1  22    5.80    4.39
  -8  -1  22    8.48    4.54
  -8  -2 -23   -3.44    5.34
  -8   2 -22    4.71    5.26
  -8  -2 -22    9.73    5.47
  -8   2 -21   -2.47    5.08
  -8  -2 -21    1.05    4.72
  -8   2 -20    3.08    4.69
  -8  -2 -20    7.60    4.86
  -8   2 -19    2.00    4.70
  -8  -2 -19    0.64    4.59
  -8   2 -18    9.39    4.85
  -8  -2 -18    9.14    4.68
  -8   2 -17   20.78    5.28
  -8  -2 -17    7.96    4.89
  -8   2 -16    4.30    4.50
  -8  -2 -16    0.84    4.27
  -8  -2 -15   10.59    4.26
  -8   2 -15    6.86    4.51
  -8  -2 -14    3.39    3.94
  -8   2 -14    1.70    4.05
  -8   2 -13   24.70    4.85
  -8  -2 -13   16.37    4.49
  -8   2 -12    2.35    3.78
  -8  -2 -12   -0.49    3.76
  -8  -2 -11    1.18    3.75
  -8   2 -11   -1.77    3.73
  -8   2 -10   -1.00    3.67
  -8  -2 -10    6.13    3.58
  -8   2   2    3.68    3.25
  -8   2   3   74.67    7.25
  -8   2   4    9.60    3.28
  -8   2   5   21.90    3.79
  -8  -2   5   20.07    4.41
  -8   2   6   -0.19    3.28
  -8  -2   6    0.44    3.59
  -8  -2   7    0.65    3.48
  -8   2   7    5.91    3.29
  -8   2   8   -3.20    3.43
  -8  -2   8    0.21    3.49
  -8  -2   9   -0.22    3.37
  -8   2   9    0.41    3.28
  -8   2  10    2.12    3.35
  -8  -2  10   -1.77    3.42
  -8   2  11    1.09    3.36
  -8  -2  11    3.39    3.38
  -8   2  12   -0.23    3.58
  -8  -2  12   -0.46    3.44
  -8  -2  13   -2.35    3.74
  -8   2  13   -2.54    3.80
  -8  -2  14    6.69    3.82
  -8   2  14    8.02    3.82
  -8  -2  15    1.70    3.67
  -8   2  15    2.42    3.69
  -8   2  16    5.69    3.83
  -8  -2  16    1.25    3.81
  -8   2  17    5.59    4.07
  -8  -2  17   15.60    4.42
  -8   2  18    0.26    4.09
  -8  -2  18    2.08    3.98
  -8   2  19    3.74    4.12
  -8  -2  19   -4.57    4.25
  -8   2  20   -3.02    3.98
  -8  -2  20   -1.64    4.28
  -8   2  21    0.56    4.20
  -8  -2  21    0.57    4.06
  -8   2  22    3.46    4.25
  -8  -2  22    2.31    4.13
  -8  -3 -23   15.98    5.61
  -8   3 -22   -0.37    5.11
  -8  -3 -22   -7.21    5.46
  -8   3 -21   10.76    5.33
  -8  -3 -21    2.10    5.19
  -8   3 -20    4.54    4.90
  -8  -3 -20    1.71    5.20
  -8   3 -19   14.26    5.34
  -8  -3 -19   19.91    5.57
  -8   3 -18   24.50    5.67
  -8  -3 -18   16.19    5.38
  -8   3 -17   16.75    5.29
  -8  -3 -17   27.04    5.34
  -8   3 -16    6.13    4.65
  -8  -3 -16    5.11    4.42
  -8   3 -15   -2.64    4.65
  -8  -3 -15    2.16    4.20
  -8   3 -14    0.85    4.00
  -8  -3 -14    0.26    3.82
  -8   3 -13    3.84    4.02
  -8  -3 -13    8.89    4.05
  -8   3 -12    0.80    3.89
  -8   3 -11    7.39    3.99
  -8   3   4    4.57    3.02
  -8   3   5    2.38    3.14
  -8  -3   6    1.34    3.58
  -8   3   6    1.88    3.10
  -8   3   7   11.59    3.57
  -8  -3   7   15.65    3.95
  -8  -3   8    2.28    3.62
  -8   3   8    4.34    3.30
  -8  -3   9    1.11    3.44
  -8   3   9   -2.68    3.35
  -8  -3  10    0.22    3.50
  -8   3  10    3.62    3.43
  -8   3  11    8.02    3.65
  -8  -3  11    3.86    3.42
  -8   3  12   10.19    3.76
  -8  -3  12    7.41    3.80
  -8  -3  13    0.24    3.61
  -8   3  13    2.04    3.48
  -8   3  14    9.27    3.72
  -8  -3  14   12.06    4.15
  -8   3  15    7.85    3.84
  -8  -3  15    5.91    3.78
  -8   3  16   20.76    4.64
  -8  -3  16   21.28    4.55
  -8   3  17    5.52    3.98
  -8  -3  17    0.51    3.91
  -8   3  18    3.09    4.02
  -8  -3  18   -0.52    3.80
  -8   3  19    4.24    4.17
  -8  -3  19    3.19    3.96
  -8   3  20    1.09    3.94
  -8  -3  20    2.44    4.06
  -8   3  21   13.43    4.62
  -8  -3  21    1.11    4.13
  -8   3  22   16.09    4.80
  -8  -4 -23    3.52    4.92
  -8  -4 -22    9.56    5.16
  -8   4 -22    5.26    5.32
  -8  -4 -21   26.89    5.79
  -8   4 -21   24.86    5.83
  -8  -4 -20   26.37    5.60
  -8   4 -20   22.42    5.63
  -8  -4 -19   19.30    5.50
  -8   4 -19   25.64    5.73
  -8  -4 -18   16.79    5.00
  -8   4 -18    4.95    4.73
  -8  -4 -17   27.08    5.32
  -8   4 -17   12.94    5.11
  -8  -4 -16   11.68    4.47
  -8   4 -16   13.65    4.60
  -8  -4 -15    6.04    4.23
  -8   4 -15   -2.36    4.23
  -8   4 -14   22.49    5.06
  -8   4 -13    1.99    4.11
  -8   4  -4   13.48    2.97
  -8   4  -3    0.73    2.59
  -8   4  -2   56.56    5.72
  -8   4   5    2.15    3.05
  -8   4   6   20.65    3.86
  -8  -4   7    5.56    3.86
  -8   4   7    6.50    3.36
  -8  -4   8   -1.18    3.75
  -8   4   8   -0.20    3.30
  -8   4   9   -0.61    3.36
  -8  -4   9   -1.18    3.63
  -8  -4  10   -1.17    3.77
  -8   4  10    6.23    3.45
  -8   4  11    8.06    3.46
  -8  -4  11    2.77    3.66
  -8   4  12    3.25    3.52
  -8  -4  12   -5.09    3.79
  -8   4  13   14.01    3.75
  -8  -4  13    9.21    3.87
  -8   4  14   13.46    4.11
  -8  -4  14   17.85    4.13
  -8   4  15   -6.32    3.90
  -8  -4  15   -0.25    3.64
  -8   4  16    3.61    3.67
  -8  -4  16    6.55    3.80
  -8   4  17   -4.22    4.03
  -8  -4  17    6.13    4.09
  -8   4  18   20.46    4.89
  -8  -4  18   25.60    4.82
  -8   4  19    7.64    4.16
  -8  -4  19    4.53    4.06
  -8   4  20   -5.42    4.23
  -8  -4  20    4.87    4.31
  -8   4  21    1.12    4.34
  -8  -4  21   -1.66    4.18
  -8   4  22   -0.29    4.32
  -8  -5 -23   15.18    5.01
  -8  -5 -22   -1.96    4.83
  -8  -5 -21    0.95    4.52
  -8   5 -21    9.79    5.05
  -8  -5 -20    1.89    4.86
  -8   5 -20   -0.35    5.04
  -8  -5 -19   11.26    5.20
  -8   5 -19   15.58    5.11
  -8   5 -18    8.46    4.65
  -8   5 -17    9.48    4.79
  -8   5 -16   -0.93    4.51
  -8   5 -15    1.82    4.24
  -8   5  -5    2.34    2.45
  -8   5  -4    9.73    2.86
  -8   5  -3    6.61    2.86
  -8   5  -2   11.13    3.02
  -8   5  -1   13.53    3.23
  -8   5   0    7.95    3.02
  -8   5   7   -0.96    3.27
  -8   5   8    2.73    3.30
  -8   5   9    5.97    3.33
  -8  -5   9    9.88    3.83
  -8   5  10    1.22    3.25
  -8  -5  10    6.59    3.79
  -8  -5  11   12.00    4.06
  -8   5  11   15.99    3.77
  -8  -5  12   -1.94    3.83
  -8   5  12    1.91    3.38
  -8  -5  13    9.09    3.98
  -8   5  13   23.80    4.17
  -8  -5  14    6.01    3.70
  -8   5  14    4.04    3.50
  -8  -5  15    4.17    3.78
  -8   5  15   10.18    3.86
  -8  -5  16   10.05    3.97
  -8   5  16    9.54    3.79
  -8  -5  17   15.00    4.28
  -8   5  17    7.41    3.99
  -8  -5  18   -1.30    4.07
  -8   5  18    3.82    3.71
  -8  -5  19   16.56    4.57
  -8   5  19    8.76    4.34
  -8  -5  20    0.27    3.96
  -8   5  20   -1.91    4.20
  -8  -5  21    9.17    4.25
  -8   5  21    5.92    4.16
  -8   5  22   10.73    4.66
  -8  -6 -23    0.32    4.50
  -8   6 -20   -1.38    4.86
  -8   6 -19    7.77    4.93
  -8   6 -18   26.09    5.96
  -8   6 -17   15.27    5.18
  -8   6 -16    2.87    4.37
  -8   6  -6    9.54    2.71
  -8   6  -5    4.99    2.71
  -8   6  -4    1.74    2.65
  -8   6  -3   21.98    3.52
  -8   6  -2    9.85    2.97
  -8   6  -1  114.16    9.98
  -8   6   0   11.15    3.15
  -8   6   1   50.32    5.68
  -8   6   2    9.39    3.14
  -8   6   9   14.17    3.58
  -8   6  10    5.16    3.31
  -8  -6  10    2.48    3.80
  -8   6  11   14.43    3.59
  -8  -6  11    0.75    3.91
  -8   6  12   -2.71    3.31
  -8  -6  12    4.54    3.87
  -8   6  13   -0.43    3.42
  -8  -6  13    8.11    3.97
  -8   6  14   -0.67    3.48
  -8  -6  14    3.27    3.69
  -8   6  15    0.23    3.53
  -8  -6  15    2.98    3.50
  -8   6  16   -0.48    3.71
  -8  -6  16    4.25    3.75
  -8   6  17   -3.21    4.00
  -8  -6  17    3.03    3.78
  -8   6  18   12.18    4.45
  -8  -6  18   14.22    4.48
  -8   6  19    5.62    4.30
  -8  -6  19    7.17    4.17
  -8   6  20   30.11    5.25
  -8  -6  20   15.61    4.62
  -8   6  21    6.83    4.38
  -8   6  22    2.05    4.33
  -8   7 -20    8.49    5.22
  -8   7 -19   12.46    5.11
  -8   7  -7    6.91    2.91
  -8   7  -6   14.82    3.29
  -8   7  -5    4.55    2.88
  -8   7  -4    3.03    2.72
  -8   7  -3    3.23    2.81
  -8   7  -2    2.07    2.91
  -8   7  -1    4.90    3.00
  -8   7   0   17.90    3.59
  -8   7   1   17.42    3.54
  -8   7   2   11.56    3.33
  -8   7   3    6.11    3.15
  -8   7   4    3.92    3.05
  -8   7  11    4.19    3.36
  -8   7  12   15.68    3.72
  -8  -7  12    8.70    4.08
  -8   7  13    3.01    3.53
  -8  -7  13   -3.89    4.00
  -8   7  14   -2.22    3.53
  -8  -7  14    1.04    3.99
  -8   7  15    8.37    3.91
  -8  -7  15   13.63    4.16
  -8   7  16    3.61    4.02
  -8  -7  16   11.36    4.27
  -8   7  17    3.98    4.06
  -8  -7  17   -1.05    3.87
  -8   7  18   21.60    4.76
  -8  -7  18   18.49    4.71
  -8   7  19    2.11    4.03
  -8  -7  19   -2.63    3.98
  -8   7  20   15.28    4.88
  -8   7  21    0.28    4.14
  -8   8  -8    2.45    2.91
  -8   8  -7    4.04    2.94
  -8   8  -6    2.83    3.07
  -8   8  -5    4.83    2.84
  -8   8  -4    1.45    2.89
  -8   8  -3    0.91    3.07
  -8   8  -2   16.44    3.41
  -8   8  -1   -0.18    3.00
  -8   8   0   16.95    3.56
  -8   8   1    3.80    3.18
  -8   8   2    0.19    3.13
  -8   8   3   -0.20    3.04
  -8   8   4    9.49    3.28
  -8   8   5    0.62    3.12
  -8   8  13   -1.07    3.56
  -8   8  14    2.67    3.73
  -8  -8  14    8.70    4.14
  -8   8  15   12.32    3.89
  -8  -8  15    6.37    4.16
  -8   8  16    0.47    3.79
  -8  -8  16    6.47    4.03
  -8   8  17   10.44    4.13
  -8  -8  17   15.49    4.51
  -8   8  18    2.52    3.77
  -8  -8  18   -2.74    4.15
  -8   8  19   -2.86    4.19
  -8   8  20   13.74    4.60
  -8   8  21   -3.87    4.38
  -8   9  -9    4.73    3.13
  -8   9  -8   -1.13    3.16
  -8   9  -7    3.76    3.06
  -8   9  -6   -3.77    3.11
  -8   9  -5    2.47    3.03
  -8   9  -4    5.93    3.32
  -8   9  -3   12.96    3.40
  -8   9  -2   11.74    3.35
  -8   9  -1    3.11    3.11
  -8   9   0   15.94    3.70
  -8   9   1    3.79    3.18
  -8   9   2    0.20    3.37
  -8   9   3   10.92    3.67
  -8   9   4    8.40    3.41
  -8   9   5    4.68    3.34
  -8   9   6   10.46    3.62
  -8   9  16    0.46    3.54
  -8   9  17    0.48    3.57
  -8  -9  17    0.27    4.01
  -8   9  18    2.23    3.79
  -8   9  19    3.32    3.95
  -8   9  20   -4.76    4.10
  -8  10  -9    9.14    3.57
  -8  10  -8    1.42    3.16
  -8  10  -7    0.20    3.10
  -8  10  -6    6.47    3.50
  -8  10  -5   11.34    3.56
  -8  10  -4    2.84    3.17
  -8  10  -3   12.66    3.59
  -8  10  -2   -0.82    3.39
  -8  10  -1   16.24    3.82
  -8  10   0   -1.25    3.29
  -8  10   1   15.67    3.76
  -8  10   2    6.97    3.49
  -8  10   3   24.95    4.40
  -8  10   4   -0.65    3.36
  -8  10   5    2.44    3.32
  -8  10   6    4.93    3.58
  -8  10   7    3.43    3.45
  -8  10   8    6.06    3.65
  -8  10  18    0.24    3.85
  -8  10  19    1.01    3.95
  -8  10  20   -0.26    3.85
  -8  11 -10   15.56    4.13
  -8  11  -9    1.97    3.53
  -8  11  -8    3.25    3.51
  -8  11  -7    6.93    3.66
  -8  11  -6    4.75    3.38
  -8  11  -5    4.31    3.45
  -8  11  -4    2.37    3.38
  -8  11  -3    6.05    3.51
  -8  11  -2   -0.43    3.39
  -8  11  -1   -0.66    3.38
  -8  11   0   12.16    3.72
  -8  11   1    5.32    3.65
  -8  11   2    6.20    3.55
  -8  11   3    6.26    3.61
  -8  11   4    2.03    3.38
  -8  11   5    3.67    3.32
  -8  11   6    3.73    3.45
  -8  11   7    6.37    3.55
  -8  11   8    3.60    3.59
  -8  11   9   12.47    3.92
  -8  12 -11    3.27    3.88
  -8  12 -10    1.41    3.87
  -8  12  -9    3.55    3.80
  -8  12  -8    4.18    3.75
  -8  12  -7    1.61    3.64
  -8  12  -6    4.14    3.66
  -8  12  -5    5.27    3.60
  -8  12  -4    0.46    3.39
  -8  12  -3   -0.92    3.59
  -8  12  -2   29.30    4.81
  -8  12  -1    0.69    3.57
  -8  12   0    7.21    3.79
  -8  12   1    4.69    3.63
  -8  12   2   14.33    4.07
  -8  12   3    4.92    3.69
  -8  12   4    1.65    3.60
  -8  12   5    5.23    3.69
  -8  12   6    1.94    3.60
  -8  12   7    0.74    3.55
  -8  12   8    2.97    3.67
  -8  12   9   -0.25    3.58
  -8  13 -11    7.63    4.21
  -8  13 -10   11.13    4.25
  -8  13  -9   12.40    4.15
  -8  13  -8    4.01    4.05
  -8  13  -7    6.89    4.05
  -8  13  -6    1.22    3.80
  -8  13  -5   27.04    4.99
  -8  13  -4    7.77    3.94
  -8  13  -3    8.72    4.03
  -8  13  -2   16.42    4.23
  -8  13  -1   20.60    4.54
  -8  13   0   34.62    5.36
  -8  13   1   -1.23    4.25
  -8  13   2    4.70    4.01
  -8  13   3   22.81    4.70
  -8  13   4    1.48    3.77
  -8  13   5   30.34    5.08
  -8  13   6    3.01    3.72
  -8  13   7    4.33    3.72
  -8  13   8   12.38    4.14
  -8  13   9    3.38    3.66
  -8  13  10    2.12    3.82
  -8  14 -12    0.26    4.12
  -8  14 -11   10.13    4.25
  -8  14 -10    8.61    4.28
  -8  14  -9    8.90    4.26
  -8  14  -8    2.11    4.10
  -8  14  -7    5.71    4.01
  -8  14  -6    0.77    3.92
  -8  14  -5    2.05    3.97
  -8  14  -4   -1.02    3.97
  -8  14  -3   -1.02    3.85
  -8  14  -2   12.74    4.09
  -8  14  -1    4.08    3.89
  -8  14   0    5.63    4.00
  -8  14   1    2.83    3.94
  -8  14   2   13.70    4.21
  -8  14   3    0.26    3.91
  -8  14   4    0.77    3.86
  -8  14   5    4.67    3.95
  -8  14   6   15.57    4.36
  -8  14   7    3.95    4.06
  -8  14   8   -5.60    4.08
  -8  15 -11    0.27    4.33
  -8  15 -10    5.46    4.27
  -8  15  -9    2.74    4.15
  -8  15  -8    4.40    4.30
  -8  15  -7   -1.11    4.33
  -8  15  -6    3.82    4.18
  -8  15  -5   -0.81    3.96
  -8  15  -4    1.08    4.18
  -8  15  -3   -0.54    3.92
  -8  15  -2    1.61    4.01
  -8  15  -1   11.79    4.41
  -8  15   0   -0.27    3.88
  -8  15   1   -0.81    3.98
  -8  15   2   -0.81    4.08
  -8  15   3    4.62    4.19
  -8  15   4    4.88    3.90
  -7   0 -26   -3.08    5.12
  -7   0 -25   -0.37    5.06
  -7   0 -24    0.72    4.97
  -7   0 -23    6.09    5.00
  -7   0 -22    2.43    4.87
  -7   0 -21    7.73    4.98
  -7   0 -20   -5.93    4.98
  -7   0 -19   14.97    5.03
  -7   0 -18   -3.29    4.47
  -7   0 -17   78.29    8.59
  -7   0 -16   -5.73    4.35
  -7   0 -15   15.56    4.28
  -7   0 -14   -2.48    3.52
  -7   0 -13   11.03    3.83
  -7   0 -12   -1.62    3.51
  -7   0 -11   18.85    3.95
  -7   0 -10    2.84    3.22
  -7   0  -9    0.43    3.13
  -7   0  -8    0.41    3.19
  -7   0  -7    7.93    3.21
  -7   0  -6    2.40    3.03
  -7   0  -5    5.94    2.98
  -7   0   1    4.97    2.69
  -7   0   2   -1.78    2.84
  -7   0   3    3.04    2.76
  -7   0   4    2.47    2.90
  -7   0   5    5.13    3.01
  -7   0   6    2.11    2.90
  -7   0   7    0.36    2.87
  -7   0   8   -0.37    2.87
  -7   0   9    4.72    3.16
  -7   0  10    0.39    3.03
  -7   0  11   -0.20    3.05
  -7   0  12    1.43    3.27
  -7   0  13    3.11    3.02
  -7   0  14    1.27    3.02
  -7   0  15    4.11    3.33
  -7   0  16   -4.66    3.64
  -7   0  17   13.19    4.04
  -7   0  18   -6.06    4.06
  -7   0  19    1.19    3.61
  -7   0  20   -0.49    3.62
  -7   0  21   10.05    3.97
  -7   0  22   -1.80    4.05
  -7   0  23    5.81    3.88
  -7   0  24   -2.71    3.77
  -7   0  25    2.77    4.04
  -7   0  26    4.82    4.12
  -7  -1 -26   -1.82    5.11
  -7   1 -26    2.01    5.30
  -7   1 -25    4.30    5.45
  -7  -1 -25   -2.82    5.06
  -7  -1 -24    4.56    4.87
  -7   1 -24    1.90    5.30
  -7   1 -23   18.57    5.46
  -7  -1 -23   12.59    5.17
  -7   1 -22    0.69    4.86
  -7  -1 -22    0.99    4.77
  -7   1 -21   19.12    5.53
  -7  -1 -21   21.68    5.32
  -7  -1 -20   11.28    5.08
  -7   1 -20   15.54    5.07
  -7  -1 -19   90.54    9.94
  -7   1 -19  108.04   10.29
  -7   1 -18   -2.34    4.83
  -7  -1 -18   11.05    4.77
  -7  -1 -17   13.85    4.90
  -7   1 -17   12.29    4.56
  -7  -1 -16   -1.69    4.25
  -7   1 -16   -1.35    3.94
  -7  -1 -15   11.89    4.21
  -7   1 -15   13.08    4.32
  -7  -1 -14   -2.49    3.61
  -7   1 -14   -2.02    3.94
  -7  -1 -13    4.02    3.54
  -7   1 -13    5.88    3.67
  -7  -1 -12   -2.03    3.45
  -7   1 -12    3.10    3.66
  -7  -1 -11    3.93    3.40
  -7   1 -11    4.42    3.72
  -7   1 -10    0.45    3.37
  -7  -1 -10    4.42    3.18
  -7  -1  -9   -2.25    3.29
  -7   1  -9    1.11    3.23
  -7   1  -8    4.36    3.20
  -7  -1  -8    1.19    3.26
  -7   1  -7   25.62    4.19
  -7  -1  -7   30.05    4.32
  -7   1  -6    2.92    3.05
  -7  -1  -6    4.83    2.93
  -7  -1  -5   -1.36    2.76
  -7   1   1   11.73    3.17
  -7  -1   2   12.33    3.25
  -7   1   2   11.83    2.98
  -7   1   3   17.99    3.21
  -7  -1   3   17.03    3.50
  -7  -1   4   -1.86    3.01
  -7   1   4    4.54    2.81
  -7   1   5   -0.34    2.89
  -7  -1   5    4.85    3.07
  -7   1   6   12.77    3.21
  -7  -1   6   11.84    3.30
  -7   1   7    0.18    2.81
  -7  -1   7   -1.64    3.03
  -7   1   8    2.38    3.24
  -7  -1   8   10.81    3.26
  -7  -1   9   -0.95    3.01
  -7   1   9    4.72    3.02
  -7  -1  10    5.24    3.19
  -7   1  10    0.77    3.18
  -7  -1  11    1.79    2.99
  -7   1  11    4.30    3.29
  -7   1  12    2.79    3.06
  -7  -1  12    2.45    3.20
  -7  -1  13    6.98    3.45
  -7   1  13    4.08    3.15
  -7  -1  14    4.74    3.48
  -7   1  14    3.34    3.24
  -7  -1  15    9.02    3.75
  -7   1  15   14.75    3.78
  -7  -1  16    4.27    3.61
  -7   1  16    7.24    3.55
  -7  -1  17   13.33    3.90
  -7   1  17   14.63    4.01
  -7  -1  18   33.61    5.14
  -7   1  18   33.06    5.03
  -7   1  19    1.90    4.01
  -7  -1  19    4.09    3.98
  -7  -1  20   13.08    4.08
  -7   1  20    8.31    4.05
  -7   1  21    4.26    3.97
  -7  -1  21    4.80    3.95
  -7  -1  22    2.59    3.77
  -7   1  22    1.29    3.82
  -7   1  23   -0.80    3.99
  -7  -1  23   -1.59    4.03
  -7  -1  24    3.53    3.96
  -7   1  24    2.45    3.98
  -7   1  25    6.13    4.08
  -7  -1  25    2.78    4.02
  -7   1  26    2.57    4.05
  -7  -2 -26    4.57    4.98
  -7  -2 -25    6.47    4.84
  -7   2 -25    7.88    5.45
  -7  -2 -24    6.60    4.69
  -7   2 -24   17.49    5.59
  -7  -2 -23    1.28    4.49
  -7   2 -23    5.91    4.99
  -7   2 -22   -0.34    4.72
  -7  -2 -22    2.16    4.31
  -7   2 -21    0.33    4.49
  -7  -2 -21    1.79    4.28
  -7   2 -20   -2.50    4.83
  -7  -2 -20    3.54    4.26
  -7   2 -19    0.30    5.13
  -7  -2 -19    9.98    4.69
  -7   2 -18   85.11    8.98
  -7  -2 -18   80.56    8.67
  -7   2 -17    3.96    4.35
  -7  -2 -17   -1.36    4.18
  -7   2 -16    4.39    4.36
  -7  -2 -16    9.89    4.44
  -7   2 -15    7.46    4.15
  -7  -2 -15    6.58    4.11
  -7   2 -14   -1.56    3.79
  -7  -2 -14    5.40    3.93
  -7   2 -13    3.79    3.50
  -7  -2 -13   -0.24    3.99
  -7   2 -12   -1.73    3.84
  -7  -2 -12   -0.45    3.54
  -7   2 -11   16.17    4.18
  -7  -2 -11    8.80    3.74
  -7   2 -10   -3.23    3.75
  -7  -2 -10   -3.88    3.34
  -7   2  -9   11.13    3.64
  -7  -2  -9   13.13    3.31
  -7   2  -8    2.13    3.20
  -7  -2  -8    1.89    2.93
  -7   2  -7   28.28    4.34
  -7   2  -7   21.33    3.06
  -7   2  -6   15.44    2.71
  -7  -2  -6   25.21    3.82
  -7   2  -5   22.47    3.14
  -7  -2  -5   31.32    3.90
  -7   2  -4    1.37    2.10
  -7  -2  -4    3.39    2.68
  -7   2  -3   30.22    3.51
  -7   2   0    1.25    2.42
  -7   2   1   10.08    2.86
  -7   2   2    4.21    2.65
  -7   2   3   37.04    4.38
  -7  -2   3   35.78    4.64
  -7  -2   4   12.37    3.30
  -7   2   4    2.55    2.91
  -7  -2   5   45.76    5.01
  -7   2   5   33.95    4.62
  -7  -2   6   11.47    3.36
  -7   2   6    9.69    3.21
  -7   2   7   16.19    3.51
  -7  -2   7   14.44    3.46
  -7   2   8   11.02    3.17
  -7  -2   8    3.62    3.20
  -7   2   9    6.99    3.02
  -7  -2   9    1.55    3.21
  -7   2  10   -0.19    2.93
  -7  -2  10    4.30    3.13
  -7   2  11   11.48    3.43
  -7  -2  11   14.20    3.54
  -7   2  12   10.18    3.34
  -7  -2  12    7.96    3.44
  -7   2  13    3.21    3.12
  -7  -2  13   -0.63    3.19
  -7   2  14    3.08    3.17
  -7  -2  14    9.28    3.52
  -7   2  15   11.43    3.60
  -7  -2  15    8.27    3.64
  -7   2  16    2.61    3.40
  -7  -2  16    5.01    3.57
  -7   2  17   41.84    5.87
  -7  -2  17   55.54    6.12
  -7   2  18   11.81    4.22
  -7  -2  18    6.90    4.11
  -7   2  19   32.96    5.05
  -7  -2  19   26.50    5.02
  -7   2  20   23.26    4.71
  -7  -2  20   24.88    4.81
  -7   2  21    1.02    3.84
  -7  -2  21    6.11    3.93
  -7   2  22   -0.27    3.68
  -7  -2  22   -0.52    3.83
  -7   2  23   10.89    4.35
  -7  -2  23    1.33    3.93
  -7   2  24    2.51    3.92
  -7  -2  24    3.55    4.13
  -7   2  25    5.73    4.22
  -7  -2  25    1.95    4.12
  -7   2  26    3.23    4.23
  -7  -3 -26   -1.35    4.74
  -7  -3 -25    2.62    4.42
  -7   3 -25    0.37    5.13
  -7  -3 -24    2.85    4.50
  -7   3 -24    2.15    4.75
  -7  -3 -23    3.07    4.20
  -7   3 -23    5.91    4.84
  -7  -3 -22    5.04    4.29
  -7   3 -22   -3.71    4.71
  -7  -3 -21   14.06    4.58
  -7   3 -21   13.66    5.07
  -7  -3 -20   30.72    5.34
  -7   3 -20   22.40    5.58
  -7  -3 -19   21.57    4.91
  -7   3 -19   25.44    5.58
  -7  -3 -18   14.82    4.51
  -7   3 -18   18.14    4.99
  -7  -3 -17    6.38    3.84
  -7   3 -17    4.62    4.32
  -7  -3 -16   12.06    4.11
  -7   3 -16   11.53    4.41
  -7  -3 -15    9.93    4.04
  -7   3 -15   13.96    4.42
  -7  -3 -14    4.07    3.87
  -7   3 -14   -0.80    3.77
  -7  -3 -13    0.94    3.62
  -7   3 -13    3.92    3.75
  -7  -3 -12   -0.23    3.43
  -7   3 -12    0.26    3.92
  -7  -3 -11   -1.95    3.50
  -7   3 -11    1.68    3.45
  -7  -3 -10    1.84    3.14
  -7   3 -10    2.08    3.39
  -7  -3  -9    7.81    3.23
  -7   3  -9   14.25    3.88
  -7   3  -8   19.90    4.06
  -7  -3  -8   14.36    3.56
  -7   3  -8   15.57    2.67
  -7  -3  -7   14.53    3.41
  -7   3  -7   10.17    2.51
  -7  -3  -6   11.63    3.24
  -7   3  -6   11.56    2.61
  -7   3  -5    7.88    2.34
  -7  -3  -5   15.24    3.21
  -7   3  -4   16.50    2.81
  -7  -3  -4   19.03    3.28
  -7   3  -3   17.55    2.91
  -7   3  -2    2.44    2.18
  -7   3  -1    5.75    2.45
  -7   3  -1    7.42    2.48
  -7   3   0    4.76    2.57
  -7   3   1    7.85    2.59
  -7   3   2    2.86    2.57
  -7   3   3    5.70    2.80
  -7   3   4    7.61    2.98
  -7  -3   4   10.65    3.31
  -7   3   5    9.53    2.99
  -7  -3   5    4.96    3.30
  -7  -3   6   46.33    5.34
  -7   3   6   47.45    5.27
  -7  -3   7   39.26    4.91
  -7   3   7   35.22    4.64
  -7  -3   8    3.23    3.02
  -7   3   8    2.99    2.97
  -7   3   9    2.51    3.09
  -7  -3   9    4.31    3.28
  -7   3  10    9.52    3.23
  -7  -3  10    9.96    3.57
  -7   3  11    0.56    3.03
  -7  -3  11    5.26    3.22
  -7   3  12    3.46    3.19
  -7  -3  12    7.58    3.16
  -7   3  13    5.93    3.31
  -7  -3  13    6.64    3.28
  -7   3  14    4.91    3.27
  -7  -3  14    3.62    3.31
  -7   3  15    4.26    3.39
  -7  -3  15    7.63    3.50
  -7   3  16    6.90    3.66
  -7  -3  16    9.87    3.75
  -7   3  17   12.40    3.99
  -7  -3  17    9.04    3.80
  -7   3  18    3.08    3.85
  -7  -3  18    9.92    3.97
  -7   3  19   31.70    5.56
  -7  -3  19   41.24    5.51
  -7   3  20   25.62    5.11
  -7  -3  20   19.07    4.73
  -7   3  21    9.05    4.31
  -7  -3  21    2.82    3.89
  -7   3  22   -1.58    4.01
  -7  -3  22    3.15    4.01
  -7   3  23    3.52    4.08
  -7  -3  23    4.30    4.03
  -7   3  24    6.67    4.10
  -7  -3  24    2.20    4.05
  -7   3  25    6.27    4.12
  -7  -3  25    4.78    4.18
  -7  -4 -26   -4.62    4.81
  -7  -4 -25    0.32    4.49
  -7   4 -25   -4.45    5.41
  -7  -4 -24   -5.25    4.43
  -7   4 -24    5.77    5.21
  -7  -4 -23    3.58    4.24
  -7   4 -23   12.27    5.20
  -7  -4 -22   -2.02    4.12
  -7   4 -22    2.72    4.77
  -7  -4 -21    1.96    4.13
  -7   4 -21    0.33    4.73
  -7  -4 -20   43.07    6.18
  -7   4 -20   48.12    6.76
  -7  -4 -19    6.53    4.27
  -7   4 -19    5.93    4.65
  -7  -4 -18   17.49    4.67
  -7   4 -18   24.60    5.28
  -7  -4 -17   25.41    4.87
  -7   4 -17   31.90    5.49
  -7  -4 -16   14.70    3.97
  -7   4 -16   16.70    4.66
  -7  -4 -15    5.02    3.51
  -7   4 -15   -1.13    4.26
  -7  -4 -14    6.93    3.66
  -7   4 -14   11.26    4.18
  -7  -4 -13   -0.22    3.44
  -7   4 -13   -4.73    4.19
  -7  -4 -12   -1.95    3.53
  -7   4 -12   -1.24    3.80
  -7  -4 -11    1.26    3.48
  -7   4 -11   -0.24    3.48
  -7  -4 -10   17.34    3.98
  -7   4 -10   19.88    4.22
  -7  -4  -9    0.58    3.27
  -7   4  -9    1.55    2.31
  -7  -4  -8   36.26    4.65
  -7  -4  -7    5.90    2.87
  -7   4  -7    9.87    2.56
  -7  -4  -6   49.73    4.97
  -7   4  -6   39.71    4.47
  -7   4  -5    3.97    2.29
  -7   4  -4    3.24    2.29
  -7   4  -3    7.68    2.49
  -7   4  -2    6.50    2.59
  -7   4  -1    4.74    2.42
  -7   4   0   16.96    3.03
  -7   4   0   16.44    2.79
  -7   4   1    4.55    2.51
  -7   4   1    2.51    2.56
  -7   4   2   10.57    2.80
  -7   4   2    7.29    2.78
  -7   4   3   14.89    3.16
  -7   4   4    9.30    2.96
  -7   4   5    1.45    2.74
  -7  -4   5    0.20    3.22
  -7   4   6    7.89    3.08
  -7  -4   6    6.19    3.41
  -7   4   7    9.38    3.24
  -7  -4   7    9.62    3.48
  -7   4   8    3.42    2.92
  -7  -4   8    5.45    3.21
  -7   4   9    5.07    3.08
  -7  -4   9    9.36    3.36
  -7   4  10    1.97    3.03
  -7  -4  10    3.42    3.17
  -7   4  11    1.85    3.08
  -7  -4  11    6.75    3.20
  -7   4  12    3.66    2.93
  -7  -4  12    7.50    3.53
  -7   4  13   17.71    3.98
  -7  -4  13   22.88    4.09
  -7   4  14    4.57    3.44
  -7  -4  14   -1.50    3.33
  -7   4  15    4.93    3.39
  -7  -4  15    3.27    3.40
  -7   4  16   10.12    3.67
  -7  -4  16    6.49    3.66
  -7   4  17   13.64    4.15
  -7  -4  17   15.15    4.12
  -7   4  18    9.63    4.28
  -7  -4  18   23.37    4.44
  -7   4  19   78.62    7.96
  -7  -4  19   69.94    7.74
  -7   4  20    3.47    3.93
  -7  -4  20    1.72    3.97
  -7   4  21    8.17    4.04
  -7  -4  21    8.41    4.04
  -7   4  22    4.99    4.09
  -7  -4  22   13.79    4.13
  -7   4  23    4.86    4.06
  -7  -4  23    1.06    3.87
  -7   4  24    1.11    4.26
  -7   4  25    2.56    4.10
  -7  -5 -26    7.48    4.62
  -7  -5 -25    5.03    4.30
  -7   5 -24   -2.56    4.87
  -7  -5 -24    1.22    4.23
  -7   5 -23   -0.71    4.92
  -7  -5 -23   -2.93    4.34
  -7   5 -22    3.11    4.74
  -7  -5 -22    9.35    4.19
  -7   5 -21   19.84    5.34
  -7  -5 -21    7.11    4.25
  -7   5 -20    7.84    5.05
  -7  -5 -20    6.86    4.12
  -7   5 -19   17.50    5.57
  -7  -5 -19   22.63    4.76
  -7   5 -18    7.76    4.84
  -7  -5 -18    5.90    3.84
  -7   5 -17   21.16    5.23
  -7  -5 -17   18.47    4.27
  -7   5 -16   -0.89    4.48
  -7  -5 -16    1.84    3.34
  -7   5 -15   35.79    5.66
  -7  -5 -15   32.02    4.90
  -7   5 -14   16.26    4.59
  -7  -5 -14    8.53    3.54
  -7   5 -13   26.04    4.73
  -7  -5 -13   20.24    4.15
  -7   5 -12    7.43    4.20
  -7  -5 -12    9.07    3.37
  -7   5 -11   19.03    4.45
  -7  -5 -11   19.31    3.90
  -7   5 -10    8.76    2.61
  -7  -5 -10   10.02    3.40
  -7   5  -9    1.43    2.29
  -7  -5  -9    6.90    3.28
  -7   5  -8   13.23    2.74
  -7  -5  -8    7.72    3.24
  -7   5  -7    8.59    2.64
  -7   5  -6    7.25    2.54
  -7   5  -5   20.28    3.24
  -7   5  -4    8.53    2.83
  -7   5  -3   30.07    3.76
  -7   5  -2   43.10    4.68
  -7   5  -1   26.91    3.72
  -7   5   0   23.57    3.55
  -7   5   1   46.78    5.00
  -7   5   2  117.19   10.07
  -7   5   2  118.34    9.96
  -7   5   3    5.69    2.90
  -7   5   3    8.51    2.88
  -7   5   4   25.89    4.17
  -7   5   4   38.51    4.29
  -7   5   5   12.00    2.99
  -7   5   6   13.06    3.12
  -7   5   7   10.09    3.20
  -7  -5   7   12.65    3.82
  -7   5   8   29.65    4.00
  -7  -5   8   29.96    4.47
  -7   5   9    0.86    2.79
  -7  -5   9    7.41    3.41
  -7   5  10    1.61    3.00
  -7  -5  10    3.64    3.26
  -7   5  11    1.68    3.11
  -7  -5  11   11.97    3.57
  -7   5  12   -0.39    3.25
  -7  -5  12   -1.88    3.38
  -7   5  13    2.37    3.23
  -7  -5  13    4.27    3.59
  -7   5  14   24.98    4.44
  -7  -5  14   33.97    4.81
  -7   5  15    5.05    3.73
  -7  -5  15    6.66    3.81
  -7   5  16   -1.73    3.53
  -7  -5  16    1.12    3.54
  -7   5  17   17.90    4.15
  -7  -5  17   17.62    4.16
  -7   5  18    9.03    3.87
  -7  -5  18   11.66    3.89
  -7   5  19   37.28    5.55
  -7  -5  19   44.12    5.66
  -7   5  20    4.17    4.00
  -7  -5  20   19.55    4.26
  -7   5  21   10.37    4.16
  -7  -5  21    5.48    3.99
  -7   5  22   -0.52    3.87
  -7  -5  22   -8.21    4.26
  -7   5  23   -0.27    3.96
  -7   5  24    5.50    4.22
  -7   5  25    1.41    3.96
  -7  -6 -25   -0.31    4.48
  -7  -6 -24   -1.21    4.27
  -7   6 -24    2.23    5.01
  -7  -6 -23   11.38    4.48
  -7   6 -23    3.97    5.12
  -7  -6 -22   -1.13    3.97
  -7   6 -22    1.76    4.76
  -7  -6 -21    2.71    3.87
  -7   6 -21    3.76    4.71
  -7  -6 -20    3.40    3.73
  -7   6 -20    0.67    4.62
  -7  -6 -19    5.80    3.99
  -7   6 -19   12.97    4.96
  -7  -6 -18   10.89    4.09
  -7   6 -18   11.12    4.98
  -7  -6 -17   22.13    4.36
  -7   6 -17   23.11    5.26
  -7  -6 -16    1.12    3.41
  -7   6 -16    2.28    4.31
  -7  -6 -15    1.29    3.26
  -7   6 -15    1.39    4.35
  -7  -6 -14   12.40    3.42
  -7   6 -14    3.82    3.93
  -7  -6 -13    1.99    3.15
  -7   6 -13    0.27    3.84
  -7  -6 -12    9.41    3.30
  -7   6 -11    5.23    2.73
  -7  -6 -11    7.41    3.11
  -7   6 -10    5.16    2.65
  -7  -6 -10    4.86    3.03
  -7   6  -9    5.82    2.46
  -7   6  -8    8.23    2.68
  -7   6  -7   11.28    2.69
  -7   6  -6    1.88    2.49
  -7   6  -5    4.95    2.56
  -7   6  -4   65.21    6.20
  -7   6  -3   99.15    8.70
  -7   6  -2   31.51    4.11
  -7   6  -1   81.41    7.45
  -7   6   0    5.97    2.68
  -7   6   1   35.59    4.38
  -7   6   2   51.18    5.43
  -7   6   3  120.81   10.50
  -7   6   3  127.09   10.69
  -7   6   4   19.59    3.54
  -7   6   4   23.98    3.76
  -7   6   5    5.07    2.93
  -7   6   5   -0.60    2.78
  -7   6   6   -2.01    2.71
  -7   6   7    1.11    2.66
  -7   6   8   11.76    3.16
  -7  -6   8   10.42    3.72
  -7   6   9    1.56    2.86
  -7  -6   9    8.40    3.51
  -7   6  10    5.53    2.99
  -7  -6  10   10.15    3.68
  -7   6  11   17.77    3.70
  -7  -6  11   16.03    3.97
  -7   6  12   14.30    3.55
  -7  -6  12   12.20    3.64
  -7   6  13    1.36    3.20
  -7  -6  13    2.11    3.26
  -7   6  14    8.23    3.45
  -7  -6  14   15.95    3.79
  -7   6  15    0.21    3.30
  -7  -6  15    0.66    3.38
  -7   6  16   19.08    4.21
  -7  -6  16   24.15    4.32
  -7   6  17    0.44    3.48
  -7  -6  17    6.47    3.76
  -7   6  18   16.45    4.27
  -7  -6  18   22.74    4.34
  -7   6  19    0.24    3.75
  -7  -6  19    6.25    3.74
  -7   6  20    2.93    3.69
  -7  -6  20    3.68    3.63
  -7   6  21   12.34    4.20
  -7   6  22   -0.26    3.77
  -7   6  23    5.08    3.92
  -7   6  24   -1.37    3.94
  -7   6  25   -0.28    4.24
  -7  -7 -25   -2.81    4.30
  -7  -7 -24    0.90    4.25
  -7   7 -23    0.37    4.85
  -7  -7 -23    0.58    4.13
  -7   7 -22    8.71    5.12
  -7  -7 -22    7.82    4.26
  -7   7 -21   10.86    5.07
  -7  -7 -21    0.54    3.93
  -7   7 -20   -3.57    4.44
  -7  -7 -20    0.78    3.73
  -7   7 -19    6.97    4.81
  -7  -7 -19   10.95    4.02
  -7   7 -18    3.35    4.44
  -7  -7 -18    6.22    3.68
  -7   7 -17   -1.78    4.37
  -7  -7 -17    2.30    3.53
  -7   7 -16   -1.45    4.19
  -7  -7 -16   -0.66    3.40
  -7   7 -15   16.94    4.58
  -7  -7 -15    5.30    3.47
  -7  -7 -14    8.12    3.33
  -7  -7 -13    0.97    3.16
  -7   7 -12   42.64    4.78
  -7   7 -11    7.44    2.94
  -7   7 -10   17.11    3.37
  -7   7  -9    8.32    2.87
  -7   7  -8    6.46    2.72
  -7   7  -7    9.22    2.87
  -7   7  -6   10.54    2.96
  -7   7  -5   12.59    3.08
  -7   7  -4   32.38    4.21
  -7   7  -3   17.95    3.23
  -7   7  -2    5.82    2.94
  -7   7  -1    4.61    2.73
  -7   7   0    5.99    2.85
  -7   7   1    5.72    2.94
  -7   7   2    9.70    3.06
  -7   7   3   10.53    3.15
  -7   7   4   18.25    3.56
  -7   7   5   20.61    3.76
  -7   7   5   20.98    3.46
  -7   7   6    6.44    3.10
  -7   7   6    4.55    2.80
  -7   7   7    9.40    3.18
  -7   7   7    8.99    2.96
  -7   7   8    4.12    2.91
  -7   7   9   31.45    4.19
  -7   7  10    3.99    2.95
  -7  -7  10    0.88    3.63
  -7   7  11   30.56    4.27
  -7  -7  11   33.23    4.81
  -7   7  12    8.65    3.44
  -7  -7  12   20.14    4.04
  -7   7  13    8.73    3.21
  -7  -7  13    9.76    3.74
  -7   7  14    8.28    3.14
  -7  -7  14    9.19    3.54
  -7   7  15    1.43    3.26
  -7  -7  15    0.88    3.44
  -7   7  16   -3.19    3.37
  -7  -7  16    1.35    3.40
  -7   7  17   15.49    4.03
  -7  -7  17   24.16    4.22
  -7   7  18    2.04    3.37
  -7  -7  18    3.28    3.49
  -7   7  19    8.67    3.87
  -7   7  20    3.15    3.66
  -7   7  21    2.75    3.68
  -7   7  22    0.52    3.75
  -7   7  23    3.73    3.95
  -7  -7  23    4.74    4.05
  -7   7  24    6.03    4.07
  -7  -8 -25    0.31    4.43
  -7  -8 -24    1.20    4.29
  -7  -8 -23   -0.29    3.98
  -7   8 -22   -5.13    4.81
  -7  -8 -22    0.83    3.98
  -7   8 -21   -1.00    4.41
  -7  -8 -21    2.67    4.00
  -7   8 -20    0.32    4.41
  -7  -8 -20    4.11    3.83
  -7   8 -19    2.53    4.40
  -7  -8 -19   -2.23    3.61
  -7   8 -18    1.24    4.20
  -7  -8 -18   -1.19    3.48
  -7   8 -17   -4.58    4.39
  -7  -8 -17   -0.45    3.31
  -7  -8 -16    8.30    3.54
  -7   8 -12    8.36    3.13
  -7   8 -11   41.42    4.77
  -7   8 -10    2.97    2.94
  -7   8  -9    2.97    2.83
  -7   8  -8    3.49    2.86
  -7   8  -7    8.60    3.04
  -7   8  -6    8.85    3.08
  -7   8  -5   -0.67    2.71
  -7   8  -4   15.43    3.23
  -7   8  -3   11.30    3.15
  -7   8  -2   19.60    3.61
  -7   8  -1    9.33    3.13
  -7   8   0   30.58    4.39
  -7   8   1   13.64    3.27
  -7   8   2   12.51    3.42
  -7   8   3   18.05    3.61
  -7   8   4   12.80    3.45
  -7   8   5   14.98    3.58
  -7   8   6   14.89    3.49
  -7   8   7    9.20    3.07
  -7   8   7   16.48    3.42
  -7   8   8    9.76    3.03
  -7   8   8    8.91    3.21
  -7   8   9    0.16    2.80
  -7   8  10    4.58    2.81
  -7   8  11    0.52    2.94
  -7  -8  11    1.82    3.57
  -7   8  12    1.45    3.11
  -7  -8  12   -1.14    3.60
  -7   8  13   -1.49    2.91
  -7  -8  13    3.24    3.32
  -7   8  14    3.30    3.20
  -7  -8  14   -0.93    3.62
  -7   8  15    4.20    3.31
  -7  -8  15    3.28    3.59
  -7   8  16    2.49    3.21
  -7  -8  16    4.89    3.53
  -7  -8  17    0.46    3.51
  -7   8  17    1.94    3.27
  -7   8  18    5.16    3.47
  -7   8  19    6.47    3.58
  -7   8  20    2.87    3.51
  -7   8  21   -1.49    3.73
  -7  -8  22    3.58    3.83
  -7   8  22    4.86    3.83
  -7  -8  23    3.38    3.82
  -7   8  23    1.05    3.93
  -7   8  24    3.53    4.06
  -7  -9 -24   -1.20    4.19
  -7  -9 -23   -0.58    4.32
  -7   9 -22    0.35    4.57
  -7  -9 -22    9.78    4.27
  -7   9 -21    5.42    4.73
  -7  -9 -21    3.76    3.91
  -7   9 -20    7.95    4.54
  -7  -9 -20    5.42    4.11
  -7  -9 -19    6.65    3.84
  -7   9 -13   17.97    3.76
  -7   9 -12    4.04    3.05
  -7   9 -11    6.48    3.15
  -7   9 -10    7.66    3.26
  -7   9  -9   13.49    3.22
  -7   9  -8    6.71    3.16
  -7   9  -7   34.47    4.49
  -7   9  -6   -0.36    3.03
  -7   9  -5   20.78    3.70
  -7   9  -4   17.52    3.65
  -7   9  -3   27.30    4.19
  -7   9  -2    7.96    3.05
  -7   9  -1   16.38    3.69
  -7   9   0   47.74    5.47
  -7   9   1   19.83    3.87
  -7   9   2   40.27    5.02
  -7   9   3   70.34    6.97
  -7   9   4    9.22    3.38
  -7   9   5    1.16    3.12
  -7   9   6   14.60    3.57
  -7   9   7    4.63    3.37
  -7   9   8    8.15    3.33
  -7   9   9   12.07    3.48
  -7   9   9    4.18    2.90
  -7   9  10    8.34    3.20
  -7   9  11    1.03    2.85
  -7   9  12    1.06    2.92
  -7   9  13   19.52    3.63
  -7  -9  14    8.03    3.69
  -7   9  14    2.48    3.19
  -7  -9  15    6.01    3.71
  -7   9  15   -0.20    3.14
  -7   9  16    5.76    3.21
  -7   9  17    0.64    3.28
  -7   9  18   -0.22    3.48
  -7   9  19   -0.23    3.71
  -7  -9  20    6.15    4.12
  -7   9  20    6.69    3.78
  -7  -9  21    5.00    3.76
  -7   9  21    4.45    3.88
  -7  -9  22    3.30    3.96
  -7   9  22    1.02    3.75
  -7   9  23    2.11    3.99
  -7 -10 -24    3.95    4.35
  -7  10 -14   -0.81    3.43
  -7  10 -13   16.41    3.92
  -7  10 -12   15.26    3.80
  -7  10 -11   13.57    3.79
  -7  10 -10   17.90    3.85
  -7  10  -9   10.87    3.51
  -7  10  -8   18.43    3.75
  -7  10  -7    0.94    3.19
  -7  10  -6    4.97    3.15
  -7  10  -5    1.94    3.17
  -7  10  -4    1.92    3.08
  -7  10  -3   23.88    4.11
  -7  10  -2   66.19    6.78
  -7  10  -1  147.86   12.68
  -7  10   0   11.06    3.49
  -7  10   1   79.85    7.80
  -7  10   2   45.94    5.54
  -7  10   3   11.89    3.58
  -7  10   4   14.47    3.57
  -7  10   5   -0.20    3.11
  -7  10   6    1.02    3.15
  -7  10   7    4.16    3.29
  -7  10   8    7.00    3.32
  -7  10   9   20.99    4.13
  -7  10  10   13.33    3.86
  -7  10  11   14.30    3.33
  -7  10  12   16.13    3.52
  -7  10  13   12.90    3.35
  -7  10  14   -6.07    3.30
  -7  10  15    8.99    3.29
  -7  10  16    8.15    3.51
  -7  10  17    4.88    3.38
  -7  10  18    1.54    3.34
  -7 -10  19    4.37    3.79
  -7  10  19    2.75    3.50
  -7 -10  20    3.13    3.76
  -7  10  20   -0.94    3.49
  -7 -10  21    2.65    3.88
  -7  10  21    0.99    3.71
  -7  10  22    7.39    3.98
  -7  10  23    3.42    3.82
  -7  11 -15    9.74    3.93
  -7  11 -14   35.56    5.17
  -7  11 -13   -1.94    3.61
  -7  11 -12    8.52    3.59
  -7  11 -11    1.48    3.49
  -7  11 -10    6.28    3.49
  -7  11  -9    5.75    3.46
  -7  11  -8    0.41    3.32
  -7  11  -7   -0.61    3.18
  -7  11  -6    3.04    3.12
  -7  11  -5    1.02    3.23
  -7  11  -4    2.07    3.27
  -7  11  -3    4.86    3.46
  -7  11  -2    7.74    3.48
  -7  11  -1   44.14    5.38
  -7  11   0   13.31    3.70
  -7  11   1   23.51    4.28
  -7  11   2    3.54    3.44
  -7  11   3   12.87    3.68
  -7  11   4    1.71    3.35
  -7  11   5    2.55    3.21
  -7  11   6    0.21    3.20
  -7  11   7    3.02    3.33
  -7  11   8   -2.63    3.47
  -7  11   9   10.93    3.65
  -7  11  10   15.99    3.97
  -7  11  11   14.45    3.89
  -7  11  13    1.44    2.84
  -7  11  14   -0.19    3.10
  -7  11  15    0.58    3.29
  -7  11  16    2.84    3.11
  -7  11  17    4.85    3.41
  -7  11  18   -7.68    3.78
  -7 -11  19   10.41    4.14
  -7  11  19    5.25    3.66
  -7 -11  20    1.32    3.86
  -7  11  20    4.03    3.55
  -7  11  21   -5.65    3.89
  -7  11  22    9.41    3.96
  -7  12 -15   11.12    4.07
  -7  12 -14   14.06    4.27
  -7  12 -13    6.51    4.02
  -7  12 -12   18.99    4.22
  -7  12 -11    2.93    3.60
  -7  12 -10    9.17    3.69
  -7  12  -9    7.78    3.63
  -7  12  -8   -4.14    3.50
  -7  12  -7    3.23    3.32
  -7  12  -6    9.43    3.56
  -7  12  -5    4.31    3.42
  -7  12  -4   11.05    3.67
  -7  12  -3   19.67    4.13
  -7  12  -2   75.57    7.60
  -7  12  -1   24.88    4.68
  -7  12   0   63.49    6.89
  -7  12   1   49.53    5.93
  -7  12   2   44.40    5.58
  -7  12   3   14.12    3.92
  -7  12   4    8.04    3.67
  -7  12   5    4.03    3.55
  -7  12   6    2.02    3.33
  -7  12   7    3.61    3.35
  -7  12   8    2.04    3.37
  -7  12   9    3.47    3.71
  -7  12  10    6.80    3.53
  -7  12  11    5.21    3.59
  -7  12  12    5.78    3.74
  -7  12  15    0.58    3.15
  -7  12  16    2.42    3.16
  -7  12  17   -1.26    3.18
  -7  12  18    1.75    3.15
  -7  12  19    2.28    3.45
  -7  12  20   -0.95    3.59
  -7  12  21   10.58    3.82
  -7  13 -16    6.84    4.27
  -7  13 -15    4.25    3.92
  -7  13 -14    0.99    3.91
  -7  13 -13   12.06    4.22
  -7  13 -12    0.48    4.02
  -7  13 -11    1.91    3.59
  -7  13 -10   -2.85    3.74
  -7  13  -9    5.42    3.75
  -7  13  -8    2.08    3.68
  -7  13  -7    6.87    3.74
  -7  13  -6    3.87    3.58
  -7  13  -5    2.49    3.43
  -7  13  -4    4.58    3.61
  -7  13  -3    7.89    3.90
  -7  13  -2    3.66    3.42
  -7  13  -1    2.96    3.50
  -7  13   0   38.52    5.33
  -7  13   1    4.12    3.60
  -7  13   2    2.53    3.50
  -7  13   3    5.31    3.50
  -7  13   4    0.70    3.49
  -7  13   5    3.77    3.47
  -7  13   6    1.18    3.70
  -7  13   7    6.84    3.75
  -7  13   8    6.66    3.94
  -7  13   9    6.71    3.79
  -7  13  10    1.95    3.60
  -7  13  11   -2.70    3.87
  -7  13  12    6.47    3.99
  -7  13  18    0.65    3.40
  -7  13  19    0.45    3.54
  -7  13  20    2.36    3.63
  -7  13  21    9.07    4.06
  -7  14 -16    3.99    4.28
  -7  14 -15    8.93    4.32
  -7  14 -14    9.65    4.42
  -7  14 -13   11.15    4.42
  -7  14 -12    6.98    4.28
  -7  14 -11    6.37    4.23
  -7  14 -10   32.68    5.32
  -7  14  -9    4.24    4.06
  -7  14  -8   11.41    4.24
  -7  14  -7   15.56    4.32
  -7  14  -6   -0.48    3.68
  -7  14  -5    2.15    3.66
  -7  14  -4   12.50    3.99
  -7  14  -3    5.08    3.71
  -7  14  -2    9.06    3.86
  -7  14  -1    5.27    3.80
  -7  14   0    9.37    3.84
  -7  14   1    8.43    3.94
  -7  14   2    9.39    3.86
  -7  14   3    4.84    3.68
  -7  14   4    0.73    3.71
  -7  14   5   -1.48    3.74
  -7  14   6    6.46    3.74
  -7  14   7    8.87    3.90
  -7  14   8    1.74    3.70
  -7  14   9    1.99    3.72
  -7  14  10   24.44    4.58
  -7  15 -17   -1.13    4.59
  -7  15 -16    5.58    4.46
  -7  15 -15   -2.20    4.48
  -7  15 -14   -0.27    4.20
  -7  15 -13    0.82    4.27
  -7  15 -12   10.32    4.44
  -7  15 -11    5.89    4.28
  -7  15 -10    7.14    4.29
  -7  15  -9    9.19    4.30
  -7  15  -8    0.52    4.19
  -7  15  -7    7.16    4.05
  -7  15  -6   -3.55    3.78
  -7  15  -5    0.51    3.84
  -7  15  -4    2.78    3.96
  -7  15  -3    3.05    3.82
  -7  15  -2    3.85    3.89
  -7  15  -1    1.52    3.72
  -7  15   0    3.53    3.75
  -7  15   1    5.54    3.91
  -7  15   2   -3.79    3.95
  -7  15   3    5.07    3.92
  -7  15   4   10.42    4.16
  -7  15   5   -2.05    4.00
  -7  15   6    4.91    3.87
  -7  15   7    2.07    3.85
  -7  15   8    2.06    3.86
  -7  15   9    3.12    3.87
  -7  16 -15   11.22    4.79
  -7  16 -14    4.58    4.53
  -7  16 -13   10.01    4.66
  -7  16 -12   12.50    4.60
  -7  16 -11   13.18    4.73
  -7  16 -10   11.09    4.47
  -7  16  -9    4.40    4.08
  -7  16  -8    7.66    4.25
  -7  16  -7   -1.88    4.07
  -7  16  -6   10.92    4.43
  -7  16  -5   11.40    4.39
  -7  16  -4    2.63    3.92
  -7  16  -3    8.74    4.12
  -7  16  -2    4.30    4.09
  -7  16  -1   -0.27    3.86
  -7  16   0    5.01    4.02
  -7  16   1    5.02    4.00
  -7  16   2    4.21    3.92
  -7  16   3    2.91    4.02
  -7  16   4    9.55    4.22
  -7  16   5    1.07    4.09
  -7  16   6    4.04    4.14
  -7  16   7   10.86    4.23
  -7  16   8    6.19    4.09
  -7  17 -11   -0.88    4.41
  -7  17 -10    5.21    4.34
  -7  17  -9   -3.74    4.55
  -7  17  -8   -2.86    4.60
  -7  17  -7    2.53    4.30
  -7  17  -6    3.06    4.12
  -7  17  -5    0.83    4.12
  -7  17  -4    1.10    4.21
  -7  17  -3   -1.38    4.03
  -7  17  -2   -0.28    4.11
  -7  17  -1    5.26    3.97
  -7  17   0    1.92    3.99
  -7  17   1    1.65    4.02
  -7  17   2    4.13    4.07
  -7  17   3    4.67    4.07
  -7  17   4    6.34    3.97
  -7  17   5   10.54    4.30
  -7  17   6    0.28    4.26
  -7  17   7   -3.10    4.46
  -6   0 -28   -3.10    4.51
  -6   0 -27    3.97    4.49
  -6   0 -26    1.92    4.42
  -6   0 -25   -4.96    4.46
  -6   0 -24    7.80    4.39
  -6   0 -23   -2.63    4.24
  -6   0 -22    3.67    4.11
  -6   0 -21    0.82    4.02
  -6   0 -20  172.76   15.02
  -6   0 -19   -2.32    3.91
  -6   0 -18   57.30    7.04
  -6   0 -17   -2.21    3.80
  -6   0 -16   44.46    5.81
  -6   0 -15   -3.04    3.71
  -6   0 -14   31.21    4.84
  -6   0 -13    0.90    3.51
  -6   0 -12    5.31    3.36
  -6   0 -11    0.20    3.20
  -6   0 -10   26.47    4.06
  -6   0  -9   -1.11    2.94
  -6   0  -9    0.21    1.48
  -6   0  -8  160.60   13.47
  -6   0  -8  210.54   14.49
  -6   0  -7   -0.82    1.67
  -6   0  -7   -0.17    2.95
  -6   0  -6  412.71   28.76
  -6   0  -6  346.99   28.05
  -6   0  -5   -2.66    2.85
  -6   0  -4   89.45    8.01
  -6   0  -3   -0.88    2.43
  -6   0   0   72.37    6.51
  -6   0   1   -1.54    2.29
  -6   0   2    6.27    2.54
  -6   0   3    3.04    2.41
  -6   0   4  128.18   10.73
  -6   0   5    3.80    2.75
  -6   0   6  275.06   21.84
  -6   0   7    2.37    2.83
  -6   0   8   23.08    3.87
  -6   0   9    0.16    2.76
  -6   0  10   30.32    4.14
  -6   0  11   -0.34    2.80
  -6   0  12    4.14    2.82
  -6   0  13    1.06    2.82
  -6   0  14   15.78    3.45
  -6   0  15   -1.31    2.95
  -6   0  16   80.80    7.76
  -6   0  17   -8.60    3.95
  -6   0  18  209.59   17.32
  -6   0  19    3.01    3.40
  -6   0  20   21.93    4.67
  -6   0  21   -5.02    4.03
  -6   0  22    0.23    3.43
  -6   0  23   -0.24    3.53
  -6   0  24   21.10    4.52
  -6   0  25    3.83    3.75
  -6   1 -28    0.72    4.75
  -6  -1 -28    0.67    4.49
  -6   1 -27   -2.41    4.76
  -6  -1 -27    5.49    4.43
  -6   1 -26    9.33    4.63
  -6  -1 -26   -0.31    4.25
  -6   1 -25    4.61    4.57
  -6  -1 -25    4.53    4.29
  -6  -1 -24   14.90    4.42
  -6   1 -24    7.65    4.68
  -6   1 -23    5.55    4.41
  -6  -1 -23    6.21    4.01
  -6   1 -22    2.09    4.03
  -6  -1 -22    4.12    3.84
  -6  -1 -21    4.24    3.95
  -6   1 -21   10.37    4.56
  -6  -1 -20   19.66    4.55
  -6   1 -20   10.85    4.70
  -6   1 -19   13.77    5.00
  -6  -1 -19   16.50    4.59
  -6  -1 -18  126.42   11.96
  -6   1 -18  139.63   12.31
  -6  -1 -17   15.40    4.33
  -6   1 -17   20.86    4.72
  -6  -1 -16   23.87    4.56
  -6   1 -16   36.99    5.33
  -6   1 -15    5.28    4.00
  -6  -1 -15    4.15    3.30
  -6   1 -14    5.18    3.56
  -6  -1 -14    2.58    3.46
  -6   1 -13    5.79    3.60
  -6  -1 -13    1.24    3.23
  -6   1 -12    3.40    3.31
  -6  -1 -12    5.40    3.27
  -6   1 -11   11.21    3.37
  -6  -1 -11    4.50    3.20
  -6   1 -10    5.44    1.67
  -6  -1 -10    6.60    3.28
  -6   1 -10    7.08    3.33
  -6   1  -9   -0.72    1.66
  -6   1  -9   -2.69    3.04
  -6  -1  -9   -3.66    3.22
  -6  -1  -8   59.31    6.00
  -6   1  -8   60.06    5.23
  -6   1  -8   58.26    6.21
  -6   1  -7   32.00    3.14
  -6   1  -7   21.52    4.12
  -6  -1  -7   27.54    4.06
  -6   1  -6   17.24    3.57
  -6  -1  -6   13.37    3.31
  -6   1  -6   18.61    2.44
  -6   1  -5   38.03    4.12
  -6  -1  -5   51.69    5.04
  -6   1  -5   55.03    5.07
  -6  -1  -4   27.42    3.67
  -6   1  -4   30.10    3.79
  -6   1  -4   20.35    2.78
  -6  -1  -3    4.51    2.35
  -6   1  -3    1.72    1.74
  -6   1  -1    3.65    2.22
  -6   1   0    5.51    2.25
  -6   1   1   17.09    2.88
  -6  -1   1   21.36    3.26
  -6  -1   2   14.11    2.97
  -6   1   2   17.44    2.92
  -6  -1   3   -0.42    2.49
  -6   1   3    0.13    2.31
  -6   1   4    0.84    2.43
  -6  -1   4    0.58    2.59
  -6  -1   5   11.54    3.08
  -6   1   5    6.97    2.74
  -6  -1   6   78.11    6.97
  -6   1   6   71.86    6.95
  -6   1   7   61.50    6.52
  -6  -1   7   76.35    6.64
  -6   1   8   68.44    6.68
  -6  -1   8   73.43    6.77
  -6  -1   9    4.19    2.91
  -6   1   9    2.37    2.75
  -6  -1  10   -0.51    2.81
  -6   1  10   -0.81    2.65
  -6  -1  11   -1.04    2.81
  -6   1  11    2.81    2.67
  -6  -1  12   -1.41    2.92
  -6   1  12   -0.17    2.66
  -6  -1  13    5.76    3.11
  -6   1  13    6.55    2.94
  -6   1  14    3.64    3.10
  -6  -1  14    2.03    2.89
  -6  -1  15    6.97    3.06
  -6   1  15    2.09    2.97
  -6  -1  16   23.38    4.06
  -6   1  16   20.20    3.84
  -6   1  17   17.79    4.13
  -6  -1  17   20.83    3.96
  -6  -1  18   76.37    7.21
  -6   1  18   59.16    7.14
  -6   1  19   88.28    8.45
  -6  -1  19   85.43    8.37
  -6   1  20   12.31    3.87
  -6  -1  20    8.67    3.69
  -6  -1  21   17.83    4.20
  -6   1  21   23.60    4.35
  -6  -1  22   14.45    3.77
  -6   1  22    5.09    3.82
  -6   1  23   -3.33    3.65
  -6  -1  23   -0.47    3.56
  -6   1  24   -1.71    3.75
  -6   1  25    6.55    3.82
  -6   1  26   -0.26    3.78
  -6  -1  28    8.66    4.28
  -6   2 -28    2.29    4.99
  -6  -2 -28    3.94    4.39
  -6  -2 -27    2.54    4.36
  -6   2 -27   -1.11    4.90
  -6   2 -26    3.95    4.67
  -6  -2 -26    0.93    4.13
  -6   2 -25    1.39    4.76
  -6  -2 -25    6.57    4.25
  -6   2 -24    8.43    4.68
  -6  -2 -24    4.33    4.07
  -6  -2 -23    3.06    4.05
  -6   2 -23    1.63    4.51
  -6   2 -22    3.47    4.41
  -6  -2 -22    2.42    3.79
  -6   2 -21   24.60    5.34
  -6  -2 -21   13.68    4.42
  -6   2 -20   24.07    5.27
  -6  -2 -20   14.67    4.40
  -6   2 -19   53.85    6.77
  -6  -2 -19   44.57    6.05
  -6  -2 -18  173.73   16.16
  -6   2 -18  218.68   16.90
  -6   2 -17   23.44    5.08
  -6  -2 -17   30.29    4.60
  -6  -2 -16   34.08    5.24
  -6   2 -16   50.56    5.89
  -6   2 -15    4.14    3.55
  -6  -2 -15    6.02    3.33
  -6  -2 -14   13.64    3.53
  -6   2 -14   11.84    3.97
  -6  -2 -13   15.54    3.61
  -6   2 -13   14.90    3.84
  -6  -2 -12    3.61    2.96
  -6   2 -12    1.07    3.21
  -6   2 -11   10.02    1.97
  -6  -2 -11   10.44    3.30
  -6   2 -11    9.23    3.39
  -6   2 -10   -0.61    1.77
  -6  -2 -10    4.97    3.15
  -6   2 -10    0.82    3.21
  -6   2  -9    2.32    1.82
  -6  -2  -9    0.18    2.95
  -6   2  -9    1.41    3.22
  -6   2  -8   15.83    2.37
  -6  -2  -8   11.32    3.26
  -6   2  -8   10.67    3.61
  -6  -2  -7   26.45    3.91
  -6   2  -7   28.94    4.20
  -6   2  -7   28.93    3.22
  -6   2  -6   33.34    4.32
  -6   2  -6   26.30    3.28
  -6  -2  -6   36.87    4.12
  -6   2  -5    0.35    2.87
  -6  -2  -5    0.44    2.34
  -6   2  -5    1.08    1.72
  -6  -2  -4    2.42    2.60
  -6   2  -4   -1.10    1.88
  -6   2  -3   11.80    2.26
  -6  -2  -3   11.87    2.77
  -6   2  -2    2.02    1.97
  -6  -2  -2    0.24    2.10
  -6   2  -1    0.98    2.08
  -6   2  -1   -0.54    2.01
  -6   2   0   -0.34    2.03
  -6   2   0    0.77    2.09
  -6   2   1    8.61    2.37
  -6   2   2    1.38    2.24
  -6  -2   2    1.91    2.52
  -6  -2   3   23.61    3.35
  -6   2   3   19.47    3.25
  -6  -2   4    0.29    2.40
  -6   2   4    4.46    2.50
  -6   2   5    1.56    2.44
  -6  -2   5    3.03    2.63
  -6   2   6   13.90    3.09
  -6  -2   6   16.75    3.22
  -6  -2   7   26.32    3.73
  -6   2   7   24.20    3.63
  -6   2   8   26.18    3.98
  -6  -2   8   39.90    4.36
  -6  -2   9    7.39    3.03
  -6   2   9   10.49    2.80
  -6  -2  10   10.68    3.06
  -6   2  10    9.06    2.90
  -6  -2  11    1.42    2.94
  -6   2  11    3.96    2.71
  -6  -2  12   -0.18    2.84
  -6   2  12   -1.55    2.77
  -6  -2  13   14.72    3.38
  -6   2  13    7.11    3.08
  -6  -2  14    1.69    2.98
  -6   2  14    2.55    3.02
  -6  -2  15   11.69    3.47
  -6   2  15   11.02    3.25
  -6   2  16    2.89    3.20
  -6  -2  16   -1.18    3.15
  -6   2  17   13.64    3.77
  -6  -2  17    8.44    3.47
  -6  -2  18   94.02    8.52
  -6   2  18   82.67    8.43
  -6   2  19   10.53    3.82
  -6  -2  19    7.83    3.67
  -6   2  20   27.41    4.69
  -6  -2  20   30.42    4.55
  -6  -2  21   -0.89    3.49
  -6   2  21    0.44    3.47
  -6   2  22    2.29    3.68
  -6  -2  22   -1.15    3.56
  -6   2  23    2.59    3.44
  -6   2  24    3.64    3.73
  -6   2  25    1.25    3.77
  -6   2  26   -0.26    3.68
  -6   2  27    0.53    3.78
  -6  -2  27   -3.68    3.91
  -6   2  28   -2.72    4.06
  -6  -2  28    4.33    4.05
  -6  -3 -28    0.66    4.42
  -6   3 -28    1.20    5.47
  -6   3 -27   -1.17    5.27
  -6  -3 -27   -2.22    4.51
  -6  -3 -26    4.29    4.33
  -6   3 -26   11.68    5.37
  -6  -3 -25   10.09    4.33
  -6   3 -25    1.10    5.14
  -6  -3 -24    2.01    4.05
  -6   3 -24   10.26    5.20
  -6  -3 -23   -2.21    3.90
  -6   3 -23    1.37    4.67
  -6   3 -22    1.93    4.49
  -6  -3 -22   -0.80    3.71
  -6   3 -21    9.32    4.57
  -6  -3 -21    5.91    3.87
  -6   3 -20   36.65    5.95
  -6  -3 -20   26.64    4.95
  -6  -3 -19    6.88    3.92
  -6   3 -19   19.56    5.04
  -6   3 -18   44.23    6.36
  -6  -3 -18   41.32    5.66
  -6  -3 -17   -3.07    3.54
  -6   3 -17   -6.00    4.35
  -6   3 -16   23.97    4.71
  -6  -3 -16   17.06    4.00
  -6   3 -15   18.62    4.25
  -6  -3 -15   14.89    3.62
  -6   3 -14    6.77    3.66
  -6  -3 -14   -0.19    3.07
  -6   3 -13    0.23    3.53
  -6  -3 -13   -0.74    3.11
  -6   3 -12    0.22    3.37
  -6  -3 -12   -5.21    2.96
  -6   3 -12   -1.72    1.93
  -6   3 -11    5.89    3.46
  -6  -3 -11    5.37    2.87
  -6   3 -11    2.61    1.89
  -6   3 -10    1.50    3.35
  -6  -3 -10    0.17    2.93
  -6   3 -10    2.99    1.88
  -6   3  -9    2.10    3.30
  -6  -3  -9    8.50    2.98
  -6   3  -9    6.99    2.03
  -6   3  -8   21.64    3.90
  -6  -3  -8   22.67    3.45
  -6   3  -8   19.19    2.72
  -6   3  -7    2.68    3.10
  -6  -3  -7    7.44    2.95
  -6   3  -7    7.38    2.10
  -6   3  -6   24.15    3.91
  -6  -3  -6   21.97    3.36
  -6   3  -6   16.61    2.72
  -6  -3  -5   15.14    2.88
  -6   3  -5   12.00    2.48
  -6  -3  -4   36.89    3.80
  -6   3  -4   21.93    3.21
  -6  -3  -3    9.33    2.56
  -6   3  -3    8.87    2.24
  -6   3  -2   13.10    2.46
  -6  -3  -2   17.76    2.72
  -6   3  -2   11.38    2.46
  -6   3  -1   10.65    2.37
  -6   3  -1   12.97    2.52
  -6  -3  -1   15.92    2.49
  -6   3   0    0.12    2.10
  -6   3   0    1.41    2.13
  -6   3   1   16.23    2.74
  -6   3   1   12.02    2.64
  -6   3   2   14.59    2.90
  -6   3   2   22.59    3.06
  -6  -3   3   10.18    3.11
  -6   3   3   10.07    2.63
  -6  -3   4   15.85    3.25
  -6   3   4   12.34    2.89
  -6   3   5    4.52    2.55
  -6  -3   5    9.11    2.92
  -6   3   6    7.13    2.65
  -6  -3   6   13.08    2.94
  -6   3   7   33.65    4.03
  -6  -3   7   35.39    4.33
  -6   3   8   13.28    3.01
  -6  -3   8   15.64    3.25
  -6   3   9    6.69    2.86
  -6  -3   9   12.30    2.93
  -6   3  10    1.60    2.84
  -6  -3  10    2.23    2.83
  -6   3  11    2.46    2.80
  -6  -3  11    2.45    2.82
  -6   3  12   -0.51    2.64
  -6  -3  12   -0.18    2.92
  -6   3  13   24.58    3.99
  -6  -3  13   32.54    4.21
  -6   3  14    3.73    2.83
  -6  -3  14    2.68    3.00
  -6   3  15   18.04    3.82
  -6  -3  15   24.23    4.02
  -6   3  16   19.27    3.92
  -6  -3  16   30.32    4.16
  -6   3  17   -0.59    3.27
  -6  -3  17   -0.20    3.11
  -6  -3  18  116.14   10.25
  -6   3  18  111.74   10.20
  -6  -3  19   47.32    5.57
  -6   3  19   39.62    5.26
  -6  -3  20   26.80    4.55
  -6   3  20   26.04    4.56
  -6   3  21    4.44    3.44
  -6   3  22    3.66    3.49
  -6   3  23    0.24    3.50
  -6   3  24   12.59    4.00
  -6  -3  25    5.52    3.79
  -6   3  25   -1.74    3.62
  -6  -3  26   -1.81    3.91
  -6   3  26   11.52    4.13
  -6  -3  27    3.72    3.89
  -6   3  27    4.47    3.93
  -6  -3  28   -3.82    4.08
  -6   3  28    7.02    4.03
  -6   4 -28   -1.53    5.17
  -6  -4 -28    2.29    4.59
  -6  -4 -27   15.83    4.83
  -6   4 -27   11.18    5.39
  -6   4 -26    3.61    5.07
  -6  -4 -26    1.22    4.18
  -6  -4 -25   -5.31    4.31
  -6   4 -25    6.66    4.69
  -6  -4 -24    2.29    4.02
  -6   4 -24    1.02    4.34
  -6  -4 -23   12.67    4.22
  -6   4 -23    9.70    4.71
  -6  -4 -22    2.92    3.78
  -6   4 -22    0.31    4.36
  -6  -4 -21    7.41    3.64
  -6   4 -21    5.45    4.40
  -6  -4 -20    0.24    3.62
  -6   4 -20    0.58    4.37
  -6  -4 -19    3.29    3.87
  -6   4 -19   11.21    4.79
  -6   4 -18    5.69    4.28
  -6  -4 -18    9.26    3.86
  -6   4 -17    4.44    3.87
  -6  -4 -17    5.21    3.48
  -6   4 -16   -1.52    3.79
  -6  -4 -16   -0.62    3.17
  -6   4 -15   -0.74    3.65
  -6  -4 -15   -1.99    3.20
  -6   4 -14   30.35    4.80
  -6  -4 -14   29.94    4.49
  -6   4 -13    1.88    3.53
  -6   4 -13    7.35    2.26
  -6  -4 -13    1.46    2.83
  -6   4 -12    2.77    3.48
  -6   4 -12    4.03    2.10
  -6  -4 -12    2.44    2.75
  -6  -4 -11   25.98    3.86
  -6   4 -11   27.38    3.27
  -6   4 -11   34.70    4.71
  -6   4 -10   13.95    3.84
  -6  -4 -10   16.51    3.16
  -6   4 -10   14.41    2.57
  -6   4  -9   21.38    4.08
  -6   4  -9   22.86    3.01
  -6  -4  -9   24.79    3.62
  -6   4  -8   54.53    5.67
  -6   4  -8   45.23    4.71
  -6  -4  -8   50.53    5.17
  -6   4  -7   26.84    4.06
  -6   4  -7   17.28    2.81
  -6  -4  -7   21.14    3.37
  -6   4  -6    3.75    2.19
  -6  -4  -6    3.74    2.64
  -6   4  -5   26.05    3.25
  -6  -4  -5   27.64    3.67
  -6  -4  -4   60.23    5.50
  -6   4  -4   53.99    5.33
  -6  -4  -3   14.82    2.65
  -6   4  -3    7.81    2.44
  -6  -4  -2    2.26    2.16
  -6   4  -2    0.09    1.90
  -6   4  -2    4.31    2.26
  -6  -4  -1    2.18    1.97
  -6   4  -1    2.22    1.96
  -6   4  -1    3.51    2.22
  -6   4   0   43.86    4.30
  -6   4   0   37.62    4.12
  -6   4   1    1.25    2.17
  -6   4   1    0.51    2.27
  -6   4   2    1.59    2.34
  -6   4   2   -1.99    2.34
  -6   4   3    4.15    2.38
  -6   4   3    2.58    2.38
  -6  -4   4   35.42    4.56
  -6   4   4   35.22    4.11
  -6   4   4   38.79    4.22
  -6  -4   5   18.02    3.48
  -6   4   5   14.53    2.94
  -6  -4   6   14.60    3.16
  -6   4   6    8.72    2.72
  -6  -4   7   16.47    3.29
  -6   4   7   13.65    2.99
  -6  -4   8   31.35    4.24
  -6   4   8   30.96    3.98
  -6  -4   9    5.68    2.94
  -6   4   9   -1.66    2.58
  -6  -4  10    8.74    2.98
  -6   4  10    8.06    2.85
  -6  -4  11    7.97    3.03
  -6   4  11    0.64    2.72
  -6  -4  12    9.95    3.20
  -6   4  12    2.79    2.71
  -6  -4  13    9.24    3.03
  -6   4  13    8.00    2.85
  -6  -4  14   17.09    3.54
  -6   4  14   16.77    3.60
  -6  -4  15   11.76    3.45
  -6   4  15   11.71    3.39
  -6  -4  16   21.54    3.88
  -6   4  16   14.81    3.50
  -6  -4  17    9.33    3.56
  -6   4  17    5.05    3.04
  -6  -4  18    1.91    3.42
  -6   4  18    3.77    3.08
  -6  -4  19   66.33    6.89
  -6   4  19   62.43    6.70
  -6   4  20   19.51    4.01
  -6   4  21    0.22    3.44
  -6   4  22    5.19    3.54
  -6   4  23   -2.55    3.51
  -6   4  24   -1.67    3.50
  -6  -4  24   -4.20    3.86
  -6   4  25   -5.16    3.71
  -6  -4  25    5.33    3.82
  -6   4  26    7.66    3.71
  -6  -4  26    6.52    3.81
  -6   4  27    9.18    4.13
  -6  -4  27   16.62    4.53
  -6   4  28   -3.50    3.89
  -6  -4  28    1.93    4.09
  -6  -5 -28    1.31    4.29
  -6  -5 -27    1.28    4.51
  -6   5 -27    7.33    5.18
  -6  -5 -26    2.46    4.32
  -6   5 -26    6.40    5.00
  -6  -5 -25   -0.59    3.99
  -6   5 -25    2.07    4.86
  -6  -5 -24    2.29    4.00
  -6   5 -24    7.68    4.99
  -6   5 -23   -2.59    4.64
  -6  -5 -23   -0.27    4.01
  -6   5 -22   -0.31    4.43
  -6  -5 -22    1.87    3.95
  -6   5 -21    8.74    4.53
  -6  -5 -21    8.97    3.87
  -6   5 -20    9.34    4.31
  -6  -5 -20   10.35    3.82
  -6   5 -19    8.78    4.30
  -6  -5 -19   11.51    3.77
  -6   5 -18   21.45    4.80
  -6  -5 -18   12.18    3.87
  -6   5 -17   -0.27    3.87
  -6  -5 -17   -0.65    3.25
  -6   5 -16   30.69    5.17
  -6  -5 -16   24.71    4.32
  -6   5 -15   32.99    5.10
  -6  -5 -15   17.99    3.99
  -6   5 -14   16.38    4.36
  -6  -5 -14    9.65    3.25
  -6   5 -14   12.89    2.81
  -6   5 -13    2.68    3.79
  -6   5 -13    3.74    2.41
  -6  -5 -13    1.08    2.78
  -6   5 -12    0.70    3.51
  -6   5 -12    0.86    2.23
  -6  -5 -12    0.34    2.70
  -6   5 -11   11.74    3.88
  -6   5 -11   13.76    2.74
  -6  -5 -11   13.56    3.24
  -6  -5 -10   20.35    3.57
  -6   5 -10   31.62    4.50
  -6   5 -10   26.93    3.38
  -6   5  -9   23.72    3.25
  -6   5  -9   29.31    4.38
  -6  -5  -9   26.80    3.54
  -6   5  -8   14.62    2.72
  -6  -5  -8    8.21    2.72
  -6   5  -7    9.24    2.48
  -6  -5  -7    6.95    2.57
  -6   5  -6   24.35    3.31
  -6  -5  -6   25.02    3.44
  -6   5  -5    3.35    2.30
  -6  -5  -5   -1.46    2.48
  -6   5  -4   38.02    4.30
  -6  -5  -4   42.70    4.36
  -6   5  -3    1.92    1.82
  -6   5  -3    2.94    2.30
  -6  -5  -3    1.80    2.19
  -6  -5  -2   44.08    4.06
  -6   5  -2   35.88    4.24
  -6   5  -2   38.06    3.79
  -6   5  -1    1.60    2.43
  -6   5  -1    1.98    1.97
  -6  -5  -1    5.52    2.09
  -6   5   0   15.25    2.77
  -6   5   0   13.36    2.51
  -6   5   1    5.20    2.53
  -6   5   1    0.11    2.20
  -6   5   2   22.64    3.13
  -6   5   2    9.97    2.73
  -6   5   3    5.69    2.41
  -6   5   3   11.03    2.73
  -6   5   4   18.08    3.11
  -6   5   4   27.25    3.47
  -6   5   5   14.58    2.85
  -6  -5   5   11.71    3.42
  -6   5   5   10.90    2.75
  -6   5   6    1.09    2.47
  -6  -5   6    3.67    3.01
  -6   5   6    5.14    2.64
  -6   5   7    3.33    2.56
  -6  -5   7    7.27    2.91
  -6   5   8   39.10    4.41
  -6  -5   8   37.86    4.57
  -6   5   9    4.85    2.59
  -6  -5   9    5.35    2.93
  -6   5  10   24.41    3.57
  -6  -5  10   25.23    3.94
  -6   5  11   21.74    3.52
  -6  -5  11   23.30    3.80
  -6   5  12   -1.30    2.66
  -6  -5  12    5.51    3.05
  -6   5  13    7.99    2.83
  -6  -5  13    8.19    3.05
  -6   5  14    8.83    3.06
  -6  -5  14    9.44    3.37
  -6   5  15    9.66    3.28
  -6  -5  15    9.69    3.33
  -6   5  16    9.47    3.33
  -6  -5  16    9.35    3.34
  -6   5  17    2.70    3.26
  -6  -5  17    5.34    3.38
  -6   5  18   16.23    3.61
  -6   5  19   -1.02    3.30
  -6   5  20    7.62    3.54
  -6   5  21   -0.22    3.25
  -6   5  22    5.18    3.61
  -6  -5  22    0.95    3.52
  -6   5  23    1.86    3.40
  -6  -5  23   -2.19    3.97
  -6   5  24    5.96    3.61
  -6  -5  24   -1.75    3.79
  -6   5  25    7.66    3.59
  -6  -5  25    3.85    3.99
  -6   5  26    8.37    3.76
  -6  -5  26   12.66    4.24
  -6   5  27   -3.65    3.89
  -6  -5  27    2.98    4.05
  -6   5  28    0.27    3.70
  -6  -5  28   -2.51    4.25
  -6  -6 -28    4.33    4.65
  -6  -6 -27    2.89    4.24
  -6   6 -26   12.86    5.42
  -6  -6 -26    5.92    4.55
  -6   6 -25   19.09    5.60
  -6  -6 -25   12.61    4.61
  -6   6 -24    2.36    4.72
  -6  -6 -24   -1.73    4.23
  -6   6 -23   -2.94    4.31
  -6  -6 -23   -2.78    4.06
  -6   6 -22   -1.58    4.35
  -6  -6 -22   -0.27    3.64
  -6   6 -21   -4.29    4.65
  -6  -6 -21   -3.34    3.87
  -6   6 -20    3.28    4.19
  -6  -6 -20   -0.49    3.58
  -6   6 -19   -2.02    4.32
  -6  -6 -19    0.24    3.31
  -6   6 -18   -0.84    3.91
  -6  -6 -18    2.95    3.22
  -6   6 -17   -5.20    4.10
  -6  -6 -17    0.43    3.23
  -6   6 -16    0.54    3.78
  -6  -6 -16   -4.17    3.42
  -6   6 -15   25.70    3.72
  -6   6 -15   17.51    4.75
  -6  -6 -15   12.86    3.79
  -6   6 -14    5.57    2.75
  -6   6 -14    4.50    3.86
  -6  -6 -14   -1.32    3.22
  -6   6 -13   28.85    3.81
  -6   6 -13   31.84    5.08
  -6  -6 -13   18.83    3.79
  -6   6 -12   -1.24    2.48
  -6   6 -12    3.27    3.52
  -6  -6 -12   -2.91    2.87
  -6   6 -11   20.69    3.37
  -6   6 -11   25.94    4.29
  -6  -6 -11   21.36    3.46
  -6  -6 -10   12.25    3.07
  -6   6 -10   13.00    2.78
  -6   6 -10    8.22    3.68
  -6  -6  -9    7.09    2.67
  -6   6  -9    6.86    2.53
  -6   6  -8   24.62    3.38
  -6  -6  -8   27.08    3.47
  -6   6  -7   69.69    6.12
  -6  -6  -7   59.07    5.94
  -6  -6  -6   22.37    3.17
  -6   6  -6   22.40    3.33
  -6  -6  -5   33.71    3.88
  -6   6  -5   34.72    4.03
  -6  -6  -4   46.18    4.44
  -6   6  -4   35.41    4.40
  -6  -6  -3  194.84   16.21
  -6   6  -3  212.92   16.42
  -6   6  -2  141.77   11.75
  -6   6  -1   91.18    7.60
  -6   6  -1   80.44    7.19
  -6   6   0   29.39    3.50
  -6   6   0   28.59    3.82
  -6   6   1   65.17    5.79
  -6   6   1   50.93    5.32
  -6   6   2  108.79    8.55
  -6   6   2   82.83    8.14
  -6   6   3  280.04   22.40
  -6   6   3  286.66   22.27
  -6   6   4   55.05    5.50
  -6   6   4   60.41    5.78
  -6   6   5   27.37    3.76
  -6   6   5   22.13    3.37
  -6   6   6   18.55    3.43
  -6   6   6   13.72    2.94
  -6  -6   6   19.25    3.59
  -6  -6   7   75.55    7.13
  -6   6   7   67.66    6.58
  -6   6   7   73.66    6.86
  -6  -6   8    4.02    3.10
  -6   6   8    1.11    2.57
  -6   6   9    8.45    2.60
  -6  -6   9    3.07    3.02
  -6   6  10    7.97    2.66
  -6  -6  10    9.75    3.06
  -6   6  11   14.70    3.15
  -6  -6  11   13.70    3.30
  -6   6  12    8.46    2.88
  -6  -6  12    9.75    3.09
  -6  -6  13   38.13    4.49
  -6   6  13   26.27    4.04
  -6  -6  14   25.72    4.21
  -6   6  14   29.77    4.05
  -6  -6  15   35.07    4.90
  -6   6  15   38.96    4.66
  -6   6  16   14.72    3.40
  -6   6  17    9.55    3.11
  -6   6  18    1.77    2.98
  -6   6  19    4.27    3.15
  -6   6  20    6.10    3.29
  -6   6  21    9.99    3.40
  -6  -6  21    7.78    3.61
  -6   6  22    0.22    3.33
  -6  -6  22    1.64    3.44
  -6   6  23   -0.70    3.33
  -6  -6  23    2.88    3.59
  -6   6  24   -2.15    3.54
  -6  -6  24    2.25    3.70
  -6   6  25    1.72    3.61
  -6  -6  25    3.85    3.90
  -6   6  26   19.45    4.39
  -6  -6  26   13.16    4.46
  -6   6  27    6.22    3.83
  -6  -6  27    0.54    3.93
  -6  -7 -27    2.88    4.57
  -6  -7 -26   -0.62    4.26
  -6  -7 -25   15.12    4.65
  -6   7 -25    7.75    5.17
  -6  -7 -24    9.23    4.35
  -6   7 -24   10.59    4.94
  -6  -7 -23    6.72    4.10
  -6   7 -23    9.95    4.86
  -6  -7 -22    3.87    3.76
  -6   7 -22    0.97    4.56
  -6  -7 -21    2.72    3.68
  -6   7 -21   -2.19    4.43
  -6  -7 -20   10.69    3.60
  -6   7 -20   13.35    4.74
  -6  -7 -19    3.64    3.29
  -6   7 -19    0.30    4.19
  -6  -7 -18    7.20    3.40
  -6   7 -18    6.04    4.32
  -6  -7 -17    3.97    3.18
  -6   7 -17    2.53    4.02
  -6  -7 -16    1.60    3.06
  -6   7 -16    4.55    3.85
  -6   7 -16    6.22    3.05
  -6  -7 -15   -1.72    3.02
  -6   7 -15    2.32    3.83
  -6   7 -15    1.15    2.90
  -6  -7 -14   38.54    5.18
  -6   7 -14   51.22    5.19
  -6   7 -14   44.86    5.93
  -6   7 -13    2.93    3.77
  -6   7 -13    9.62    3.08
  -6  -7 -13    3.20    3.04
  -6   7 -12   16.95    4.18
  -6  -7 -12    7.20    3.26
  -6   7 -12   20.45    3.46
  -6  -7 -11    2.26    2.65
  -6   7 -11    3.88    2.68
  -6  -7 -10    7.01    2.69
  -6   7 -10    3.36    2.56
  -6  -7  -9    2.87    2.39
  -6   7  -9    2.45    2.43
  -6   7  -8   28.81    3.61
  -6  -7  -8   22.90    3.50
  -6   7  -7   23.05    3.36
  -6  -7  -7   10.61    2.80
  -6   7  -6   14.12    2.95
  -6  -7  -6   14.50    2.71
  -6   7  -5   11.13    2.73
  -6  -7  -5   10.82    2.37
  -6   7  -4    4.21    2.63
  -6   7  -3   44.66    4.99
  -6   7  -2   48.49    5.25
  -6   7  -1   33.16    4.58
  -6   7   0  214.90   16.33
  -6   7   0  190.61   15.94
  -6   7   1  200.12   16.12
  -6   7   1  197.82   15.76
  -6   7   2  181.93   14.97
  -6   7   2  185.39   14.69
  -6   7   3   64.11    5.96
  -6   7   3   54.40    5.54
  -6   7   4    3.11    2.28
  -6   7   4    2.54    2.70
  -6   7   5    4.05    2.22
  -6   7   5    5.46    2.83
  -6   7   6    3.68    2.40
  -6   7   6    1.47    2.79
  -6   7   7   48.08    5.05
  -6   7   7   41.35    4.60
  -6  -7   8   32.11    4.34
  -6   7   8   30.66    3.75
  -6   7   8   29.81    4.08
  -6  -7   9    4.18    3.22
  -6   7   9    6.18    2.50
  -6   7   9    8.96    3.10
  -6  -7  10    1.52    3.02
  -6   7  10   -1.75    2.45
  -6  -7  11    3.77    2.96
  -6   7  11    0.15    2.57
  -6   7  12   58.69    6.15
  -6  -7  12   67.05    6.36
  -6   7  13    3.43    2.66
  -6  -7  13    2.08    2.94
  -6   7  14   18.86    3.49
  -6  -7  14   17.40    3.69
  -6   7  15    3.18    3.00
  -6   7  16    5.34    3.08
  -6   7  17    8.99    3.22
  -6   7  18    3.18    3.18
  -6   7  19   -1.64    3.27
  -6  -7  19    2.60    3.44
  -6   7  20    4.04    3.31
  -6  -7  20    6.62    3.38
  -6   7  21   -1.98    3.39
  -6  -7  21    2.94    3.37
  -6   7  22   -5.21    3.52
  -6  -7  22   -0.23    3.41
  -6   7  23    8.17    3.73
  -6  -7  23    7.43    3.85
  -6   7  24    6.97    3.73
  -6  -7  24   14.74    4.17
  -6   7  25    0.74    3.73
  -6  -7  25    4.03    3.79
  -6   7  26   11.96    4.11
  -6  -7  26    5.22    4.04
  -6   7  27   11.50    4.13
  -6  -7  27   16.33    4.42
  -6  -8 -27   -0.63    4.16
  -6  -8 -26    6.27    4.20
  -6  -8 -25    2.87    4.18
  -6  -8 -24    4.69    3.81
  -6   8 -23    5.74    4.95
  -6  -8 -23    2.60    3.94
  -6   8 -22   -3.61    4.64
  -6  -8 -22    1.25    3.51
  -6   8 -21    8.28    4.61
  -6  -8 -21    1.44    3.44
  -6   8 -20    6.65    4.34
  -6  -8 -20    1.38    3.37
  -6   8 -19   -0.29    4.12
  -6  -8 -19    0.22    3.18
  -6   8 -18    8.75    4.27
  -6  -8 -18    7.36    3.25
  -6   8 -17    1.41    3.06
  -6   8 -17    5.43    3.90
  -6  -8 -17    3.82    3.08
  -6   8 -16    4.74    3.18
  -6   8 -16    7.93    3.81
  -6  -8 -16    4.23    2.83
  -6   8 -15    3.34    3.10
  -6   8 -15    1.56    3.55
  -6  -8 -15    2.39    2.87
  -6  -8 -14   43.30    5.33
  -6   8 -14   50.68    5.58
  -6   8 -13   12.48    3.50
  -6  -8 -13    7.30    3.06
  -6  -8 -12   86.33    8.68
  -6   8 -12  111.03    8.96
  -6  -8 -11   -1.09    2.76
  -6   8 -11    3.92    3.11
  -6  -8 -10    9.81    2.89
  -6   8 -10   14.67    3.17
  -6  -8  -9   22.39    3.44
  -6   8  -9   27.61    3.77
  -6  -8  -8   -2.03    2.41
  -6   8  -8    1.87    2.50
  -6  -8  -7    7.13    2.46
  -6   8  -7    9.14    3.01
  -6   8  -6   -0.15    2.73
  -6   8  -5  136.43   11.45
  -6   8  -4  122.15   10.47
  -6   8  -3   36.59    4.54
  -6   8  -2  605.90   46.86
  -6   8  -1   45.72    5.16
  -6   8   0  347.82   27.37
  -6   8   1  100.97    9.00
  -6   8   2  251.65   23.06
  -6   8   2  357.36   23.67
  -6   8   3   46.22    4.86
  -6   8   3   54.53    5.46
  -6   8   4   99.72    7.84
  -6   8   4   69.80    7.12
  -6   8   5   98.56    8.25
  -6   8   5   83.34    7.78
  -6   8   6    4.94    2.89
  -6   8   6    5.90    2.29
  -6   8   7   15.51    2.89
  -6   8   7   21.71    3.50
  -6   8   8    3.56    2.33
  -6   8   8    3.51    2.76
  -6   8   9   13.17    2.93
  -6   8   9   19.71    3.49
  -6   8  10   17.10    3.26
  -6   8  10   24.48    3.76
  -6  -8  10   24.40    4.02
  -6  -8  11   11.26    3.37
  -6   8  11    9.60    2.76
  -6  -8  12   53.19    5.53
  -6   8  12   33.30    4.70
  -6   8  13    6.37    2.97
  -6   8  14    7.94    3.15
  -6   8  15   -2.81    2.91
  -6   8  16    4.03    2.90
  -6   8  17    3.43    2.75
  -6  -8  18    5.54    3.24
  -6   8  18    1.39    3.02
  -6  -8  19    4.99    3.40
  -6   8  19    5.13    3.20
  -6  -8  20   -2.69    3.53
  -6   8  20    1.70    3.29
  -6  -8  21   -0.91    3.41
  -6   8  21    0.22    3.22
  -6  -8  22    2.83    3.63
  -6   8  22    4.76    3.48
  -6  -8  23    2.65    3.58
  -6   8  23    1.17    3.40
  -6  -8  24    4.46    3.67
  -6   8  24    3.40    3.54
  -6  -8  25    7.62    3.98
  -6   8  25    4.00    3.64
  -6  -8  26    2.60    3.76
  -6   8  26    2.83    3.74
  -6  -9 -27    0.31    4.42
  -6  -9 -26    0.89    4.12
  -6  -9 -25   -0.85    3.94
  -6  -9 -24    1.37    4.02
  -6  -9 -23   11.28    4.20
  -6  -9 -22   -4.78    3.80
  -6   9 -21    6.84    4.43
  -6  -9 -21   -0.24    3.51
  -6   9 -20   -3.58    4.18
  -6  -9 -20    5.53    3.36
  -6   9 -19    2.02    4.01
  -6  -9 -19   -2.65    3.21
  -6   9 -18    2.83    3.84
  -6  -9 -18   -0.63    3.08
  -6   9 -17    4.98    4.12
  -6   9 -17    4.14    3.25
  -6  -9 -17   -1.21    3.01
  -6   9 -16    0.82    4.10
  -6   9 -16    9.96    3.19
  -6  -9 -16    4.04    2.98
  -6   9 -15   13.89    3.60
  -6  -9 -15    4.78    2.96
  -6   9 -14   15.23    3.64
  -6  -9 -14    9.81    3.10
  -6   9 -13   21.15    3.93
  -6  -9 -13    9.34    3.17
  -6   9 -12    3.76    3.48
  -6  -9 -12   -0.32    2.75
  -6   9 -11   12.19    3.41
  -6  -9 -11    5.70    2.75
  -6   9 -10   10.87    3.36
  -6   9  -9    2.25    2.96
  -6  -9  -9    1.66    2.34
  -6   9  -8   19.67    3.55
  -6   9  -7    7.71    3.06
  -6   9  -6   15.99    3.48
  -6   9  -5   33.33    4.25
  -6   9  -4   21.14    3.62
  -6   9  -3   10.91    3.07
  -6   9  -2   12.08    3.19
  -6   9  -1    9.79    3.28
  -6   9   0   14.06    3.41
  -6   9   1   15.22    3.28
  -6   9   2   12.41    3.24
  -6   9   3   14.66    2.74
  -6   9   3   22.46    3.55
  -6   9   4    6.19    2.31
  -6   9   4    6.89    3.01
  -6   9   5   27.39    3.64
  -6   9   5   39.29    4.46
  -6   9   6   23.93    3.32
  -6   9   6   26.83    3.89
  -6   9   7    3.00    2.26
  -6   9   7    4.50    3.03
  -6   9   8    5.46    3.04
  -6   9   8    0.52    2.21
  -6   9   9   12.05    3.31
  -6   9   9    5.33    2.58
  -6   9  10    8.61    3.05
  -6   9  10    0.99    2.52
  -6   9  11   10.12    3.41
  -6   9  11    4.46    2.60
  -6   9  12   11.79    2.92
  -6   9  13   22.05    3.59
  -6   9  14    5.16    2.91
  -6   9  15    7.41    3.01
  -6   9  16    1.32    2.89
  -6  -9  16    3.77    3.33
  -6   9  17    6.47    3.14
  -6  -9  17    9.37    3.49
  -6   9  18   -2.65    3.09
  -6  -9  18   -0.42    3.11
  -6   9  19    4.02    3.22
  -6  -9  19    3.04    3.39
  -6   9  20    1.31    3.37
  -6  -9  20    2.66    3.28
  -6   9  21    0.23    3.41
  -6  -9  21   -1.60    3.45
  -6   9  22    3.49    3.46
  -6  -9  22    2.58    3.43
  -6   9  23    0.24    3.63
  -6  -9  23    8.97    3.83
  -6   9  24    5.43    3.73
  -6  -9  24   -1.74    3.67
  -6   9  25   11.68    4.08
  -6  -9  25   10.67    4.02
  -6   9  26    2.33    3.64
  -6  -9  26    4.21    4.00
  -6 -10 -26    1.50    4.30
  -6 -10 -25    5.18    4.10
  -6 -10 -24    8.28    4.05
  -6 -10 -23    3.70    3.74
  -6 -10 -22    8.84    3.77
  -6 -10 -21    1.69    3.39
  -6 -10 -20   10.41    3.58
  -6 -10 -19   -1.33    3.19
  -6  10 -19   -1.49    4.13
  -6 -10 -18    1.90    3.19
  -6  10 -18    0.80    3.36
  -6 -10 -17   -2.01    3.04
  -6  10 -17    0.20    3.32
  -6 -10 -16   -0.77    2.99
  -6  10 -16    0.60    3.43
  -6 -10 -15    3.12    2.81
  -6  10 -15   -0.60    3.30
  -6 -10 -14    3.84    2.93
  -6  10 -14    6.86    3.49
  -6 -10 -13    5.82    2.91
  -6  10 -13   16.62    3.79
  -6 -10 -12   14.21    3.29
  -6  10 -12   29.33    4.25
  -6 -10 -11    7.66    2.91
  -6  10 -11   20.38    3.92
  -6  10 -10   54.86    6.02
  -6  10  -9    3.72    3.17
  -6  10  -8   13.98    3.59
  -6  10  -7   -0.18    3.06
  -6  10  -6    1.25    2.90
  -6  10  -5   11.59    3.22
  -6  10  -4    4.72    2.98
  -6  10  -3    3.16    3.00
  -6  10  -2   12.21    3.34
  -6  10  -1    9.79    3.34
  -6  10   0   14.98    3.60
  -6  10   1   10.13    3.16
  -6  10   2   26.15    4.04
  -6  10   3   10.46    3.25
  -6  10   4   12.22    3.40
  -6  10   5    3.05    2.18
  -6  10   5    7.32    2.95
  -6  10   6    2.73    2.19
  -6  10   6    4.95    3.01
  -6  10   7   -1.12    2.20
  -6  10   7    5.68    3.04
  -6  10   8    8.01    2.48
  -6  10   8   12.20    3.44
  -6  10   9   -1.65    2.52
  -6  10   9    5.58    3.16
  -6  10  10   37.00    4.60
  -6  10  10   44.79    5.11
  -6  10  11    1.98    2.57
  -6  10  11    7.50    3.32
  -6  10  12    7.51    2.96
  -6  10  13    2.85    2.85
  -6  10  14    8.23    3.08
  -6  10  15    3.66    2.93
  -6 -10  15    5.85    3.45
  -6  10  16    4.77    2.94
  -6 -10  16    3.94    3.31
  -6  10  17    1.79    2.95
  -6 -10  17    1.33    3.39
  -6  10  18    0.83    3.04
  -6 -10  18   -2.25    3.47
  -6  10  19    6.65    3.28
  -6 -10  19    0.23    3.35
  -6  10  20    2.00    3.46
  -6 -10  20   -1.13    3.45
  -6  10  21    9.67    3.68
  -6 -10  21    3.45    3.49
  -6  10  22    3.81    3.59
  -6 -10  22    7.26    3.70
  -6  10  23    2.46    3.57
  -6 -10  23    4.07    3.71
  -6  10  24    1.01    3.67
  -6 -10  24   -2.23    3.66
  -6  10  25    4.43    3.80
  -6 -10  25   11.17    3.99
  -6 -11 -25    4.94    4.19
  -6 -11 -24    1.95    3.86
  -6  11 -23    6.03    4.93
  -6 -11 -23    1.60    3.76
  -6 -11 -22   -2.29    3.90
  -6 -11 -21    7.31    3.63
  -6 -11 -20    1.63    3.40
  -6 -11 -19    2.44    3.17
  -6  11 -19    9.53    3.83
  -6 -11 -18    0.85    3.09
  -6  11 -18   -0.43    3.60
  -6 -11 -17   -1.42    3.02
  -6  11 -17   -0.42    3.51
  -6 -11 -16   -0.96    2.82
  -6  11 -16   -4.47    3.48
  -6 -11 -15    6.61    2.95
  -6  11 -15    0.21    3.40
  -6 -11 -14    2.62    2.81
  -6  11 -14    7.23    3.61
  -6  11 -13    2.13    3.38
  -6  11 -12    8.37    3.76
  -6  11 -11    8.78    3.50
  -6  11 -10    4.50    3.33
  -6  11  -9    7.41    3.41
  -6  11  -8    3.56    3.13
  -6  11  -7    3.10    3.23
  -6  11  -6    4.40    3.08
  -6  11  -5   13.89    3.51
  -6  11  -4    7.29    3.38
  -6  11  -3   47.01    5.39
  -6  11  -2   12.86    3.58
  -6  11  -1   61.34    6.39
  -6  11   0  102.32    9.35
  -6  11   1   55.69    6.08
  -6  11   2   17.53    3.61
  -6  11   3   18.94    3.75
  -6  11   4    5.44    3.32
  -6  11   5   21.24    3.88
  -6  11   6   11.95    3.56
  -6  11   7   -1.25    2.16
  -6  11   7    2.20    3.16
  -6  11   8   -0.26    2.22
  -6  11   8    1.80    3.02
  -6  11   9    0.56    2.35
  -6  11   9    4.63    3.19
  -6  11  10    9.81    2.70
  -6  11  10    7.31    3.33
  -6  11  11    3.67    2.55
  -6  11  12   18.97    3.35
  -6  11  13   -0.17    2.68
  -6  11  14    2.63    2.88
  -6  11  15   -3.30    2.89
  -6  11  16    0.19    2.83
  -6 -11  17    2.49    3.36
  -6  11  17   -0.40    3.06
  -6 -11  18    0.70    3.48
  -6  11  18    0.21    3.17
  -6 -11  19   11.08    3.82
  -6  11  19    4.96    3.40
  -6 -11  20    7.67    3.88
  -6  11  20   10.80    3.68
  -6 -11  21   13.43    4.04
  -6  11  21    4.66    3.65
  -6 -11  22    1.00    3.74
  -6  11  22    6.51    3.84
  -6 -11  23    9.54    3.94
  -6  11  23    5.48    3.85
  -6 -11  24   -2.57    4.00
  -6  11  24   -0.77    3.64
  -6  11  25   -1.33    3.96
  -6 -12 -25    6.47    4.28
  -6 -12 -24   14.34    4.63
  -6 -12 -23   -5.65    4.09
  -6 -12 -22    3.61    3.80
  -6 -12 -21   -0.98    3.55
  -6 -12 -20   -4.45    3.55
  -6 -12 -19   -0.67    3.30
  -6  12 -19   -0.22    3.70
  -6 -12 -18    7.47    3.41
  -6  12 -18    8.72    3.98
  -6 -12 -17   -2.43    3.30
  -6  12 -17    3.14    3.49
  -6  12 -16   -1.13    3.71
  -6  12 -15   -4.96    3.80
  -6  12 -14    6.77    3.71
  -6  12 -13    7.48    3.87
  -6  12 -12    6.17    3.76
  -6  12 -11    5.93    3.79
  -6  12 -10    2.43    3.49
  -6  12  -9    6.92    3.58
  -6  12  -8    9.26    3.57
  -6  12  -7    2.50    3.27
  -6  12  -6   -0.62    3.22
  -6  12  -5    0.81    3.27
  -6  12  -4    7.06    3.55
  -6  12  -3    9.10    3.42
  -6  12  -2   28.31    4.23
  -6  12  -1   19.14    4.06
  -6  12   0   20.19    4.16
  -6  12   1   54.68    6.07
  -6  12   2   17.85    3.82
  -6  12   3    3.06    3.25
  -6  12   4    2.87    3.22
  -6  12   5    8.88    3.35
  -6  12   6    0.83    3.08
  -6  12   7    6.96    3.50
  -6  12   8   15.87    3.80
  -6  12   9    0.56    2.37
  -6  12   9    1.69    3.16
  -6  12  10    0.15    2.38
  -6  12  11   -0.15    2.59
  -6  12  12   -0.80    2.61
  -6  12  13    7.09    2.84
  -6  12  13    5.94    3.50
  -6  12  14    3.89    2.91
  -6  12  14    1.12    3.40
  -6  12  15    2.04    2.91
  -6  12  16    4.83    2.99
  -6  12  17    2.02    3.05
  -6  12  18    5.67    3.44
  -6  12  19    3.27    3.35
  -6 -12  20   -1.22    3.50
  -6  12  20    4.53    3.61
  -6 -12  21    3.98    3.79
  -6  12  21   -2.12    3.52
  -6 -12  22   10.24    4.02
  -6  12  22    5.37    3.83
  -6 -12  23    3.92    3.95
  -6  12  23    0.25    3.71
  -6  12  24   21.20    4.89
  -6 -13 -24    3.41    3.99
  -6 -13 -23   16.04    4.56
  -6 -13 -22   -0.78    3.98
  -6  13 -20   -0.23    3.88
  -6  13 -19    4.48    3.98
  -6  13 -18   -0.24    3.78
  -6  13 -17    2.13    3.80
  -6  13 -16    8.08    4.03
  -6  13 -15    9.28    4.11
  -6  13 -14   -0.24    3.70
  -6  13 -13    7.20    3.99
  -6  13 -12    3.87    3.80
  -6  13 -11    5.80    3.86
  -6  13 -10    2.11    3.67
  -6  13  -9    0.23    3.61
  -6  13  -8   -1.57    3.40
  -6  13  -7    2.22    3.65
  -6  13  -6   12.41    3.78
  -6  13  -5   23.01    4.21
  -6  13  -4    9.61    3.72
  -6  13  -3   16.40    3.89
  -6  13  -2    5.03    3.57
  -6  13  -1    8.58    3.55
  -6  13   0   46.14    5.52
  -6  13   1   11.04    3.85
  -6  13   2   22.15    4.08
  -6  13   3    8.60    3.54
  -6  13   4    2.37    3.38
  -6  13   5    5.43    3.48
  -6  13   6    6.11    3.57
  -6  13   7    7.95    3.52
  -6  13   8    1.56    3.29
  -6  13  11    4.61    2.67
  -6  13  12    2.50    3.52
  -6  13  12    3.71    2.64
  -6  13  13    2.29    3.54
  -6  13  13    9.16    2.95
  -6  13  14    2.79    3.41
  -6  13  14   -4.98    2.88
  -6  13  15    6.70    2.94
  -6  13  16    5.64    3.12
  -6  13  17    0.61    3.13
  -6  13  18    1.27    3.20
  -6  13  19    5.73    3.51
  -6  13  20    4.35    3.51
  -6  13  21   14.10    4.08
  -6  13  22   14.60    4.26
  -6  13  23    5.12    3.95
  -6  14 -20    4.68    4.09
  -6  14 -19    5.45    4.15
  -6  14 -18    6.73    4.06
  -6  14 -17    6.23    4.11
  -6  14 -16   11.50    4.19
  -6  14 -15   11.53    4.22
  -6  14 -14   -2.77    3.95
  -6  14 -13   10.87    4.21
  -6  14 -12   -0.76    4.01
  -6  14 -11   13.77    4.44
  -6  14 -10    1.49    3.74
  -6  14  -9    1.45    3.86
  -6  14  -8   -2.61    3.79
  -6  14  -7    3.75    3.61
  -6  14  -6   -1.63    3.71
  -6  14  -5    0.23    3.52
  -6  14  -4    0.68    3.39
  -6  14  -3    6.54    3.60
  -6  14  -2    2.43    3.36
  -6  14  -1    6.20    3.57
  -6  14   0    6.46    3.65
  -6  14   1    2.03    3.49
  -6  14   2   -0.90    3.50
  -6  14   3    0.68    3.52
  -6  14   4   -0.45    3.38
  -6  14   5    0.45    3.42
  -6  14   6    0.23    3.41
  -6  14  11    9.86    3.86
  -6  14  12    2.60    3.57
  -6  14  13    6.47    3.83
  -6  14  13    1.53    2.86
  -6  14  14   -2.41    3.54
  -6  14  14    2.15    2.82
  -6  14  15   -0.49    3.59
  -6  14  15    0.56    3.02
  -6  14  16    0.98    3.09
  -6  14  17   -3.27    3.29
  -6  14  18    1.49    3.22
  -6  14  19   -2.44    3.64
  -6  14  20   -0.46    3.65
  -6  14  21   14.96    4.14
  -6  14  22   12.75    4.23
  -6  15 -21    1.29    4.22
  -6  15 -20    5.72    4.45
  -6  15 -19   11.44    4.49
  -6  15 -18    9.94    4.44
  -6  15 -17   13.68    4.59
  -6  15 -16    3.41    4.15
  -6  15 -15    3.16    4.15
  -6  15 -14    2.38    4.02
  -6  15 -13    4.78    4.32
  -6  15 -12    2.41    4.11
  -6  15 -11    2.68    4.06
  -6  15 -10    4.69    4.12
  -6  15  -9    3.06    4.09
  -6  15  -8   -4.25    3.96
  -6  15  -7   11.86    4.07
  -6  15  -6   14.45    4.43
  -6  15  -5    6.22    3.75
  -6  15  -4    3.09    3.65
  -6  15  -3    6.17    3.75
  -6  15  -2   15.57    3.97
  -6  15  -1    2.09    3.47
  -6  15   0    3.02    3.48
  -6  15   1    1.89    3.55
  -6  15   2   12.74    4.10
  -6  15   3    9.22    3.83
  -6  15   4    0.48    3.51
  -6  15   5    9.06    3.90
  -6  15  10    5.86    3.84
  -6  15  11    0.98    3.77
  -6  15  12    2.46    3.83
  -6  15  13    9.74    3.90
  -6  15  14   -3.27    3.86
  -6  15  15   -1.53    3.76
  -6  15  16   -2.19    3.04
  -6  15  17   13.28    3.63
  -6  15  18    1.52    3.53
  -6  15  19   -4.28    3.95
  -6  15  20   21.34    4.58
  -6  15  21   12.90    4.11
  -6  16 -20   14.17    4.74
  -6  16 -19   11.25    4.67
  -6  16 -18   45.80    6.52
  -6  16 -17   18.19    4.98
  -6  16 -16    2.49    4.35
  -6  16 -15   -1.38    4.31
  -6  16 -14    1.11    4.27
  -6  16 -13    6.69    4.46
  -6  16 -12    7.88    4.61
  -6  16 -11    4.23    4.47
  -6  16 -10    3.01    4.33
  -6  16  -9    4.55    4.03
  -6  16  -8    9.19    4.30
  -6  16  -7    7.27    4.09
  -6  16  -6   37.80    5.78
  -6  16  -5   35.23    5.41
  -6  16  -4    1.75    3.75
  -6  16  -3    9.96    4.02
  -6  16  -2   14.45    4.17
  -6  16  -1   26.56    4.97
  -6  16   0   18.03    4.43
  -6  16   1   43.08    5.79
  -6  16   2    3.77    3.80
  -6  16   3    8.73    3.92
  -6  16   4    3.73    3.77
  -6  16   9   12.32    4.36
  -6  16  10    4.37    3.95
  -6  16  11    4.61    3.87
  -6  16  12    8.20    3.91
  -6  16  13    2.34    4.05
  -6  16  14   -1.05    3.96
  -6  16  15    6.62    4.10
  -6  16  16    7.26    4.17
  -6  16  19   -8.74    4.34
  -6  16  20    8.81    3.98
  -6  17 -17   28.84    5.73
  -6  17 -16   10.42    4.92
  -6  17 -15   29.65    5.67
  -6  17 -14    4.98    4.75
  -6  17 -13   23.64    5.40
  -6  17 -12    0.59    4.43
  -6  17 -11    4.72    4.46
  -6  17 -10   -0.29    4.28
  -6  17  -9   -0.28    4.10
  -6  17  -8   -3.85    4.34
  -6  17  -7    5.71    4.19
  -6  17  -6   -2.69    4.04
  -6  17  -5    8.50    4.25
  -6  17  -4   -0.52    4.03
  -6  17  -3    6.52    3.82
  -6  17  -2    2.56    3.95
  -6  17  -1   -1.79    3.80
  -6  17   0   -0.25    3.75
  -6  17   1    5.15    3.91
  -6  17   2    2.36    3.88
  -6  17   3    4.95    4.06
  -6  17   8    9.00    4.17
  -6  17   9   -1.87    4.16
  -6  17  10    2.41    3.96
  -6  17  11    9.91    4.29
  -6  17  12    1.88    3.87
  -6  17  13   13.77    4.54
  -6  17  14    2.73    4.11
  -6  17  15    5.50    4.48
  -6  18 -13   16.39    5.06
  -6  18 -12    2.48    4.90
  -6  18 -11   18.50    5.40
  -6  18 -10    3.90    4.60
  -6  18  -9    4.69    4.51
  -6  18  -8    5.17    4.44
  -6  18  -7    3.98    4.28
  -6  18  -6    4.74    4.31
  -6  18  -5    2.48    4.20
  -6  18  -4    9.57    4.32
  -6  18  -3   -0.27    3.95
  -6  18  -2    7.77    4.12
  -6  18  -1   11.45    4.27
  -6  18   0   -1.06    4.11
  -6  18   1   20.67    4.85
  -6  18   2   10.96    4.42
  -6  18   7    1.64    4.02
  -6  18   8    6.89    4.36
  -6  18   9    6.12    4.20
  -6  18  10   16.85    4.72
  -6  18  11   12.25    4.45
  -6  18  12   17.57    4.75
  -6  19  -8    5.96    4.50
  -6  19  -7   25.10    5.26
  -6  19  -6   11.34    4.76
  -6  19  -5    3.16    4.35
  -6  19  -4    5.13    4.46
  -6  19  -3   -0.28    4.41
  -6  19  -2    1.68    4.17
  -6  19  -1    5.55    4.30
  -6  19   0   -1.66    4.16
  -6  19   1    2.79    4.35
  -6  19   5    1.69    4.39
  -6  19   6    9.36    4.51
  -6  19   7    5.68    4.49
  -5   0 -30    4.90    4.48
  -5   0 -29    3.81    4.48
  -5   0 -28    5.53    4.25
  -5   0 -27    5.64    4.32
  -5   0 -26   -7.16    4.39
  -5   0 -25   -4.70    4.24
  -5   0 -24   -0.53    3.69
  -5   0 -23   45.21    5.89
  -5   0 -22    2.23    3.80
  -5   0 -21    8.09    4.03
  -5   0 -20    0.23    3.54
  -5   0 -19  105.01    9.99
  -5   0 -18    1.05    3.41
  -5   0 -17  398.60   31.46
  -5   0 -16   -1.17    3.19
  -5   0 -15   47.87    5.34
  -5   0 -14   -0.18    2.76
  -5   0 -13    7.15    3.10
  -5   0 -13   16.41    1.93
  -5   0 -12    2.03    2.60
  -5   0 -12   -0.45    1.29
  -5   0 -11   30.72    3.04
  -5   0 -11   38.38    4.21
  -5   0 -10   -2.00    2.63
  -5   0 -10   -0.41    1.31
  -5   0  -9   10.66    2.91
  -5   0  -9    8.01    1.54
  -5   0  -8    1.48    2.59
  -5   0  -8    0.80    1.31
  -5   0  -7   88.19    7.29
  -5   0  -7   96.18    8.08
  -5   0  -6    1.62    1.41
  -5   0  -6    1.86    2.47
  -5   0  -5   62.34    5.53
  -5   0  -5   79.83    6.33
  -5   0  -4    0.54    2.33
  -5   0  -4   -1.53    1.40
  -5   0  -3    7.67    2.41
  -5   0  -3    3.97    1.57
  -5   0  -2   -0.93    2.05
  -5   0  -1    1.57    1.80
  -5   0   0    2.25    1.92
  -5   0   1    1.66    2.04
  -5   0   2   -0.44    1.93
  -5   0   3    2.04    2.14
  -5   0   4   -1.08    2.07
  -5   0   5   11.52    2.54
  -5   0   6   -0.63    2.10
  -5   0   7   80.55    7.13
  -5   0   8    2.48    2.30
  -5   0   9   18.71    3.06
  -5   0  10    2.20    2.30
  -5   0  11   12.19    2.94
  -5   0  12   -0.15    2.45
  -5   0  13   24.19    3.51
  -5   0  14    0.95    2.52
  -5   0  15   21.25    3.58
  -5   0  16   -4.16    2.82
  -5   0  17  166.09   13.81
  -5   0  18   -2.67    3.24
  -5   0  19  298.95   23.84
  -5   0  20   -0.38    3.06
  -5   0  25    1.56    3.38
  -5   0  26    2.99    3.50
  -5   0  27   21.65    4.48
  -5   0  28    1.97    3.68
  -5   0  29    0.51    3.59
  -5   0  30   -3.69    3.94
  -5   0  31    6.81    4.29
  -5  -1 -30    2.61    4.42
  -5   1 -29   -1.93    4.62
  -5  -1 -29    5.68    4.38
  -5   1 -28    0.31    4.19
  -5  -1 -28   -2.13    4.27
  -5   1 -27    3.30    4.11
  -5  -1 -27   -2.94    4.03
  -5  -1 -26   -0.28    3.98
  -5   1 -26    2.61    4.16
  -5   1 -25    2.80    3.87
  -5  -1 -25    1.65    3.88
  -5  -1 -24    3.97    4.01
  -5   1 -24   11.35    4.14
  -5   1 -23    1.82    3.66
  -5  -1 -23    1.79    3.91
  -5   1 -22    5.02    3.86
  -5  -1 -22   14.00    3.92
  -5   1 -21   11.60    3.87
  -5  -1 -21   12.28    3.87
  -5   1 -20   87.57    8.45
  -5  -1 -20   80.57    8.28
  -5   1 -19  146.65   12.70
  -5  -1 -19  142.49   12.57
  -5  -1 -18   25.06    4.30
  -5   1 -18   25.79    4.38
  -5   1 -17   48.18    5.78
  -5  -1 -17   45.31    5.59
  -5   1 -16   21.72    4.01
  -5  -1 -16   17.64    3.99
  -5  -1 -15    3.12    3.05
  -5   1 -15    0.78    3.17
  -5   1 -14    9.35    1.86
  -5   1 -14    7.26    3.22
  -5  -1 -14   10.88    3.17
  -5   1 -13   15.54    2.08
  -5  -1 -13   13.22    3.10
  -5   1 -13   14.27    3.31
  -5  -1 -12   15.12    3.26
  -5   1 -12   16.54    3.69
  -5   1 -12   21.51    2.31
  -5  -1 -11    9.47    2.84
  -5   1 -11   11.55    3.30
  -5   1 -11   12.91    1.89
  -5  -1 -11   12.89    1.61
  -5  -1 -10   -0.15    2.39
  -5   1 -10   -2.01    3.00
  -5  -1 -10    4.20    1.21
  -5   1 -10    2.92    1.59
  -5   1  -9   55.79    5.37
  -5  -1  -9   50.64    5.00
  -5   1  -9   43.52    4.35
  -5  -1  -9   51.60    4.17
  -5  -1  -8   88.07    7.85
  -5   1  -8   90.51    7.98
  -5   1  -8   84.17    7.18
  -5  -1  -8   89.75    7.03
  -5  -1  -7  181.36   14.08
  -5   1  -7  191.60   14.16
  -5  -1  -7  165.31   13.31
  -5   1  -7  169.40   13.46
  -5   1  -6   12.22    2.99
  -5   1  -6   14.85    2.10
  -5  -1  -6    7.67    2.79
  -5  -1  -5   45.87    4.60
  -5   1  -5   41.88    3.99
  -5   1  -5   44.04    4.68
  -5   1  -4   59.30    5.05
  -5  -1  -4   53.68    5.50
  -5   1  -4   60.03    5.69
  -5   1  -3   27.39    3.36
  -5   1  -3   19.86    2.55
  -5  -1  -3   26.44    3.18
  -5   1  -2   17.70    2.33
  -5  -1  -2   18.66    2.80
  -5   1  -1   17.61    2.53
  -5   1  -1   16.89    2.33
  -5  -1  -1   20.85    2.67
  -5   1   0   -1.14    1.59
  -5  -1   0    0.76    1.90
  -5   1   0    4.05    1.83
  -5   1   1   13.63    2.51
  -5  -1   1   13.62    2.41
  -5  -1   2   13.47    2.55
  -5   1   2   11.89    2.52
  -5  -1   3   16.38    2.69
  -5   1   3   11.36    2.63
  -5   1   4   68.63    6.11
  -5  -1   4   67.19    6.14
  -5   1   5   16.81    2.86
  -5  -1   5   19.23    2.97
  -5   1   6   38.98    4.16
  -5  -1   6   39.79    4.26
  -5  -1   7  150.59   12.86
  -5   1   7  164.08   12.82
  -5  -1   8   85.42    7.75
  -5   1   8   89.87    7.72
  -5   1   9   42.68    4.36
  -5  -1   9   35.30    4.32
  -5  -1  10   13.22    2.86
  -5   1  10   12.22    2.75
  -5   1  11   18.02    2.94
  -5  -1  11   12.23    2.84
  -5   1  12   24.59    3.46
  -5  -1  12   27.05    3.58
  -5   1  13    1.04    2.46
  -5  -1  13    6.71    2.63
  -5   1  14    6.16    2.66
  -5  -1  14    2.86    2.85
  -5  -1  15   29.56    3.90
  -5   1  15   24.56    3.68
  -5   1  16   36.28    4.45
  -5  -1  16   33.40    4.46
  -5   1  17  104.15    9.26
  -5  -1  17  105.75    9.34
  -5  -1  18    6.71    3.37
  -5   1  18   13.72    3.46
  -5   1  19  104.26    9.46
  -5  -1  19  106.30    9.51
  -5   1  20   59.74    6.34
  -5   1  21   15.01    3.59
  -5   1  22    1.19    3.12
  -5  -1  24    9.19    3.67
  -5  -1  25   -0.23    3.48
  -5  -1  26   -0.70    3.32
  -5  -1  27    1.45    3.38
  -5   1  27    1.66    3.43
  -5  -1  28    2.26    3.61
  -5   1  28   -1.46    3.59
  -5  -1  29    7.26    3.97
  -5   1  29    4.28    3.71
  -5  -1  30    9.37    4.30
  -5   1  30    6.77    4.00
  -5  -1  31    3.32    4.21
  -5   1  31    3.22    4.03
  -5  -2 -30    0.32    4.34
  -5  -2 -29    0.63    4.16
  -5  -2 -28   -1.83    4.32
  -5  -2 -27    7.06    4.32
  -5   2 -27    4.01    4.45
  -5  -2 -26    0.57    4.25
  -5   2 -26    7.16    4.34
  -5  -2 -25    0.55    3.84
  -5   2 -25   -0.86    3.92
  -5  -2 -24   12.19    4.25
  -5   2 -24   11.12    4.22
  -5  -2 -23    8.67    3.93
  -5   2 -23    5.10    3.95
  -5  -2 -22    0.25    3.45
  -5   2 -22   12.77    4.14
  -5  -2 -21   23.12    4.31
  -5   2 -21   24.09    4.57
  -5  -2 -20    8.16    3.82
  -5   2 -20   15.47    4.45
  -5   2 -19  164.43   13.83
  -5  -2 -19  154.25   13.56
  -5  -2 -18    7.31    3.41
  -5   2 -18    6.61    3.70
  -5   2 -17   62.23    6.40
  -5  -2 -17   41.94    5.60
  -5  -2 -16   59.79    6.63
  -5   2 -16   71.78    6.99
  -5  -2 -15   33.17    4.50
  -5   2 -15   29.62    4.64
  -5   2 -15   33.75    3.48
  -5   2 -14   17.36    2.39
  -5   2 -14   12.32    3.71
  -5  -2 -14    7.28    3.17
  -5   2 -13   17.24    2.45
  -5  -2 -13   15.85    3.18
  -5   2 -12   12.44    2.12
  -5   2 -12   18.57    3.78
  -5  -2 -12    9.60    2.89
  -5  -2 -11  105.68    9.80
  -5   2 -11  128.90   10.28
  -5   2 -11  116.59    9.36
  -5   2 -10    9.57    1.93
  -5  -2 -10    3.42    2.44
  -5   2 -10    5.68    2.86
  -5   2  -9    6.24    1.75
  -5  -2  -9    6.70    2.38
  -5   2  -9    5.64    2.92
  -5   2  -8    1.28    1.62
  -5   2  -8    0.17    2.71
  -5  -2  -8    0.93    2.26
  -5   2  -7  131.87    9.96
  -5  -2  -7  126.15    9.62
  -5   2  -7  100.70    9.14
  -5   2  -6   42.19    4.40
  -5  -2  -6   35.90    4.06
  -5   2  -6   33.84    3.56
  -5   2  -5  276.17   21.22
  -5   2  -5  257.03   20.73
  -5  -2  -5  277.14   21.08
  -5   2  -4    9.86    2.04
  -5   2  -4   15.66    2.84
  -5  -2  -4   14.33    2.65
  -5   2  -3   26.30    2.96
  -5  -2  -3   25.86    3.21
  -5   2  -2    0.73    1.80
  -5  -2  -2    0.32    2.02
  -5   2  -2    0.90    1.61
  -5  -2  -1   31.71    3.23
  -5   2  -1   27.09    3.02
  -5   2  -1   25.27    3.04
  -5   2   0    1.80    1.78
  -5   2   0   -0.09    1.74
  -5   2   1   17.40    2.39
  -5   2   1   14.72    2.47
  -5  -2   1   14.51    2.72
  -5   2   2    1.70    1.80
  -5  -2   2    2.55    2.08
  -5   2   2    1.79    2.07
  -5   2   3   33.26    3.46
  -5  -2   3   30.73    3.66
  -5   2   3   31.26    3.51
  -5   2   4    9.97    2.45
  -5  -2   4   15.74    2.74
  -5  -2   5  300.78   22.45
  -5   2   5  271.92   22.30
  -5   2   6    2.96    2.33
  -5  -2   6    5.53    2.41
  -5  -2   7   33.22    3.82
  -5   2   7   30.50    3.77
  -5   2   8    3.03    2.16
  -5  -2   8    3.80    2.56
  -5   2   9    3.61    2.32
  -5  -2   9    2.72    2.38
  -5   2  10   10.22    2.59
  -5  -2  10    9.30    2.75
  -5  -2  11   98.64    8.43
  -5   2  11   91.29    8.27
  -5   2  12    0.71    2.48
  -5  -2  12    7.42    2.67
  -5  -2  13    8.37    2.83
  -5   2  13    9.32    2.71
  -5   2  14   28.13    3.69
  -5  -2  14   25.58    3.70
  -5   2  15    8.85    2.91
  -5  -2  15   15.86    3.09
  -5  -2  16   21.29    3.78
  -5   2  16   24.00    3.71
  -5  -2  17   88.27    7.90
  -5   2  17   82.56    7.79
  -5   2  18    0.52    2.88
  -5   2  19   51.15    5.70
  -5   2  20   40.20    5.02
  -5   2  21   17.35    3.48
  -5   2  22   -0.59    3.02
  -5  -2  23    3.67    3.40
  -5   2  23    6.52    3.14
  -5  -2  24    3.79    3.45
  -5  -2  25   -0.23    3.55
  -5  -2  26    4.76    3.65
  -5  -2  27    6.64    3.96
  -5  -2  28    0.25    3.68
  -5   2  28    0.24    3.59
  -5   2  29    1.98    3.69
  -5  -2  29    2.89    3.91
  -5   2  30    3.10    3.56
  -5  -2  30    3.25    3.92
  -5   2  31   20.24    4.81
  -5  -2  31   10.47    4.58
  -5  -3 -30   -0.98    4.33
  -5  -3 -29   -1.27    4.36
  -5  -3 -28    9.83    4.35
  -5  -3 -27    3.85    4.11
  -5  -3 -26   -3.17    4.13
  -5  -3 -25    8.05    4.14
  -5   3 -25    1.53    4.54
  -5  -3 -24    7.21    4.14
  -5   3 -24    5.92    4.05
  -5  -3 -23    4.11    3.74
  -5   3 -23    0.57    3.92
  -5  -3 -22    5.93    3.70
  -5   3 -22    4.13    4.02
  -5  -3 -21   29.66    4.75
  -5   3 -21   22.86    5.10
  -5  -3 -20   10.25    3.90
  -5   3 -20   15.21    4.78
  -5  -3 -19   24.04    4.35
  -5   3 -19   28.04    5.02
  -5   3 -18   90.02    8.80
  -5  -3 -18   87.17    8.40
  -5   3 -17   44.03    5.59
  -5  -3 -17   37.92    5.09
  -5   3 -16    8.22    3.70
  -5  -3 -16    5.76    3.12
  -5   3 -16    4.31    2.10
  -5  -3 -15   73.72    7.61
  -5   3 -15   81.94    8.11
  -5   3 -15   84.73    6.98
  -5   3 -14   17.39    2.53
  -5   3 -14   14.43    4.05
  -5  -3 -14   11.82    3.25
  -5   3 -13   45.83    5.26
  -5  -3 -13   31.41    4.61
  -5   3 -13   45.00    4.12
  -5   3 -12    5.41    2.10
  -5   3 -12    9.81    3.20
  -5  -3 -12    2.35    2.67
  -5   3 -11   30.88    3.36
  -5  -3 -11   25.04    3.83
  -5  -3 -10   30.99    4.15
  -5   3 -10   42.94    4.70
  -5   3 -10   40.95    3.80
  -5  -3  -9    9.83    2.54
  -5   3  -9   10.24    2.12
  -5   3  -9   11.77    3.04
  -5  -3  -8   14.12    2.61
  -5   3  -8   12.65    3.29
  -5   3  -8   12.20    2.19
  -5  -3  -7   62.25    6.41
  -5   3  -7   72.44    6.18
  -5   3  -6    8.65    3.00
  -5  -3  -6    3.82    2.24
  -5   3  -5   19.87    3.38
  -5   3  -5   23.28    2.85
  -5  -3  -5   25.17    3.09
  -5   3  -4    3.34    1.79
  -5  -3  -4    3.90    2.27
  -5   3  -3    0.85    1.52
  -5   3  -3    3.51    1.75
  -5  -3  -3    2.17    2.05
  -5   3  -2   -0.07    1.50
  -5  -3  -2    0.99    1.83
  -5   3  -2    4.47    1.91
  -5   3  -1    2.95    1.73
  -5  -3  -1    0.47    1.93
  -5   3  -1    2.55    1.95
  -5   3   0   -1.35    1.74
  -5  -3   0   -0.40    1.65
  -5   3   0   -2.07    1.95
  -5   3   1    7.55    2.05
  -5   3   1    8.04    2.05
  -5   3   2    3.94    1.91
  -5   3   2    5.31    2.01
  -5  -3   2    3.31    2.31
  -5   3   3    6.69    2.06
  -5   3   3    5.98    2.06
  -5  -3   3    3.30    2.27
  -5   3   4    4.26    2.11
  -5   3   4    1.60    1.98
  -5  -3   4    5.09    2.23
  -5   3   5   20.16    2.87
  -5   3   5   22.45    2.89
  -5  -3   5   19.71    3.19
  -5  -3   6   51.88    5.01
  -5   3   6   46.75    4.70
  -5  -3   7   94.57    7.65
  -5   3   7   79.06    7.36
  -5   3   8    9.68    2.48
  -5  -3   8   12.91    2.74
  -5   3   9   10.06    2.51
  -5  -3   9   12.24    2.82
  -5   3  10   14.11    2.87
  -5  -3  10   16.97    3.21
  -5   3  11   20.79    3.23
  -5  -3  11   20.80    3.40
  -5  -3  12   14.33    3.03
  -5   3  12   11.74    2.75
  -5   3  13   37.71    4.32
  -5  -3  13   37.51    4.48
  -5  -3  14   20.34    3.46
  -5   3  14   16.50    3.20
  -5   3  15   63.30    6.29
  -5  -3  15   69.84    6.45
  -5  -3  16    2.74    2.85
  -5   3  16    5.72    2.62
  -5   3  17   31.47    4.09
  -5   3  18   20.83    3.65
  -5   3  19    7.07    2.96
  -5   3  20   73.81    7.08
  -5  -3  21   15.68    3.62
  -5   3  21   10.03    3.42
  -5  -3  22    4.10    3.23
  -5   3  22   -2.54    3.24
  -5  -3  23   -3.82    3.28
  -5   3  23    1.82    3.12
  -5  -3  24    3.29    3.40
  -5   3  24    0.63    3.05
  -5  -3  25    3.17    3.58
  -5   3  25    5.60    3.43
  -5  -3  26   -4.44    3.52
  -5  -3  27    7.00    3.84
  -5  -3  28    4.99    3.70
  -5  -3  29    0.77    3.59
  -5  -3  30    4.50    3.99
  -5   3  30    3.83    3.76
  -5  -3  31   15.85    4.56
  -5   4 -30    4.21    5.33
  -5  -4 -30   -2.32    4.61
  -5  -4 -29   12.17    4.69
  -5  -4 -28    0.31    4.16
  -5  -4 -27    5.89    4.25
  -5  -4 -26    5.56    4.12
  -5  -4 -25    1.34    3.70
  -5  -4 -24   -2.32    3.88
  -5   4 -23    6.48    4.53
  -5  -4 -23    4.21    3.63
  -5   4 -22   14.89    4.71
  -5  -4 -22    7.49    3.58
  -5   4 -21    8.90    4.40
  -5  -4 -21    1.12    3.32
  -5   4 -20    5.32    4.32
  -5  -4 -20    0.65    3.20
  -5   4 -19    9.19    3.94
  -5  -4 -19    2.48    3.02
  -5   4 -18   29.84    4.94
  -5  -4 -18   20.78    3.97
  -5   4 -17    7.08    3.99
  -5   4 -17   15.31    2.69
  -5  -4 -17    7.20    3.47
  -5   4 -16    2.07    3.55
  -5   4 -16    4.90    2.26
  -5  -4 -16   -0.92    2.80
  -5   4 -15    4.17    3.60
  -5  -4 -15    2.99    3.08
  -5   4 -14    9.46    3.58
  -5  -4 -14    6.87    2.93
  -5   4 -14   11.18    2.56
  -5  -4 -13   27.51    4.17
  -5   4 -13   37.56    3.80
  -5   4 -13   38.58    4.76
  -5   4 -12    8.46    2.29
  -5   4 -12    0.20    3.15
  -5  -4 -12    3.09    2.60
  -5   4 -11   19.67    2.75
  -5   4 -11   20.16    3.67
  -5  -4 -11   10.41    2.89
  -5   4 -10   78.70    5.94
  -5   4 -10   64.06    6.59
  -5  -4  -9   41.02    4.30
  -5   4  -9   36.44    4.03
  -5   4  -9   49.53    5.11
  -5  -4  -8   12.54    2.48
  -5   4  -8   12.72    2.43
  -5   4  -8   16.48    3.40
  -5   4  -7   14.01    3.28
  -5  -4  -7    9.86    2.31
  -5   4  -7   12.30    2.36
  -5   4  -6    9.28    2.93
  -5  -4  -6    4.70    2.06
  -5   4  -6    8.43    1.98
  -5  -4  -5    3.23    1.99
  -5   4  -5    3.32    1.87
  -5   4  -4   60.62    5.32
  -5  -4  -4   55.73    5.22
  -5   4  -3   11.56    2.29
  -5  -4  -3   13.90    2.35
  -5   4  -3   11.43    1.82
  -5   4  -2    4.50    2.03
  -5   4  -2    6.83    1.70
  -5  -4  -2    7.90    2.09
  -5  -4  -1    1.71    1.77
  -5   4  -1    2.51    1.99
  -5   4  -1    2.53    1.68
  -5  -4   0   54.73    4.58
  -5   4   0   49.96    4.83
  -5   4   0   47.19    4.60
  -5   4   1    4.23    1.91
  -5   4   1    5.58    2.18
  -5   4   2    5.07    1.97
  -5   4   2    4.23    2.08
  -5  -4   3   15.38    2.84
  -5   4   3   19.29    2.64
  -5   4   3   11.95    2.47
  -5   4   4   60.45    5.58
  -5   4   4   64.41    5.70
  -5  -4   4   62.29    5.96
  -5  -4   5   17.18    2.96
  -5   4   5   17.58    2.80
  -5   4   5   18.05    2.62
  -5  -4   6   12.91    2.70
  -5   4   6   13.59    2.59
  -5   4   6   12.68    2.33
  -5  -4   7    8.61    2.64
  -5   4   7    7.04    2.17
  -5  -4   8   16.37    2.97
  -5   4   8   13.71    2.55
  -5  -4   9   13.93    2.92
  -5   4   9   10.12    2.58
  -5   4  10   96.18    8.55
  -5  -4  10  107.07    8.84
  -5   4  11    6.15    2.39
  -5  -4  11   10.72    2.86
  -5   4  12   12.08    2.83
  -5  -4  12   22.78    3.42
  -5   4  13    3.40    2.48
  -5  -4  13    8.99    2.93
  -5   4  14   26.94    3.70
  -5  -4  14   27.38    3.91
  -5   4  15   35.70    4.14
  -5   4  16   12.42    3.03
  -5   4  17   27.32    3.89
  -5   4  18   47.79    5.21
  -5   4  19   -0.88    2.99
  -5  -4  20   11.13    3.56
  -5   4  20   18.84    3.46
  -5  -4  21    9.87    3.52
  -5   4  21   14.00    3.32
  -5  -4  22    6.43    3.33
  -5   4  22    2.74    2.94
  -5  -4  23    5.35    3.32
  -5   4  23    3.45    3.06
  -5  -4  24   -1.10    3.27
  -5   4  24    4.18    3.21
  -5  -4  25   -3.42    3.54
  -5   4  25   -2.37    3.25
  -5  -4  26    4.23    3.68
  -5   4  26    3.78    3.39
  -5  -4  27   -2.18    3.65
  -5  -4  28   -0.25    3.63
  -5  -4  29    5.69    3.93
  -5  -4  30    5.34    4.14
  -5  -4  31    1.93    3.97
  -5   5 -30   -0.40    5.65
  -5  -5 -30    5.80    4.48
  -5   5 -29   -5.83    5.38
  -5  -5 -29   -0.93    4.24
  -5   5 -28    9.03    5.49
  -5  -5 -28   10.03    4.29
  -5  -5 -27    3.70    4.12
  -5  -5 -26   -2.19    3.83
  -5  -5 -25    2.85    3.66
  -5  -5 -24    3.74    3.70
  -5  -5 -23    0.96    3.54
  -5   5 -22   -0.30    4.16
  -5  -5 -22   -1.62    3.24
  -5   5 -21    3.64    4.00
  -5  -5 -21    0.89    3.27
  -5   5 -20   19.46    4.54
  -5  -5 -20    8.49    3.46
  -5   5 -19   29.76    5.06
  -5  -5 -19   30.30    4.57
  -5  -5 -18   -0.19    3.02
  -5   5 -18    5.88    3.92
  -5   5 -18    7.97    2.52
  -5  -5 -17    2.60    2.95
  -5   5 -17    5.95    2.42
  -5   5 -17    3.08    3.71
  -5   5 -16    6.19    3.62
  -5  -5 -16    1.07    2.76
  -5   5 -16    1.56    2.27
  -5   5 -15    8.84    3.53
  -5  -5 -15    7.96    2.86
  -5   5 -15    6.56    2.49
  -5   5 -14   34.45    5.22
  -5  -5 -14   31.14    4.61
  -5   5 -13   26.89    4.20
  -5  -5 -13   21.43    3.50
  -5   5 -13   26.14    3.33
  -5   5 -12   50.93    5.81
  -5   5 -12   58.22    5.09
  -5  -5 -12   45.31    5.15
  -5   5 -11    7.09    2.42
  -5  -5 -11    5.32    2.46
  -5   5 -11   10.33    3.47
  -5   5 -10   55.92    5.89
  -5   5 -10   57.54    5.18
  -5  -5 -10   46.43    5.12
  -5   5  -9   19.05    3.90
  -5  -5  -9   19.30    3.28
  -5   5  -8   59.92    5.86
  -5   5  -8   59.72    5.26
  -5  -5  -8   47.44    5.18
  -5   5  -7    8.96    2.30
  -5  -5  -7    7.09    2.27
  -5   5  -7   10.83    3.05
  -5   5  -6   33.16    3.70
  -5  -5  -6   35.97    3.69
  -5  -5  -5    5.65    2.02
  -5   5  -5    4.93    2.09
  -5   5  -4   27.25    3.16
  -5  -5  -4   25.15    2.96
  -5  -5  -3    3.17    1.72
  -5   5  -3    4.91    1.46
  -5   5  -3    7.92    2.28
  -5   5  -2   20.16    2.51
  -5  -5  -2   24.57    2.79
  -5   5  -2   25.08    3.11
  -5  -5  -1    2.69    1.77
  -5   5  -1    0.12    2.11
  -5   5  -1   -0.47    1.62
  -5  -5   0   11.86    1.87
  -5   5   0    8.28    2.01
  -5   5   0    9.26    2.45
  -5  -5   1   13.22    1.79
  -5   5   1   12.81    2.11
  -5   5   1    7.84    2.42
  -5   5   2   35.30    3.59
  -5   5   2   34.07    3.80
  -5   5   3    1.12    2.13
  -5   5   3    1.55    1.90
  -5   5   4   27.64    3.29
  -5  -5   4   37.52    3.88
  -5   5   4   27.19    3.60
  -5  -5   5    5.08    2.54
  -5   5   5    4.11    1.95
  -5   5   5    3.29    2.18
  -5  -5   6   14.65    2.83
  -5   5   6   10.38    2.31
  -5   5   6   13.11    2.55
  -5  -5   7   23.99    3.41
  -5   5   7   22.02    3.17
  -5   5   7   25.71    3.02
  -5   5   8   36.81    4.03
  -5   5   8   32.42    3.82
  -5  -5   8   37.92    4.21
  -5   5   9   37.63    3.98
  -5  -5   9   34.62    4.20
  -5  -5  10   38.64    4.21
  -5   5  10   30.72    3.85
  -5   5  11    1.04    2.32
  -5  -5  11    3.08    2.62
  -5  -5  12   37.52    4.22
  -5   5  12   27.38    3.79
  -5   5  13    4.09    2.57
  -5  -5  13    7.19    2.82
  -5   5  14   65.13    6.20
  -5   5  15    2.01    2.52
  -5   5  16   -3.53    2.62
  -5   5  17    6.34    2.82
  -5  -5  18   30.34    4.35
  -5   5  18   26.81    3.97
  -5  -5  19   33.89    4.62
  -5   5  19   25.08    4.17
  -5  -5  20   36.45    4.70
  -5   5  20   27.82    4.36
  -5  -5  21    5.74    3.17
  -5   5  21    4.41    3.13
  -5  -5  22    0.84    3.19
  -5   5  22    0.59    3.01
  -5  -5  23    7.40    3.51
  -5   5  23    4.05    3.12
  -5   5  24    3.14    3.13
  -5  -5  24    4.04    3.43
  -5   5  25    3.67    3.41
  -5  -5  25   -2.08    3.67
  -5   5  26   -3.14    3.28
  -5  -5  26    4.06    3.49
  -5   5  27   11.34    3.73
  -5  -5  27   -2.46    3.86
  -5   5  28   17.87    4.25
  -5  -5  28   19.57    4.48
  -5  -5  29    1.05    3.71
  -5  -5  30    5.14    4.07
  -5  -6 -30    9.25    4.64
  -5   6 -29    1.47    5.10
  -5  -6 -29   -3.03    4.31
  -5   6 -28    1.42    5.18
  -5  -6 -28    0.88    4.06
  -5   6 -27    7.92    5.07
  -5  -6 -27    4.80    4.14
  -5   6 -26   17.98    5.23
  -5  -6 -26    8.98    3.99
  -5  -6 -25   -3.66    3.86
  -5  -6 -24   -2.77    3.69
  -5  -6 -23   -0.24    3.60
  -5  -6 -22    1.16    3.39
  -5  -6 -21    0.22    3.14
  -5  -6 -20    6.16    3.36
  -5   6 -20    2.67    3.83
  -5   6 -19   25.52    3.54
  -5  -6 -19   17.28    3.87
  -5   6 -19   29.75    4.83
  -5   6 -18    8.48    2.80
  -5  -6 -18    6.81    3.08
  -5   6 -18    7.94    3.74
  -5   6 -17   13.90    2.95
  -5  -6 -17   12.63    3.10
  -5   6 -17    7.23    3.84
  -5   6 -16   13.39    2.84
  -5  -6 -16    9.75    3.06
  -5   6 -16    9.12    3.76
  -5   6 -15    7.86    2.63
  -5  -6 -15    5.24    2.75
  -5   6 -15   10.26    3.47
  -5   6 -14   16.31    2.87
  -5  -6 -14    8.04    2.86
  -5   6 -14   14.48    3.67
  -5   6 -13   24.98    3.35
  -5   6 -13   25.97    4.23
  -5   6 -12   35.64    4.61
  -5   6 -12   30.41    3.67
  -5  -6 -12   25.41    3.58
  -5   6 -11   43.77    5.14
  -5   6 -11   49.30    4.51
  -5   6 -10   19.52    3.03
  -5   6 -10   23.46    3.79
  -5  -6  -9   17.64    3.20
  -5   6  -9   24.82    4.17
  -5  -6  -8   -1.39    2.17
  -5   6  -8    2.12    2.98
  -5   6  -7   13.12    2.70
  -5  -6  -7   12.16    2.36
  -5   6  -6   17.93    2.89
  -5  -6  -6   15.66    2.59
  -5   6  -5   29.06    3.32
  -5  -6  -5   23.01    2.95
  -5  -6  -4   85.82    6.79
  -5   6  -4   75.33    6.42
  -5   6  -4   83.38    7.02
  -5  -6  -3   78.30    6.55
  -5   6  -3   89.13    6.98
  -5   6  -3   71.97    6.32
  -5  -6  -2    9.12    1.86
  -5   6  -2    9.11    2.48
  -5   6  -2    7.57    1.75
  -5  -6  -1  163.60   12.08
  -5   6  -1  154.49   12.40
  -5   6  -1  140.91   12.01
  -5   6   0   -0.48    1.62
  -5   6   0   -0.13    2.19
  -5  -6   0    0.13    1.51
  -5   6   1   96.89    9.02
  -5  -6   1  112.02    8.84
  -5   6   2   -0.71    1.71
  -5   6   2    5.20    2.39
  -5   6   3  116.60    9.85
  -5   6   3  128.65   10.20
  -5   6   4   35.31    3.67
  -5   6   4   34.47    4.04
  -5   6   5   25.99    3.32
  -5  -6   5   24.94    3.54
  -5   6   5   17.62    2.77
  -5  -6   6   13.16    2.93
  -5   6   6   10.72    2.20
  -5   6   6   11.84    2.74
  -5  -6   7    8.92    2.74
  -5   6   7    5.39    2.15
  -5   6   7   11.32    2.73
  -5  -6   8   19.89    3.24
  -5   6   8   19.12    2.88
  -5   6   8   23.84    3.29
  -5  -6   9   44.84    4.78
  -5   6   9   41.21    4.45
  -5   6   9   46.90    4.72
  -5   6  10    6.65    2.24
  -5  -6  10    6.05    2.76
  -5   6  11   59.61    5.74
  -5  -6  11   62.04    5.96
  -5   6  12    0.56    2.53
  -5   6  13   60.56    5.87
  -5   6  14   15.50    3.06
  -5   6  15    9.50    2.85
  -5   6  16   17.13    3.23
  -5  -6  16   12.49    3.29
  -5   6  17    6.50    2.92
  -5  -6  17    7.29    2.98
  -5   6  18    2.66    2.79
  -5  -6  18    4.17    3.12
  -5   6  19    9.19    3.36
  -5  -6  19   11.87    3.47
  -5   6  20    6.85    3.17
  -5  -6  20    3.86    3.20
  -5   6  21    0.98    2.96
  -5  -6  21    7.32    3.36
  -5   6  22   11.17    3.36
  -5  -6  22    9.04    3.54
  -5   6  23   -2.09    3.29
  -5  -6  23    7.99    3.46
  -5   6  24    1.73    3.42
  -5  -6  24   14.41    3.78
  -5   6  25    3.12    3.30
  -5  -6  25    0.24    3.51
  -5   6  26    1.59    3.35
  -5  -6  26    8.26    3.81
  -5   6  27    1.64    3.61
  -5  -6  27   11.27    3.99
  -5   6  28    6.70    3.63
  -5  -6  28    9.04    4.06
  -5   6  29    3.94    3.62
  -5  -6  29    1.06    3.78
  -5  -6  30    1.10    4.07
  -5   7 -29    0.37    4.79
  -5  -7 -29   -1.84    4.19
  -5   7 -28    7.83    5.18
  -5  -7 -28    1.19    4.10
  -5   7 -27    6.20    4.98
  -5  -7 -27    3.43    4.04
  -5   7 -26   10.67    5.02
  -5  -7 -26   13.17    4.11
  -5   7 -25   15.38    5.12
  -5  -7 -25    9.77    3.93
  -5   7 -24    4.03    4.31
  -5  -7 -24    1.77    3.60
  -5  -7 -23    1.46    3.35
  -5  -7 -22   -2.33    3.20
  -5  -7 -21    4.24    3.27
  -5   7 -20    4.29    2.62
  -5  -7 -20    5.34    3.35
  -5   7 -19    7.50    2.91
  -5  -7 -19    2.04    3.15
  -5   7 -18    9.98    2.96
  -5   7 -18    7.13    4.10
  -5  -7 -18    5.25    3.07
  -5   7 -17    2.98    2.66
  -5   7 -17    0.99    3.55
  -5  -7 -17   -1.11    2.87
  -5   7 -16   19.14    3.16
  -5   7 -16   18.08    4.02
  -5  -7 -16   10.63    3.11
  -5   7 -15   14.64    2.98
  -5   7 -15    8.02    3.75
  -5  -7 -15    3.21    2.94
  -5   7 -14   28.90    3.66
  -5   7 -14   27.69    4.53
  -5  -7 -14   18.77    3.60
  -5   7 -13   14.04    3.11
  -5   7 -13   16.38    3.86
  -5  -7 -13   16.05    3.06
  -5   7 -12   20.50    3.18
  -5   7 -12   18.75    3.89
  -5  -7 -12   15.92    3.07
  -5   7 -11   15.98    2.97
  -5   7 -11   13.87    3.56
  -5  -7 -11    6.98    2.53
  -5   7 -10   26.71    3.41
  -5   7 -10   19.15    3.96
  -5  -7  -9   13.24    2.72
  -5   7  -9   20.05    3.16
  -5  -7  -8   10.25    2.19
  -5   7  -8   12.08    2.91
  -5  -7  -7    7.78    2.17
  -5   7  -7    6.81    2.64
  -5   7  -6   26.96    3.32
  -5  -7  -6    8.29    2.34
  -5  -7  -5   36.21    3.66
  -5   7  -5   37.33    4.15
  -5  -7  -4    9.51    2.10
  -5   7  -4    7.24    1.51
  -5   7  -3   44.01    4.57
  -5   7  -3   41.42    3.83
  -5  -7  -3   46.24    4.09
  -5  -7  -2   23.16    2.79
  -5   7  -2   27.60    2.80
  -5   7  -2   30.53    3.56
  -5   7  -1    1.08    1.62
  -5   7  -1    2.40    2.39
  -5  -7  -1   -0.13    1.47
  -5   7   0   61.18    5.61
  -5  -7   0   67.04    5.51
  -5   7   0   69.97    6.25
  -5  -7   1    6.93    1.51
  -5   7   1    9.58    2.64
  -5   7   1    6.71    1.82
  -5   7   2   27.57    3.75
  -5   7   2   29.25    3.09
  -5   7   3   11.97    2.24
  -5   7   3   20.16    3.00
  -5   7   4   67.83    6.09
  -5   7   4   62.15    5.62
  -5   7   5   29.78    3.50
  -5   7   5   14.37    2.61
  -5   7   6   55.95    5.28
  -5   7   6   63.36    5.79
  -5   7   7   12.90    2.84
  -5  -7   7   19.27    3.25
  -5   7   7   16.62    2.65
  -5   7   8    4.11    2.49
  -5  -7   8    8.04    2.79
  -5   7   8    4.39    2.20
  -5   7   9    9.88    2.78
  -5  -7   9   12.38    2.96
  -5   7   9    4.39    2.28
  -5   7  10   26.34    3.59
  -5   7  10   33.60    3.95
  -5   7  11   14.79    2.89
  -5   7  12    5.18    2.53
  -5   7  13    1.32    2.50
  -5   7  14   21.59    3.50
  -5  -7  15   25.66    3.66
  -5   7  15   14.53    3.28
  -5  -7  16   13.18    3.17
  -5   7  16    4.98    2.92
  -5  -7  17    6.18    2.98
  -5   7  17    9.15    3.00
  -5  -7  18   17.86    3.71
  -5   7  18   17.89    3.37
  -5  -7  19   16.72    3.70
  -5   7  19   18.91    3.60
  -5  -7  20    0.80    3.17
  -5   7  20    4.60    3.10
  -5  -7  21    1.04    3.16
  -5   7  21    7.93    3.26
  -5  -7  22    9.17    3.50
  -5   7  22    7.63    3.34
  -5  -7  23    3.56    3.33
  -5   7  23    4.89    3.28
  -5  -7  24    4.58    3.50
  -5   7  24   -0.44    3.28
  -5  -7  25    7.32    3.74
  -5   7  25    5.68    3.51
  -5  -7  26    7.05    3.67
  -5   7  26   -3.04    3.54
  -5  -7  27   -0.25    3.97
  -5   7  27    5.53    3.68
  -5  -7  28    6.82    3.98
  -5   7  28    3.96    3.52
  -5  -7  29    3.51    4.13
  -5   7  29    6.07    3.73
  -5  -7  30   -2.23    4.01
  -5  -8 -29    1.56    4.31
  -5  -8 -28    1.50    3.95
  -5   8 -28   -2.15    4.95
  -5  -8 -27    1.74    4.06
  -5   8 -27    8.35    5.10
  -5  -8 -26   -1.11    3.77
  -5   8 -26    2.36    4.69
  -5  -8 -25    8.29    4.03
  -5   8 -25   15.97    4.99
  -5  -8 -24   -0.51    3.61
  -5   8 -24    6.62    4.59
  -5  -8 -23    9.34    3.88
  -5   8 -23   26.26    5.04
  -5  -8 -22    4.01    3.36
  -5   8 -22   -0.59    4.29
  -5  -8 -21   -1.80    3.31
  -5   8 -21    2.73    2.73
  -5  -8 -20    1.93    3.14
  -5   8 -20    0.80    2.81
  -5  -8 -19    4.72    3.09
  -5   8 -19    3.79    2.85
  -5  -8 -18   10.32    3.16
  -5   8 -18   11.03    3.01
  -5  -8 -17    7.99    3.12
  -5   8 -17   11.62    2.96
  -5   8 -16    5.82    2.82
  -5  -8 -16    1.42    2.88
  -5   8 -16    6.07    3.68
  -5   8 -15   14.63    3.12
  -5  -8 -15    3.54    2.77
  -5   8 -15   12.13    3.74
  -5   8 -14   11.15    2.86
  -5  -8 -14    1.12    2.58
  -5   8 -14    7.21    3.42
  -5   8 -13    6.51    2.87
  -5  -8 -13   -2.73    2.53
  -5   8 -13   -0.22    3.37
  -5  -8 -12   41.84    4.60
  -5   8 -12   44.45    5.48
  -5   8 -12   44.06    4.86
  -5   8 -11   66.81    6.19
  -5   8 -11   64.01    5.74
  -5   8 -10   66.00    5.82
  -5  -8 -10   48.83    5.31
  -5  -8  -9   17.67    2.76
  -5   8  -9   18.71    3.42
  -5  -8  -8    8.20    2.32
  -5   8  -8   13.04    3.17
  -5  -8  -7    0.43    1.91
  -5   8  -7    8.10    2.93
  -5  -8  -6   39.75    3.91
  -5   8  -6   39.18    4.56
  -5  -8  -5   16.38    2.76
  -5   8  -5   29.76    3.61
  -5  -8  -4   12.46    2.31
  -5   8  -4   22.99    3.28
  -5   8  -3   30.11    3.51
  -5  -8  -3   10.56    2.30
  -5   8  -2   63.15    5.49
  -5  -8  -2   65.45    5.53
  -5   8  -2   68.46    6.21
  -5   8  -1   90.30    8.14
  -5  -8  -1   86.89    8.03
  -5   8   0  219.05   18.01
  -5  -8   0  221.47   17.87
  -5   8   1  216.47   15.61
  -5   8   1  179.59   14.99
  -5   8   2   45.02    4.39
  -5   8   2   29.22    3.44
  -5   8   3   51.87    5.33
  -5   8   3   52.50    4.70
  -5   8   4   39.43    4.22
  -5   8   4   31.12    3.46
  -5   8   5   59.32    5.81
  -5   8   5   59.30    5.32
  -5   8   6   20.26    3.14
  -5   8   6    4.18    2.18
  -5   8   7   17.44    3.23
  -5   8   7   17.44    2.72
  -5   8   8   25.88    3.61
  -5   8   8   23.34    3.09
  -5  -8   8   26.76    3.88
  -5   8   9   25.08    3.58
  -5   8   9   18.10    3.03
  -5   8  10    7.73    2.70
  -5   8  11   31.76    3.89
  -5   8  12    8.48    2.79
  -5   8  13   21.01    3.25
  -5  -8  13   16.08    3.42
  -5   8  14   10.51    2.96
  -5  -8  14   16.35    3.27
  -5   8  15    7.09    2.86
  -5  -8  15   10.96    3.05
  -5   8  16    4.53    2.79
  -5  -8  16    4.54    2.98
  -5   8  17    3.83    2.80
  -5  -8  17    4.07    3.03
  -5   8  18    1.81    2.97
  -5  -8  18    1.91    2.96
  -5   8  19    8.06    2.97
  -5  -8  19    8.22    3.23
  -5   8  20    0.97    2.89
  -5  -8  20    3.82    3.15
  -5   8  21    1.41    2.97
  -5  -8  21    2.27    3.12
  -5   8  22    1.88    3.00
  -5  -8  22    3.43    3.33
  -5   8  23    0.22    3.24
  -5  -8  23    1.76    3.27
  -5   8  24    5.57    3.50
  -5  -8  24    2.26    3.42
  -5   8  25   19.26    4.25
  -5  -8  25   24.68    4.36
  -5   8  26   -0.24    3.56
  -5  -8  26    2.18    3.62
  -5   8  27    6.11    3.74
  -5  -8  27    8.71    4.03
  -5   8  28    4.55    3.72
  -5  -8  28    1.54    3.76
  -5  -8  29    8.17    4.13
  -5   9 -28    4.38    4.79
  -5  -9 -28    1.22    4.07
  -5   9 -27   -1.42    4.82
  -5  -9 -27    2.65    4.10
  -5   9 -26   -0.69    4.65
  -5  -9 -26   -7.92    4.30
  -5   9 -25   19.27    5.26
  -5  -9 -25   19.19    4.48
  -5   9 -24   16.73    4.98
  -5  -9 -24    3.64    3.90
  -5   9 -23    4.36    4.51
  -5  -9 -23    0.25    3.55
  -5   9 -22    2.12    4.22
  -5  -9 -22    4.75    3.49
  -5   9 -21    8.78    4.32
  -5  -9 -21    4.77    3.47
  -5   9 -21    5.83    3.12
  -5   9 -20    1.42    4.07
  -5  -9 -20    0.21    3.17
  -5   9 -20    2.05    3.02
  -5  -9 -19   -0.21    3.02
  -5   9 -19    1.18    2.83
  -5  -9 -18    1.76    2.93
  -5   9 -18    6.48    3.09
  -5  -9 -17    5.92    3.03
  -5   9 -17   12.44    3.27
  -5  -9 -16    6.87    3.01
  -5   9 -16   12.48    3.09
  -5  -9 -15    6.70    2.90
  -5   9 -15    6.88    2.88
  -5  -9 -14   -1.91    2.60
  -5   9 -14    2.80    3.48
  -5   9 -14    1.31    2.80
  -5  -9 -13   24.89    3.82
  -5   9 -13   39.38    4.88
  -5   9 -13   32.79    4.24
  -5   9 -12   11.31    3.11
  -5  -9 -12    3.28    2.54
  -5   9 -11   25.56    3.65
  -5  -9 -11    1.75    2.50
  -5   9 -10    4.89    2.97
  -5  -9 -10    3.94    2.22
  -5   9  -9   10.69    3.08
  -5  -9  -9    0.72    2.08
  -5   9  -8   30.42    4.00
  -5  -9  -8   23.70    3.09
  -5   9  -7   10.78    3.15
  -5  -9  -7    2.13    1.96
  -5   9  -6   37.76    4.05
  -5  -9  -6   17.15    2.87
  -5   9  -5   34.25    3.86
  -5  -9  -5   16.88    2.73
  -5   9  -4   29.91    3.96
  -5  -9  -4   24.35    2.94
  -5   9  -3  363.95   24.31
  -5  -9  -3  278.76   23.65
  -5   9  -2  139.82    8.17
  -5  -9  -2   62.58    6.85
  -5   9  -1  276.79   17.98
  -5   9  -1  197.45   17.17
  -5   9   0  891.02   53.37
  -5   9   0  612.24   52.61
  -5   9   1  248.31   15.65
  -5   9   1  163.88   14.75
  -5   9   2  254.92   16.88
  -5   9   2  184.46   16.13
  -5   9   3  386.86   24.00
  -5   9   3  261.53   23.23
  -5   9   4   46.41    4.52
  -5   9   4   29.03    3.59
  -5   9   5   42.76    4.48
  -5   9   5   31.96    3.67
  -5   9   6   57.47    5.36
  -5   9   6   43.74    4.62
  -5   9   7    4.09    2.75
  -5   9   7    0.88    2.01
  -5   9   8   10.58    2.98
  -5   9   8    5.11    2.33
  -5   9   9   14.72    2.64
  -5   9  10   15.54    2.79
  -5   9  11   57.92    5.60
  -5  -9  12   25.85    3.73
  -5   9  12   19.89    3.24
  -5   9  13   20.54    3.59
  -5   9  13   11.70    3.04
  -5  -9  13   24.28    3.68
  -5   9  14    3.60    2.64
  -5  -9  14    8.19    3.05
  -5   9  15   -0.82    2.51
  -5  -9  15    3.35    2.98
  -5   9  16    1.53    2.80
  -5  -9  16   -0.91    2.82
  -5   9  17   12.74    3.30
  -5  -9  17   17.73    3.54
  -5   9  18    7.53    3.13
  -5  -9  18   11.84    3.30
  -5   9  19    1.90    2.96
  -5  -9  19    0.99    3.02
  -5   9  20    5.91    3.06
  -5  -9  20    0.41    3.12
  -5   9  21    0.41    3.15
  -5  -9  21   11.31    3.43
  -5   9  22    3.58    3.24
  -5  -9  22    3.03    3.23
  -5   9  23   12.47    3.59
  -5  -9  23    6.67    3.51
  -5   9  24   16.47    3.86
  -5  -9  24   12.11    3.75
  -5   9  25    5.61    3.71
  -5  -9  25   12.50    3.92
  -5   9  26    8.19    3.88
  -5  -9  26    7.51    3.82
  -5   9  27    2.73    3.68
  -5  -9  27    7.97    3.93
  -5   9  28    3.83    3.80
  -5  -9  28   -1.54    3.81
  -5  -9  29    5.01    4.05
  -5 -10 -28   -4.99    4.44
  -5  10 -27   -6.13    5.18
  -5 -10 -27   -6.57    4.38
  -5  10 -26    8.74    5.14
  -5 -10 -26    4.60    4.11
  -5  10 -25   34.87    6.36
  -5 -10 -25   33.26    5.33
  -5  10 -24   13.14    4.77
  -5 -10 -24   14.00    4.27
  -5  10 -23   15.52    4.96
  -5 -10 -23   10.53    4.12
  -5 -10 -22    0.24    3.33
  -5  10 -22    0.89    4.12
  -5  10 -22    3.50    3.34
  -5 -10 -21    5.46    3.37
  -5  10 -21    5.16    3.95
  -5  10 -21    5.29    3.10
  -5 -10 -20   19.15    3.93
  -5  10 -20   21.40    4.82
  -5  10 -20   20.89    3.78
  -5 -10 -19    9.93    3.28
  -5  10 -19    7.21    3.99
  -5  10 -19   11.83    3.38
  -5 -10 -18   -0.39    2.77
  -5  10 -18   -0.53    2.95
  -5 -10 -17    2.62    2.89
  -5  10 -17    5.58    3.21
  -5 -10 -16   -0.89    2.68
  -5  10 -16    0.70    2.98
  -5 -10 -15    3.73    2.68
  -5  10 -15    6.12    2.98
  -5 -10 -14    0.48    2.55
  -5  10 -14    4.54    3.06
  -5 -10 -13   23.34    3.70
  -5  10 -13   37.22    4.29
  -5 -10 -12   -0.87    2.55
  -5  10 -12   13.54    3.45
  -5 -10 -11   32.30    3.96
  -5  10 -11   41.93    4.64
  -5 -10 -10   13.35    2.68
  -5  10 -10   20.36    3.70
  -5 -10  -9    4.94    2.34
  -5  10  -9   22.11    3.52
  -5 -10  -8   29.80    4.32
  -5  10  -8   68.32    5.44
  -5 -10  -7   21.35    3.02
  -5  10  -7   31.49    4.19
  -5 -10  -6   10.83    2.14
  -5  10  -6   12.47    3.34
  -5  10  -5   46.06    4.46
  -5 -10  -5   24.11    3.19
  -5  10  -4    5.33    2.97
  -5 -10  -4   -0.08    1.71
  -5  10  -3  136.53   11.60
  -5  10  -2  252.28   20.19
  -5  10  -1  543.84   42.21
  -5  10   0  104.20    9.08
  -5  10   0  134.14   10.00
  -5  10   1  505.44   28.87
  -5  10   1  307.66   27.94
  -5  10   2  232.08   14.33
  -5  10   2  143.03   13.33
  -5  10   3   86.69    6.41
  -5  10   3   47.19    5.18
  -5  10   4   22.41    3.45
  -5  10   4   12.36    2.31
  -5  10   5   32.83    3.88
  -5  10   5   15.57    2.75
  -5  10   6    8.17    3.01
  -5  10   6    3.15    2.05
  -5  10   7   16.34    3.36
  -5  10   7    6.85    2.41
  -5  10   8   58.81    5.52
  -5  10   9   17.72    2.96
  -5  10  10    3.34    2.48
  -5  10  11    0.56    2.49
  -5  10  12   24.09    3.68
  -5  10  12   26.25    3.95
  -5 -10  12   29.68    4.11
  -5  10  13   15.64    3.24
  -5  10  13   18.44    3.51
  -5 -10  13   19.47    3.74
  -5  10  14    5.02    2.87
  -5  10  14    8.11    3.02
  -5 -10  14   10.67    3.28
  -5 -10  15   10.98    3.21
  -5  10  15    3.89    2.92
  -5 -10  16   -0.19    2.97
  -5  10  16    2.46    2.71
  -5 -10  17   -0.19    2.94
  -5  10  17    3.48    2.91
  -5 -10  18   -1.93    3.13
  -5  10  18    0.19    2.95
  -5 -10  19    3.53    3.07
  -5  10  19    0.39    2.99
  -5 -10  20   13.62    3.49
  -5  10  20    8.73    3.46
  -5 -10  21    5.62    3.33
  -5  10  21   -2.30    3.19
  -5 -10  22    3.68    3.23
  -5  10  22   -3.24    3.41
  -5 -10  23   20.41    3.96
  -5  10  23   15.81    3.89
  -5 -10  24    3.69    3.52
  -5  10  24    3.90    3.54
  -5 -10  25   19.17    4.26
  -5  10  25   13.93    4.04
  -5 -10  26    4.62    3.70
  -5  10  26    6.37    3.58
  -5 -10  27    2.78    3.82
  -5  10  27   -3.78    3.55
  -5 -10  28    1.30    3.71
  -5 -11 -27    2.13    3.96
  -5  11 -26    1.02    4.58
  -5 -11 -26    4.35    4.31
  -5  11 -25   13.02    5.09
  -5 -11 -25   10.33    4.32
  -5 -11 -24    1.86    4.04
  -5  11 -24   17.05    5.12
  -5 -11 -23    5.09    3.71
  -5  11 -23    5.18    4.51
  -5 -11 -22    7.77    3.67
  -5  11 -22   13.01    4.47
  -5  11 -22    7.00    3.37
  -5 -11 -21    6.75    3.37
  -5  11 -21    6.61    4.48
  -5  11 -21    5.42    3.35
  -5 -11 -20    8.86    3.38
  -5  11 -20    5.31    4.14
  -5  11 -20    8.99    3.37
  -5 -11 -19   -0.63    3.06
  -5  11 -19    3.84    3.91
  -5  11 -19    0.76    3.15
  -5 -11 -18    2.21    2.97
  -5  11 -18    0.38    3.03
  -5 -11 -17    6.31    2.95
  -5  11 -17    5.00    3.13
  -5 -11 -16    0.18    2.64
  -5  11 -16   -1.12    3.27
  -5 -11 -15   19.28    3.49
  -5  11 -15   26.59    3.95
  -5 -11 -14   -0.82    2.74
  -5  11 -14    8.55    3.36
  -5 -11 -13   -0.46    2.35
  -5  11 -13   -1.11    3.11
  -5 -11 -12   11.57    2.76
  -5  11 -12   19.54    3.67
  -5 -11 -11   -2.88    2.30
  -5  11 -11    6.53    3.20
  -5 -11 -10    3.75    2.20
  -5  11 -10    2.42    3.05
  -5 -11  -9   24.85    3.41
  -5  11  -9   37.04    4.42
  -5 -11  -8    5.62    2.22
  -5  11  -8   10.59    3.26
  -5 -11  -7   18.50    2.65
  -5  11  -7   19.96    3.79
  -5 -11  -6   15.07    2.53
  -5  11  -6   24.43    3.81
  -5  11  -5    0.36    3.04
  -5  11  -4   28.27    4.21
  -5  11  -3   35.44    4.72
  -5  11  -2   21.79    3.90
  -5  11  -1    3.49    2.93
  -5  11   0  155.07   13.04
  -5  11   1    3.81    2.96
  -5  11   2   31.51    3.44
  -5  11   2   42.80    4.55
  -5  11   3   46.44    4.37
  -5  11   3   48.67    5.42
  -5  11   4   15.31    3.37
  -5  11   4    4.16    1.94
  -5  11   5   13.97    3.33
  -5  11   5    9.31    2.21
  -5  11   6   19.42    3.54
  -5  11   6    8.46    2.32
  -5  11   7    3.69    2.20
  -5  11   8    7.35    2.35
  -5  11   9   11.39    2.81
  -5  11  10    0.27    2.32
  -5  11  11   10.65    2.75
  -5  11  11   16.07    3.53
  -5  11  12   10.73    2.94
  -5  11  12   12.11    3.39
  -5  11  13    2.06    2.53
  -5  11  13    2.46    2.99
  -5  11  14   22.38    3.64
  -5  11  14   26.86    4.17
  -5  11  15    4.33    3.01
  -5 -11  15    6.99    3.39
  -5  11  16    2.35    2.93
  -5 -11  16   -1.19    3.18
  -5  11  17   -3.20    3.01
  -5 -11  17    2.63    2.97
  -5  11  18    8.59    3.22
  -5 -11  18   10.92    3.59
  -5  11  19    3.85    3.16
  -5 -11  19   -0.42    3.16
  -5  11  20    7.55    3.29
  -5 -11  20    2.96    3.27
  -5  11  21    7.81    3.37
  -5 -11  21   13.00    3.80
  -5  11  22   -1.11    3.38
  -5 -11  22    1.96    3.30
  -5 -11  23   -2.45    3.49
  -5  11  23   -1.15    3.50
  -5 -11  24   37.66    5.43
  -5  11  24   45.28    5.57
  -5 -11  25   -2.81    3.58
  -5  11  25    3.64    3.59
  -5 -11  26    9.98    3.87
  -5  11  26   -0.25    3.73
  -5 -11  27    2.75    3.80
  -5  11  27    0.77    3.74
  -5 -11  28    1.28    3.67
  -5 -12 -26   -2.65    3.95
  -5  12 -25    3.63    4.60
  -5 -12 -25    0.57    4.03
  -5  12 -24    0.32    4.43
  -5 -12 -24    8.42    4.04
  -5  12 -23    0.41    3.42
  -5  12 -23    3.75    4.43
  -5 -12 -23   -2.08    3.65
  -5  12 -22    6.60    3.51
  -5  12 -22    2.13    4.19
  -5 -12 -22    0.25    3.62
  -5 -12 -21   16.36    4.10
  -5  12 -21   17.70    3.92
  -5 -12 -20   -0.45    3.32
  -5  12 -20    5.06    3.37
  -5 -12 -19    3.88    3.19
  -5  12 -19   -0.20    3.27
  -5 -12 -18    1.03    3.14
  -5  12 -18   -0.20    3.18
  -5 -12 -17    7.20    3.08
  -5  12 -17    6.28    3.32
  -5 -12 -16    2.04    2.75
  -5  12 -16    5.92    3.30
  -5 -12 -15    7.03    2.78
  -5  12 -15   13.01    3.47
  -5 -12 -14    1.49    2.45
  -5  12 -14    4.73    3.23
  -5 -12 -13   -2.52    2.62
  -5  12 -13   -1.97    3.18
  -5 -12 -12    6.70    2.68
  -5  12 -12   12.73    3.59
  -5 -12 -11    7.17    2.40
  -5  12 -11    6.55    3.56
  -5 -12 -10   10.44    2.71
  -5  12 -10   22.94    4.02
  -5 -12  -9    3.44    2.21
  -5  12  -9   12.62    3.65
  -5 -12  -8    2.68    2.15
  -5  12  -8   13.46    3.71
  -5  12  -7    7.35    3.42
  -5  12  -6    7.46    3.39
  -5  12  -5    5.69    3.34
  -5  12  -4   26.44    4.15
  -5  12  -3   11.16    3.32
  -5  12  -2   47.05    5.43
  -5  12  -1    9.45    3.38
  -5  12   0   42.23    5.11
  -5  12   1   17.82    3.66
  -5  12   2   34.27    4.54
  -5  12   3    2.27    1.83
  -5  12   3    3.58    3.09
  -5  12   4   19.01    2.73
  -5  12   4   24.03    3.90
  -5  12   5    1.98    1.97
  -5  12   5    0.95    3.06
  -5  12   6    4.33    2.13
  -5  12   7    8.52    2.36
  -5  12   8   19.07    2.97
  -5  12   9    7.44    2.55
  -5  12  10   15.99    3.01
  -5  12  10   18.34    3.85
  -5  12  11   -3.48    2.53
  -5  12  11    0.78    3.21
  -5  12  12    8.57    3.35
  -5  12  12   11.90    2.88
  -5  12  13    1.98    3.06
  -5  12  13    3.58    2.75
  -5  12  14    0.60    3.10
  -5  12  14    2.90    2.72
  -5  12  15    3.06    3.26
  -5  12  15    2.31    2.98
  -5  12  16    4.45    3.04
  -5  12  17    2.51    2.94
  -5  12  18    8.61    3.37
  -5 -12  18    4.63    3.33
  -5  12  19    7.48    3.35
  -5 -12  19   11.37    3.56
  -5  12  20    3.88    3.46
  -5 -12  20    0.66    3.40
  -5  12  21   23.20    4.33
  -5 -12  21   17.64    4.18
  -5  12  22    1.61    3.42
  -5 -12  22    5.56    3.66
  -5  12  23   -3.09    3.56
  -5 -12  23    1.42    3.57
  -5  12  24   10.23    4.05
  -5 -12  24   14.59    4.03
  -5  12  25    7.77    3.87
  -5 -12  25   14.47    4.11
  -5  12  26    0.51    3.68
  -5 -12  26    1.01    3.56
  -5 -12  27    4.40    3.95
  -5 -13 -26    6.34    4.22
  -5 -13 -25   -2.91    4.03
  -5 -13 -24   11.98    4.22
  -5  13 -24    5.50    3.74
  -5 -13 -23    2.93    3.84
  -5  13 -23    6.79    3.65
  -5 -13 -22   11.23    4.15
  -5  13 -22   18.81    4.21
  -5 -13 -21   15.56    4.04
  -5  13 -21   15.71    4.17
  -5 -13 -20   13.17    3.98
  -5  13 -20   15.72    3.91
  -5 -13 -19    6.18    3.41
  -5  13 -19    1.48    3.40
  -5 -13 -18    1.26    3.12
  -5  13 -18    7.93    3.61
  -5 -13 -17   10.36    3.30
  -5  13 -17    9.03    3.65
  -5 -13 -16    6.73    3.00
  -5  13 -16    6.09    3.47
  -5 -13 -15    1.60    2.71
  -5  13 -15    0.42    3.46
  -5 -13 -14    0.84    2.61
  -5  13 -14    4.80    3.51
  -5 -13 -13    9.17    2.78
  -5  13 -13   13.13    3.70
  -5 -13 -12    0.60    2.34
  -5  13 -12    4.64    3.60
  -5 -13 -11    5.37    2.52
  -5  13 -11   13.03    3.76
  -5 -13 -10   -0.27    2.29
  -5  13 -10    4.40    3.50
  -5  13  -9    6.90    3.54
  -5  13  -8    2.08    3.53
  -5  13  -7    5.69    3.66
  -5  13  -6    7.65    3.65
  -5  13  -5    8.75    3.46
  -5  13  -4    6.54    3.45
  -5  13  -3    7.81    3.23
  -5  13  -2    7.12    3.38
  -5  13  -1    7.47    3.31
  -5  13   0   15.53    3.71
  -5  13   1    6.20    3.24
  -5  13   2    6.64    3.13
  -5  13   3    7.30    3.33
  -5  13   4    8.10    3.50
  -5  13   5    3.90    1.99
  -5  13   6    1.91    1.96
  -5  13   7    7.40    2.22
  -5  13   8    3.66    3.33
  -5  13   8    3.37    2.20
  -5  13   9    7.38    3.52
  -5  13   9    2.11    2.31
  -5  13  10    3.52    3.27
  -5  13  10    7.38    2.53
  -5  13  11   13.96    3.52
  -5  13  11   13.79    2.96
  -5  13  12    0.46    2.49
  -5  13  12   -1.44    3.16
  -5  13  13    4.37    2.71
  -5  13  13    3.53    3.33
  -5  13  14    4.40    2.82
  -5  13  14    8.01    3.45
  -5  13  15    5.21    2.87
  -5  13  15    2.13    3.24
  -5  13  16    5.25    3.07
  -5  13  16    4.33    3.24
  -5  13  17    0.59    2.93
  -5  13  18    8.46    3.40
  -5  13  19    0.21    3.25
  -5  13  20   17.75    4.09
  -5  13  21   11.69    3.90
  -5  13  22    6.86    3.86
  -5 -13  22    9.67    3.92
  -5  13  23   -0.73    3.82
  -5 -13  23    2.17    3.57
  -5  13  24    4.79    3.90
  -5 -13  24   -2.72    3.74
  -5  13  25    0.78    3.78
  -5 -13  25   -0.26    3.89
  -5 -13  26    2.10    3.95
  -5 -14 -25    2.98    4.16
  -5 -14 -24   -0.29    4.06
  -5  14 -24    7.91    3.95
  -5 -14 -23   -1.09    4.15
  -5  14 -23   12.62    4.04
  -5 -14 -22    4.71    3.86
  -5  14 -22    9.14    4.01
  -5 -14 -21   11.94    3.94
  -5  14 -21    5.64    3.86
  -5 -14 -20   -0.71    3.46
  -5  14 -20    3.14    3.73
  -5 -14 -19    5.65    3.33
  -5  14 -19    3.76    3.67
  -5 -14 -18    4.47    3.23
  -5  14 -18    3.09    3.56
  -5 -14 -17    2.43    3.06
  -5  14 -17    3.11    3.62
  -5 -14 -16    0.38    2.85
  -5  14 -16    3.99    3.71
  -5 -14 -15    0.72    2.69
  -5  14 -15    2.89    3.63
  -5 -14 -14    1.53    2.60
  -5  14 -14    0.22    3.63
  -5 -14 -13   -0.16    2.56
  -5  14 -13    3.54    3.49
  -5  14 -12    0.67    3.49
  -5  14 -11   12.66    3.92
  -5  14 -10    9.09    3.85
  -5  14  -9    9.51    3.87
  -5  14  -8   -0.22    3.49
  -5  14  -7    6.69    3.71
  -5  14  -6   13.27    3.89
  -5  14  -5   10.13    3.74
  -5  14  -4   24.00    4.41
  -5  14  -3   -0.42    3.50
  -5  14  -2   34.21    4.91
  -5  14  -1    4.98    3.19
  -5  14   0   -0.83    3.36
  -5  14   1    1.44    3.34
  -5  14   2   51.62    5.82
  -5  14   7    3.58    2.19
  -5  14   7    7.87    3.46
  -5  14   8    2.28    2.20
  -5  14   8    4.27    3.42
  -5  14   9    3.35    2.34
  -5  14   9    4.31    3.37
  -5  14  10    4.95    2.57
  -5  14  10   12.19    3.74
  -5  14  11    6.40    2.60
  -5  14  11   11.54    3.59
  -5  14  12    7.82    2.76
  -5  14  12    1.52    3.23
  -5  14  13   -0.22    3.27
  -5  14  13    0.49    2.54
  -5  14  14   -1.76    3.47
  -5  14  14    5.50    2.91
  -5  14  15    9.56    3.57
  -5  14  15    0.54    2.81
  -5  14  16   11.29    3.62
  -5  14  16    9.29    3.14
  -5  14  17    8.30    3.26
  -5  14  18    0.42    3.25
  -5  14  19    0.65    3.47
  -5  14  20    9.41    3.68
  -5  14  21    7.08    3.68
  -5  14  22    7.07    3.90
  -5  14  23   24.36    4.73
  -5  14  24    8.29    3.97
  -5 -15 -24   17.79    4.86
  -5  15 -24   21.93    4.68
  -5 -15 -23   36.46    5.68
  -5  15 -23   38.05    5.50
  -5 -15 -22   17.89    4.81
  -5  15 -22   33.94    5.16
  -5 -15 -21   14.25    4.43
  -5  15 -21   20.22    4.55
  -5 -15 -20   18.72    4.38
  -5  15 -20   20.66    4.54
  -5 -15 -19   -2.98    3.68
  -5  15 -19    7.24    3.91
  -5 -15 -18    8.44    3.42
  -5  15 -18    7.52    3.85
  -5 -15 -17    4.33    3.11
  -5  15 -17    4.71    3.88
  -5  15 -16    6.13    3.90
  -5  15 -15   -4.92    3.85
  -5  15 -14    7.49    3.96
  -5  15 -13    5.60    3.76
  -5  15 -12   -0.71    3.59
  -5  15 -11    4.22    3.84
  -5  15 -10    8.65    3.94
  -5  15  -9    1.40    3.67
  -5  15  -8    1.88    3.64
  -5  15  -7   -0.94    3.57
  -5  15  -6    1.90    3.83
  -5  15  -5    1.16    3.67
  -5  15  -4   -0.23    3.41
  -5  15  -3    1.34    3.39
  -5  15  -2    2.45    3.32
  -5  15  -1    3.94    3.53
  -5  15   0   14.02    3.95
  -5  15   1    2.16    3.51
  -5  15   6   10.05    3.70
  -5  15   7    1.57    3.46
  -5  15   8    6.52    3.64
  -5  15   9    1.75    2.34
  -5  15   9    4.07    3.52
  -5  15  10    4.69    2.46
  -5  15  10    5.25    3.56
  -5  15  11    4.68    2.57
  -5  15  11    3.69    3.44
  -5  15  12   -1.75    2.65
  -5  15  12    0.91    3.38
  -5  15  13    5.73    3.65
  -5  15  13    5.67    2.84
  -5  15  14   -1.15    3.44
  -5  15  14   -0.52    2.80
  -5  15  15   -2.34    3.52
  -5  15  15   -1.85    2.86
  -5  15  16   28.02    4.50
  -5  15  16   16.56    3.78
  -5  15  17    8.15    3.85
  -5  15  17    5.62    3.34
  -5  15  18   10.12    3.51
  -5  15  19    1.31    3.36
  -5  15  20    7.14    3.72
  -5  15  21    9.77    4.00
  -5  15  22   27.05    5.00
  -5  15  23    8.01    4.18
  -5 -16 -23   11.69    4.43
  -5  16 -23    9.62    4.17
  -5 -16 -22   -0.82    4.22
  -5  16 -22   15.24    4.50
  -5 -16 -21    8.49    4.50
  -5  16 -21   26.10    4.85
  -5  16 -20   20.52    4.74
  -5  16 -19   10.21    4.27
  -5  16 -18   23.67    4.74
  -5  16 -17   12.88    4.35
  -5  16 -16   10.18    4.03
  -5  16 -15    7.19    4.02
  -5  16 -14    3.22    3.89
  -5  16 -13   19.97    4.53
  -5  16 -12    6.72    3.93
  -5  16 -11   31.28    5.25
  -5  16 -10    5.45    4.05
  -5  16  -9    7.41    3.94
  -5  16  -8   17.28    4.33
  -5  16  -7    8.18    3.97
  -5  16  -6   13.76    4.20
  -5  16  -5   14.95    4.31
  -5  16  -4    3.85    3.79
  -5  16  -3   11.30    4.08
  -5  16  -2   17.58    4.11
  -5  16  -1    7.66    3.67
  -5  16   0   18.87    4.20
  -5  16   5    8.55    3.97
  -5  16   6    1.17    3.44
  -5  16   7   12.70    4.06
  -5  16   8    9.23    3.85
  -5  16   9    5.94    3.69
  -5  16  10   10.77    3.83
  -5  16  11   17.62    4.24
  -5  16  11    8.91    2.93
  -5  16  12    8.22    3.94
  -5  16  12    3.39    2.73
  -5  16  13    7.95    3.83
  -5  16  13    0.68    2.67
  -5  16  14    7.70    3.72
  -5  16  14    6.92    3.15
  -5  16  15    1.96    3.80
  -5  16  15    0.75    2.96
  -5  16  16    5.66    3.80
  -5  16  16    4.11    3.15
  -5  16  17    7.00    3.94
  -5  16  17    2.47    3.30
  -5  16  18    6.00    3.65
  -5  16  19   13.34    3.98
  -5  16  20    3.73    3.81
  -5  16  21   13.98    4.26
  -5  16  22   29.57    5.24
  -5  17 -20   -0.79    4.17
  -5  17 -19   21.88    5.22
  -5  17 -18   28.05    5.40
  -5  17 -17   14.71    4.67
  -5  17 -16    0.26    4.09
  -5  17 -15    2.62    3.98
  -5  17 -14   10.40    4.31
  -5  17 -13    4.20    3.93
  -5  17 -12   17.26    4.61
  -5  17 -11    3.91    4.06
  -5  17 -10   22.13    4.90
  -5  17  -9   19.21    4.62
  -5  17  -8   14.80    4.54
  -5  17  -7   18.51    4.64
  -5  17  -6   16.94    4.93
  -5  17  -5   22.92    4.76
  -5  17  -4   -2.02    3.97
  -5  17  -3   14.59    4.28
  -5  17  -2   16.00    4.15
  -5  17  -1    6.53    3.79
  -5  17   4    5.34    3.92
  -5  17   5   21.14    4.46
  -5  17   6   22.55    4.57
  -5  17   7   16.82    4.42
  -5  17   8    3.47    3.71
  -5  17   9    8.20    4.13
  -5  17  10   13.52    4.28
  -5  17  11   12.39    4.30
  -5  17  12    2.53    3.86
  -5  17  13    1.76    3.84
  -5  17  14   12.19    3.34
  -5  17  14    7.85    4.01
  -5  17  15    8.37    3.17
  -5  17  15    0.25    4.02
  -5  17  16    2.58    3.28
  -5  17  16   -3.87    4.00
  -5  17  17   23.38    4.48
  -5  17  17   37.92    5.39
  -5  17  18   24.10    4.66
  -5  17  18   38.44    5.51
  -5  17  19   31.67    5.06
  -5  17  20    8.97    4.01
  -5  17  21    6.67    3.95
  -5  18 -18   26.08    5.51
  -5  18 -17   56.07    7.28
  -5  18 -16   12.13    4.70
  -5  18 -15    0.27    4.14
  -5  18 -14    0.28    4.29
  -5  18 -13   24.07    5.31
  -5  18 -12    5.80    4.52
  -5  18 -11    6.61    4.48
  -5  18 -10    6.59    4.33
  -5  18  -9   12.90    4.50
  -5  18  -8    3.03    4.33
  -5  18  -7   43.86    6.39
  -5  18  -6   17.23    4.88
  -5  18  -5    7.84    4.53
  -5  18  -4   -0.26    4.07
  -5  18  -3   -2.85    4.10
  -5  18  -2   21.43    4.67
  -5  18   3    5.25    3.89
  -5  18   4   -2.03    4.03
  -5  18   5   18.73    4.71
  -5  18   6   15.76    4.43
  -5  18   7   31.52    5.40
  -5  18   8   23.28    4.88
  -5  18   9   20.30    4.47
  -5  18  10   -1.57    4.02
  -5  18  11    5.80    4.00
  -5  18  12   15.29    4.54
  -5  18  13    6.59    4.09
  -5  18  14    2.64    3.98
  -5  18  15    1.32    3.96
  -5  18  16   12.34    4.53
  -5  18  17   61.71    7.09
  -5  18  17   49.97    6.33
  -5  18  18   26.81    5.14
  -5  18  18   11.10    4.24
  -5  18  19   21.67    4.79
  -5  18  20    6.52    4.18
  -5  19 -14   46.75    6.65
  -5  19 -13   31.51    5.74
  -5  19 -12    5.21    4.64
  -5  19 -11    2.02    4.39
  -5  19 -10    5.18    4.45
  -5  19  -9    4.32    4.38
  -5  19  -8   10.11    4.66
  -5  19  -7    0.87    4.32
  -5  19  -6    4.27    4.39
  -5  19  -5    4.74    4.15
  -5  19  -4   15.90    4.72
  -5  19  -3    3.54    4.18
  -5  19   2    6.80    4.13
  -5  19   3    3.40    4.08
  -5  19   4    9.28    4.42
  -5  19   5    4.89    4.28
  -5  19   6   13.75    4.45
  -5  19   7   -1.35    3.91
  -5  19   8   -0.27    4.10
  -5  19   9    7.60    4.19
  -5  19  10    3.54    4.08
  -5  19  11   12.09    4.50
  -5  19  12    4.43    4.23
  -5  19  13   26.58    5.17
  -5  19  14   18.64    5.07
  -5  19  15    6.31    4.18
  -5  20 -10   -0.30    4.54
  -5  20  -9    4.26    4.60
  -5  20  -8    4.60    4.68
  -5  20  -7    1.23    4.50
  -5  20  -6   13.71    4.80
  -5  20  -5    8.76    4.59
  -5  20  -4   12.34    4.70
  -5  20   0    4.15    4.53
  -5  20   1   12.84    4.49
  -5  20   2    9.02    4.38
  -5  20   3   18.58    4.76
  -5  20   4    7.20    4.27
  -5  20   5   19.27    5.00
  -5  20   6   11.24    4.40
  -5  20   7   -0.84    4.18
  -5  20   8    0.84    4.25
  -5  20   9    7.62    4.32
  -5  20  10    1.70    4.19
  -5  20  11   25.97    5.33
  -5  20  12   12.36    4.65
  -5  21  -1   -0.58    4.49
  -5  21   0    4.92    4.27
  -5  21   1    7.43    4.54
  -5  21   2    3.99    4.30
  -5  21   3    2.28    4.45
  -5  21   4    9.57    4.49
  -5  21   5    2.95    4.26
  -5  21   6   11.03    4.82
  -4   0 -32    3.59    4.72
  -4   0 -31    1.26    4.51
  -4   0 -24   34.44    5.08
  -4   0 -23   -3.05    3.40
  -4   0 -22   42.76    5.34
  -4   0 -21   -3.02    3.28
  -4   0 -20  381.40   30.19
  -4   0 -19    0.20    3.08
  -4   0 -18  263.37   21.20
  -4   0 -17   -2.72    2.86
  -4   0 -17    1.98    1.49
  -4   0 -16   16.59    1.99
  -4   0 -16   14.59    3.26
  -4   0 -15   -0.42    1.27
  -4   0 -15   -1.15    2.54
  -4   0 -14   15.21    2.90
  -4   0 -14   13.79    1.79
  -4   0 -13   -1.15    1.31
  -4   0 -13   -1.23    1.17
  -4   0 -13   -0.59    2.25
  -4   0 -12   17.59    1.99
  -4   0 -12   12.59    1.77
  -4   0 -12   14.05    2.83
  -4   0 -11   -0.46    1.27
  -4   0 -11    1.23    1.20
  -4   0 -11    0.27    2.12
  -4   0 -10   44.50    3.71
  -4   0 -10   38.87    4.34
  -4   0  -9    0.54    1.18
  -4   0  -9    0.61    2.12
  -4   0  -8  199.78   16.76
  -4   0  -8  215.93   16.34
  -4   0  -7    0.23    2.07
  -4   0  -7   -1.13    1.27
  -4   0  -6  362.70   27.62
  -4   0  -6  351.25   27.15
  -4   0  -5    1.33    2.21
  -4   0  -5    0.43    1.27
  -4   0  -4  192.52   14.14
  -4   0  -4  169.45   13.69
  -4   0  -3    1.64    1.35
  -4   0  -3    0.10    2.07
  -4   0  -2  254.36   21.15
  -4   0  -2  323.57   21.54
  -4   0  -1    1.76    1.88
  -4   0  -1    0.45    1.64
  -4   0  -1    0.92    1.38
  -4   0   0  357.55   27.56
  -4   0   1   -0.91    1.73
  -4   0   2  217.78   17.08
  -4   0   3   -0.55    1.87
  -4   0   4  164.19   13.09
  -4   0   5    0.58    1.97
  -4   0   6  404.09   31.22
  -4   0   7    0.21    1.99
  -4   0   7   -0.85    1.21
  -4   0   8  232.35   19.66
  -4   0   8  262.69   19.37
  -4   0   9   -1.43    2.03
  -4   0   9   -0.06    1.18
  -4   0  10   57.91    5.83
  -4   0  10   71.02    5.44
  -4   0  11   -1.74    2.11
  -4   0  11   -1.17    1.26
  -4   0  12    7.25    2.33
  -4   0  12   12.05    1.69
  -4   0  13   -0.68    1.26
  -4   0  13   -0.50    2.11
  -4   0  14   13.86    2.60
  -4   0  15    2.27    2.27
  -4   0  16   11.52    2.66
  -4   0  21   -3.86    2.95
  -4   0  22   18.48    3.45
  -4   0  23    1.45    2.88
  -4   0  24   12.60    3.37
  -4   0  25   -2.73    3.21
  -4   0  26   48.64    5.59
  -4   0  27   -0.42    3.17
  -4   0  28   17.55    3.96
  -4   0  29   -1.14    3.39
  -4   0  30   14.79    4.19
  -4   0  31    0.25    3.70
  -4   0  32   18.13    4.38
  -4   0  33   -0.27    3.88
  -4   1 -32    6.57    4.94
  -4   1 -31    1.90    4.26
  -4   1 -30    3.06    4.45
  -4   1 -29   16.25    4.72
  -4  -1 -26   11.96    4.30
  -4  -1 -25    6.31    3.75
  -4  -1 -24   20.13    4.34
  -4   1 -23   22.10    4.37
  -4  -1 -23   16.30    3.97
  -4   1 -22   39.05    5.17
  -4  -1 -22   31.04    4.79
  -4   1 -21   23.17    4.09
  -4  -1 -21   28.48    4.36
  -4   1 -20   91.80    8.49
  -4  -1 -20   86.18    8.41
  -4  -1 -19   64.39    6.88
  -4   1 -19   72.02    7.00
  -4  -1 -18   39.42    5.86
  -4   1 -18   50.71    5.90
  -4   1 -17   95.37    7.89
  -4   1 -17   96.30    8.70
  -4  -1 -17  100.71    8.70
  -4   1 -16   29.90    2.95
  -4   1 -16   27.02    3.88
  -4  -1 -16   25.29    3.87
  -4   1 -15   13.04    1.88
  -4  -1 -15   11.22    1.54
  -4   1 -15    9.58    2.90
  -4  -1 -15   12.36    2.89
  -4  -1 -14    4.07    2.48
  -4  -1 -14    2.51    1.11
  -4   1 -14    2.21    1.38
  -4   1 -14    2.84    2.54
  -4  -1 -13   14.33    2.89
  -4   1 -13   14.79    1.84
  -4   1 -13   16.36    2.91
  -4  -1 -13   14.40    1.69
  -4   1 -13   14.35    1.95
  -4   1 -12    8.68    1.68
  -4   1 -12   12.06    1.56
  -4  -1 -12    7.65    2.42
  -4  -1 -12    9.95    1.38
  -4   1 -12    8.93    2.55
  -4  -1 -11    3.24    1.06
  -4   1 -11    4.93    1.50
  -4   1 -11    5.14    2.42
  -4  -1 -11    2.49    2.24
  -4  -1 -11    8.61    1.59
  -4  -1 -10    4.39    1.43
  -4   1 -10    3.31    1.53
  -4   1 -10    5.54    2.38
  -4  -1 -10    3.59    2.16
  -4  -1 -10    5.51    1.12
  -4   1  -9   13.51    2.74
  -4  -1  -9   16.30    2.63
  -4  -1  -9   16.88    1.74
  -4   1  -9   15.61    2.01
  -4  -1  -8   70.93    6.24
  -4  -1  -8   73.51    5.66
  -4   1  -8   66.16    5.80
  -4   1  -8   68.70    6.43
  -4  -1  -7  110.54   11.07
  -4   1  -7  137.06   10.81
  -4   1  -7  142.80   11.46
  -4  -1  -7  145.65   10.70
  -4  -1  -6   10.78    1.45
  -4   1  -6    9.24    1.74
  -4  -1  -6   12.11    2.30
  -4   1  -6   12.25    2.71
  -4  -1  -5   50.60    4.68
  -4   1  -5   72.43    5.52
  -4  -1  -5   65.03    5.27
  -4   1  -5   58.68    4.89
  -4  -1  -4   65.36    5.71
  -4  -1  -4   85.67    6.38
  -4   1  -4   65.77    5.86
  -4   1  -4   88.18    6.51
  -4  -1  -3   20.77    2.70
  -4   1  -3   19.14    2.90
  -4   1  -3   16.44    2.16
  -4   1  -2   41.63    4.20
  -4   1  -2   57.53    4.33
  -4  -1  -2   42.58    4.45
  -4   1  -2   44.19    4.50
  -4  -1  -1   39.28    3.89
  -4  -1  -1   34.45    3.82
  -4   1  -1   31.33    3.58
  -4   1   0    4.78    1.69
  -4   1   0    4.73    1.81
  -4  -1   0    5.61    2.02
  -4  -1   0    5.39    1.77
  -4   1   1  103.70    8.18
  -4  -1   1   99.26    8.22
  -4   1   1   97.17    8.10
  -4  -1   2  126.81    9.78
  -4   1   2  121.67    9.70
  -4   1   2  114.11    9.59
  -4  -1   3    3.67    2.01
  -4   1   3    3.64    1.93
  -4   1   4   26.75    3.17
  -4  -1   4   29.00    3.27
  -4   1   5   15.31    2.47
  -4  -1   5   10.59    2.44
  -4   1   6    6.69    2.06
  -4  -1   6    5.19    2.18
  -4   1   6    4.19    1.42
  -4  -1   7  238.39   19.74
  -4   1   7  241.57   19.68
  -4   1   7  270.85   19.50
  -4   1   8   65.25    5.99
  -4   1   8   72.22    5.73
  -4  -1   8   67.96    5.53
  -4  -1   8   69.57    6.08
  -4   1   9    8.87    1.68
  -4   1   9    9.84    2.13
  -4  -1   9    6.57    2.31
  -4  -1   9    9.60    1.40
  -4  -1  10    5.92    2.17
  -4   1  10    8.96    2.21
  -4  -1  10    7.59    1.38
  -4   1  10    8.47    1.60
  -4  -1  11    2.19    2.21
  -4  -1  11    4.65    1.22
  -4   1  11    7.02    1.51
  -4   1  11    4.26    2.12
  -4  -1  12    8.63    2.33
  -4  -1  12   11.29    1.53
  -4   1  12    5.74    2.16
  -4  -1  13    7.81    1.47
  -4  -1  13    6.44    2.30
  -4   1  13    7.41    2.34
  -4  -1  14    3.85    2.26
  -4   1  14    5.40    2.12
  -4   1  15    5.63    2.34
  -4   1  16   25.62    3.34
  -4   1  17   35.29    4.18
  -4  -1  20  103.16    9.10
  -4  -1  21   10.34    3.29
  -4  -1  22   33.28    4.47
  -4  -1  23   20.07    3.62
  -4   1  23   16.01    3.40
  -4  -1  24   31.46    4.49
  -4   1  24   31.02    4.28
  -4  -1  25   20.84    3.81
  -4   1  25   10.42    3.46
  -4  -1  26   28.49    4.31
  -4   1  26   21.22    4.03
  -4  -1  27   15.75    3.66
  -4   1  27    5.81    3.37
  -4  -1  28    6.50    3.51
  -4   1  28    4.57    3.37
  -4  -1  29   10.46    3.80
  -4   1  29    9.03    3.77
  -4  -1  30    5.78    3.64
  -4   1  30    6.83    3.87
  -4  -1  31    4.03    3.72
  -4   1  31    5.86    3.72
  -4  -1  32   22.95    5.08
  -4   1  32   33.31    5.06
  -4  -1  33   10.80    4.18
  -4   1  33    7.90    4.07
  -4   2 -32   -1.99    4.72
  -4   2 -31    9.88    4.79
  -4   2 -30   10.46    4.61
  -4   2 -29   -2.38    4.34
  -4  -2 -28    0.55    3.91
  -4   2 -28    4.02    4.19
  -4  -2 -27    2.93    3.73
  -4   2 -27    6.09    4.03
  -4  -2 -26   15.35    4.08
  -4  -2 -25    4.11    3.57
  -4  -2 -24   11.62    3.77
  -4  -2 -23   25.88    4.35
  -4  -2 -22   12.42    3.60
  -4  -2 -21   10.89    3.42
  -4   2 -21    2.19    3.39
  -4  -2 -20   60.28    6.68
  -4   2 -20   68.42    6.94
  -4   2 -19   93.05    7.11
  -4   2 -19   72.88    7.84
  -4  -2 -19   72.06    7.72
  -4   2 -18  187.41   13.72
  -4   2 -18  166.73   14.38
  -4  -2 -18  149.03   14.18
  -4   2 -17   69.55    5.56
  -4   2 -17   58.06    6.32
  -4  -2 -17   51.05    6.07
  -4   2 -16   45.18    5.37
  -4   2 -16   57.40    4.71
  -4  -2 -16   45.58    5.29
  -4   2 -15   10.21    3.02
  -4   2 -15    8.88    1.89
  -4   2 -14   12.62    3.00
  -4  -2 -14   10.91    2.70
  -4  -2 -14   10.19    1.26
  -4   2 -14   13.03    2.01
  -4   2 -13    5.54    2.68
  -4  -2 -13    1.96    2.32
  -4  -2 -13    6.11    0.96
  -4   2 -13    4.86    1.64
  -4  -2 -12    7.14    2.50
  -4   2 -12    9.75    1.80
  -4  -2 -12    9.23    1.15
  -4  -2 -11   -0.26    2.18
  -4   2 -11    0.30    2.44
  -4   2 -11    0.49    1.52
  -4  -2 -11    1.42    0.75
  -4   2 -10   15.93    2.12
  -4  -2 -10   15.64    1.52
  -4   2 -10   22.07    3.22
  -4  -2 -10   16.76    2.68
  -4  -2  -9    8.71    1.10
  -4   2  -9    8.80    2.89
  -4   2  -9   10.62    1.72
  -4  -2  -9    9.41    2.34
  -4   2  -8   13.92    2.96
  -4  -2  -8   17.41    2.55
  -4   2  -8   14.45    2.13
  -4   2  -7  489.31   38.32
  -4   2  -7  572.06   38.83
  -4  -2  -7  472.52   38.48
  -4   2  -6   82.50    6.70
  -4   2  -6   67.50    6.06
  -4  -2  -6   76.68    6.34
  -4   2  -5  296.64   21.46
  -4   2  -5  268.43   21.01
  -4  -2  -5  259.92   21.13
  -4   2  -4   30.95    3.55
  -4   2  -4   26.95    2.90
  -4  -2  -4   25.25    3.00
  -4   2  -3   53.54    5.04
  -4   2  -3   48.16    4.47
  -4   2  -3   57.12    4.71
  -4  -2  -3   53.27    4.84
  -4   2  -2   26.92    3.26
  -4   2  -2   21.70    2.60
  -4   2  -2   26.31    2.81
  -4  -2  -2   33.52    3.21
  -4   2  -1  296.00   23.25
  -4   2  -1  283.29   23.17
  -4  -2  -1  329.39   23.31
  -4  -2   0    8.04    2.17
  -4   2   0    6.21    1.84
  -4   2   0    8.96    1.85
  -4  -2   0    6.31    1.85
  -4  -2   1  215.52   17.63
  -4   2   1  242.98   17.54
  -4   2   1  213.33   17.47
  -4   2   2   17.48    2.38
  -4  -2   2   15.92    2.66
  -4   2   2   19.92    2.46
  -4   2   3   89.34    7.49
  -4   2   3   91.94    7.51
  -4  -2   3   89.53    7.60
  -4   2   4   10.34    2.19
  -4  -2   4   11.33    2.32
  -4   2   4   10.24    2.12
  -4   2   5  311.10   24.47
  -4   2   5  301.72   24.33
  -4  -2   5  340.60   24.64
  -4   2   6   25.23    2.76
  -4  -2   6   22.85    3.27
  -4   2   6   27.92    3.05
  -4   2   7  358.86   28.64
  -4  -2   7  424.63   29.02
  -4   2   7  348.64   28.77
  -4  -2   8   26.17    3.44
  -4   2   8   28.30    3.29
  -4   2   9    2.84    1.75
  -4  -2   9    2.55    0.97
  -4  -2   9    2.43    2.10
  -4  -2  10    2.37    2.08
  -4   2  10    4.95    1.92
  -4  -2  10    2.68    1.02
  -4  -2  11   -0.49    2.10
  -4   2  11    2.31    1.91
  -4  -2  11    3.71    1.03
  -4  -2  12   19.03    2.93
  -4   2  12   16.28    2.63
  -4  -2  12   20.28    1.97
  -4  -2  13   11.92    2.59
  -4   2  13   10.39    2.40
  -4   2  14    8.37    2.29
  -4   2  15   24.52    3.27
  -4   2  16   39.83    4.31
  -4   2  17   67.44    6.27
  -4   2  18  116.57   10.02
  -4  -2  18  119.62   10.13
  -4   2  19   65.38    6.27
  -4  -2  19   63.98    6.36
  -4  -2  20  193.22   15.80
  -4  -2  21   11.41    3.19
  -4  -2  22   30.05    4.21
  -4  -2  23   19.34    3.73
  -4  -2  24   19.10    3.57
  -4   2  24   12.76    3.32
  -4  -2  25    5.91    3.33
  -4   2  25    7.67    3.22
  -4  -2  26    8.04    3.57
  -4   2  26   19.19    3.67
  -4  -2  27    0.88    3.32
  -4   2  27   -2.28    3.12
  -4  -2  28    7.74    3.67
  -4   2  28    3.65    3.30
  -4  -2  29    2.12    3.56
  -4   2  29    2.23    3.33
  -4  -2  30    9.86    3.84
  -4   2  30    7.64    3.65
  -4  -2  31    2.81    3.77
  -4   2  31   -1.21    3.51
  -4  -2  32    7.67    4.16
  -4   2  32    7.83    3.86
  -4  -2  33   -0.55    4.16
  -4   2  33   -1.83    3.94
  -4   3 -32   23.11    5.39
  -4   3 -31    4.93    4.67
  -4   3 -30    0.95    4.60
  -4  -3 -30    0.58    4.09
  -4   3 -29    0.30    4.52
  -4  -3 -29   13.53    4.39
  -4   3 -28    8.81    4.45
  -4  -3 -28   20.83    4.59
  -4   3 -27    9.91    4.19
  -4  -3 -27    9.51    3.97
  -4   3 -26   10.91    4.41
  -4  -3 -26   10.17    3.88
  -4   3 -25    7.88    4.31
  -4  -3 -25   13.11    3.82
  -4  -3 -24   32.07    4.75
  -4  -3 -23    9.23    3.48
  -4  -3 -22   19.40    3.91
  -4  -3 -21   36.58    4.80
  -4   3 -20   34.12    3.70
  -4  -3 -20   30.28    4.53
  -4   3 -19  226.87   16.29
  -4   3 -19  187.81   16.92
  -4  -3 -19  182.57   16.70
  -4   3 -18  245.26   17.43
  -4   3 -18  210.57   18.05
  -4  -3 -18  187.81   17.75
  -4   3 -17   56.95    6.42
  -4  -3 -17   48.73    6.13
  -4   3 -16   34.53    4.73
  -4   3 -16   40.92    3.83
  -4  -3 -16   32.64    4.25
  -4  -3 -15   54.78    5.61
  -4   3 -15   55.68    5.87
  -4   3 -15   58.75    5.13
  -4   3 -14    9.19    3.10
  -4   3 -14   10.56    2.14
  -4  -3 -14    4.78    2.45
  -4   3 -13   38.05    3.44
  -4   3 -13   34.76    4.32
  -4   3 -12   20.79    3.63
  -4  -3 -12   20.35    3.09
  -4   3 -12   25.62    2.71
  -4  -3 -11   18.70    2.87
  -4   3 -11   20.21    3.50
  -4   3 -11   17.11    2.40
  -4   3 -10   21.58    3.41
  -4  -3 -10   27.19    3.01
  -4   3 -10   19.41    2.54
  -4   3  -9   29.30    3.94
  -4  -3  -9   33.62    3.58
  -4   3  -9   34.43    3.31
  -4   3  -8   27.89    2.72
  -4   3  -8   22.01    3.41
  -4   3  -7   88.71    7.41
  -4  -3  -7   78.12    6.95
  -4   3  -7   82.09    6.87
  -4   3  -6   50.88    4.82
  -4  -3  -6   35.50    4.14
  -4   3  -6   46.96    4.12
  -4   3  -5   87.24    7.17
  -4  -3  -5   78.01    6.63
  -4   3  -5   75.17    6.57
  -4   3  -4   26.32    3.14
  -4  -3  -4   17.40    2.53
  -4   3  -4   20.32    2.51
  -4   3  -3   23.95    3.01
  -4   3  -3   18.60    2.06
  -4  -3  -3   16.99    2.32
  -4   3  -3   18.62    2.52
  -4   3  -2   22.25    2.55
  -4   3  -2   26.02    2.98
  -4  -3  -2   28.39    2.82
  -4   3  -1   25.08    2.72
  -4  -3  -1   26.32    2.88
  -4   3  -1   24.63    2.99
  -4   3   0   66.36    6.23
  -4  -3   0   83.18    6.29
  -4   3   0   78.02    6.44
  -4  -3   1   41.99    3.95
  -4   3   1   35.50    3.48
  -4  -3   1   37.72    3.37
  -4   3   1   33.45    3.68
  -4  -3   2   42.88    4.28
  -4   3   2   44.76    4.07
  -4   3   2   44.03    4.20
  -4   3   3   14.52    2.24
  -4   3   3   15.88    2.40
  -4  -3   3   15.77    2.58
  -4   3   4   39.47    3.69
  -4   3   4   34.43    3.53
  -4  -3   4   34.50    3.77
  -4   3   5   68.11    5.77
  -4   3   5   62.02    5.65
  -4  -3   5   66.96    5.88
  -4   3   6   94.04    7.63
  -4  -3   6   90.75    7.72
  -4   3   6   88.39    7.54
  -4  -3   7   72.83    5.79
  -4   3   7   55.26    5.45
  -4  -3   8   79.16    6.68
  -4   3   8   72.34    6.39
  -4   3   9    7.77    2.11
  -4  -3   9   12.09    2.64
  -4  -3  10    7.89    2.33
  -4   3  10    4.56    1.97
  -4  -3  10    3.19    0.88
  -4  -3  11   17.16    2.67
  -4   3  11   16.06    2.51
  -4  -3  11   12.71    1.47
  -4   3  12   12.44    2.54
  -4  -3  12   17.11    1.65
  -4   3  13   69.80    6.24
  -4   3  14   24.34    3.17
  -4   3  15   30.88    3.72
  -4   3  16    9.17    2.60
  -4  -3  17   84.07    7.45
  -4   3  17   77.29    7.23
  -4  -3  18  189.16   14.91
  -4   3  18  174.68   14.70
  -4  -3  19  126.10    9.87
  -4   3  19   98.80    9.57
  -4  -3  20   41.67    4.72
  -4   3  20   36.55    4.51
  -4  -3  21   25.86    4.05
  -4  -3  22   23.26    4.04
  -4  -3  23   33.61    4.55
  -4  -3  24   18.04    3.84
  -4  -3  25   17.46    3.85
  -4  -3  26   15.96    3.77
  -4   3  26    9.64    3.45
  -4  -3  27    0.67    3.57
  -4   3  27    9.28    3.28
  -4  -3  28   11.69    3.92
  -4   3  28    9.19    3.51
  -4  -3  29    6.30    3.85
  -4   3  29    8.06    3.64
  -4  -3  30    1.26    3.57
  -4   3  30    1.39    3.44
  -4  -3  31    2.86    3.88
  -4   3  31    4.10    3.60
  -4  -3  32    6.74    4.24
  -4   3  32   12.51    3.86
  -4  -3  33    1.67    3.97
  -4   4 -32    2.47    4.85
  -4  -4 -32   -1.26    4.34
  -4   4 -31    7.18    4.68
  -4  -4 -31   10.76    4.49
  -4   4 -30   20.15    5.19
  -4  -4 -30   13.89    4.48
  -4   4 -29   -2.83    4.45
  -4  -4 -29    3.63    3.81
  -4   4 -28    1.52    4.24
  -4  -4 -28    2.42    3.84
  -4   4 -27   20.16    4.77
  -4  -4 -27    9.84    4.01
  -4   4 -26    9.01    4.16
  -4  -4 -26    5.46    3.63
  -4   4 -25   15.18    4.50
  -4  -4 -25    9.79    3.83
  -4   4 -24   27.67    4.94
  -4  -4 -24   18.79    4.21
  -4  -4 -23    4.18    3.22
  -4  -4 -22   36.21    4.88
  -4  -4 -21    9.48    3.56
  -4   4 -21   21.32    2.95
  -4  -4 -20   22.60    3.84
  -4   4 -20   26.95    3.29
  -4  -4 -19   35.29    4.46
  -4   4 -19   34.36    3.87
  -4  -4 -18   81.22    8.85
  -4   4 -18  114.63    8.58
  -4   4 -17   85.88    8.31
  -4   4 -17  102.16    7.57
  -4   4 -16  127.58   12.11
  -4  -4 -16  105.53   11.56
  -4   4 -15   88.39    6.90
  -4   4 -15   86.41    7.81
  -4   4 -14    6.36    2.10
  -4  -4 -14    6.62    2.42
  -4   4 -14    5.70    3.16
  -4  -4 -13   27.08    3.44
  -4   4 -13   24.89    3.99
  -4   4 -13   29.17    3.17
  -4  -4 -12    5.68    2.48
  -4   4 -12   11.86    3.24
  -4   4 -11   61.00    5.21
  -4  -4 -11   57.14    5.39
  -4   4 -11   56.38    5.77
  -4   4 -10   16.44    2.38
  -4  -4 -10   11.21    2.53
  -4   4 -10   15.42    3.05
  -4   4  -9    2.23    1.75
  -4  -4  -9    4.93    1.95
  -4   4  -9    5.48    2.68
  -4   4  -8   26.03    2.96
  -4  -4  -8   24.47    3.00
  -4   4  -8   26.82    3.59
  -4  -4  -7   79.07    6.98
  -4   4  -7   79.05    7.04
  -4   4  -7   99.05    7.61
  -4  -4  -6  232.10   20.17
  -4   4  -6  284.73   20.35
  -4   4  -6  276.48   20.66
  -4  -4  -5   37.54    3.75
  -4   4  -5   48.20    4.48
  -4   4  -5   37.03    3.89
  -4   4  -4   68.28    5.83
  -4   4  -4   66.30    5.40
  -4  -4  -4   67.88    5.26
  -4   4  -4   51.13    4.84
  -4  -4  -3    2.13    1.60
  -4   4  -3    0.96    1.21
  -4   4  -2  250.69   17.14
  -4   4  -2  205.29   16.81
  -4  -4  -2  210.17   16.88
  -4   4  -1   73.62    6.27
  -4  -4  -1   70.41    5.93
  -4   4  -1   71.60    5.93
  -4   4   0  942.72   75.57
  -4  -4   0 1063.19   75.45
  -4   4   0  959.58   75.42
  -4   4   1   85.39    7.46
  -4  -4   1   95.19    7.36
  -4   4   1   96.00    7.76
  -4   4   2  193.95   15.35
  -4  -4   2  187.96   15.07
  -4   4   2  190.86   15.18
  -4  -4   2  209.34   15.47
  -4   4   3   43.45    4.37
  -4  -4   3   48.64    4.58
  -4   4   3   47.51    4.19
  -4   4   4  110.19    8.79
  -4  -4   4  114.39    8.90
  -4   4   4   98.57    8.55
  -4   4   5   49.47    4.65
  -4  -4   5   48.42    4.73
  -4   4   5   49.50    4.43
  -4   4   6  332.22   24.81
  -4  -4   6  318.50   24.88
  -4   4   6  308.98   24.65
  -4  -4   7   24.39    3.42
  -4   4   7   25.11    3.19
  -4   4   8    5.37    2.13
  -4   4   8    7.97    2.04
  -4  -4   8   12.79    2.46
  -4   4   9    0.51    1.77
  -4  -4   9    2.61    2.17
  -4   4  10   29.65    3.22
  -4  -4  10   25.71    3.44
  -4   4  11   24.03    3.07
  -4   4  12   37.98    3.95
  -4   4  13   15.24    2.70
  -4   4  14    2.44    2.21
  -4  -4  15   71.52    7.10
  -4   4  15   85.43    7.12
  -4  -4  16  182.15   14.88
  -4   4  16  183.26   14.81
  -4  -4  17   87.81    7.39
  -4   4  17   71.49    7.13
  -4  -4  18  100.05    8.69
  -4   4  18   95.29    8.56
  -4   4  19   11.51    2.98
  -4  -4  19   11.45    3.12
  -4   4  20   12.93    3.12
  -4  -4  20   15.36    3.35
  -4   4  21   28.35    3.93
  -4  -4  21   26.46    4.11
  -4  -4  22   37.06    4.71
  -4   4  22   39.15    4.68
  -4  -4  23    7.96    3.16
  -4  -4  24   19.72    3.89
  -4  -4  25    7.72    3.46
  -4  -4  26    8.22    3.52
  -4   4  27    4.88    3.30
  -4  -4  27    4.71    3.49
  -4   4  28    7.91    3.51
  -4  -4  28    5.11    3.67
  -4   4  29   -1.36    3.20
  -4  -4  29    2.65    3.67
  -4   4  30    4.44    3.66
  -4  -4  30    6.66    3.85
  -4   4  31    3.84    3.47
  -4  -4  31   -0.26    3.84
  -4   4  32    4.26    3.70
  -4  -4  32    2.11    3.87
  -4  -4  33    7.62    4.20
  -4   5 -32    3.38    5.05
  -4   5 -31   -1.46    4.98
  -4  -5 -31    1.21    4.12
  -4   5 -30    0.70    4.79
  -4  -5 -30   10.79    4.40
  -4   5 -29    4.08    4.75
  -4  -5 -29    2.24    3.70
  -4   5 -28   10.51    4.93
  -4  -5 -28   10.54    4.07
  -4   5 -27   13.31    4.68
  -4  -5 -27   -2.34    3.77
  -4   5 -26   26.89    5.30
  -4  -5 -26   15.75    4.33
  -4   5 -25    9.71    4.38
  -4  -5 -25    9.86    3.89
  -4   5 -24    5.10    4.22
  -4  -5 -24   -2.53    3.35
  -4   5 -23    8.18    4.12
  -4  -5 -23   14.60    3.71
  -4   5 -22   21.10    3.23
  -4  -5 -22   13.28    3.85
  -4   5 -21   25.00    3.16
  -4  -5 -21    6.26    3.31
  -4   5 -20   26.16    3.35
  -4  -5 -20   21.71    3.85
  -4   5 -19   73.52    6.06
  -4  -5 -19   51.81    6.25
  -4  -5 -18   17.20    3.92
  -4   5 -18   37.36    3.73
  -4   5 -17   88.53    7.41
  -4  -5 -17   79.02    7.69
  -4   5 -16   82.59    6.32
  -4  -5 -16   53.12    6.33
  -4  -5 -15   18.13    3.26
  -4   5 -15   20.11    4.01
  -4   5 -15   26.61    3.18
  -4   5 -14   89.96    7.96
  -4   5 -14   96.66    7.29
  -4  -5 -13   26.23    3.61
  -4   5 -13   33.87    3.54
  -4   5 -13   32.32    4.31
  -4  -5 -12    5.33    2.43
  -4   5 -12    8.42    3.06
  -4   5 -12   12.85    2.32
  -4   5 -11   31.83    3.33
  -4   5 -11   33.78    4.16
  -4  -5 -11   24.76    3.38
  -4  -5 -10   25.05    3.37
  -4   5 -10   28.47    3.97
  -4   5 -10   32.20    3.29
  -4   5  -9    8.13    2.83
  -4   5  -9    7.18    2.12
  -4  -5  -9    3.31    1.94
  -4   5  -8    8.85    2.95
  -4  -5  -8    8.94    2.01
  -4   5  -8    7.55    2.09
  -4   5  -7   39.34    4.29
  -4   5  -7   43.98    3.80
  -4  -5  -6   17.74    2.55
  -4   5  -6   24.32    2.91
  -4   5  -6   24.18    3.43
  -4  -5  -5   15.21    2.13
  -4   5  -5   16.48    2.51
  -4   5  -4    5.05    1.13
  -4  -5  -4    6.13    1.56
  -4   5  -4    8.83    2.22
  -4  -5  -3    8.51    1.86
  -4   5  -3    5.08    1.51
  -4   5  -2   36.89    3.64
  -4  -5  -2   38.40    3.74
  -4   5  -1   51.29    4.94
  -4  -5  -1   41.23    4.82
  -4   5   0  220.22   15.15
  -4  -5   0  183.56   14.69
  -4  -5   0  186.21   14.70
  -4   5   0  183.54   14.78
  -4   5   1  226.27   17.66
  -4  -5   1  194.39   17.29
  -4   5   1  211.33   17.37
  -4  -5   1  264.01   17.35
  -4   5   2  115.69    9.72
  -4  -5   2  130.86    9.26
  -4   5   2  101.68    9.42
  -4  -5   3   87.91    6.93
  -4   5   3   73.72    6.43
  -4   5   3   77.67    6.72
  -4   5   4   14.76    2.05
  -4   5   4   14.23    2.51
  -4  -5   4   14.08    2.65
  -4   5   5   12.25    2.02
  -4   5   5   14.17    2.47
  -4  -5   5   15.12    2.62
  -4   5   6    6.81    1.84
  -4  -5   6    7.13    2.30
  -4   5   6    8.13    2.25
  -4   5   7   49.42    4.99
  -4  -5   7   61.87    5.37
  -4   5   7   61.30    5.28
  -4   5   8    4.24    2.19
  -4   5   8    0.10    1.80
  -4  -5   8    8.37    2.34
  -4   5   9    5.68    1.89
  -4   5  10   30.02    3.35
  -4   5  11   30.25    3.44
  -4   5  12   12.36    2.48
  -4   5  13   25.30    3.26
  -4   5  14   81.88    7.62
  -4  -5  14   96.18    7.88
  -4   5  15   30.47    3.76
  -4  -5  15   34.48    4.09
  -4   5  16   90.12    7.95
  -4  -5  16   91.59    8.10
  -4   5  17   38.05    4.43
  -4  -5  17   43.25    4.70
  -4  -5  18   26.25    3.95
  -4   5  18   33.77    3.94
  -4   5  19   72.51    7.13
  -4  -5  19   82.24    7.31
  -4   5  20   19.33    3.40
  -4  -5  20   15.24    3.36
  -4  -5  21   34.62    4.30
  -4   5  21   28.77    4.07
  -4   5  22   16.33    3.36
  -4  -5  22   24.77    3.87
  -4   5  23    4.82    3.02
  -4  -5  23    5.44    3.20
  -4  -5  24   10.86    3.49
  -4  -5  25   11.88    3.56
  -4  -5  26   18.13    3.91
  -4  -5  27   -2.01    3.60
  -4  -5  28    8.10    3.67
  -4   5  29    4.39    3.60
  -4  -5  29    8.87    3.81
  -4   5  30    7.16    3.81
  -4  -5  30    6.20    3.70
  -4   5  31    7.90    3.78
  -4  -5  31    5.13    3.83
  -4   5  32   -0.51    3.68
  -4  -5  32    6.10    3.99
  -4  -5  33    9.05    4.42
  -4  -6 -31    9.13    4.47
  -4   6 -31   19.76    5.79
  -4  -6 -30    0.88    3.98
  -4   6 -30   12.76    5.26
  -4  -6 -29    1.13    3.95
  -4   6 -29   -5.44    5.44
  -4  -6 -28    2.73    3.88
  -4   6 -28    7.62    5.03
  -4  -6 -27    6.30    3.83
  -4   6 -27    5.42    4.75
  -4  -6 -26   16.10    4.22
  -4   6 -26   14.37    5.07
  -4  -6 -25    8.23    3.77
  -4   6 -25   10.70    4.80
  -4  -6 -24    2.08    3.33
  -4   6 -24    8.79    4.66
  -4   6 -23    2.92    4.32
  -4  -6 -23   10.21    3.49
  -4   6 -23    2.77    2.64
  -4   6 -22    5.72    4.23
  -4   6 -22    6.28    2.63
  -4  -6 -22    2.95    3.14
  -4  -6 -21   13.93    3.46
  -4   6 -21   16.76    4.51
  -4   6 -21   20.59    3.13
  -4   6 -20   30.64    3.79
  -4  -6 -20   25.43    4.10
  -4   6 -20   36.27    5.04
  -4  -6 -19    8.96    3.14
  -4   6 -19   17.01    2.87
  -4  -6 -18    2.78    2.68
  -4   6 -18    6.96    2.47
  -4  -6 -17    5.31    2.85
  -4   6 -17   13.39    2.69
  -4  -6 -16    9.64    2.74
  -4   6 -16    3.88    2.45
  -4   6 -15   34.47    3.83
  -4  -6 -15   25.38    3.71
  -4  -6 -14   52.45    5.53
  -4   6 -14   63.61    5.55
  -4  -6 -13   58.63    5.55
  -4   6 -13   57.29    5.49
  -4   6 -13   60.38    6.08
  -4  -6 -12   49.03    5.40
  -4   6 -12   63.45    5.51
  -4   6 -12   69.38    6.18
  -4   6 -11   58.77    5.76
  -4   6 -11   64.82    5.12
  -4   6 -10   24.74    2.97
  -4   6 -10   21.69    3.58
  -4  -6 -10   16.30    2.81
  -4  -6  -9   42.89    4.53
  -4   6  -9   58.38    5.31
  -4   6  -9   47.37    4.61
  -4   6  -8    2.78    2.54
  -4  -6  -8    1.17    1.83
  -4   6  -8    6.57    2.18
  -4   6  -7    3.39    2.66
  -4  -6  -7    0.18    1.65
  -4   6  -7    0.55    2.05
  -4  -6  -6   40.08    4.12
  -4   6  -6   53.16    4.56
  -4  -6  -5   30.37    3.21
  -4   6  -5   35.74    3.67
  -4   6  -4   16.32    1.75
  -4  -6  -4   18.90    2.22
  -4   6  -4   21.11    2.91
  -4   6  -3  215.54   17.10
  -4  -6  -3  213.61   17.23
  -4   6  -3  256.64   17.63
  -4  -6  -2   72.25    6.26
  -4   6  -2   87.82    6.78
  -4   6  -2   78.99    6.24
  -4  -6  -2   75.16    6.15
  -4  -6  -1  887.34   67.48
  -4  -6  -1  847.25   67.43
  -4   6  -1  883.01   67.48
  -4   6  -1  986.19   67.87
  -4   6   0   11.71    1.81
  -4  -6   0   12.04    1.63
  -4   6   0   13.20    2.57
  -4  -6   0   13.86    1.66
  -4   6   1  587.45   44.70
  -4   6   1  650.97   45.05
  -4  -6   1  618.06   44.67
  -4  -6   1  543.30   44.54
  -4   6   2   66.47    5.10
  -4  -6   2   52.97    4.73
  -4   6   2   67.35    5.61
  -4   6   3  220.16   17.57
  -4   6   3  236.48   17.90
  -4   6   4   19.00    2.94
  -4   6   4   19.87    2.41
  -4  -6   5   15.54    2.78
  -4   6   5   19.00    2.72
  -4   6   6   34.98    3.95
  -4  -6   6   47.45    4.48
  -4   6   6   46.14    4.34
  -4  -6   7    0.12    2.13
  -4   6   7    1.56    1.64
  -4   6   7    1.89    2.05
  -4   6   8    5.69    1.91
  -4   6   9   25.67    3.08
  -4   6  10   31.96    3.55
  -4   6  11   74.56    6.58
  -4  -6  12   41.69    4.48
  -4   6  12   39.84    4.22
  -4  -6  13   32.81    3.70
  -4   6  13   23.95    3.58
  -4  -6  14   49.15    5.16
  -4   6  14   50.37    5.00
  -4   6  15   21.39    3.20
  -4  -6  15   22.12    3.54
  -4   6  16    7.72    2.54
  -4  -6  16    5.56    2.73
  -4   6  17   23.82    3.35
  -4  -6  17   19.12    3.44
  -4   6  18    3.45    2.63
  -4  -6  18    2.87    2.85
  -4  -6  19   17.05    3.50
  -4   6  19   20.97    3.37
  -4  -6  20   14.37    3.41
  -4   6  20   14.09    3.18
  -4  -6  21   16.14    3.37
  -4   6  21    7.47    3.04
  -4  -6  22    7.48    3.24
  -4   6  22    6.48    2.83
  -4  -6  23    3.77    3.14
  -4   6  23    3.17    2.80
  -4  -6  24    1.23    3.18
  -4   6  24    2.12    2.85
  -4  -6  25   18.71    3.81
  -4   6  25   13.27    3.54
  -4  -6  26    7.92    3.59
  -4  -6  27    8.19    3.59
  -4  -6  28   13.89    4.07
  -4  -6  29    9.74    4.10
  -4  -6  30    7.80    3.91
  -4   6  30    3.62    3.60
  -4  -6  31    2.08    3.82
  -4   6  31   -2.50    3.69
  -4  -6  32   -1.61    4.04
  -4  -6  33    2.77    4.17
  -4   7 -31   21.60    5.78
  -4  -7 -31    4.01    4.27
  -4   7 -30    1.08    4.91
  -4  -7 -30    2.97    4.05
  -4   7 -29    1.40    4.94
  -4  -7 -29    3.45    3.92
  -4   7 -28   13.16    5.07
  -4  -7 -28    3.86    3.85
  -4   7 -27    9.78    4.89
  -4  -7 -27    5.55    3.77
  -4   7 -26   11.64    4.56
  -4  -7 -26    5.86    3.67
  -4   7 -25    3.28    4.23
  -4  -7 -25    3.89    3.47
  -4   7 -24    5.18    4.07
  -4  -7 -24   13.40    3.76
  -4  -7 -23   -1.11    3.26
  -4   7 -23   -2.77    4.05
  -4   7 -23    3.43    2.64
  -4  -7 -22    9.76    3.51
  -4   7 -22   16.00    4.30
  -4   7 -22   13.06    3.04
  -4  -7 -21    6.31    3.13
  -4   7 -21   12.42    4.05
  -4   7 -21    9.87    2.86
  -4  -7 -20    3.10    3.01
  -4   7 -20    5.72    2.63
  -4   7 -20    5.85    3.69
  -4   7 -19    7.51    3.67
  -4  -7 -19    5.76    3.02
  -4   7 -19    9.47    2.91
  -4   7 -18   26.57    4.25
  -4   7 -18   20.33    3.29
  -4  -7 -17   16.00    3.28
  -4   7 -17   22.22    3.37
  -4   7 -16   29.72    3.58
  -4  -7 -16   16.12    3.30
  -4  -7 -15    5.46    2.55
  -4   7 -15   11.36    2.82
  -4   7 -14   62.83    5.40
  -4  -7 -14   44.93    5.18
  -4  -7 -13    9.88    2.63
  -4   7 -13   21.79    3.09
  -4   7 -12   38.56    3.74
  -4  -7 -12   17.65    3.36
  -4   7 -11    1.48    2.88
  -4   7 -11    3.24    2.21
  -4  -7 -11    1.08    1.90
  -4   7 -10   21.87    3.46
  -4   7 -10   19.54    2.98
  -4  -7 -10   19.79    2.73
  -4   7  -9   20.80    3.47
  -4   7  -9   17.74    2.87
  -4  -7  -9   10.89    2.40
  -4   7  -8   20.02    3.32
  -4  -7  -8   16.27    2.44
  -4   7  -8   16.71    2.84
  -4  -7  -7    4.14    1.81
  -4   7  -7   11.85    2.46
  -4   7  -6   11.20    2.67
  -4  -7  -6    4.77    1.81
  -4   7  -5   80.29    4.90
  -4  -7  -5   59.47    4.10
  -4   7  -4   39.24    3.88
  -4   7  -4   30.38    2.68
  -4  -7  -4   30.52    2.66
  -4  -7  -4   28.92    3.02
  -4   7  -3   79.70    6.39
  -4   7  -3   70.78    5.57
  -4  -7  -3   68.24    5.52
  -4  -7  -3   63.06    5.72
  -4   7  -2  168.91   12.38
  -4  -7  -2  154.64   11.75
  -4   7  -2  144.22   11.76
  -4  -7  -2  147.98   11.83
  -4  -7  -1  161.87   13.36
  -4   7  -1  160.14   13.36
  -4  -7  -1  177.26   13.36
  -4   7   0  210.28   16.01
  -4  -7   0  201.09   15.98
  -4  -7   0  193.79   15.92
  -4   7   0  252.50   16.60
  -4   7   1  261.82   20.46
  -4   7   1  272.98   20.87
  -4  -7   1  264.86   20.31
  -4   7   2  164.51   13.38
  -4   7   2  205.72   13.94
  -4  -7   2  166.72   13.14
  -4   7   3   73.07    6.13
  -4   7   3   75.52    6.65
  -4   7   4   23.78    3.10
  -4   7   4   20.57    2.56
  -4   7   5   63.65    5.58
  -4   7   5   66.13    5.97
  -4   7   6   39.75    3.97
  -4   7   6   46.97    4.49
  -4   7   7    9.37    2.09
  -4   7   8   15.55    2.40
  -4   7   9   32.32    3.53
  -4   7  10   12.97    2.48
  -4   7  11    2.88    2.11
  -4  -7  11    0.69    2.31
  -4   7  11    0.13    2.19
  -4   7  12   53.85    5.17
  -4   7  12   52.32    5.28
  -4  -7  12   54.81    5.37
  -4   7  13   23.91    3.36
  -4  -7  13   25.11    3.46
  -4  -7  14   35.35    4.04
  -4   7  14   29.36    3.85
  -4  -7  15    5.32    2.58
  -4   7  15    0.86    2.37
  -4   7  16   36.24    4.15
  -4  -7  16   32.70    4.18
  -4   7  17   17.90    3.23
  -4  -7  17   17.32    3.31
  -4   7  18   32.37    4.00
  -4  -7  18   28.47    4.00
  -4   7  19   14.61    3.26
  -4  -7  19   13.93    3.38
  -4   7  20    8.87    2.93
  -4  -7  20   10.13    3.09
  -4   7  21    6.12    3.04
  -4  -7  21   11.60    3.24
  -4   7  22   11.00    3.24
  -4  -7  22   12.96    3.43
  -4   7  23   -4.41    3.26
  -4  -7  23   -5.28    3.29
  -4  -7  24    4.20    3.22
  -4   7  24    6.12    3.18
  -4  -7  25   19.55    4.05
  -4   7  25   16.95    3.78
  -4  -7  26    6.96    3.60
  -4   7  26    4.43    3.33
  -4  -7  27    3.94    3.53
  -4   7  27    0.44    3.26
  -4  -7  28    5.04    3.69
  -4  -7  29    1.98    3.70
  -4  -7  30    1.79    3.74
  -4  -7  31    7.92    4.16
  -4  -7  32    1.63    4.05
  -4   8 -31    6.60    5.23
  -4  -8 -30    0.30    4.13
  -4   8 -30    5.33    4.89
  -4  -8 -29    6.96    4.17
  -4   8 -29   14.80    5.39
  -4  -8 -28    0.28    3.76
  -4   8 -28    0.33    4.58
  -4   8 -27    4.50    4.48
  -4  -8 -27   -2.95    3.79
  -4   8 -26    5.59    4.43
  -4  -8 -26    6.65    3.74
  -4   8 -25    1.50    4.39
  -4  -8 -25   -1.23    3.51
  -4   8 -24   10.34    4.50
  -4  -8 -24    6.85    3.73
  -4   8 -24   11.19    3.17
  -4   8 -23    5.26    4.00
  -4  -8 -23    5.20    3.40
  -4   8 -23    3.03    2.78
  -4   8 -22    0.27    3.70
  -4  -8 -22    1.73    3.15
  -4   8 -22    2.37    2.74
  -4   8 -21    2.83    3.66
  -4  -8 -21    2.07    3.09
  -4   8 -21    2.64    2.71
  -4   8 -20    1.24    3.55
  -4  -8 -20   -0.40    2.82
  -4   8 -20    4.45    2.70
  -4   8 -19   10.30    3.74
  -4  -8 -19    2.46    2.84
  -4   8 -19    5.92    2.84
  -4   8 -18    7.65    3.64
  -4  -8 -18    5.57    2.86
  -4   8 -18    6.89    2.79
  -4   8 -17    5.85    3.45
  -4  -8 -17    6.32    2.85
  -4   8 -17   10.25    2.84
  -4  -8 -16   10.09    2.95
  -4   8 -16   14.63    3.12
  -4   8 -16   13.12    3.67
  -4  -8 -15   16.87    3.09
  -4   8 -15   13.69    3.15
  -4  -8 -14    8.98    2.71
  -4   8 -14   15.57    3.01
  -4  -8 -13   20.98    3.83
  -4   8 -13   43.99    4.21
  -4  -8 -12   93.55    8.88
  -4   8 -12  118.84    9.09
  -4   8 -11   18.78    2.98
  -4  -8 -11   14.74    2.61
  -4   8 -10   20.62    3.20
  -4  -8 -10   22.24    2.89
  -4  -8  -9   52.06    5.30
  -4   8  -9   69.83    5.75
  -4  -8  -8   -0.30    1.80
  -4   8  -8    0.38    2.26
  -4  -8  -7    9.75    2.05
  -4   8  -7   17.64    2.96
  -4  -8  -6   10.13    1.97
  -4   8  -6   14.73    2.76
  -4  -8  -5    9.09    1.09
  -4   8  -5    6.51    0.94
  -4  -8  -5    7.17    1.67
  -4  -8  -4   39.64    3.67
  -4   8  -4   40.04    3.37
  -4  -8  -4   38.83    3.35
  -4   8  -4   47.07    4.45
  -4   8  -3   57.69    4.91
  -4  -8  -3   57.21    4.89
  -4   8  -3   71.46    5.90
  -4  -8  -3   64.34    5.13
  -4   8  -2  140.76   10.88
  -4  -8  -2  133.38   10.87
  -4   8  -2  158.07   11.62
  -4  -8  -2  137.68   10.97
  -4   8  -1   32.96    3.33
  -4  -8  -1   35.87    3.31
  -4  -8  -1   41.77    3.33
  -4  -8   0  296.55   24.82
  -4   8   0  324.28   24.91
  -4  -8   0  324.49   24.90
  -4   8   1   58.61    5.19
  -4   8   1   69.13    5.90
  -4  -8   1   62.77    5.00
  -4   8   2   87.15    6.25
  -4   8   2   95.39    6.96
  -4   8   3   56.55    5.30
  -4   8   3   52.72    4.71
  -4   8   4   23.44    2.59
  -4   8   4   20.88    3.22
  -4   8   5   16.96    2.33
  -4   8   5   14.63    2.91
  -4   8   6    9.67    1.99
  -4   8   7   22.66    2.86
  -4   8   8   -0.82    1.89
  -4   8   9   42.41    4.53
  -4  -8   9   53.50    5.00
  -4  -8  10   16.93    2.96
  -4   8  10   10.97    2.51
  -4   8  10   16.04    2.90
  -4  -8  11    9.72    2.65
  -4   8  11   13.59    2.56
  -4   8  11   15.47    2.87
  -4  -8  12   47.11    4.85
  -4   8  12   41.65    4.75
  -4   8  12   51.08    5.03
  -4   8  13   73.48    6.58
  -4   8  13   65.25    6.59
  -4  -8  13   77.91    6.70
  -4   8  14    9.39    2.65
  -4  -8  14    4.39    2.54
  -4   8  15   15.78    2.93
  -4  -8  15   15.40    3.13
  -4   8  16    2.74    2.49
  -4  -8  16    3.19    2.60
  -4   8  17   10.43    2.85
  -4  -8  17    7.37    2.81
  -4   8  18    4.84    2.90
  -4  -8  18    3.40    2.71
  -4   8  19   16.26    3.45
  -4  -8  19   13.97    3.29
  -4   8  20    4.29    2.86
  -4  -8  20    8.17    3.13
  -4   8  21    4.44    2.96
  -4  -8  21    8.79    3.23
  -4   8  22    2.11    2.94
  -4  -8  22    0.78    2.89
  -4   8  23    5.55    3.15
  -4  -8  23    1.41    3.00
  -4   8  24   19.66    3.93
  -4  -8  24   22.19    4.10
  -4   8  25    4.02    3.28
  -4  -8  25   -1.31    3.28
  -4  -8  26    3.83    3.45
  -4   8  26    8.47    3.53
  -4  -8  27    1.63    3.48
  -4   8  27    2.45    3.26
  -4  -8  28    1.20    3.62
  -4   8  28    2.53    3.46
  -4  -8  29    9.17    3.93
  -4  -8  30    1.28    3.80
  -4  -8  31    0.79    3.90
  -4  -8  32    4.61    4.09
  -4   9 -30    3.59    4.78
  -4  -9 -30   -8.52    4.40
  -4  -9 -29   -1.18    3.96
  -4   9 -29    1.04    4.69
  -4  -9 -28    6.49    4.14
  -4   9 -28   14.82    5.02
  -4  -9 -27    5.43    3.88
  -4   9 -27    7.82    4.72
  -4  -9 -26    4.70    3.89
  -4   9 -26    7.24    4.58
  -4   9 -25   10.94    4.59
  -4   9 -25   10.36    3.25
  -4  -9 -24   -1.69    3.56
  -4   9 -24    2.05    4.15
  -4   9 -24    7.27    3.18
  -4  -9 -23    2.08    3.29
  -4   9 -23    5.95    4.04
  -4   9 -23    1.37    2.99
  -4  -9 -22    2.23    3.30
  -4   9 -22    7.10    4.01
  -4   9 -22    7.58    3.15
  -4  -9 -21   17.83    4.00
  -4   9 -21   24.28    4.66
  -4   9 -21   20.99    3.70
  -4  -9 -20   -2.63    2.88
  -4   9 -20    1.02    3.66
  -4   9 -20    0.16    2.88
  -4  -9 -19    2.52    2.71
  -4   9 -19    4.44    3.69
  -4   9 -19   -0.16    2.85
  -4  -9 -18    4.20    2.71
  -4   9 -18    3.59    3.56
  -4   9 -18    1.45    2.82
  -4   9 -17    8.09    3.00
  -4  -9 -17    7.25    2.82
  -4   9 -16   17.23    3.39
  -4  -9 -16   13.50    3.20
  -4   9 -16   21.23    3.95
  -4   9 -15   52.08    5.13
  -4   9 -15   63.86    5.94
  -4  -9 -14    2.95    2.38
  -4   9 -14   11.46    3.38
  -4   9 -14   12.22    2.99
  -4  -9 -13    4.97    2.65
  -4   9 -13   21.68    3.36
  -4   9 -12   54.91    4.97
  -4  -9 -12   37.87    4.56
  -4  -9 -11   14.53    2.65
  -4   9 -11   19.70    3.19
  -4   9 -10   76.71    6.28
  -4  -9 -10   55.44    5.78
  -4   9  -9   17.70    3.09
  -4  -9  -9   13.87    2.48
  -4   9  -8   27.29    3.45
  -4  -9  -8   22.62    2.84
  -4  -9  -7   14.55    2.33
  -4   9  -7   18.91    3.15
  -4   9  -6   47.78    4.64
  -4  -9  -6   40.06    3.98
  -4  -9  -5    2.21    1.51
  -4   9  -5    3.10    0.82
  -4   9  -5    5.09    2.53
  -4   9  -4    8.05    1.45
  -4  -9  -4   13.26    1.97
  -4  -9  -3   23.34    2.50
  -4   9  -3   22.54    2.25
  -4   9  -3   30.81    3.64
  -4   9  -2   13.61    1.68
  -4  -9  -2   11.91    1.78
  -4  -9  -2   12.99    1.70
  -4   9  -1   34.95    3.34
  -4  -9  -1   39.04    3.34
  -4  -9  -1   36.84    3.36
  -4   9  -1   45.64    4.43
  -4  -9   0   35.90    3.41
  -4   9   0   38.54    3.54
  -4   9   1   18.39    2.14
  -4  -9   1   14.48    1.84
  -4   9   2   18.45    2.18
  -4  -9   2   15.26    1.66
  -4   9   2   23.07    3.21
  -4   9   3    8.08    1.69
  -4   9   3   11.12    2.78
  -4   9   4   82.57    6.82
  -4   9   4   69.55    6.19
  -4   9   5    3.67    1.68
  -4   9   6   22.14    2.79
  -4   9   7   26.16    3.06
  -4   9   8    6.68    2.12
  -4   9   9   28.95    3.45
  -4   9   9   33.65    3.92
  -4   9  10   60.08    5.92
  -4   9  10   60.75    5.65
  -4  -9  10   63.38    6.01
  -4   9  11   27.59    3.57
  -4   9  11   24.50    3.39
  -4  -9  11   29.92    3.78
  -4   9  12   30.52    3.78
  -4   9  12   22.13    3.33
  -4  -9  12   25.67    3.75
  -4   9  13   27.82    3.81
  -4   9  13   30.39    3.67
  -4  -9  13   30.77    3.79
  -4   9  14   13.04    3.10
  -4   9  14   14.96    2.82
  -4  -9  14   18.81    3.09
  -4   9  15   29.02    4.02
  -4  -9  15   35.32    4.20
  -4  -9  16   13.76    3.09
  -4   9  16   15.63    3.14
  -4  -9  17   12.92    3.19
  -4   9  17    9.55    2.87
  -4  -9  18   -1.89    2.84
  -4   9  18   -0.50    2.52
  -4  -9  19    3.73    3.00
  -4   9  19    7.27    2.80
  -4  -9  20   -0.73    2.74
  -4   9  20    3.64    2.88
  -4  -9  21   17.36    3.50
  -4   9  21   12.82    3.42
  -4  -9  22    8.18    3.26
  -4   9  22    8.70    3.22
  -4  -9  23    3.21    3.14
  -4   9  23    3.67    3.27
  -4  -9  24    5.45    3.33
  -4   9  24    4.42    3.14
  -4  -9  25   22.48    4.10
  -4   9  25   19.80    4.04
  -4  -9  26    5.35    3.45
  -4   9  26    7.63    3.56
  -4  -9  27    7.82    3.65
  -4   9  27    0.93    3.39
  -4  -9  28    9.49    3.96
  -4   9  28    8.54    3.70
  -4  -9  29   -1.23    3.81
  -4   9  29   -0.73    3.53
  -4  -9  30    4.57    3.93
  -4   9  30    9.02    3.85
  -4  -9  31   10.10    4.23
  -4  -9  32    9.31    4.34
  -4  10 -29    4.61    4.87
  -4 -10 -29   -0.90    4.19
  -4  10 -28   -1.03    4.80
  -4 -10 -28   -4.33    4.18
  -4  10 -27    1.99    4.76
  -4 -10 -27    4.47    3.99
  -4  10 -26   10.60    4.73
  -4 -10 -26    9.94    4.04
  -4  10 -25    8.08    4.62
  -4  10 -25    8.82    3.50
  -4 -10 -25   13.69    4.17
  -4  10 -24    1.80    4.14
  -4  10 -24    1.29    3.05
  -4 -10 -24    1.98    3.52
  -4  10 -23   11.04    4.32
  -4  10 -23    2.00    3.07
  -4 -10 -23    1.19    3.48
  -4  10 -22    5.61    4.20
  -4  10 -22    6.83    3.18
  -4 -10 -22    0.23    3.26
  -4  10 -21    5.42    4.10
  -4  10 -21    6.75    3.11
  -4 -10 -21    2.16    3.19
  -4  10 -20   -2.62    3.73
  -4  10 -20   -2.10    2.90
  -4 -10 -20    2.07    3.09
  -4  10 -19    4.71    3.63
  -4  10 -19    8.70    3.11
  -4 -10 -19    9.04    3.07
  -4  10 -18   -0.95    3.45
  -4  10 -18   -0.34    2.96
  -4 -10 -18    5.22    2.84
  -4 -10 -17   14.42    3.27
  -4  10 -17   17.68    3.88
  -4  10 -17   24.61    3.73
  -4 -10 -16    7.06    2.99
  -4  10 -16   17.39    3.78
  -4  10 -16   18.77    3.42
  -4  10 -15   32.95    3.82
  -4  10 -15   24.57    4.17
  -4  10 -14   42.17    4.97
  -4  10 -14   39.74    4.44
  -4  10 -13   28.21    3.75
  -4 -10 -13    5.86    2.74
  -4  10 -12    4.82    2.66
  -4 -10 -12    2.38    2.24
  -4  10 -11   11.41    2.98
  -4 -10 -11    2.08    2.13
  -4 -10 -10   83.08    7.85
  -4  10 -10  108.56    8.35
  -4  10  -9   14.04    2.99
  -4 -10  -9    3.79    2.14
  -4 -10  -8   34.11    3.84
  -4  10  -8   47.93    4.72
  -4  10  -7    7.13    2.83
  -4 -10  -7    7.45    1.99
  -4 -10  -6   37.44    4.11
  -4  10  -6   65.18    5.24
  -4 -10  -5   40.70    3.91
  -4  10  -5   47.60    4.85
  -4 -10  -4    8.44    1.67
  -4  10  -4    5.18    1.20
  -4  10  -3   34.40    3.18
  -4 -10  -3   34.16    3.41
  -4  10  -2   22.17    2.42
  -4 -10  -2   22.89    2.51
  -4 -10  -1   70.56    6.30
  -4  10  -1   79.93    6.38
  -4  10   0   16.99    1.95
  -4 -10   0   13.29    1.74
  -4  10   0   17.42    3.25
  -4  10   1  126.51   10.10
  -4  10   1  149.56   10.89
  -4 -10   1  123.11    9.94
  -4  10   2   43.64    3.90
  -4 -10   2   40.67    3.54
  -4  10   3   59.12    5.27
  -4  10   3   66.81    6.07
  -4  10   4   21.11    2.52
  -4  10   5   10.28    2.07
  -4  10   6   33.64    3.48
  -4  10   7    0.69    1.82
  -4  10   8   58.05    5.55
  -4  10   8   51.54    4.98
  -4  10   9   24.66    3.07
  -4  10   9   22.86    3.52
  -4  10  10  104.13    8.70
  -4  10  10   94.57    8.27
  -4  10  11   12.51    2.60
  -4  10  11   18.74    3.16
  -4 -10  12    6.31    2.75
  -4  10  12    4.68    2.35
  -4  10  12    8.64    2.80
  -4 -10  13   62.82    6.17
  -4  10  13   63.81    5.92
  -4  10  13   63.33    6.18
  -4  10  14   24.37    3.77
  -4 -10  14   28.78    3.81
  -4  10  14   21.02    3.37
  -4 -10  15   34.52    4.30
  -4  10  15   37.05    4.41
  -4  10  15   32.92    4.20
  -4 -10  16   24.69    3.66
  -4  10  16   23.65    3.48
  -4 -10  17   14.40    3.08
  -4  10  17    8.97    2.84
  -4 -10  18   -1.71    2.78
  -4  10  18    1.69    2.79
  -4 -10  19    6.41    2.90
  -4  10  19    4.60    2.78
  -4 -10  20    0.91    2.76
  -4  10  20   -0.37    2.83
  -4 -10  21   17.71    3.60
  -4  10  21   18.97    3.75
  -4 -10  22   11.89    3.50
  -4  10  22   11.65    3.50
  -4 -10  23    9.59    3.41
  -4  10  23   13.28    3.57
  -4 -10  24   -1.70    3.28
  -4  10  24    5.44    3.29
  -4 -10  25    6.12    3.44
  -4  10  25    6.72    3.55
  -4 -10  26    7.66    3.66
  -4  10  26    9.47    3.60
  -4 -10  27    0.46    3.43
  -4  10  27    0.24    3.53
  -4 -10  28    9.80    3.82
  -4  10  28    5.89    3.69
  -4 -10  29   -3.95    3.80
  -4  10  29   -2.01    3.70
  -4 -10  30    7.87    3.96
  -4 -10  31   -1.04    3.98
  -4 -11 -29    3.69    4.24
  -4  11 -29   -0.36    5.02
  -4 -11 -28    6.54    4.14
  -4  11 -28   -4.55    5.02
  -4 -11 -27    5.73    4.22
  -4  11 -27   -3.05    4.55
  -4 -11 -26    0.28    4.08
  -4  11 -26    3.94    4.63
  -4  11 -26   -4.46    3.32
  -4 -11 -25    4.53    3.95
  -4  11 -25    6.51    4.50
  -4  11 -25    0.40    3.25
  -4 -11 -24   21.76    4.59
  -4  11 -24   23.68    5.19
  -4  11 -24   24.82    4.13
  -4 -11 -23   12.17    3.84
  -4  11 -23   14.78    4.72
  -4  11 -23    6.02    3.51
  -4 -11 -22   14.30    3.73
  -4  11 -22   19.26    4.56
  -4  11 -22   16.12    3.71
  -4 -11 -21   -0.45    3.07
  -4  11 -21    6.30    3.92
  -4  11 -21    7.18    3.31
  -4 -11 -20   -1.06    3.09
  -4  11 -20    5.85    3.76
  -4  11 -20    4.69    3.22
  -4 -11 -19    3.82    3.07
  -4  11 -19   15.22    4.03
  -4  11 -19   14.11    3.34
  -4  11 -18    9.88    3.35
  -4  11 -18   13.86    4.08
  -4 -11 -18    6.16    3.13
  -4  11 -17   22.77    3.81
  -4  11 -17   22.74    4.15
  -4 -11 -17   17.56    3.52
  -4 -11 -16   16.32    3.31
  -4  11 -16   19.46    3.48
  -4 -11 -15    1.62    2.80
  -4  11 -15   12.56    3.33
  -4 -11 -14    2.88    2.41
  -4  11 -14    4.47    3.14
  -4 -11 -13   52.05    5.90
  -4  11 -13   78.52    6.53
  -4 -11 -12   45.18    5.43
  -4  11 -12   77.56    6.16
  -4  11 -11   17.58    3.43
  -4 -11 -11   13.20    2.68
  -4  11 -10    2.53    2.76
  -4 -11 -10    5.55    2.10
  -4  11  -9   21.98    3.47
  -4 -11  -9   10.26    2.37
  -4  11  -8   19.71    3.35
  -4 -11  -8    5.49    2.13
  -4  11  -7   75.01    6.15
  -4 -11  -7   51.70    5.25
  -4  11  -6   14.71    3.33
  -4 -11  -6   12.02    2.14
  -4 -11  -5   64.30    5.82
  -4  11  -5   80.52    6.80
  -4 -11  -4   24.64    3.01
  -4  11  -4   48.86    4.47
  -4 -11  -3   14.23    2.42
  -4  11  -3   51.91    4.33
  -4 -11  -2   17.07    2.14
  -4  11  -2   18.29    2.02
  -4 -11  -1   17.42    2.12
  -4  11  -1   18.43    3.51
  -4  11  -1   20.87    2.14
  -4  11   0   84.26    7.10
  -4 -11   0   81.98    7.03
  -4  11   1    4.80    1.56
  -4 -11   1    1.88    1.11
  -4  11   1    7.58    2.97
  -4  11   2    6.10    1.74
  -4  11   2    9.78    2.94
  -4  11   3   79.68    6.63
  -4  11   4   39.76    3.78
  -4  11   5   25.48    3.09
  -4  11   6   10.58    2.20
  -4  11   7   67.93    6.14
  -4  11   7   54.88    5.36
  -4  11   8   19.33    2.92
  -4  11   8   27.52    3.69
  -4  11   9   37.24    4.31
  -4  11   9   30.53    3.64
  -4  11  10    6.83    2.85
  -4  11  10    4.48    2.31
  -4  11  11   27.09    3.96
  -4  11  11   24.45    3.28
  -4  11  12   87.23    7.50
  -4  11  12   73.94    7.03
  -4  11  13   56.56    5.51
  -4  11  13   46.79    5.21
  -4  11  14   11.23    2.85
  -4 -11  14   13.26    3.12
  -4  11  14    9.97    3.06
  -4  11  15   18.84    3.20
  -4 -11  15   17.36    3.37
  -4  11  15   12.58    3.28
  -4 -11  16    4.54    2.90
  -4  11  16    4.31    2.77
  -4 -11  17    6.58    2.93
  -4  11  17    5.47    2.74
  -4 -11  18   31.03    4.13
  -4  11  18   27.29    4.07
  -4 -11  19    5.94    2.98
  -4  11  19    0.18    2.81
  -4 -11  20    3.51    2.82
  -4  11  20    4.70    2.83
  -4 -11  21    4.16    2.91
  -4  11  21    4.71    3.11
  -4 -11  22    6.62    3.13
  -4  11  22    7.50    3.18
  -4 -11  23    7.51    3.40
  -4  11  23   12.05    3.48
  -4 -11  24   14.42    3.62
  -4  11  24    5.09    3.56
  -4 -11  25    5.23    3.41
  -4  11  25    9.12    3.71
  -4 -11  26   -0.67    3.62
  -4  11  26    1.43    3.44
  -4 -11  27    0.69    3.43
  -4  11  27    4.17    3.59
  -4 -11  28   -2.89    3.89
  -4  11  28    3.54    3.61
  -4 -11  29   -1.48    3.79
  -4 -11  30    2.28    3.80
  -4 -11  31    8.07    4.09
  -4 -12 -28    0.31    4.06
  -4  12 -28   -5.13    5.03
  -4 -12 -27    6.50    4.18
  -4  12 -27    8.82    4.65
  -4  12 -27    5.68    3.82
  -4 -12 -26    3.13    3.92
  -4  12 -26   -1.26    4.40
  -4  12 -26    1.51    3.54
  -4 -12 -25    0.83    3.97
  -4  12 -25   -1.22    4.27
  -4  12 -25    4.46    3.61
  -4 -12 -24   11.04    4.01
  -4  12 -24   13.84    4.56
  -4  12 -24    7.33    3.75
  -4 -12 -23   10.04    3.71
  -4  12 -23    9.70    4.38
  -4  12 -23    7.22    3.69
  -4 -12 -22    9.34    3.87
  -4  12 -22   13.81    4.53
  -4  12 -22   20.38    3.97
  -4 -12 -21    7.30    3.54
  -4  12 -21    4.02    3.97
  -4  12 -21    6.87    3.43
  -4 -12 -20    1.97    3.33
  -4  12 -20    5.76    3.85
  -4  12 -20   11.19    3.65
  -4  12 -19   -0.20    3.21
  -4 -12 -19    4.55    3.08
  -4  12 -18   16.71    3.60
  -4 -12 -18    8.19    3.17
  -4  12 -17    1.33    3.17
  -4 -12 -17    1.83    2.80
  -4  12 -16    9.23    3.35
  -4 -12 -16   11.90    3.14
  -4  12 -15   31.38    4.15
  -4 -12 -15   19.88    3.69
  -4 -12 -14   28.98    4.01
  -4  12 -14   40.82    4.60
  -4 -12 -13   19.85    3.32
  -4  12 -13   22.91    3.93
  -4 -12 -12    5.66    2.47
  -4  12 -12    7.89    3.12
  -4 -12 -11   15.03    2.83
  -4  12 -11   22.34    3.67
  -4 -12 -10   10.16    2.30
  -4  12 -10    6.91    3.06
  -4  12  -9   84.79    6.88
  -4 -12  -9   58.67    6.06
  -4 -12  -8    8.00    2.29
  -4  12  -8   11.37    3.17
  -4  12  -7   92.32    7.67
  -4 -12  -7   75.98    6.99
  -4  12  -6   12.72    3.26
  -4 -12  -6    2.52    1.82
  -4  12  -5  154.79   10.55
  -4 -12  -5  104.13    9.60
  -4  12  -4  105.50    8.31
  -4 -12  -4   82.70    7.34
  -4  12  -3   14.74    3.54
  -4 -12  -3    8.16    1.88
  -4 -12  -2  109.93    9.80
  -4  12  -2  173.17   11.09
  -4 -12  -1   90.30    7.76
  -4  12  -1   84.17    7.71
  -4  12   0   77.73    7.04
  -4  12   0  121.68    8.38
  -4  12   1  213.08   17.66
  -4  12   1  274.93   18.57
  -4  12   2   93.85    7.72
  -4  12   3    8.17    1.92
  -4  12   4   61.31    5.41
  -4  12   5   66.96    5.86
  -4  12   6   21.99    3.02
  -4  12   6   36.75    4.23
  -4  12   7   95.52    7.79
  -4  12   7   75.63    7.03
  -4  12   8    9.42    2.32
  -4  12   8   10.46    3.17
  -4  12   9   70.84    6.38
  -4  12   9   57.54    5.71
  -4  12  10   -0.18    2.78
  -4  12  10    4.25    2.30
  -4  12  11   18.00    3.65
  -4  12  11   19.31    3.04
  -4  12  12   15.23    3.28
  -4  12  12   11.70    2.73
  -4  12  13   13.33    2.90
  -4  12  13   16.74    3.40
  -4  12  14   18.74    3.23
  -4  12  14   18.04    3.59
  -4  12  15   17.03    3.36
  -4  12  15   29.23    4.07
  -4  12  16    3.61    2.74
  -4  12  16    3.37    3.03
  -4 -12  17    5.48    3.04
  -4  12  17    5.45    2.74
  -4 -12  18   13.75    3.44
  -4  12  18   10.36    3.34
  -4 -12  19   -1.93    3.03
  -4  12  19    3.70    2.81
  -4 -12  20   11.84    3.38
  -4  12  20    9.47    3.34
  -4 -12  21    4.05    3.27
  -4  12  21    8.38    3.26
  -4 -12  22   21.44    3.99
  -4  12  22   18.30    3.90
  -4 -12  23    1.27    3.22
  -4  12  23    1.73    3.33
  -4 -12  24    3.48    3.39
  -4  12  24    5.19    3.54
  -4 -12  25    2.63    3.38
  -4  12  25    5.81    3.66
  -4 -12  26    2.48    3.43
  -4  12  26    3.40    3.59
  -4 -12  27   16.44    3.93
  -4  12  27    6.85    3.92
  -4 -12  28   -1.66    3.78
  -4 -12  29   -2.19    3.93
  -4 -12  30    4.25    3.86
  -4  13 -27    2.98    4.50
  -4  13 -27   -1.16    3.76
  -4 -13 -27   -4.28    4.23
  -4  13 -26    0.65    4.46
  -4  13 -26    4.10    3.89
  -4 -13 -26    6.43    4.18
  -4  13 -25    9.39    4.57
  -4  13 -25    8.32    3.87
  -4 -13 -25    0.28    3.93
  -4  13 -24    3.03    4.30
  -4  13 -24    2.00    3.71
  -4 -13 -24   -4.06    3.99
  -4  13 -23    8.57    3.84
  -4 -13 -23    5.19    3.80
  -4  13 -22   10.00    3.89
  -4 -13 -22   10.64    3.88
  -4  13 -21   27.81    4.44
  -4 -13 -21   15.00    4.20
  -4  13 -20   17.99    3.98
  -4 -13 -20   11.31    3.72
  -4  13 -19   31.34    4.58
  -4 -13 -19   24.06    4.34
  -4  13 -18    2.45    3.25
  -4 -13 -18    0.80    3.03
  -4  13 -17    3.44    3.31
  -4 -13 -17   -0.96    2.72
  -4  13 -16    7.38    3.45
  -4 -13 -16    1.65    2.77
  -4  13 -15    9.24    3.53
  -4 -13 -15    6.63    2.84
  -4  13 -14    6.00    3.21
  -4 -13 -14    4.29    2.69
  -4  13 -13    6.28    3.23
  -4 -13 -13    2.03    2.50
  -4  13 -12   15.47    3.57
  -4 -13 -12    8.07    2.66
  -4  13 -11   36.73    4.62
  -4 -13 -11   33.17    3.89
  -4  13 -10   12.70    3.38
  -4 -13 -10    4.11    2.37
  -4  13  -9    5.24    3.12
  -4 -13  -9    4.87    2.18
  -4  13  -8    3.63    3.16
  -4 -13  -8    2.11    2.03
  -4  13  -7   12.31    3.53
  -4 -13  -7    8.45    2.22
  -4  13  -6   11.02    3.34
  -4 -13  -6    8.39    2.06
  -4 -13  -5    6.48    1.94
  -4  13  -5   12.15    3.51
  -4  13  -4   75.15    6.39
  -4 -13  -4   54.06    5.20
  -4  13  -3   72.71    6.40
  -4 -13  -3   54.39    5.11
  -4  13  -2    4.03    3.27
  -4  13  -1   49.60    5.57
  -4  13   0   63.54    6.47
  -4  13   1   24.02    2.68
  -4  13   2    5.10    1.71
  -4  13   3   42.81    4.08
  -4  13   4   17.62    2.59
  -4  13   5    9.98    3.33
  -4  13   5    7.87    2.09
  -4  13   6    3.89    3.22
  -4  13   6    6.00    1.96
  -4  13   7    8.75    3.35
  -4  13   7    3.19    2.00
  -4  13   8    9.27    3.15
  -4  13   8    5.48    2.21
  -4  13   9    7.06    3.12
  -4  13   9    7.50    2.38
  -4  13  10   24.64    4.12
  -4  13  10   29.27    3.40
  -4  13  11    7.36    2.60
  -4  13  11   17.72    3.67
  -4  13  12   11.28    2.96
  -4  13  12   19.64    3.66
  -4  13  13   15.40    3.03
  -4  13  13   12.06    3.60
  -4  13  14   19.04    3.21
  -4  13  14   14.74    3.62
  -4  13  15    9.65    2.92
  -4  13  15    8.68    3.34
  -4  13  16    7.48    2.86
  -4  13  16    9.75    3.31
  -4  13  17    3.54    2.75
  -4  13  17    2.99    3.25
  -4  13  18   -0.18    2.91
  -4  13  19   14.62    3.52
  -4  13  20   10.32    3.40
  -4  13  21   29.32    4.62
  -4 -13  21   34.55    4.76
  -4  13  22    9.40    3.48
  -4 -13  22   12.96    3.55
  -4  13  23    9.11    3.64
  -4 -13  23   14.77    3.86
  -4  13  24   -2.31    3.46
  -4 -13  24   -1.81    3.51
  -4  13  25    7.14    3.57
  -4 -13  25    3.96    3.63
  -4  13  26    7.66    3.92
  -4 -13  26    7.17    3.89
  -4  13  27    0.26    3.75
  -4 -13  27   -3.93    3.80
  -4 -13  28    5.79    4.12
  -4 -13  29    1.55    3.93
  -4  14 -27    3.43    3.94
  -4  14 -26    3.15    4.10
  -4 -14 -26    1.80    4.09
  -4  14 -25    6.46    4.08
  -4 -14 -25    0.58    4.02
  -4  14 -24    3.54    3.97
  -4 -14 -24    3.35    3.84
  -4  14 -23   10.22    3.90
  -4 -14 -23    8.29    3.92
  -4  14 -22   28.94    4.73
  -4 -14 -22   11.68    4.41
  -4  14 -21    0.45    3.59
  -4 -14 -21   -3.13    3.63
  -4  14 -20   14.35    4.21
  -4 -14 -20   13.88    3.83
  -4  14 -19   66.05    6.71
  -4 -14 -19   51.60    6.38
  -4 -14 -18   -0.21    3.20
  -4  14 -18    4.34    3.58
  -4 -14 -17   13.62    3.79
  -4  14 -17   27.83    4.55
  -4 -14 -16    1.14    2.93
  -4  14 -16    6.33    3.47
  -4 -14 -15    1.98    2.81
  -4  14 -15    8.94    3.66
  -4 -14 -14   15.18    3.10
  -4  14 -14   15.52    3.73
  -4 -14 -13    0.32    2.49
  -4  14 -13    3.00    3.29
  -4 -14 -12    2.34    2.55
  -4  14 -12    2.94    3.20
  -4 -14 -11    1.77    2.38
  -4  14 -11    5.77    3.29
  -4 -14 -10    9.32    2.59
  -4  14 -10   15.02    3.64
  -4 -14  -9    6.04    2.37
  -4  14  -9   12.38    3.41
  -4 -14  -8   10.98    2.45
  -4  14  -8   11.19    3.48
  -4 -14  -7   33.63    3.85
  -4  14  -7   41.50    5.01
  -4  14  -6   10.34    3.59
  -4 -14  -6    6.36    2.10
  -4  14  -5   53.34    5.37
  -4 -14  -5   36.70    4.03
  -4  14  -4   38.61    5.09
  -4  14  -3    6.81    3.56
  -4  14  -2   31.74    4.81
  -4  14   2   23.48    2.75
  -4  14   3    8.02    1.90
  -4  14   3    3.86    3.46
  -4  14   4   34.94    3.64
  -4  14   4   37.82    4.79
  -4  14   5   23.78    3.10
  -4  14   5   32.03    4.44
  -4  14   6    7.43    2.19
  -4  14   6   11.95    3.63
  -4  14   7   29.35    3.61
  -4  14   7   34.84    4.60
  -4  14   8    7.37    2.34
  -4  14   8   13.00    3.61
  -4  14   9    6.52    2.38
  -4  14   9   10.84    3.40
  -4  14  10    8.34    2.65
  -4  14  10    8.90    3.31
  -4  14  11   14.15    3.72
  -4  14  11   18.20    3.03
  -4  14  12   22.51    3.75
  -4  14  12   12.15    3.05
  -4  14  13    4.19    3.28
  -4  14  13    5.11    2.68
  -4  14  14   10.35    3.07
  -4  14  14   13.02    3.57
  -4  14  15   17.39    3.50
  -4  14  15   23.65    3.97
  -4  14  16    3.33    2.94
  -4  14  16    8.43    3.38
  -4  14  17   40.72    4.91
  -4  14  17   38.14    5.03
  -4  14  18    2.28    3.03
  -4  14  19   25.62    4.25
  -4  14  20    7.95    3.39
  -4  14  21    2.94    3.23
  -4  14  22   20.61    4.11
  -4  14  23   -1.37    3.52
  -4  14  24    3.32    3.43
  -4  14  25    6.58    3.74
  -4  14  26    2.28    3.68
  -4 -14  27    2.73    3.75
  -4 -14  28   -2.29    4.01
  -4  15 -27   -2.33    4.23
  -4  15 -26    2.04    4.13
  -4 -15 -25    1.20    3.96
  -4  15 -25    2.52    3.92
  -4 -15 -24    1.73    4.03
  -4  15 -24    2.74    3.95
  -4 -15 -23    2.46    3.81
  -4  15 -23   -3.68    4.01
  -4 -15 -22    7.54    3.88
  -4  15 -22   11.17    4.17
  -4 -15 -21   12.57    4.08
  -4  15 -21   13.45    4.28
  -4 -15 -20   38.47    5.24
  -4  15 -20   36.67    5.44
  -4 -15 -19    0.91    3.33
  -4  15 -19    5.79    3.66
  -4 -15 -18   20.29    4.21
  -4  15 -18   27.52    4.70
  -4  15 -17   12.44    3.94
  -4 -15 -17    5.61    3.32
  -4  15 -16   12.25    3.87
  -4 -15 -16    4.54    3.31
  -4  15 -15    3.72    3.42
  -4 -15 -15   -1.12    3.01
  -4  15 -14   26.15    4.28
  -4 -15 -14   17.31    3.59
  -4  15 -13   11.76    3.72
  -4 -15 -13   13.90    3.15
  -4  15 -12    9.89    3.50
  -4 -15 -12    8.79    2.66
  -4  15 -11    6.19    3.48
  -4 -15 -11    8.48    2.54
  -4  15 -10    8.21    3.40
  -4 -15 -10    3.50    2.43
  -4  15  -9    8.61    3.63
  -4 -15  -9   11.36    2.65
  -4  15  -8   24.73    4.32
  -4 -15  -8   26.44    3.29
  -4  15  -7   12.64    3.79
  -4 -15  -7    3.25    2.17
  -4  15  -6    0.62    3.36
  -4  15  -5    8.75    3.86
  -4  15  -4    9.60    3.71
  -4  15  -3    9.33    3.60
  -4  15   2    4.10    3.28
  -4  15   3    6.54    3.42
  -4  15   4   27.36    4.34
  -4  15   4   20.01    2.79
  -4  15   5   19.52    4.01
  -4  15   6   -2.06    3.51
  -4  15   6    3.42    2.00
  -4  15   7   12.67    3.72
  -4  15   7    8.18    2.34
  -4  15   8   14.78    3.84
  -4  15   8    5.89    2.41
  -4  15   9   19.01    3.87
  -4  15   9   12.85    2.74
  -4  15  10    7.12    3.51
  -4  15  10    4.74    2.38
  -4  15  11    3.99    3.46
  -4  15  11    1.46    2.48
  -4  15  12    5.73    3.37
  -4  15  12   -0.77    2.52
  -4  15  13   -2.24    2.77
  -4  15  13    6.37    3.41
  -4  15  14    2.51    2.74
  -4  15  14    6.98    3.50
  -4  15  15    0.42    3.25
  -4  15  15    2.45    2.83
  -4  15  16   35.17    4.95
  -4  15  16   35.80    4.53
  -4  15  17   16.56    3.93
  -4  15  17   13.61    3.38
  -4  15  18   15.57    3.98
  -4  15  18    9.66    3.47
  -4  15  19    2.04    3.15
  -4  15  20   19.21    4.07
  -4  15  21    6.97    3.44
  -4  15  22   10.11    3.68
  -4  15  23    2.34    3.47
  -4  15  24    2.43    3.58
  -4  15  25   -0.50    3.80
  -4  16 -25    1.33    4.31
  -4 -16 -24   10.55    4.41
  -4  16 -24    6.04    4.46
  -4 -16 -23   12.84    4.33
  -4  16 -23   12.08    4.30
  -4 -16 -22   12.99    4.33
  -4  16 -22   20.84    4.67
  -4 -16 -21    0.77    3.74
  -4  16 -21    9.05    4.10
  -4 -16 -20   10.36    3.95
  -4  16 -20   17.60    4.54
  -4 -16 -19    4.73    3.60
  -4  16 -19   11.25    4.08
  -4 -16 -18   44.87    6.00
  -4  16 -18   59.28    6.51
  -4 -16 -17    4.29    3.31
  -4  16 -17    6.19    4.00
  -4 -16 -16    7.74    3.24
  -4  16 -16    7.02    3.80
  -4 -16 -15    7.87    3.35
  -4  16 -15   18.04    4.08
  -4 -16 -14   24.22    3.97
  -4  16 -14   28.12    4.58
  -4 -16 -13    5.35    2.89
  -4  16 -13   16.00    3.82
  -4 -16 -12    5.60    2.79
  -4  16 -12   10.46    3.56
  -4 -16 -11    3.05    2.44
  -4  16 -11    7.20    3.51
  -4 -16 -10    3.03    2.32
  -4  16 -10    1.96    3.38
  -4  16  -9    1.53    3.59
  -4  16  -8   18.68    4.05
  -4  16  -7   26.96    4.49
  -4  16  -6   23.57    4.25
  -4  16  -5   19.40    4.12
  -4  16  -4    7.06    3.64
  -4  16   1   10.87    3.80
  -4  16   2   11.48    3.80
  -4  16   3   18.11    4.10
  -4  16   4    5.77    3.60
  -4  16   5   10.50    3.63
  -4  16   6   14.31    3.90
  -4  16   6    9.79    2.43
  -4  16   7   20.24    4.35
  -4  16   7   17.43    2.90
  -4  16   8   10.74    3.91
  -4  16   8    8.23    2.37
  -4  16   9    1.98    3.39
  -4  16   9    3.29    2.40
  -4  16  10    5.07    3.42
  -4  16  10   -0.43    2.37
  -4  16  11    2.65    3.34
  -4  16  11    3.79    2.54
  -4  16  12    1.79    3.33
  -4  16  12   -1.27    2.57
  -4  16  13    6.70    3.61
  -4  16  13   10.14    3.03
  -4  16  14   10.00    3.70
  -4  16  14    7.11    3.01
  -4  16  15    4.52    3.13
  -4  16  15    7.78    3.59
  -4  16  16    6.21    3.16
  -4  16  16    7.01    3.72
  -4  16  17    4.69    3.20
  -4  16  17    5.24    3.62
  -4  16  18   62.73    6.67
  -4  16  18   49.08    6.05
  -4  16  19    5.70    3.46
  -4  16  20   17.44    3.99
  -4  16  21   -0.68    3.44
  -4  16  22   11.61    3.93
  -4  16  23    9.08    3.79
  -4  16  24    1.24    3.73
  -4  17 -23    7.30    4.41
  -4 -17 -23    4.61    4.22
  -4  17 -22    2.41    4.28
  -4 -17 -22    3.29    3.94
  -4  17 -21   13.19    4.49
  -4 -17 -21   11.64    4.23
  -4  17 -20   13.05    4.58
  -4 -17 -20   17.79    4.36
  -4  17 -19   20.58    4.67
  -4 -17 -19   16.28    4.07
  -4  17 -18    7.13    4.18
  -4 -17 -18    8.34    3.53
  -4  17 -17    0.25    3.90
  -4 -17 -17    4.19    3.32
  -4  17 -16    4.90    3.83
  -4 -17 -16    4.91    3.48
  -4  17 -15   13.56    4.19
  -4 -17 -15    8.36    3.38
  -4  17 -14    6.64    3.72
  -4 -17 -14    5.25    3.09
  -4  17 -13   12.80    4.05
  -4 -17 -13    4.44    3.08
  -4  17 -12   -1.63    3.62
  -4  17 -11    5.10    3.84
  -4  17 -10   -1.85    3.76
  -4  17  -9    2.08    3.54
  -4  17  -8    4.67    3.73
  -4  17  -7    3.49    3.63
  -4  17  -6    8.84    3.96
  -4  17  -5   21.66    4.36
  -4  17   0    6.92    3.75
  -4  17   1    8.03    3.90
  -4  17   2   -0.23    3.41
  -4  17   3    0.23    3.51
  -4  17   4   15.97    3.98
  -4  17   5   20.74    4.34
  -4  17   6   12.31    3.80
  -4  17   7    8.10    3.79
  -4  17   8    6.04    3.64
  -4  17   8    3.61    2.35
  -4  17   9    4.41    3.51
  -4  17   9    2.25    2.29
  -4  17  10   -0.46    3.57
  -4  17  10    3.14    2.44
  -4  17  11    5.59    3.56
  -4  17  11    4.38    2.70
  -4  17  12    3.99    3.70
  -4  17  12    4.11    2.73
  -4  17  13   17.48    4.19
  -4  17  13   10.65    3.20
  -4  17  14    5.85    3.56
  -4  17  14    1.62    2.94
  -4  17  15   28.38    4.11
  -4  17  15   20.86    4.53
  -4  17  16   17.89    3.76
  -4  17  16   12.97    4.09
  -4  17  17    1.82    3.16
  -4  17  17    3.35    3.69
  -4  17  18   -0.21    3.41
  -4  17  18   -0.72    3.81
  -4  17  19    7.80    3.61
  -4  17  20   23.42    4.36
  -4  17  21   29.72    4.88
  -4  17  22    3.59    3.63
  -4 -18 -22    4.51    4.16
  -4 -18 -21    8.41    4.17
  -4  18 -20   14.53    4.90
  -4 -18 -20   11.95    4.30
  -4  18 -19   22.61    5.03
  -4 -18 -19   21.50    4.52
  -4  18 -18    5.86    4.36
  -4 -18 -18    8.35    3.70
  -4  18 -17   11.23    4.36
  -4 -18 -17    3.18    3.68
  -4  18 -16    6.91    4.08
  -4  18 -15   12.40    4.36
  -4  18 -14   15.89    4.48
  -4  18 -13    3.23    3.69
  -4  18 -12   16.82    4.41
  -4  18 -11    4.93    3.77
  -4  18 -10    3.93    3.76
  -4  18  -9    0.24    3.60
  -4  18  -8   -0.25    3.79
  -4  18  -7   -0.74    3.69
  -4  18  -6   14.59    4.21
  -4  18  -1    1.72    3.78
  -4  18   0    4.62    3.70
  -4  18   1    0.72    3.81
  -4  18   2   16.43    4.26
  -4  18   3    9.31    3.85
  -4  18   4    6.15    3.60
  -4  18   5   -2.13    3.72
  -4  18   6    8.57    3.82
  -4  18   7   -2.43    3.74
  -4  18   8   11.21    4.25
  -4  18   9    1.46    3.89
  -4  18  10   -1.68    2.50
  -4  18  10   -1.46    3.63
  -4  18  11    2.43    2.60
  -4  18  11    2.93    3.72
  -4  18  12    9.99    3.05
  -4  18  12   15.21    4.27
  -4  18  13   -2.48    2.87
  -4  18  13    4.94    3.80
  -4  18  14    3.14    3.09
  -4  18  14    8.32    3.91
  -4  18  15    9.26    3.47
  -4  18  15   12.29    4.21
  -4  18  16    6.39    3.88
  -4  18  16   -0.20    3.33
  -4  18  17   22.94    4.80
  -4  18  17   27.67    4.47
  -4  18  18   17.56    4.41
  -4  18  18   16.83    4.02
  -4  18  19    8.41    4.37
  -4  18  19    5.58    3.67
  -4  18  20   -1.84    3.73
  -4  18  21    7.17    3.89
  -4  19 -18   26.38    5.33
  -4  19 -17   14.97    4.57
  -4  19 -16   16.29    4.59
  -4  19 -15   10.83    4.26
  -4  19 -14    6.61    4.30
  -4  19 -13    6.06    4.03
  -4  19 -12   10.50    4.40
  -4  19 -11    2.35    3.98
  -4  19 -10   14.30    4.54
  -4  19  -9    2.62    4.03
  -4  19  -8    1.04    3.84
  -4  19  -7   16.42    4.65
  -4  19  -2    4.47    4.07
  -4  19  -1    7.25    4.15
  -4  19   0    2.03    4.05
  -4  19   1    5.59    3.89
  -4  19   2    6.01    3.90
  -4  19   3    0.50    3.78
  -4  19   4    6.70    4.08
  -4  19   5    8.19    3.87
  -4  19   6    7.77    4.06
  -4  19   7   13.73    4.39
  -4  19   8   -2.04    3.93
  -4  19   9   13.50    4.27
  -4  19  10    4.07    3.96
  -4  19  11    0.25    3.71
  -4  19  12    6.15    4.03
  -4  19  13    8.57    3.18
  -4  19  13    3.36    4.01
  -4  19  14   -0.38    3.14
  -4  19  14    9.02    4.14
  -4  19  15    5.96    3.32
  -4  19  15   10.76    4.25
  -4  19  16    7.92    4.23
  -4  19  16   16.70    3.79
  -4  19  17    8.29    4.13
  -4  19  17    0.21    3.48
  -4  19  18   25.48    4.85
  -4  19  18   16.86    4.10
  -4  19  19    7.92    4.19
  -4  19  19   -0.69    3.67
  -4  19  20    6.16    3.83
  -4  20 -15    8.71    4.32
  -4  20 -14    1.68    4.11
  -4  20 -13    9.48    4.53
  -4  20 -12   20.84    4.86
  -4  20 -11   18.78    4.82
  -4  20 -10   -1.39    4.37
  -4  20  -9    3.60    4.02
  -4  20  -8    1.38    4.19
  -4  20  -4    3.39    4.47
  -4  20  -3    7.08    4.40
  -4  20  -2    8.02    4.39
  -4  20  -1    3.76    4.13
  -4  20   0   27.02    5.23
  -4  20   1    2.91    4.25
  -4  20   2   11.57    4.35
  -4  20   3    2.63    4.05
  -4  20   4    7.29    4.13
  -4  20   5   17.43    4.48
  -4  20   6   10.76    4.37
  -4  20   7   17.82    4.55
  -4  20   8    8.53    4.22
  -4  20   9    2.93    4.13
  -4  20  10    3.72    4.08
  -4  20  11    5.84    4.31
  -4  20  12    7.48    4.20
  -4  20  13    7.25    4.05
  -4  20  14    1.61    3.95
  -4  20  15   17.28    4.74
  -4  20  16   14.04    4.49
  -4  20  16   18.63    3.95
  -4  20  17   21.44    4.76
  -4  20  17   10.55    4.02
  -4  20  18   27.95    5.12
  -4  20  18   15.45    4.43
  -4  21 -11    8.25    4.60
  -4  21 -10   -0.29    4.36
  -4  21  -9    2.64    4.60
  -4  21  -5    5.88    4.49
  -4  21  -4    9.50    4.93
  -4  21  -3   -3.50    4.71
  -4  21  -2    8.87    4.40
  -4  21  -1   20.33    4.99
  -4  21   0    0.56    4.47
  -4  21   1   17.20    4.67
  -4  21   2   -0.82    4.20
  -4  21   3    1.10    4.12
  -4  21   4   10.30    4.20
  -4  21   5   11.44    4.59
  -4  21   6    5.21    4.39
  -4  21   7   16.27    4.85
  -4  21   8   -1.39    4.08
  -4  21   9    6.93    4.21
  -4  21  10   11.61    4.52
  -4  21  11   17.95    4.75
  -4  21  12    4.44    4.28
  -4  21  13   11.71    4.50
  -4  21  14    9.16    4.54
  -4  21  15    4.68    4.42
  -4  22  -6   13.95    5.24
  -4  22  -5    3.44    4.85
  -4  22  -4    7.85    5.02
  -4  22  -3    9.48    4.82
  -4  22  -2   21.06    5.18
  -4  22  -1    2.65    4.36
  -4  22   0    9.10    4.67
  -4  22   1    2.31    4.37
  -4  22   2    7.49    4.52
  -4  22   3   13.35    4.68
  -4  22   4    5.11    4.45
  -4  22   5    5.67    4.39
  -4  22   6    3.73    4.36
  -4  22   7   18.44    5.02
  -4  22   8   32.16    5.68
  -4  22   9    5.77    4.62
  -4  22  10    8.62    4.42
  -3   0 -34    1.33    4.67
  -3   0 -33    8.06    4.85
  -3   0 -32   -2.17    4.28
  -3   0 -31   30.66    5.79
  -3   0 -30    1.43    3.96
  -3   0 -29   16.45    4.44
  -3   0 -28    3.10    3.73
  -3   0 -27   31.45    5.00
  -3   0 -26   -2.14    3.73
  -3   0 -25   25.73    4.43
  -3   0 -21   72.47    6.09
  -3   0 -20    1.29    1.49
  -3   0 -19   71.25    5.95
  -3   0 -18   -1.97    1.54
  -3   0 -18   -2.39    2.62
  -3   0 -17   52.31    4.37
  -3   0 -17   44.91    5.04
  -3   0 -16   -0.82    1.40
  -3   0 -16   -2.45    2.44
  -3   0 -15   10.54    2.54
  -3   0 -15    8.29    1.59
  -3   0 -15   11.04    1.65
  -3   0 -14   -0.26    2.03
  -3   0 -14    1.74    1.33
  -3   0 -14   -0.40    1.25
  -3   0 -13   11.20    2.53
  -3   0 -13   14.53    1.76
  -3   0 -13   12.19    1.72
  -3   0 -12    1.30    1.96
  -3   0 -12   -1.22    1.18
  -3   0 -12    0.37    1.17
  -3   0 -11   45.00    3.93
  -3   0 -11   51.55    4.57
  -3   0 -11   46.72    3.96
  -3   0 -10    0.51    1.07
  -3   0 -10   -0.91    1.08
  -3   0 -10   -0.87    1.94
  -3   0  -9   38.15    3.33
  -3   0  -9   39.85    3.37
  -3   0  -9   39.50    3.93
  -3   0  -8    0.16    1.16
  -3   0  -8    0.51    1.17
  -3   0  -8    0.47    1.80
  -3   0  -7  109.67    8.69
  -3   0  -7  109.48    8.71
  -3   0  -7  114.87    9.07
  -3   0  -6   -0.56    1.21
  -3   0  -6    0.66    1.81
  -3   0  -5   20.69    2.18
  -3   0  -5   22.43    2.62
  -3   0  -4   -0.37    1.16
  -3   0  -4    1.05    1.91
  -3   0  -3   29.49    3.12
  -3   0  -3   24.37    2.44
  -3   0  -2   -0.88    1.27
  -3   0  -2   -4.23    1.77
  -3   0  -1    3.38    1.49
  -3   0  -1    4.76    1.30
  -3   0  -1    5.42    1.91
  -3   0   0    0.35    1.53
  -3   0   0   -0.33    1.30
  -3   0   0   -0.30    1.59
  -3   0   1   10.28    1.90
  -3   0   2    1.37    1.67
  -3   0   3   14.06    2.16
  -3   0   4   -1.36    1.83
  -3   0   5   13.07    2.26
  -3   0   5   17.33    1.78
  -3   0   6   -1.13    1.66
  -3   0   6    0.13    1.11
  -3   0   7   94.35    7.56
  -3   0   7   97.49    7.86
  -3   0   8    0.41    1.08
  -3   0   8    0.16    1.67
  -3   0   9   23.24    2.79
  -3   0   9   23.54    2.33
  -3   0  10    1.17    1.17
  -3   0  10   -0.52    1.68
  -3   0  11   22.30    2.25
  -3   0  11   19.31    2.65
  -3   0  12    0.18    1.18
  -3   0  13   11.96    1.73
  -3   0  17   40.45    4.20
  -3   0  18   -1.65    2.14
  -3   0  19  105.75    8.99
  -3   0  20    0.97    2.34
  -3   0  21   50.34    5.14
  -3   0  22   -0.76    2.49
  -3   0  23   43.71    4.83
  -3   0  24   -1.83    2.59
  -3   0  25   45.49    5.03
  -3   0  26   -6.00    2.92
  -3   0  27   91.10    8.41
  -3   0  28    0.99    3.02
  -3   0  29   19.77    3.90
  -3   0  30    1.29    3.38
  -3   0  31   48.00    5.82
  -3   0  32    5.42    3.70
  -3   0  33    9.36    3.94
  -3   0  34    1.28    3.77
  -3   0  35    4.25    4.07
  -3   1 -34    3.31    4.46
  -3  -1 -34    1.68    4.58
  -3   1 -33    8.96    4.41
  -3  -1 -33    8.63    4.50
  -3  -1 -32   16.28    4.92
  -3   1 -32   27.10    5.22
  -3  -1 -31    5.80    4.13
  -3   1 -31   -0.60    4.10
  -3  -1 -30    5.48    4.22
  -3   1 -30    2.01    4.01
  -3   1 -29    0.56    3.82
  -3  -1 -29    5.00    3.73
  -3  -1 -28   10.19    3.68
  -3   1 -28    5.86    3.79
  -3   1 -27   13.56    4.13
  -3  -1 -27   12.16    3.86
  -3   1 -26    3.46    3.69
  -3  -1 -26    8.03    3.49
  -3   1 -25    2.61    3.69
  -3   1 -24   38.15    5.12
  -3   1 -23   16.31    3.76
  -3   1 -22   30.65    3.21
  -3   1 -21   32.73    3.36
  -3   1 -20  116.12    9.25
  -3  -1 -20  110.29    9.95
  -3  -1 -19   31.76    4.21
  -3  -1 -19   35.55    3.17
  -3   1 -19   31.43    3.35
  -3  -1 -18   92.60    9.06
  -3  -1 -18  108.98    8.40
  -3   1 -18  106.67    8.53
  -3  -1 -17    9.52    2.82
  -3  -1 -17   13.98    1.82
  -3   1 -17   16.84    2.05
  -3   1 -16   10.99    1.65
  -3  -1 -16   11.71    1.59
  -3   1 -16   10.37    1.89
  -3  -1 -16    7.03    2.55
  -3   1 -16    7.78    2.72
  -3   1 -15    3.58    1.30
  -3   1 -15    4.68    2.26
  -3  -1 -15    3.26    2.26
  -3  -1 -15    4.95    1.30
  -3   1 -15    3.38    1.53
  -3   1 -14   12.81    1.77
  -3  -1 -14   16.08    1.74
  -3  -1 -14   15.64    2.66
  -3   1 -14   16.50    2.85
  -3   1 -14   14.88    1.99
  -3   1 -13   43.85    3.55
  -3  -1 -13   38.44    3.65
  -3   1 -13   42.33    4.35
  -3  -1 -13   36.72    4.17
  -3   1 -13   45.48    3.70
  -3  -1 -13   39.05    3.48
  -3   1 -12   25.48    2.40
  -3  -1 -12   20.63    2.08
  -3  -1 -12   22.90    2.37
  -3   1 -12   19.77    2.13
  -3  -1 -12   22.67    2.94
  -3   1 -12   20.07    3.02
  -3   1 -11   21.54    2.84
  -3   1 -11   16.53    1.86
  -3   1 -11   19.36    2.13
  -3  -1 -11   17.22    2.05
  -3  -1 -11   20.50    2.65
  -3  -1 -11   17.91    1.79
  -3  -1 -10   38.10    3.07
  -3   1 -10   33.06    2.89
  -3   1 -10   35.03    3.61
  -3  -1 -10   35.95    3.57
  -3   1 -10   33.25    3.06
  -3  -1 -10   30.25    2.80
  -3  -1  -9   47.34    4.70
  -3   1  -9   57.02    4.87
  -3   1  -9   51.24    4.29
  -3  -1  -9   50.90    4.13
  -3  -1  -9   50.65    4.29
  -3   1  -9   49.77    4.20
  -3   1  -8    7.78    1.22
  -3  -1  -8    5.46    1.05
  -3   1  -8    3.68    1.37
  -3  -1  -8    6.65    1.41
  -3   1  -8    3.13    1.99
  -3  -1  -8    7.79    1.94
  -3   1  -7  129.48    9.23
  -3  -1  -7  115.43    9.04
  -3  -1  -7  109.14    9.48
  -3  -1  -7  108.69    9.20
  -3   1  -7  117.73    9.56
  -3   1  -6   12.07    2.44
  -3  -1  -6   10.29    2.19
  -3   1  -6   14.33    1.92
  -3  -1  -6   14.09    1.50
  -3  -1  -6   11.53    1.72
  -3  -1  -5   84.32    6.44
  -3   1  -5   80.70    6.61
  -3  -1  -5   73.77    6.78
  -3   1  -5   86.03    7.08
  -3  -1  -4   42.83    3.72
  -3   1  -4   44.96    3.92
  -3  -1  -4   47.08    4.10
  -3   1  -4   53.09    4.51
  -3  -1  -3   15.54    1.66
  -3   1  -3   14.48    1.97
  -3   1  -3   16.03    2.56
  -3  -1  -3   13.44    2.18
  -3   1  -2  118.38    8.17
  -3   1  -2   87.73    7.77
  -3  -1  -2  110.31    8.00
  -3   1  -2   91.12    7.73
  -3   1  -1   60.46    5.50
  -3   1  -1   75.72    5.80
  -3  -1  -1   77.41    5.71
  -3  -1  -1   64.60    5.63
  -3   1  -1   64.00    5.57
  -3  -1   0   13.03    1.93
  -3   1   0   12.17    1.90
  -3  -1   0    9.72    1.93
  -3   1   0   13.04    1.93
  -3  -1   1   34.93    3.64
  -3   1   1   39.62    3.52
  -3   1   1   39.34    3.55
  -3  -1   2   48.00    4.49
  -3   1   2   51.54    4.40
  -3   1   2   51.10    4.42
  -3   1   3   19.96    2.39
  -3  -1   3   20.24    2.50
  -3   1   3   17.67    2.32
  -3   1   4   37.43    3.57
  -3  -1   4   41.38    3.77
  -3   1   4   35.31    3.31
  -3   1   5  123.27   10.40
  -3  -1   5  136.06   10.51
  -3  -1   5  131.20   10.15
  -3   1   5  135.01   10.29
  -3   1   6   24.24    2.65
  -3  -1   6   24.55    2.81
  -3   1   6   23.08    2.36
  -3  -1   6   21.60    2.12
  -3   1   7  164.86   13.83
  -3  -1   7  181.04   13.92
  -3   1   7  174.56   13.69
  -3  -1   7  180.90   13.58
  -3   1   8   15.69    2.36
  -3  -1   8   18.78    2.45
  -3   1   8   19.82    2.07
  -3  -1   8   19.35    1.85
  -3  -1   9   70.42    5.57
  -3   1   9   72.86    5.70
  -3   1   9   65.72    5.87
  -3  -1   9   65.92    5.94
  -3   1  10   30.32    3.11
  -3  -1  10   24.28    3.13
  -3  -1  10   29.98    2.68
  -3   1  10   32.06    2.86
  -3   1  11   20.50    2.68
  -3   1  11   25.54    2.46
  -3  -1  11   23.64    2.30
  -3   1  12   39.67    3.41
  -3  -1  12   37.36    3.27
  -3   1  12   34.00    3.63
  -3  -1  13   18.11    2.03
  -3   1  13   19.80    2.63
  -3  -1  14   12.26    1.67
  -3  -1  15    3.01    1.24
  -3  -1  15   -0.23    2.01
  -3  -1  16    9.76    2.25
  -3  -1  17   23.80    3.14
  -3  -1  18   68.41    6.12
  -3   1  18   64.44    6.09
  -3   1  19   30.24    3.85
  -3  -1  19   34.70    3.87
  -3   1  20   78.05    7.01
  -3  -1  20   76.66    7.00
  -3  -1  21   41.30    4.62
  -3   1  21   42.68    4.65
  -3  -1  22   29.73    3.83
  -3   1  22   22.35    3.55
  -3  -1  23    7.07    2.80
  -3   1  23    7.13    2.79
  -3  -1  24   12.24    2.97
  -3   1  24   14.09    3.10
  -3   1  25    2.10    2.77
  -3  -1  25    3.54    3.05
  -3  -1  26    6.63    3.06
  -3   1  26    6.93    3.01
  -3  -1  27    8.26    3.13
  -3   1  27    6.03    3.13
  -3  -1  28    6.65    3.31
  -3   1  28    6.86    3.19
  -3   1  29    2.89    3.07
  -3  -1  29    1.47    3.27
  -3   1  30    2.37    3.20
  -3  -1  30   -1.96    3.43
  -3   1  31   14.79    3.79
  -3  -1  31    8.21    3.79
  -3   1  32   16.81    4.00
  -3  -1  32    9.47    4.03
  -3   1  33    1.94    3.58
  -3  -1  33    7.96    3.95
  -3   1  34   -0.25    3.58
  -3  -1  34    2.35    3.87
  -3   1  35    4.77    3.97
  -3  -1  35    8.37    4.08
  -3   2 -34    0.66    4.62
  -3  -2 -34    9.10    4.90
  -3   2 -33   16.30    4.85
  -3  -2 -33    5.23    4.54
  -3   2 -32    9.26    4.51
  -3  -2 -32    4.66    4.13
  -3   2 -31   29.10    5.56
  -3  -2 -31   25.49    5.04
  -3   2 -30   21.19    4.73
  -3  -2 -30   17.82    4.58
  -3   2 -29   28.91    5.04
  -3  -2 -29   28.81    4.98
  -3   2 -28   10.58    4.04
  -3  -2 -28   11.22    3.99
  -3   2 -27    5.36    3.80
  -3   2 -26   27.70    4.73
  -3   2 -25   18.09    4.10
  -3   2 -24   46.17    5.74
  -3   2 -23   24.09    2.92
  -3   2 -23   21.36    4.10
  -3   2 -22    7.84    2.03
  -3  -2 -22    0.38    3.06
  -3   2 -22    8.46    3.22
  -3   2 -21   85.62    7.59
  -3   2 -21   83.01    6.59
  -3  -2 -20   88.48    9.99
  -3   2 -20  132.38    9.60
  -3  -2 -19  138.41   12.72
  -3   2 -19  161.44   12.25
  -3   2 -18   24.07    2.88
  -3  -2 -18   25.39    2.43
  -3  -2 -18   24.29    3.52
  -3   2 -17   31.12    3.07
  -3  -2 -17   28.33    2.57
  -3  -2 -16   14.66    2.89
  -3   2 -16   17.42    2.30
  -3   2 -16   16.60    1.93
  -3  -2 -16   18.78    1.88
  -3  -2 -15   12.80    2.72
  -3   2 -15   18.02    2.23
  -3  -2 -15   14.53    1.68
  -3   2 -15   16.43    1.78
  -3  -2 -14   17.46    1.77
  -3   2 -14   21.21    2.38
  -3  -2 -14   15.52    2.79
  -3   2 -14   18.12    1.88
  -3   2 -14   14.03    2.96
  -3  -2 -13    8.03    2.22
  -3   2 -13    7.67    1.23
  -3   2 -13    7.77    2.40
  -3   2 -13    9.26    1.79
  -3  -2 -13    6.94    1.10
  -3   2 -12   33.21    3.45
  -3   2 -12   26.44    2.45
  -3  -2 -12   24.90    3.17
  -3   2 -12   32.40    2.88
  -3  -2 -12   26.39    2.31
  -3   2 -11   39.38    3.21
  -3  -2 -11   43.33    3.91
  -3  -2 -11   43.66    3.55
  -3  -2 -11   33.92    3.11
  -3   2 -11   45.96    3.64
  -3   2 -11   39.17    4.00
  -3   2 -10   47.86    4.00
  -3  -2 -10   47.90    3.94
  -3   2 -10   44.57    3.65
  -3  -2 -10   40.66    4.25
  -3  -2 -10   42.95    3.54
  -3   2 -10   45.73    4.43
  -3   2  -9   77.16    6.28
  -3   2  -9   84.49    6.76
  -3  -2  -9   77.69    6.26
  -3   2  -9   71.18    6.02
  -3  -2  -9   77.46    5.94
  -3  -2  -9   78.96    6.54
  -3  -2  -8    9.83    2.01
  -3   2  -8    6.20    1.60
  -3   2  -8    8.30    2.44
  -3  -2  -8   11.10    1.65
  -3  -2  -8    8.71    1.00
  -3  -2  -7   46.48    3.76
  -3   2  -7   46.59    4.15
  -3  -2  -7   49.55    4.33
  -3   2  -7   54.64    4.83
  -3  -2  -7   53.23    4.23
  -3   2  -6  157.94   12.53
  -3  -2  -6  156.70   12.64
  -3  -2  -6  157.67   12.54
  -3   2  -6  176.72   12.98
  -3  -2  -5  531.18   38.81
  -3   2  -5  509.26   38.81
  -3   2  -5  530.10   39.08
  -3  -2  -5  468.62   38.84
  -3   2  -4   19.14    2.79
  -3   2  -4   17.45    2.23
  -3  -2  -4   16.44    2.23
  -3  -2  -3   56.49    4.74
  -3   2  -3   53.19    4.75
  -3   2  -3   65.21    5.20
  -3   2  -3   53.15    4.51
  -3   2  -2   17.17    2.21
  -3   2  -2   16.35    1.92
  -3  -2  -2   15.31    2.08
  -3   2  -2   17.85    2.61
  -3   2  -1  226.68   15.40
  -3  -2  -1  193.99   15.28
  -3   2  -1  179.28   15.20
  -3   2   0    6.16    1.44
  -3  -2   0    3.69    1.54
  -3   2   0    4.04    1.67
  -3  -2   0    2.50    1.81
  -3  -2   1  243.67   18.54
  -3   2   1  239.16   18.61
  -3   2   1  244.67   18.69
  -3  -2   1  235.59   18.71
  -3   2   2   61.46    4.91
  -3  -2   2   57.88    5.10
  -3   2   2   54.09    5.02
  -3  -2   3   55.96    4.49
  -3   2   3   47.24    4.24
  -3   2   3   39.30    4.14
  -3   2   3   51.66    4.37
  -3  -2   3   48.05    4.11
  -3  -2   4   27.69    2.91
  -3   2   4   23.86    2.53
  -3   2   4   25.11    2.47
  -3   2   4   19.93    2.63
  -3  -2   4   22.49    2.39
  -3   2   5  468.47   37.46
  -3   2   5  487.24   37.45
  -3  -2   5  470.01   37.59
  -3   2   5  511.21   37.54
  -3  -2   5  511.75   37.46
  -3   2   6  149.52   11.51
  -3  -2   6  161.36   11.70
  -3   2   6  155.90   11.46
  -3  -2   6  138.26   11.18
  -3   2   7   27.14    2.57
  -3  -2   7   37.17    2.88
  -3   2   7   21.78    2.26
  -3   2   8   18.76    2.46
  -3  -2   8   22.04    2.71
  -3   2   8   19.01    2.21
  -3  -2   8   20.36    1.86
  -3   2   9   84.41    6.16
  -3  -2   9   71.25    5.86
  -3   2   9   71.93    6.25
  -3  -2  10   78.39    6.05
  -3   2  10   80.71    6.30
  -3   2  10   68.24    6.37
  -3  -2  11   38.68    3.14
  -3   2  11   32.18    3.56
  -3  -2  12   24.17    2.25
  -3   2  12   21.66    2.78
  -3   2  13    9.43    2.13
  -3  -2  13   12.30    1.53
  -3  -2  14   23.86    3.15
  -3  -2  14   29.00    2.55
  -3   2  14   25.67    3.08
  -3  -2  15   21.39    3.18
  -3  -2  15   30.80    2.61
  -3  -2  16    9.05    2.35
  -3  -2  17   41.04    4.34
  -3  -2  18   32.22    3.79
  -3  -2  19  109.97    9.35
  -3  -2  20  205.71   16.66
  -3   2  20  209.08   16.65
  -3  -2  21   73.26    7.09
  -3   2  21   84.37    7.22
  -3   2  22   15.89    3.01
  -3  -2  22   11.80    2.98
  -3   2  23   26.00    3.66
  -3  -2  23   22.00    3.57
  -3  -2  24   38.70    4.64
  -3   2  24   37.84    4.53
  -3   2  25   14.57    3.47
  -3  -2  25   25.34    3.76
  -3   2  26   14.88    3.52
  -3  -2  26   23.34    3.67
  -3   2  27    7.17    3.08
  -3  -2  27    6.86    3.32
  -3   2  28   18.54    3.85
  -3  -2  28   16.13    3.70
  -3  -2  29   45.77    5.33
  -3   2  29   36.44    5.16
  -3   2  30   22.09    4.21
  -3  -2  30   26.37    4.44
  -3   2  31   23.42    4.44
  -3  -2  31   28.59    4.70
  -3   2  32    6.79    3.68
  -3  -2  32   12.80    3.94
  -3   2  33   21.62    4.30
  -3  -2  33   12.87    4.25
  -3   2  34    3.80    3.79
  -3  -2  34    3.40    3.84
  -3  -2  35    3.55    4.16
  -3   3 -34   -2.33    4.60
  -3  -3 -33    2.43    4.16
  -3   3 -33    4.81    4.44
  -3  -3 -32    4.68    4.09
  -3   3 -32    3.40    4.45
  -3  -3 -31    9.86    4.33
  -3   3 -31   16.76    4.83
  -3  -3 -30    3.24    3.96
  -3   3 -30    6.05    4.18
  -3   3 -29   25.77    5.02
  -3   3 -28    9.89    4.20
  -3   3 -27   43.92    5.72
  -3   3 -26    4.44    3.59
  -3   3 -25   19.64    4.28
  -3  -3 -24   10.48    3.41
  -3   3 -24    3.86    3.41
  -3   3 -24    9.50    2.35
  -3  -3 -23   13.26    3.66
  -3   3 -23   19.34    3.91
  -3   3 -23   23.44    2.92
  -3  -3 -22    9.35    3.34
  -3   3 -22   15.61    3.70
  -3   3 -22   15.33    2.47
  -3   3 -21   34.63    4.76
  -3  -3 -21   29.04    4.39
  -3   3 -21   38.82    3.81
  -3   3 -20   52.67    6.22
  -3  -3 -20   50.56    5.96
  -3   3 -20   68.98    5.49
  -3   3 -19   53.20    5.90
  -3  -3 -19   53.35    5.71
  -3   3 -19   60.43    5.19
  -3  -3 -18  134.10   12.27
  -3   3 -18  157.28   11.93
  -3  -3 -17   28.17    3.97
  -3  -3 -17   33.42    2.98
  -3  -3 -16   13.14    1.43
  -3   3 -16   11.05    2.11
  -3  -3 -16   13.30    2.65
  -3  -3 -15   40.56    4.52
  -3   3 -15   50.55    4.28
  -3  -3 -15   44.00    3.64
  -3   3 -15   46.13    3.76
  -3  -3 -14   56.87    4.97
  -3  -3 -14   44.38    3.94
  -3   3 -14   65.65    4.65
  -3   3 -14   53.11    4.09
  -3   3 -13   72.68    4.52
  -3   3 -13   59.09    3.86
  -3  -3 -13   59.96    4.72
  -3  -3 -12   86.37    7.88
  -3   3 -12  104.36    7.73
  -3   3 -12   86.19    8.03
  -3   3 -12   94.00    7.30
  -3   3 -11   14.17    2.10
  -3   3 -11   14.23    1.38
  -3  -3 -11   11.00    2.26
  -3   3 -11   13.81    2.61
  -3   3 -10   45.25    4.49
  -3   3 -10   37.33    3.27
  -3   3 -10   46.95    3.85
  -3  -3 -10   42.86    3.95
  -3   3  -9   13.82    2.04
  -3  -3  -9   14.53    2.25
  -3   3  -9   13.41    2.69
  -3  -3  -8  130.91   10.21
  -3   3  -8  133.82   10.71
  -3   3  -8  130.71   10.25
  -3  -3  -8  122.05   10.32
  -3  -3  -7   56.04    4.22
  -3  -3  -7   41.89    4.22
  -3   3  -7   37.82    4.58
  -3   3  -7   49.30    4.19
  -3   3  -6  150.16   12.47
  -3  -3  -6  154.97   12.48
  -3   3  -6  192.10   12.95
  -3  -3  -6  154.73   12.51
  -3  -3  -5   10.21    1.79
  -3   3  -5    9.75    2.52
  -3   3  -5   14.47    2.03
  -3  -3  -5    8.10    1.71
  -3   3  -4   61.91    5.08
  -3   3  -4   52.76    4.60
  -3  -3  -4   46.35    4.40
  -3   3  -3  128.64    9.82
  -3  -3  -3  125.23    9.63
  -3   3  -3  146.76   10.09
  -3   3  -3  112.54    9.46
  -3   3  -2  180.35   11.47
  -3  -3  -2  155.83   11.25
  -3   3  -1   93.04    7.61
  -3  -3  -1   76.37    7.59
  -3   3   0   78.63    6.44
  -3   3   0   87.21    6.71
  -3  -3   0   77.56    6.40
  -3  -3   1  217.95   17.02
  -3  -3   1  252.79   16.77
  -3   3   1  208.09   16.94
  -3  -3   1  202.35   16.75
  -3   3   1  203.09   16.78
  -3  -3   2  277.04   22.31
  -3  -3   2  286.00   22.52
  -3   3   2  282.40   22.47
  -3  -3   2  306.03   22.21
  -3   3   2  286.99   22.34
  -3   3   3   72.05    5.71
  -3   3   3   74.98    5.51
  -3  -3   3   77.36    5.45
  -3   3   4   34.73    3.51
  -3  -3   4   41.32    3.24
  -3   3   4   39.20    3.33
  -3   3   4   30.18    3.30
  -3  -3   4   26.61    3.50
  -3   3   5   15.51    2.48
  -3   3   5   18.01    2.34
  -3  -3   5   25.26    2.76
  -3   3   5   21.22    2.36
  -3  -3   5   18.63    2.18
  -3   3   6  146.82   11.06
  -3   3   6  142.54   11.04
  -3   3   6  132.36   11.14
  -3  -3   6  134.48   11.22
  -3   3   7   84.66    6.63
  -3  -3   7   76.55    6.83
  -3   3   7   81.74    6.66
  -3   3   7   78.69    6.77
  -3   3   8  108.21    7.98
  -3   3   8  108.00    7.87
  -3  -3   8   92.22    7.47
  -3   3   9    7.08    1.79
  -3  -3   9    5.46    0.94
  -3   3  10   68.70    6.15
  -3  -3  10   73.96    5.72
  -3   3  11    6.71    1.82
  -3  -3  11    3.73    0.97
  -3  -3  12   81.90    6.48
  -3   3  12   81.38    6.93
  -3  -3  12   81.76    7.05
  -3  -3  13   64.87    5.31
  -3   3  13   59.31    5.79
  -3  -3  13   76.54    5.99
  -3  -3  14   72.01    5.70
  -3   3  14   67.43    6.20
  -3  -3  14   71.43    6.31
  -3  -3  15   54.16    4.63
  -3   3  15   55.67    5.22
  -3  -3  15   60.56    5.33
  -3   3  16    7.46    2.23
  -3  -3  16    5.05    1.27
  -3  -3  16    6.35    2.34
  -3  -3  17   70.41    6.39
  -3  -3  18  133.74   11.10
  -3  -3  19   57.68    5.64
  -3  -3  20   84.47    7.56
  -3  -3  21   18.91    3.30
  -3   3  21   19.39    3.29
  -3  -3  22   16.83    3.24
  -3   3  22   16.64    3.12
  -3  -3  23   37.96    4.67
  -3   3  23   40.04    4.54
  -3   3  24    7.83    2.96
  -3  -3  24   12.65    3.13
  -3   3  25   24.12    3.77
  -3  -3  25   19.01    3.79
  -3   3  26    5.39    2.94
  -3  -3  26    4.81    3.10
  -3   3  27   29.91    4.13
  -3  -3  27   22.62    4.09
  -3   3  28    9.56    3.46
  -3  -3  28    3.96    3.43
  -3   3  29   14.17    3.77
  -3  -3  29   14.94    3.92
  -3   3  30    0.88    3.41
  -3  -3  30    9.52    3.72
  -3   3  31   16.05    4.00
  -3  -3  31   19.31    4.07
  -3   3  32    0.24    3.62
  -3  -3  32    8.12    3.79
  -3   3  33    4.41    3.67
  -3  -3  33    4.85    3.78
  -3   3  34   -5.54    3.83
  -3  -3  34    1.07    3.91
  -3  -3  35    4.68    4.11
  -3   4 -34    1.37    4.54
  -3  -4 -33    8.52    4.48
  -3   4 -33    4.92    4.77
  -3  -4 -32    3.81    4.39
  -3   4 -32   12.34    4.71
  -3   4 -31   10.68    4.55
  -3   4 -30   16.37    4.80
  -3   4 -29    2.53    4.20
  -3   4 -28   29.25    5.07
  -3   4 -27   57.56    6.78
  -3   4 -26   37.04    5.47
  -3   4 -25   12.73    3.84
  -3  -4 -25    1.96    3.31
  -3   4 -25    7.73    2.51
  -3   4 -24    0.69    3.30
  -3  -4 -24    1.88    3.07
  -3   4 -23   82.20    7.95
  -3  -4 -23   79.74    7.70
  -3   4 -23   80.28    7.07
  -3   4 -22   16.30    3.70
  -3  -4 -22   17.26    3.42
  -3   4 -22   16.65    2.71
  -3   4 -21   41.94    5.00
  -3   4 -21   39.99    4.05
  -3  -4 -21   34.51    4.63
  -3   4 -20   77.86    6.49
  -3   4 -20   72.85    7.15
  -3  -4 -20   67.03    6.88
  -3   4 -19   49.08    4.52
  -3   4 -19   48.08    5.33
  -3  -4 -19   35.96    4.85
  -3   4 -18  126.00    9.55
  -3   4 -18  114.07   10.14
  -3  -4 -18  101.11    9.80
  -3   4 -17  217.76   16.43
  -3  -4 -17  204.80   16.71
  -3   4 -17  193.76   16.84
  -3  -4 -16   17.88    2.98
  -3   4 -16   19.89    2.66
  -3   4 -15   30.97    3.22
  -3  -4 -15   26.16    3.47
  -3  -4 -14    6.41    2.25
  -3   4 -14    9.11    1.16
  -3   4 -13   44.33    3.88
  -3  -4 -13   35.90    4.04
  -3   4 -13   37.23    3.09
  -3   4 -12  305.79   22.65
  -3   4 -12  289.01   22.18
  -3  -4 -12  288.28   22.75
  -3  -4 -11   15.55    2.57
  -3   4 -11   21.93    2.56
  -3   4 -10  192.31   14.84
  -3   4 -10  199.15   15.26
  -3  -4 -10  177.79   14.88
  -3   4  -9   76.58    6.09
  -3   4  -9   83.50    6.61
  -3   4  -8  183.48   14.23
  -3   4  -8  196.42   14.64
  -3  -4  -8  170.86   14.21
  -3   4  -7   96.15    8.01
  -3  -4  -7   94.64    8.01
  -3   4  -7  111.04    8.49
  -3   4  -6  408.66   29.64
  -3  -4  -6  359.35   29.56
  -3   4  -6  398.92   29.96
  -3   4  -5  368.72   28.57
  -3  -4  -5  347.35   28.47
  -3   4  -5  431.31   28.94
  -3  -4  -4   37.54    3.00
  -3   4  -4   37.21    3.31
  -3   4  -4   42.18    3.79
  -3   4  -3   72.82    5.90
  -3   4  -3   61.26    5.32
  -3  -4  -3   73.46    5.52
  -3   4  -2  773.53   54.91
  -3  -4  -2  705.25   54.60
  -3   4  -2  732.71   54.64
  -3  -4  -2  691.20   54.68
  -3  -4  -1   40.50    4.11
  -3   4  -1   41.42    4.54
  -3   4  -1   54.96    4.14
  -3  -4  -1   56.10    4.08
  -3  -4   0 2055.94  171.71
  -3  -4   0 2312.86  171.74
  -3   4   0 2506.87  171.99
  -3   4   0 2346.13  171.75
  -3   4   1   82.15    6.89
  -3  -4   1   90.54    6.80
  -3  -4   1   82.22    6.86
  -3   4   1   92.46    7.22
  -3   4   2  550.16   39.42
  -3   4   2  593.56   39.30
  -3   4   2  486.07   39.42
  -3  -4   2  568.08   39.26
  -3  -4   2  502.50   39.49
  -3  -4   2  455.12   39.09
  -3  -4   3  100.15    7.21
  -3   4   3   76.65    7.04
  -3  -4   3   82.04    6.78
  -3   4   3   84.50    6.85
  -3   4   3   83.10    6.98
  -3  -4   4   46.55    4.40
  -3   4   4   45.26    4.39
  -3  -4   4   41.59    3.97
  -3   4   4   48.47    4.25
  -3   4   4   51.18    4.11
  -3  -4   5  244.96   17.25
  -3   4   5  224.59   16.97
  -3   4   5  188.88   17.08
  -3   4   6  400.52   29.66
  -3   4   6  367.67   29.73
  -3   4   7   66.39    5.66
  -3   4   8  154.77   12.26
  -3  -4   9   37.25    3.15
  -3   4   9   57.34    3.99
  -3   4  10  180.69   13.26
  -3  -4  10  163.08   12.76
  -3  -4  11   22.67    2.00
  -3  -4  11   22.46    2.93
  -3   4  11   23.33    2.83
  -3  -4  12  192.35   15.76
  -3  -4  12  223.76   16.37
  -3   4  12  232.28   16.31
  -3  -4  13   61.70    4.79
  -3  -4  13   63.59    5.49
  -3   4  13   51.06    5.31
  -3  -4  14   17.84    1.97
  -3   4  14   24.97    2.95
  -3  -4  14   23.67    2.99
  -3  -4  15   19.63    2.09
  -3  -4  15   24.72    3.14
  -3   4  15   23.23    2.96
  -3   4  16   14.65    2.66
  -3  -4  16   12.46    2.67
  -3  -4  17  116.58    9.71
  -3   4  17  112.54    9.62
  -3  -4  18   94.68    8.29
  -3  -4  19   65.15    6.26
  -3  -4  20   37.01    4.36
  -3  -4  21   18.72    3.36
  -3  -4  22   14.29    3.19
  -3  -4  23   40.82    4.70
  -3   4  23   35.04    4.45
  -3  -4  24   -1.09    3.12
  -3   4  24    1.55    2.74
  -3  -4  25   11.21    3.33
  -3   4  25   13.78    3.03
  -3  -4  26   21.35    3.96
  -3   4  26   20.12    3.76
  -3  -4  27   34.14    4.69
  -3   4  27   32.61    4.70
  -3  -4  28   18.17    3.84
  -3   4  28   12.48    3.63
  -3  -4  29    0.89    3.44
  -3   4  29    3.61    3.45
  -3  -4  30   30.22    4.57
  -3   4  30   23.03    4.41
  -3  -4  31    5.07    3.76
  -3   4  31    7.64    3.63
  -3  -4  32    4.75    4.03
  -3   4  32    4.80    3.52
  -3  -4  33    5.96    3.94
  -3   4  33    8.00    3.92
  -3  -4  34    1.61    3.98
  -3   4  34   -2.59    3.76
  -3  -4  35    3.00    4.04
  -3   5 -33   -1.03    4.40
  -3   5 -32    9.93    4.73
  -3   5 -31   14.14    4.83
  -3   5 -30    0.91    4.20
  -3   5 -29    8.18    4.32
  -3   5 -28   11.26    4.30
  -3  -5 -27    0.48    3.42
  -3   5 -27    5.42    3.89
  -3   5 -26   22.14    4.52
  -3  -5 -26   16.40    3.88
  -3   5 -25    9.01    3.78
  -3   5 -25    9.07    2.56
  -3  -5 -25    5.23    3.12
  -3   5 -24   15.62    4.08
  -3   5 -24   17.75    2.96
  -3  -5 -24    9.21    3.48
  -3   5 -23   48.15    4.93
  -3  -5 -23   48.62    5.54
  -3   5 -23   48.39    5.82
  -3   5 -22   15.53    2.92
  -3   5 -22   19.44    3.95
  -3  -5 -22   17.76    3.48
  -3   5 -21    6.75    2.30
  -3  -5 -21    6.22    2.80
  -3   5 -21    8.89    3.26
  -3   5 -20   74.43    6.27
  -3   5 -20   74.33    7.15
  -3  -5 -20   56.12    6.63
  -3   5 -19  190.58   14.27
  -3  -5 -19  153.56   14.44
  -3   5 -19  187.69   14.87
  -3   5 -18   36.46    3.72
  -3  -5 -18   26.53    4.01
  -3   5 -18   30.00    4.42
  -3   5 -17  125.85   11.03
  -3  -5 -17  113.87   10.65
  -3   5 -17  138.34   10.49
  -3   5 -16   83.33    7.41
  -3  -5 -16   67.45    6.90
  -3   5 -16   83.32    6.80
  -3   5 -15   41.01    4.77
  -3  -5 -15   34.88    4.14
  -3   5 -15   41.05    3.98
  -3  -5 -14   26.97    3.46
  -3   5 -14   28.81    2.37
  -3   5 -14   34.98    3.40
  -3  -5 -13  179.50   15.38
  -3   5 -13  205.81   15.33
  -3  -5 -12   66.84    6.93
  -3   5 -12   98.97    7.11
  -3  -5 -11   94.76    8.67
  -3   5 -11  116.01    8.74
  -3  -5 -10   47.36    4.58
  -3   5 -10   52.00    4.58
  -3  -5  -9   13.62    2.32
  -3   5  -9   20.36    2.64
  -3   5  -8  113.16    9.09
  -3  -5  -8   93.05    8.56
  -3   5  -8  115.04    8.66
  -3   5  -7   59.63    5.13
  -3  -5  -7   47.69    4.38
  -3   5  -7   46.06    4.49
  -3   5  -6   51.37    4.76
  -3   5  -6   46.41    4.27
  -3  -5  -6   42.39    4.04
  -3   5  -5   24.59    3.65
  -3  -5  -5   28.05    2.96
  -3  -5  -4   69.33    5.17
  -3  -5  -4   78.05    5.51
  -3   5  -4   80.97    5.90
  -3   5  -3   71.07    5.93
  -3  -5  -3   73.85    5.53
  -3   5  -3   65.13    5.33
  -3  -5  -3   65.00    5.30
  -3   5  -2   73.86    6.78
  -3  -5  -2   89.34    6.93
  -3  -5  -2   87.97    6.78
  -3   5  -1  247.65   15.98
  -3   5  -1  189.36   15.50
  -3  -5  -1  198.79   15.53
  -3  -5  -1  202.61   15.50
  -3   5   0  433.76   28.72
  -3  -5   0  365.60   28.33
  -3   5   0  396.40   28.36
  -3  -5   0  337.90   28.29
  -3   5   1  302.21   22.45
  -3   5   1  336.29   22.77
  -3  -5   1  282.26   22.31
  -3  -5   1  281.83   22.41
  -3   5   2  183.20   14.66
  -3   5   2  182.17   14.38
  -3  -5   2  189.88   14.19
  -3  -5   2  178.71   14.35
  -3   5   3   83.64    7.43
  -3  -5   3   93.59    7.57
  -3   5   3   93.77    7.17
  -3  -5   3   83.82    7.09
  -3  -5   4   93.73    7.72
  -3   5   4   89.75    7.35
  -3  -5   4   92.90    7.30
  -3   5   4   88.20    7.60
  -3   5   5   70.25    5.86
  -3   5   6   39.78    3.69
  -3   5   7   62.09    5.31
  -3   5   8   81.18    6.78
  -3  -5   9   35.39    3.50
  -3   5   9   28.46    3.20
  -3   5  10   34.30    2.80
  -3   5  10   27.37    2.96
  -3  -5  10   33.01    3.10
  -3   5  11  107.68    9.36
  -3  -5  11  114.24    8.86
  -3  -5  11  130.81    9.63
  -3  -5  12  120.98    9.97
  -3   5  12  117.30    9.82
  -3  -5  12  121.36    9.31
  -3   5  13  121.39    8.46
  -3  -5  13  123.00    8.62
  -3  -5  14   37.37    3.28
  -3   5  14   42.83    4.09
  -3  -5  14   42.98    4.20
  -3   5  15   21.37    2.90
  -3  -5  15   22.29    3.13
  -3   5  16   69.40    6.11
  -3  -5  16   64.05    6.12
  -3   5  17  104.67    9.00
  -3  -5  17  107.53    9.05
  -3   5  18   40.12    4.41
  -3  -5  18   40.68    4.53
  -3   5  19  167.97   14.06
  -3  -5  19  178.54   14.15
  -3  -5  20   72.11    6.79
  -3  -5  21   14.04    3.05
  -3  -5  22   13.07    3.33
  -3  -5  23   29.12    4.13
  -3   5  24   18.64    3.56
  -3  -5  24   20.75    3.74
  -3   5  25    5.72    3.11
  -3  -5  25    7.26    3.08
  -3  -5  26   31.56    4.25
  -3   5  26   20.24    3.94
  -3  -5  27    5.57    3.32
  -3   5  27    2.96    2.91
  -3  -5  28    6.64    3.38
  -3   5  28    4.31    3.17
  -3  -5  29    1.11    3.48
  -3   5  29    8.09    3.37
  -3  -5  30    0.69    3.39
  -3   5  30    3.12    3.30
  -3  -5  31   12.55    4.08
  -3   5  31   15.12    3.92
  -3  -5  32    8.09    3.89
  -3   5  32   -3.63    3.75
  -3  -5  33    4.04    3.75
  -3   5  33    0.25    3.79
  -3  -5  34    7.31    4.12
  -3  -5  35    9.69    4.26
  -3   6 -33   -2.18    5.13
  -3   6 -32    3.87    4.89
  -3   6 -31   13.27    5.29
  -3   6 -30    0.99    4.54
  -3  -6 -29   14.02    4.30
  -3   6 -29   26.96    5.23
  -3  -6 -28    8.77    3.62
  -3   6 -28   14.37    4.71
  -3  -6 -27    2.65    3.32
  -3   6 -27    9.72    4.44
  -3  -6 -26   24.45    4.37
  -3   6 -26   26.89    3.79
  -3   6 -26   30.61    5.24
  -3  -6 -25   29.16    4.80
  -3   6 -25   36.60    4.28
  -3   6 -25   42.50    5.51
  -3  -6 -24    8.67    3.38
  -3   6 -24   11.66    2.82
  -3   6 -24   18.05    4.34
  -3  -6 -23   10.98    3.51
  -3   6 -23   13.12    2.94
  -3   6 -23   20.84    4.29
  -3   6 -22   25.95    3.55
  -3   6 -22   34.91    4.86
  -3  -6 -22   24.24    4.06
  -3   6 -21   16.15    2.98
  -3   6 -21   18.05    4.07
  -3  -6 -21   12.58    3.27
  -3   6 -20   22.74    3.15
  -3  -6 -20   20.75    3.62
  -3   6 -20   18.86    4.24
  -3   6 -19  132.36   10.84
  -3   6 -19  124.94   10.03
  -3  -6 -19  105.41   10.21
  -3   6 -18   25.34    3.34
  -3  -6 -18   25.61    3.63
  -3   6 -18   30.09    4.39
  -3   6 -17   56.97    5.74
  -3   6 -17   55.39    4.81
  -3   6 -16   52.47    5.30
  -3   6 -16   51.10    4.54
  -3  -6 -15   26.47    3.50
  -3   6 -15   31.68    3.55
  -3   6 -15   32.66    4.08
  -3  -6 -14   27.00    3.64
  -3   6 -14   37.06    4.33
  -3   6 -14   36.85    3.76
  -3  -6 -13   39.00    4.15
  -3   6 -13   38.48    4.63
  -3   6 -13   46.36    4.24
  -3  -6 -12   96.01    9.23
  -3   6 -12  132.13    9.40
  -3  -6 -11   92.70    8.43
  -3   6 -11  115.00    8.60
  -3  -6 -10   32.73    3.73
  -3   6 -10   46.31    4.05
  -3  -6  -9   22.85    2.79
  -3   6  -9   30.82    3.17
  -3   6  -8   43.18    3.91
  -3  -6  -8   34.16    3.54
  -3   6  -7   52.32    4.44
  -3  -6  -7   42.15    4.12
  -3   6  -6   48.18    4.33
  -3  -6  -6   41.94    3.99
  -3   6  -6   48.60    4.74
  -3   6  -5  270.01   18.05
  -3  -6  -5  239.31   17.79
  -3  -6  -5  219.34   17.49
  -3  -6  -4   22.85    1.81
  -3  -6  -4   25.02    2.30
  -3   6  -4   27.31    2.90
  -3   6  -3  224.06   17.97
  -3  -6  -3  236.17   18.00
  -3  -6  -3  243.38   18.15
  -3   6  -3  266.91   18.51
  -3   6  -2   91.36    6.81
  -3  -6  -2   79.52    6.13
  -3  -6  -2   73.04    6.20
  -3   6  -2   75.82    6.11
  -3   6  -1 1118.35   74.23
  -3   6  -1  959.61   73.79
  -3  -6  -1  943.02   73.80
  -3  -6  -1  963.84   73.79
  -3  -6   0   15.36    1.78
  -3  -6   0   14.29    1.63
  -3   6   0   16.79    1.79
  -3   6   0   20.11    2.78
  -3   6   1  870.88   60.13
  -3  -6   1  825.19   59.79
  -3  -6   1  714.84   59.66
  -3   6   1  852.39   59.80
  -3   6   2   89.57    7.34
  -3  -6   2   82.84    6.71
  -3   6   2   94.23    6.98
  -3  -6   2   89.47    6.98
  -3   6   3  245.87   18.95
  -3   6   3  255.51   19.25
  -3  -6   3  239.15   18.93
  -3   6   4   50.62    4.36
  -3   6   5  293.07   22.60
  -3   6   6   35.68    3.38
  -3   6   7   54.03    4.72
  -3   6   8   65.75    6.02
  -3  -6   8   74.10    6.07
  -3   6   8   66.60    5.80
  -3  -6   9   34.26    3.60
  -3   6   9   33.00    3.28
  -3   6   9   30.29    3.52
  -3  -6  10   74.01    5.93
  -3   6  10   61.36    5.69
  -3   6  10   63.88    5.86
  -3   6  11   59.00    4.02
  -3   6  11   59.11    4.29
  -3   6  12  106.65    8.58
  -3  -6  12  127.51    8.81
  -3  -6  12   98.12    7.93
  -3   6  13   45.70    4.35
  -3  -6  13   53.53    4.63
  -3  -6  13   42.96    3.62
  -3  -6  14   43.98    4.38
  -3   6  14   40.33    4.16
  -3  -6  15   36.47    3.89
  -3   6  15   31.24    3.70
  -3  -6  16   50.65    5.30
  -3   6  16   58.70    5.29
  -3  -6  17   96.28    8.01
  -3   6  17   87.22    7.89
  -3  -6  18   15.99    3.15
  -3   6  18   21.00    3.08
  -3  -6  19   86.17    7.59
  -3   6  19   81.43    7.45
  -3  -6  20   28.63    3.86
  -3   6  20   26.33    3.68
  -3  -6  21   32.84    3.87
  -3   6  21   22.04    3.74
  -3  -6  22   20.30    3.55
  -3  -6  23   10.28    3.12
  -3  -6  24    5.71    2.97
  -3  -6  25   30.41    4.26
  -3  -6  26   17.28    3.69
  -3   6  26   15.32    3.54
  -3  -6  27    0.21    3.17
  -3   6  27   -5.70    3.25
  -3  -6  28    4.71    3.44
  -3   6  28    2.10    3.31
  -3  -6  29   10.65    3.81
  -3   6  29   19.19    3.90
  -3  -6  30    4.83    3.56
  -3   6  30   -1.35    3.38
  -3  -6  31   11.18    4.01
  -3   6  31    8.85    3.73
  -3  -6  32    2.21    3.76
  -3   6  32    2.92    3.59
  -3  -6  33    6.35    3.91
  -3   6  33   -1.52    3.80
  -3  -6  34    9.44    4.19
  -3  -6  35   18.64    4.63
  -3   7 -33   -0.39    5.59
  -3   7 -32   -2.25    5.31
  -3   7 -31    5.45    5.23
  -3  -7 -31   10.20    4.11
  -3   7 -30    0.69    4.93
  -3  -7 -30    2.47    3.88
  -3   7 -29   11.73    5.00
  -3  -7 -29   13.48    4.29
  -3   7 -28   -0.97    4.47
  -3  -7 -28    4.32    3.57
  -3  -7 -27    1.71    3.32
  -3   7 -27    0.62    4.28
  -3   7 -27    2.11    2.74
  -3  -7 -26    3.75    3.51
  -3   7 -26   10.03    4.66
  -3   7 -26    9.77    3.03
  -3  -7 -25   10.34    3.68
  -3   7 -25   21.91    4.94
  -3   7 -25   20.82    3.35
  -3  -7 -24    4.76    3.22
  -3   7 -24    9.83    4.34
  -3   7 -24    7.01    2.89
  -3  -7 -23    6.01    3.19
  -3   7 -23    6.69    2.63
  -3   7 -23    5.93    4.12
  -3   7 -22   58.20    6.48
  -3   7 -22   56.96    5.34
  -3  -7 -22   41.84    5.57
  -3  -7 -21   -0.19    2.96
  -3   7 -21    6.98    3.77
  -3   7 -21    3.60    2.46
  -3  -7 -20    6.74    2.79
  -3   7 -20    8.56    3.49
  -3   7 -20    8.66    2.63
  -3  -7 -19    3.23    2.61
  -3   7 -19    3.45    2.58
  -3   7 -19    2.16    3.41
  -3  -7 -18   50.37    5.91
  -3   7 -18   68.21    5.91
  -3   7 -18   69.98    6.65
  -3  -7 -17   30.83    4.06
  -3   7 -17   33.66    3.96
  -3   7 -17   39.52    4.66
  -3  -7 -16   86.04    8.21
  -3   7 -16  110.16    8.33
  -3   7 -16   89.74    8.63
  -3   7 -15   39.83    5.03
  -3   7 -15   51.32    4.65
  -3  -7 -15   37.22    4.42
  -3   7 -14   13.50    3.13
  -3   7 -14   12.58    2.67
  -3  -7 -14   11.07    2.37
  -3   7 -13   10.93    3.00
  -3   7 -13   12.20    2.49
  -3  -7 -13    5.61    2.16
  -3   7 -12   51.16    4.64
  -3  -7 -12   37.96    4.32
  -3   7 -12   51.63    5.10
  -3  -7 -11   46.63    5.01
  -3   7 -11   65.39    5.28
  -3   7 -11   54.56    5.65
  -3  -7 -10   70.02    6.33
  -3   7 -10   80.20    6.58
  -3  -7  -9   14.66    2.34
  -3   7  -9   20.56    2.74
  -3   7  -8   30.12    3.25
  -3  -7  -8   24.38    2.85
  -3   7  -7   67.46    5.75
  -3  -7  -7   60.97    5.41
  -3  -7  -6  113.78    9.08
  -3  -7  -6  124.77    9.48
  -3   7  -6  141.12    9.80
  -3  -7  -5   84.36    6.89
  -3   7  -5   90.99    7.23
  -3  -7  -5   83.43    6.58
  -3  -7  -4  142.48   10.96
  -3   7  -4  155.55   11.55
  -3  -7  -4  144.22   11.19
  -3   7  -4  139.34   10.92
  -3  -7  -3  172.26   12.25
  -3   7  -3  187.36   12.87
  -3  -7  -3  154.63   12.37
  -3   7  -3  145.78   12.19
  -3   7  -2  246.44   19.34
  -3  -7  -2  252.71   18.85
  -3  -7  -2  242.63   18.91
  -3   7  -2  242.40   18.81
  -3   7  -1  397.87   30.59
  -3  -7  -1  409.68   30.16
  -3  -7  -1  378.20   30.14
  -3   7  -1  397.99   30.13
  -3   7   0  362.65   26.60
  -3  -7   0  339.33   26.16
  -3  -7   0  333.65   26.08
  -3   7   0  345.32   26.12
  -3   7   1  474.49   35.61
  -3  -7   1  485.47   35.26
  -3  -7   1  454.50   35.12
  -3   7   1  449.52   35.22
  -3   7   2  252.76   17.55
  -3   7   2  220.89   17.13
  -3  -7   2  242.62   17.17
  -3  -7   2  210.84   16.92
  -3   7   3  185.16   13.18
  -3  -7   3  164.41   12.87
  -3   7   4  100.51    8.08
  -3   7   5   87.64    7.15
  -3   7   6  108.36    8.86
  -3  -7   6  113.52    9.20
  -3   7   7   69.18    5.91
  -3   7   7   68.44    6.14
  -3  -7   7   70.54    6.18
  -3  -7   8   19.62    2.79
  -3   7   8   22.61    2.99
  -3   7   8   23.48    2.61
  -3   7   9   35.87    3.59
  -3   7   9   28.03    3.25
  -3  -7   9   36.68    3.62
  -3   7  10   44.65    4.19
  -3  -7  10   43.21    4.38
  -3   7  10   44.24    4.42
  -3   7  11   88.19    6.43
  -3   7  11   86.16    6.23
  -3  -7  11   83.41    5.47
  -3  -7  11   89.70    6.41
  -3   7  12   50.73    4.63
  -3  -7  12   42.02    3.68
  -3   7  12   54.03    4.53
  -3  -7  12   49.40    3.74
  -3  -7  12   51.53    4.70
  -3   7  13   11.95    2.33
  -3  -7  13    9.75    2.45
  -3   7  14   10.66    2.34
  -3  -7  14   11.35    2.51
  -3   7  15   55.87    5.58
  -3  -7  15   66.59    5.81
  -3   7  16   55.14    5.27
  -3   7  17   17.59    3.00
  -3  -7  17   23.37    3.35
  -3   7  18   57.07    5.43
  -3  -7  18   54.09    5.56
  -3  -7  19    5.02    2.76
  -3   7  19    7.58    2.55
  -3  -7  20    7.81    2.85
  -3   7  20    8.26    2.68
  -3  -7  21    3.37    2.84
  -3   7  21    4.98    2.67
  -3  -7  22   24.50    4.03
  -3   7  22   30.84    4.00
  -3  -7  23   11.62    3.39
  -3  -7  24   12.06    3.50
  -3  -7  25   16.82    3.63
  -3  -7  26    4.87    3.20
  -3   7  27    5.42    3.24
  -3  -7  27   -0.42    3.34
  -3   7  28    7.79    3.46
  -3  -7  28    3.27    3.40
  -3   7  29   13.44    3.97
  -3  -7  29   17.16    4.15
  -3   7  30    6.46    3.69
  -3  -7  30    9.80    3.82
  -3   7  31    3.58    3.48
  -3  -7  31   -3.38    3.76
  -3   7  32    6.88    3.71
  -3  -7  32    5.48    3.84
  -3  -7  33    6.67    3.94
  -3  -7  34    1.85    4.11
  -3  -7  35    3.80    4.38
  -3   8 -33    6.22    5.03
  -3   8 -32   11.19    5.32
  -3  -8 -31   -2.60    4.09
  -3   8 -31    2.80    4.92
  -3  -8 -30    2.79    3.76
  -3   8 -30    1.69    4.67
  -3  -8 -29   19.61    4.52
  -3   8 -29   27.50    5.54
  -3  -8 -28    2.07    3.62
  -3   8 -28   12.01    4.75
  -3  -8 -27   13.92    3.85
  -3   8 -27   11.28    4.66
  -3   8 -27   13.14    3.46
  -3  -8 -26   28.93    4.94
  -3   8 -26   33.48    5.71
  -3   8 -26   40.83    4.67
  -3   8 -25    6.39    4.15
  -3   8 -25    4.75    2.94
  -3  -8 -25    3.23    3.17
  -3   8 -24   17.10    4.47
  -3   8 -24   21.41    3.39
  -3   8 -23   14.88    4.15
  -3   8 -23   12.33    3.13
  -3  -8 -23   16.76    3.52
  -3   8 -22   15.09    4.11
  -3   8 -22   18.76    3.18
  -3  -8 -22    8.39    3.25
  -3   8 -21   21.50    4.23
  -3   8 -21   18.36    3.23
  -3  -8 -21   11.98    3.45
  -3  -8 -20    2.16    2.85
  -3   8 -20    8.92    2.87
  -3   8 -20   12.32    3.55
  -3  -8 -19   16.79    3.22
  -3   8 -19   19.27    3.87
  -3   8 -19   14.21    3.13
  -3   8 -18   42.41    5.07
  -3   8 -18   50.26    4.69
  -3   8 -17   58.82    5.82
  -3   8 -17   57.03    5.20
  -3  -8 -16   27.16    3.88
  -3   8 -16   36.95    4.13
  -3   8 -16   38.58    4.67
  -3   8 -15   11.36    3.31
  -3   8 -15   10.39    2.74
  -3  -8 -15    5.68    2.36
  -3   8 -14    8.16    3.00
  -3   8 -14    7.92    2.55
  -3  -8 -14    7.47    2.26
  -3   8 -13   16.94    2.99
  -3  -8 -13   17.03    2.79
  -3   8 -13   24.81    3.67
  -3   8 -12    9.72    2.56
  -3   8 -12   12.19    3.01
  -3  -8 -12    8.64    2.26
  -3   8 -11   50.85    4.39
  -3   8 -11   42.80    4.70
  -3   8 -10    8.35    2.72
  -3   8 -10    8.78    2.50
  -3  -8 -10    9.89    2.03
  -3   8  -9   30.35    3.79
  -3  -8  -9   23.09    2.94
  -3   8  -9   26.70    3.40
  -3   8  -8   13.72    2.63
  -3  -8  -8    7.46    1.91
  -3  -8  -7   40.13    3.12
  -3  -8  -7   32.60    3.65
  -3   8  -7   43.20    4.16
  -3  -8  -6   12.08    1.29
  -3   8  -6   15.32    2.55
  -3  -8  -6   11.55    1.95
  -3   8  -5   68.60    5.49
  -3  -8  -5   57.77    5.08
  -3   8  -5   55.61    4.64
  -3  -8  -5   65.44    4.74
  -3   8  -4   68.52    5.87
  -3  -8  -4   65.57    5.18
  -3   8  -4   65.13    5.10
  -3  -8  -4   61.94    5.39
  -3  -8  -3    6.04    1.08
  -3  -8  -3    5.67    1.35
  -3   8  -3    4.49    0.96
  -3   8  -3    3.27    2.05
  -3   8  -2   54.63    4.63
  -3  -8  -2   43.56    3.67
  -3  -8  -2   41.49    3.75
  -3   8  -2   43.49    3.62
  -3   8  -1  165.62   12.73
  -3  -8  -1  161.53   12.13
  -3  -8  -1  149.97   12.11
  -3   8  -1  155.35   12.08
  -3   8   0  106.85    7.94
  -3  -8   0   89.28    7.16
  -3   8   0   91.03    7.13
  -3  -8   0   84.85    7.07
  -3  -8   1  195.34   14.96
  -3  -8   1  185.82   14.82
  -3   8   1  214.59   15.47
  -3   8   1  194.76   14.93
  -3  -8   2   45.28    3.74
  -3   8   2   49.16    4.02
  -3  -8   3    4.31    0.78
  -3   8   3    2.58    1.32
  -3   8   4   42.91    3.34
  -3  -8   4   38.87    2.79
  -3   8   5   67.40    5.67
  -3   8   6   27.76    3.37
  -3   8   6   25.67    2.82
  -3   8   7   41.28    4.00
  -3   8   7   34.90    3.48
  -3   8   8   19.97    2.57
  -3   8   8   20.57    2.91
  -3  -8   8   23.47    3.04
  -3  -8   9   28.35    3.31
  -3   8   9   23.38    2.93
  -3   8   9   29.47    3.35
  -3  -8  10    2.68    2.00
  -3   8  10    7.44    2.32
  -3   8  10    6.10    1.88
  -3  -8  11   22.30    2.74
  -3   8  11   22.00    2.51
  -3   8  11   24.60    2.86
  -3  -8  12   14.23    2.59
  -3  -8  12   13.34    1.37
  -3   8  12   15.72    2.43
  -3   8  12   13.28    2.57
  -3  -8  13   28.54    2.46
  -3   8  13   28.88    3.50
  -3  -8  13   26.55    3.44
  -3   8  13   30.30    3.35
  -3  -8  14    9.37    2.56
  -3   8  14   10.31    2.31
  -3   8  15    8.76    2.43
  -3   8  16   49.37    5.08
  -3  -8  16   57.52    5.26
  -3   8  17   61.22    5.80
  -3  -8  17   61.37    5.87
  -3   8  18   42.01    4.62
  -3  -8  18   44.06    4.76
  -3   8  19   12.28    2.79
  -3  -8  19   11.11    2.91
  -3   8  20    3.57    2.45
  -3  -8  20    6.57    2.76
  -3   8  21   30.47    3.86
  -3  -8  21   23.21    3.91
  -3   8  22   18.25    3.31
  -3  -8  22   15.97    3.43
  -3   8  23    5.83    3.11
  -3  -8  23   14.51    3.43
  -3   8  24   22.22    4.03
  -3  -8  24   35.33    4.23
  -3  -8  25    8.40    3.38
  -3  -8  26   34.83    4.96
  -3  -8  27    7.73    3.45
  -3  -8  28    1.11    3.33
  -3   8  29    9.40    3.68
  -3  -8  29   14.93    3.95
  -3   8  30    3.32    3.46
  -3  -8  30   -4.98    3.81
  -3   8  31    8.58    3.77
  -3  -8  31    1.96    3.88
  -3   8  32   14.12    4.18
  -3  -8  32    1.51    3.95
  -3  -8  33    3.63    4.04
  -3  -8  34    1.60    4.13
  -3   9 -32   -3.20    5.07
  -3   9 -31    7.25    5.04
  -3  -9 -31    8.21    3.99
  -3   9 -30   10.70    4.67
  -3  -9 -30    6.84    4.00
  -3   9 -29    7.44    4.74
  -3  -9 -29   -3.58    4.00
  -3   9 -28    9.06    4.73
  -3  -9 -28    1.06    3.59
  -3   9 -28    2.46    3.21
  -3   9 -27   19.00    4.81
  -3  -9 -27   14.83    4.34
  -3   9 -27   14.01    3.55
  -3   9 -26    2.62    4.27
  -3  -9 -26    7.32    3.59
  -3   9 -26    3.41    3.15
  -3   9 -25    5.01    4.03
  -3  -9 -25    2.57    3.36
  -3   9 -25   -0.70    3.02
  -3   9 -24    8.03    4.08
  -3  -9 -24   -0.22    3.10
  -3   9 -24    5.65    2.95
  -3   9 -23   14.91    4.17
  -3  -9 -23   11.97    3.60
  -3   9 -23   17.94    3.45
  -3   9 -22   18.08    4.38
  -3  -9 -22   13.97    3.56
  -3   9 -22   23.95    3.64
  -3   9 -21   13.57    3.92
  -3  -9 -21   12.67    3.33
  -3   9 -21   15.26    3.27
  -3   9 -20   10.53    3.91
  -3  -9 -20   10.53    3.08
  -3   9 -20   14.03    3.07
  -3   9 -19    9.06    3.67
  -3   9 -19    9.72    2.93
  -3  -9 -19    3.49    2.72
  -3   9 -18   29.22    3.96
  -3  -9 -18   23.47    3.94
  -3  -9 -17    4.00    2.53
  -3   9 -17    3.27    2.73
  -3   9 -17    2.47    3.09
  -3  -9 -16   42.14    4.74
  -3   9 -16   51.11    4.99
  -3   9 -16   43.05    5.33
  -3   9 -15   25.87    4.14
  -3   9 -15   30.50    3.64
  -3  -9 -15   23.36    3.42
  -3   9 -14    6.67    3.03
  -3   9 -14    6.17    2.61
  -3  -9 -14    5.86    2.29
  -3   9 -13    9.99    3.08
  -3   9 -13    9.35    2.70
  -3  -9 -13    9.83    2.42
  -3   9 -12    2.74    2.79
  -3   9 -12    3.51    2.55
  -3  -9 -12    3.23    1.98
  -3   9 -11   10.86    2.92
  -3  -9 -11    3.17    2.03
  -3   9 -11    6.61    2.51
  -3  -9 -10    4.08    1.96
  -3   9 -10    5.46    2.45
  -3  -9  -9    0.10    1.77
  -3   9  -9    1.66    2.27
  -3   9  -8   47.00    4.46
  -3  -9  -8   41.18    3.31
  -3  -9  -8   38.91    3.96
  -3  -9  -7   26.07    3.00
  -3  -9  -7   26.99    2.35
  -3   9  -6   14.29    2.53
  -3  -9  -6    7.92    1.88
  -3   9  -6   12.86    1.12
  -3   9  -6    9.55    1.04
  -3  -9  -6   11.86    1.25
  -3   9  -5   48.29    3.94
  -3   9  -5   56.28    4.89
  -3  -9  -5   49.84    4.37
  -3  -9  -5   50.73    4.04
  -3  -9  -4   42.68    3.89
  -3   9  -4   41.51    3.53
  -3   9  -4   53.12    4.59
  -3  -9  -4   44.69    3.64
  -3  -9  -3   94.76    7.99
  -3  -9  -3  100.86    7.86
  -3   9  -3  100.95    7.80
  -3   9  -3  104.58    8.52
  -3  -9  -2   54.92    4.74
  -3   9  -2   55.92    4.61
  -3  -9  -2   59.31    4.68
  -3   9  -2   61.22    5.56
  -3  -9  -1   32.02    2.97
  -3   9  -1   33.67    2.90
  -3  -9  -1   30.59    2.95
  -3   9  -1   37.51    3.90
  -3  -9   0  189.04   15.31
  -3  -9   0  197.17   15.38
  -3   9   0  240.24   16.07
  -3   9   0  199.83   15.35
  -3   9   1   41.02    3.47
  -3  -9   1   37.98    3.32
  -3   9   2   93.92    7.39
  -3  -9   2   90.70    7.19
  -3   9   3   94.17    7.69
  -3  -9   3   96.09    7.43
  -3   9   4   64.54    5.31
  -3  -9   4   62.49    4.93
  -3  -9   5   20.13    2.38
  -3   9   5   32.06    2.86
  -3  -9   5   28.75    2.26
  -3   9   5   27.24    3.41
  -3   9   6   16.24    2.88
  -3   9   6   15.56    2.19
  -3  -9   6   18.19    1.49
  -3  -9   6   14.52    1.37
  -3  -9   7   26.54    1.71
  -3   9   7   29.68    2.71
  -3   9   7   28.89    3.16
  -3   9   8   41.58    4.18
  -3   9   8   36.11    3.76
  -3  -9   9    4.95    2.20
  -3   9   9    7.27    2.43
  -3   9   9    7.30    1.87
  -3  -9  10    2.05    2.19
  -3  -9  10    0.71    0.52
  -3   9  10    3.50    2.27
  -3   9  10    1.64    1.81
  -3   9  11    6.88    2.49
  -3   9  11   11.26    2.23
  -3  -9  11   11.32    2.45
  -3   9  12    3.40    2.20
  -3   9  12    5.56    2.09
  -3  -9  12    4.89    2.27
  -3   9  13   11.22    2.58
  -3   9  13    7.75    2.36
  -3  -9  13   12.30    2.50
  -3  -9  14    9.93    2.48
  -3   9  14    7.86    2.28
  -3  -9  15   14.50    2.80
  -3   9  15   13.93    2.72
  -3  -9  16   61.87    5.67
  -3   9  16   55.67    5.58
  -3  -9  17    0.44    2.35
  -3   9  17    2.55    2.31
  -3  -9  18   57.57    5.59
  -3   9  18   54.61    5.46
  -3   9  19    9.22    2.72
  -3  -9  19   11.59    2.84
  -3   9  20   10.21    2.87
  -3  -9  20    5.99    2.77
  -3   9  21   16.21    3.28
  -3  -9  21   19.30    3.57
  -3   9  22   26.86    3.89
  -3  -9  22   29.36    4.15
  -3   9  23    4.35    2.95
  -3  -9  23   11.17    3.10
  -3   9  24    5.63    3.03
  -3  -9  24    2.09    2.93
  -3   9  25    3.53    3.15
  -3  -9  25    6.17    3.26
  -3  -9  26    2.47    3.20
  -3  -9  27    8.30    3.56
  -3  -9  28    3.74    3.54
  -3  -9  29    7.49    3.73
  -3   9  30   13.37    4.11
  -3  -9  30    9.36    4.01
  -3   9  31   -3.27    3.79
  -3  -9  31    0.96    3.67
  -3  -9  32    0.25    3.85
  -3  10 -32    5.04    5.06
  -3  10 -31    4.19    4.80
  -3 -10 -30    5.81    3.93
  -3  10 -30    5.42    4.69
  -3 -10 -29    8.16    4.09
  -3  10 -29    3.31    3.57
  -3  10 -29    6.89    4.96
  -3 -10 -28   10.24    4.06
  -3  10 -28    9.47    3.71
  -3  10 -28   14.59    4.70
  -3 -10 -27    0.52    3.50
  -3  10 -27    4.52    3.45
  -3  10 -27    4.59    4.32
  -3 -10 -26    9.69    3.86
  -3  10 -26    9.79    3.63
  -3  10 -26   10.63    4.72
  -3 -10 -25    3.81    3.35
  -3  10 -25    4.87    3.17
  -3  10 -25    8.26    4.31
  -3 -10 -24   16.38    3.87
  -3  10 -24   17.78    3.58
  -3  10 -24   17.00    4.56
  -3 -10 -23    5.26    3.37
  -3  10 -23    7.00    3.21
  -3  10 -23    7.66    3.87
  -3 -10 -22   10.43    3.49
  -3  10 -22   14.96    3.44
  -3  10 -22   10.93    4.15
  -3 -10 -21    6.33    3.15
  -3  10 -21   16.00    3.29
  -3  10 -21   12.00    4.14
  -3 -10 -20   13.54    3.30
  -3  10 -20   15.36    3.37
  -3  10 -20   18.41    4.13
  -3 -10 -19   14.63    3.34
  -3  10 -19   22.05    3.67
  -3  10 -19   20.09    4.11
  -3  10 -18   12.58    3.71
  -3  10 -18   16.16    3.22
  -3 -10 -18    5.77    2.87
  -3  10 -17   14.62    3.62
  -3  10 -17   14.60    3.33
  -3 -10 -17   12.99    2.95
  -3  10 -16   23.73    3.99
  -3  10 -16   26.51    3.70
  -3 -10 -16   16.62    3.39
  -3  10 -15   26.04    3.97
  -3  10 -15   32.16    3.79
  -3 -10 -15   19.45    3.38
  -3  10 -14   56.06    5.25
  -3 -10 -14   42.90    5.00
  -3  10 -14   50.48    5.51
  -3  10 -13   19.23    3.28
  -3  10 -13   20.23    3.47
  -3 -10 -13   15.69    2.92
  -3  10 -12   32.99    3.94
  -3 -10 -12   25.68    3.45
  -3 -10 -11    5.96    2.21
  -3  10 -11    9.15    2.83
  -3 -10 -10    0.93    1.97
  -3  10 -10    6.03    2.64
  -3 -10  -9    2.29    1.87
  -3  10  -9    3.83    2.50
  -3  10  -8   56.31    5.06
  -3 -10  -8   44.86    4.55
  -3  10  -7    2.93    0.58
  -3 -10  -7    4.98    1.78
  -3  10  -7    0.92    2.35
  -3  10  -6   46.82    4.09
  -3 -10  -6   48.14    4.51
  -3 -10  -6   49.20    4.10
  -3  10  -6   61.23    5.10
  -3  10  -6   51.22    3.98
  -3  10  -5    5.19    0.89
  -3  10  -5    6.50    2.42
  -3 -10  -5    3.81    1.01
  -3 -10  -5    4.72    1.63
  -3  10  -4   41.25    4.01
  -3 -10  -4   33.25    2.92
  -3 -10  -4   33.48    3.26
  -3  10  -4   32.50    2.83
  -3  10  -3   29.94    3.51
  -3 -10  -3   30.57    2.60
  -3 -10  -3   29.15    2.83
  -3  10  -3   26.43    2.50
  -3  10  -2   79.89    6.67
  -3 -10  -2   69.41    5.85
  -3  10  -2   75.64    5.83
  -3 -10  -2   68.14    5.96
  -3  10  -1   14.06    1.64
  -3  10  -1   12.14    2.89
  -3 -10  -1   13.74    1.71
  -3 -10   0    5.23    1.17
  -3  10   0    3.51    1.27
  -3 -10   1    5.86    1.18
  -3  10   1    6.78    1.45
  -3 -10   2   49.30    4.25
  -3  10   2   55.72    4.50
  -3 -10   3   22.93    2.04
  -3  10   3   20.17    2.40
  -3  10   4   28.77    3.06
  -3  10   4   31.84    3.88
  -3 -10   4   31.78    2.65
  -3 -10   5    1.51    1.17
  -3  10   5    1.47    2.39
  -3  10   5    2.14    1.57
  -3 -10   5    2.27    0.80
  -3  10   6   59.94    5.69
  -3 -10   6   63.02    4.82
  -3 -10   6   59.32    4.67
  -3  10   6   52.70    5.16
  -3  10   7    4.91    1.89
  -3  10   7    6.70    2.58
  -3 -10   7    7.79    0.93
  -3 -10   8   41.47    3.29
  -3  10   8   36.79    4.37
  -3  10   8   41.27    3.96
  -3 -10   9    8.64    0.96
  -3  10   9    7.46    1.96
  -3  10   9    5.34    2.42
  -3  10  10   10.77    2.21
  -3  10  10   12.15    2.72
  -3 -10  11   11.19    2.69
  -3  10  11   12.99    2.42
  -3  10  11   15.29    2.88
  -3  10  12   24.27    3.16
  -3  10  12   24.74    3.51
  -3  10  13   14.52    2.67
  -3 -10  13   13.70    2.89
  -3  10  13   14.14    2.87
  -3 -10  14   45.25    4.72
  -3  10  14   42.79    4.67
  -3  10  14   50.71    4.88
  -3  10  15   19.16    3.00
  -3  10  15   21.36    3.33
  -3 -10  15   16.56    3.05
  -3  10  16   33.35    3.86
  -3 -10  16   29.27    3.83
  -3  10  17    9.86    2.67
  -3 -10  17    4.53    2.55
  -3  10  18    0.77    2.45
  -3 -10  18    4.71    2.66
  -3  10  19   21.31    3.40
  -3 -10  19   19.16    3.49
  -3  10  20    9.79    3.02
  -3 -10  20   10.89    3.15
  -3  10  21   23.18    3.66
  -3 -10  21   19.60    3.52
  -3  10  22   14.77    3.28
  -3 -10  22   17.42    3.46
  -3  10  23   18.61    3.56
  -3 -10  23   16.54    3.56
  -3  10  24   11.17    3.28
  -3 -10  24    9.92    3.42
  -3  10  25    6.84    3.19
  -3 -10  25    7.70    3.24
  -3  10  26   18.02    3.90
  -3 -10  26   23.10    4.05
  -3  10  27    3.06    3.41
  -3 -10  27    2.96    3.51
  -3 -10  28   21.79    4.25
  -3 -10  29    8.31    3.79
  -3 -10  30    0.69    3.68
  -3 -10  31    3.57    3.75
  -3  11 -31    8.91    5.04
  -3  11 -30    3.81    4.88
  -3 -11 -30    1.80    3.84
  -3  11 -29   15.58    4.12
  -3  11 -29   10.06    5.00
  -3 -11 -29    5.17    4.09
  -3  11 -28    2.57    3.69
  -3  11 -28   13.30    4.97
  -3 -11 -28    5.26    3.71
  -3  11 -27   13.40    3.91
  -3  11 -27   10.34    4.74
  -3 -11 -27   14.66    4.28
  -3  11 -26   -1.23    3.35
  -3 -11 -26    6.41    3.68
  -3  11 -25    2.40    3.34
  -3  11 -25    3.51    4.08
  -3 -11 -25    3.43    3.47
  -3  11 -24   12.71    3.59
  -3  11 -24    9.58    4.42
  -3 -11 -24    7.70    3.61
  -3  11 -23    4.60    3.31
  -3  11 -23   13.56    4.20
  -3 -11 -23    3.11    3.28
  -3  11 -22   35.29    4.53
  -3  11 -22   33.97    5.10
  -3 -11 -22   22.17    4.36
  -3  11 -21   46.61    5.10
  -3 -11 -21   29.84    4.89
  -3  11 -21   44.81    5.57
  -3  11 -20  103.11    8.81
  -3  11 -20  103.19    9.22
  -3 -11 -20   84.85    8.73
  -3  11 -19   38.29    4.69
  -3  11 -19   35.23    5.01
  -3 -11 -19   31.38    4.43
  -3  11 -18   28.21    3.96
  -3  11 -18   23.27    4.21
  -3 -11 -18   22.35    3.77
  -3  11 -17    1.54    2.88
  -3 -11 -17    1.77    2.67
  -3  11 -17    6.88    3.27
  -3  11 -16   42.50    5.10
  -3  11 -16   40.83    5.31
  -3 -11 -16   50.62    5.01
  -3  11 -15   48.76    5.35
  -3  11 -15   47.02    5.09
  -3 -11 -15   39.51    4.77
  -3  11 -14   41.04    4.52
  -3 -11 -14   26.59    4.02
  -3  11 -13   25.87    3.73
  -3 -11 -13   18.91    3.19
  -3  11 -12   18.70    3.49
  -3 -11 -12   20.05    2.96
  -3  11 -11   27.40    3.87
  -3 -11 -11   24.42    3.33
  -3 -11 -10    7.36    2.34
  -3  11 -10    9.80    2.84
  -3 -11  -9   23.16    3.08
  -3  11  -9   29.43    3.74
  -3 -11  -8    0.86    1.84
  -3  11  -8    2.17    2.58
  -3 -11  -7    7.69    1.94
  -3  11  -7   10.89    2.70
  -3 -11  -6   47.55    4.12
  -3  11  -6   53.86    4.71
  -3  11  -6   40.23    3.47
  -3 -11  -5   35.29    3.50
  -3  11  -5   33.99    2.94
  -3  11  -5   41.92    4.18
  -3  11  -4   50.97    4.18
  -3 -11  -4   47.61    4.25
  -3 -11  -4   51.76    4.55
  -3  11  -4   61.41    5.22
  -3  11  -3   36.84    3.05
  -3 -11  -3   32.10    3.10
  -3 -11  -3   32.13    3.30
  -3  11  -3   39.55    4.24
  -3 -11  -2   23.88    2.47
  -3  11  -2   21.37    2.25
  -3  11  -1   40.81    3.61
  -3 -11  -1   42.76    3.71
  -3  11   0   81.55    6.55
  -3 -11   0   80.23    6.54
  -3  11   1   39.16    3.56
  -3 -11   1   39.11    3.43
  -3  11   2   15.65    2.14
  -3 -11   2   18.30    1.88
  -3  11   3   60.33    5.49
  -3 -11   3   54.16    4.34
  -3  11   3   47.60    4.61
  -3  11   4   36.74    4.09
  -3 -11   4   27.86    2.76
  -3  11   4   36.56    3.17
  -3  11   5   33.68    3.25
  -3 -11   5   30.37    2.74
  -3  11   5   36.14    4.13
  -3 -11   6   35.97    2.98
  -3  11   6   37.24    4.19
  -3  11   6   31.94    3.50
  -3  11   7    7.81    2.77
  -3 -11   7    7.51    1.03
  -3  11   7    3.06    1.87
  -3  11   8   11.89    2.81
  -3  11   8   12.07    2.24
  -3  11   9   27.45    3.68
  -3  11   9   25.11    3.14
  -3  11  10   13.17    2.36
  -3  11  10   11.36    2.88
  -3  11  11   20.69    3.01
  -3  11  11   25.68    3.51
  -3  11  12   13.90    2.65
  -3  11  12   18.17    3.20
  -3  11  13   15.90    2.75
  -3  11  13   15.33    3.20
  -3  11  14   50.59    5.44
  -3  11  14   54.73    5.24
  -3 -11  14   54.81    5.39
  -3  11  15   28.26    3.97
  -3  11  15   34.22    3.97
  -3 -11  15   33.79    4.05
  -3  11  16   19.62    3.48
  -3 -11  16   22.07    3.39
  -3  11  16   24.33    3.73
  -3  11  17    6.30    2.70
  -3 -11  17    6.14    2.54
  -3 -11  18   13.37    3.17
  -3  11  18   16.76    3.16
  -3 -11  19   18.68    3.17
  -3  11  19   11.07    2.99
  -3  11  20   67.55    6.72
  -3 -11  20   70.97    6.65
  -3  11  21   45.51    4.95
  -3 -11  21   39.09    4.80
  -3 -11  22   14.74    3.46
  -3  11  22   19.24    3.61
  -3 -11  23    8.63    3.25
  -3  11  23    8.42    3.16
  -3 -11  24   19.92    3.62
  -3  11  24   10.88    3.56
  -3 -11  25    1.19    3.05
  -3  11  25    7.84    3.29
  -3 -11  26    4.51    3.31
  -3  11  26   11.61    3.59
  -3 -11  27   15.63    3.89
  -3  11  27   15.52    3.95
  -3 -11  28    2.86    3.41
  -3  11  28   -1.84    3.50
  -3 -11  29   13.36    4.03
  -3 -11  30    0.93    3.52
  -3  12 -30    7.93    4.98
  -3  12 -30    4.74    4.02
  -3  12 -29   13.37    4.97
  -3 -12 -29    9.16    4.21
  -3  12 -29    3.71    3.93
  -3  12 -28    4.86    4.65
  -3 -12 -28    0.57    3.69
  -3  12 -28   -2.49    3.83
  -3  12 -27    8.14    4.52
  -3 -12 -27    7.98    4.18
  -3  12 -27    5.99    3.75
  -3  12 -26   20.86    4.97
  -3 -12 -26    8.69    4.01
  -3  12 -26   17.37    4.11
  -3  12 -25    6.30    4.33
  -3 -12 -25    3.02    3.65
  -3  12 -25    7.66    3.64
  -3  12 -24    8.01    4.16
  -3 -12 -24    9.62    3.60
  -3  12 -24   15.01    3.84
  -3  12 -23    8.40    3.97
  -3 -12 -23    1.87    3.38
  -3  12 -23    9.20    3.58
  -3  12 -22   28.39    4.90
  -3 -12 -22   23.22    4.41
  -3  12 -22   31.55    4.53
  -3 -12 -21   31.65    4.74
  -3  12 -21   40.91    5.16
  -3  12 -21   29.59    4.64
  -3 -12 -20   34.11    4.84
  -3  12 -20   37.22    5.28
  -3  12 -20   41.63    4.97
  -3 -12 -19   10.35    3.28
  -3  12 -19   13.45    3.63
  -3  12 -18   44.60    5.21
  -3 -12 -18   34.56    4.88
  -3  12 -18   48.66    5.37
  -3  12 -17   14.78    3.41
  -3 -12 -17   10.82    3.24
  -3  12 -16   37.96    4.53
  -3 -12 -16   27.94    4.23
  -3  12 -15   29.71    4.24
  -3 -12 -15   30.01    3.99
  -3  12 -14   24.18    3.80
  -3 -12 -14   20.07    3.51
  -3  12 -13   11.19    3.31
  -3 -12 -13    9.89    2.72
  -3 -12 -12   55.66    5.80
  -3  12 -12   68.68    6.26
  -3 -12 -11    5.61    2.34
  -3  12 -11    2.14    2.89
  -3 -12 -10   35.70    4.12
  -3  12 -10   43.04    4.70
  -3 -12  -9   23.33    3.26
  -3  12  -9   31.17    3.92
  -3 -12  -8   41.90    4.26
  -3  12  -8   44.96    4.82
  -3 -12  -7    8.92    2.14
  -3  12  -7   10.63    2.93
  -3 -12  -6   44.10    4.10
  -3  12  -6   40.10    4.69
  -3  12  -5   53.06    4.42
  -3 -12  -5   53.30    4.90
  -3  12  -5   62.01    5.55
  -3  12  -4   46.03    3.96
  -3 -12  -4   48.73    4.36
  -3  12  -4   53.11    5.10
  -3  12  -3   40.31    3.51
  -3 -12  -3   40.12    3.80
  -3  12  -3   44.12    4.69
  -3  12  -2   77.18    6.26
  -3 -12  -2   78.14    6.45
  -3  12  -1   75.52    6.25
  -3 -12  -1   77.97    6.34
  -3  12   0  138.38   10.95
  -3 -12   0  139.81   10.98
  -3  12   1  122.31   10.20
  -3 -12   1  134.81   10.17
  -3  12   2   82.47    6.94
  -3  12   2   69.13    5.90
  -3 -12   2   67.93    5.72
  -3  12   3   57.41    5.41
  -3 -12   3   51.74    4.25
  -3  12   3   45.72    4.49
  -3 -12   4   45.17    3.87
  -3  12   4   45.34    4.22
  -3  12   4   48.71    5.04
  -3 -12   5   57.03    4.58
  -3  12   5   61.34    5.73
  -3  12   5   50.82    4.97
  -3  12   6   30.87    4.01
  -3  12   6   28.84    3.18
  -3  12   7    7.53    2.84
  -3  12   7    9.46    2.04
  -3  12   8   28.48    3.85
  -3  12   8   24.07    3.04
  -3  12   9   34.23    3.79
  -3  12   9   40.82    4.45
  -3  12  10   34.27    3.81
  -3  12  10   36.96    4.41
  -3  12  11    6.04    2.81
  -3  12  11    2.33    2.29
  -3  12  12   47.61    4.79
  -3  12  12   49.85    5.31
  -3  12  13    6.10    2.41
  -3  12  13   12.03    3.01
  -3  12  14   35.54    4.37
  -3  12  14   35.35    4.04
  -3  12  15   16.40    3.13
  -3  12  15   16.83    3.34
  -3  12  16   79.89    7.09
  -3  12  16   71.39    7.09
  -3  12  17    9.34    3.22
  -3  12  17    8.94    2.94
  -3 -12  17   10.42    2.98
  -3  12  18   17.93    3.54
  -3 -12  18   21.38    3.61
  -3  12  19   19.47    3.49
  -3 -12  19   19.19    3.55
  -3 -12  20   52.02    5.66
  -3  12  20   55.21    5.72
  -3  12  21   17.02    3.62
  -3 -12  21   21.20    3.61
  -3 -12  22   44.04    5.09
  -3  12  22   42.32    5.11
  -3 -12  23   11.82    3.37
  -3  12  23   12.13    3.41
  -3 -12  24   16.77    3.76
  -3  12  24   21.77    4.07
  -3 -12  25   11.19    3.48
  -3  12  25    4.24    3.40
  -3 -12  26   13.15    3.56
  -3  12  26    8.94    3.62
  -3 -12  27   11.89    3.77
  -3  12  27   13.18    3.75
  -3 -12  28    1.07    3.27
  -3  12  28    2.36    3.46
  -3 -12  29    5.14    3.56
  -3  12  29    8.09    3.86
  -3  13 -30    4.01    4.26
  -3  13 -30    6.79    4.87
  -3  13 -29    8.34    4.17
  -3  13 -29    8.19    4.65
  -3  13 -28    2.22    4.27
  -3  13 -28    0.96    3.92
  -3 -13 -28    2.65    4.08
  -3  13 -27    0.61    4.15
  -3  13 -27   -5.66    4.18
  -3 -13 -27    2.83    3.68
  -3  13 -26    5.65    4.30
  -3  13 -26   -2.77    3.63
  -3 -13 -26    1.36    3.82
  -3  13 -25   14.06    4.45
  -3  13 -25   19.03    4.34
  -3 -13 -25    7.00    3.87
  -3  13 -24   19.97    4.62
  -3  13 -24   29.33    4.58
  -3 -13 -24   16.16    4.35
  -3  13 -23   19.12    4.56
  -3 -13 -23   17.60    4.21
  -3  13 -23   23.86    4.40
  -3  13 -22   17.46    4.31
  -3  13 -22   16.19    4.04
  -3 -13 -22   13.90    3.93
  -3 -13 -21   51.70    6.32
  -3  13 -21   61.55    6.38
  -3  13 -20   20.93    4.05
  -3 -13 -20   11.32    3.66
  -3 -13 -19   54.86    5.95
  -3  13 -19   50.34    5.84
  -3 -13 -18   48.73    6.30
  -3  13 -18   71.50    6.61
  -3 -13 -17   31.71    4.70
  -3  13 -17   38.67    4.78
  -3 -13 -16    9.97    3.31
  -3  13 -16    7.63    3.41
  -3 -13 -15    9.67    3.06
  -3  13 -15   17.62    3.67
  -3 -13 -14    2.39    2.61
  -3  13 -14    6.07    3.33
  -3 -13 -13   25.75    4.20
  -3  13 -13   46.90    4.86
  -3  13 -12   26.94    3.81
  -3 -13 -12   10.55    3.11
  -3  13 -11  115.51    9.86
  -3 -13 -11  107.53    9.46
  -3  13 -10   54.81    5.61
  -3 -13 -10   51.47    5.16
  -3  13  -9   20.84    3.69
  -3 -13  -9   19.08    3.02
  -3 -13  -8   31.92    3.63
  -3  13  -8   31.61    4.23
  -3 -13  -7   35.66    3.89
  -3  13  -7   39.19    4.68
  -3  13  -6   72.80    6.36
  -3 -13  -6   59.45    5.71
  -3  13  -5   33.37    3.95
  -3 -13  -5   22.49    3.02
  -3  13  -4   82.23    6.76
  -3  13  -4   91.88    7.79
  -3 -13  -4   86.58    7.11
  -3 -13  -3   50.16    4.54
  -3  13  -3   49.46    4.24
  -3  13  -2   13.24    1.91
  -3 -13  -2   18.78    2.23
  -3  13  -1   54.74    4.83
  -3 -13  -1   59.47    4.96
  -3  13   0  131.32   10.85
  -3 -13   0  144.56   10.91
  -3  13   1   78.11    6.67
  -3 -13   1   61.45    5.40
  -3  13   1   63.42    5.46
  -3  13   2   32.88    3.29
  -3  13   2   35.52    4.49
  -3 -13   2   32.85    3.09
  -3 -13   3   77.94    6.34
  -3  13   3   94.22    7.48
  -3  13   3   71.55    6.53
  -3 -13   4   61.20    5.31
  -3  13   4   64.97    5.62
  -3  13   4   77.27    6.58
  -3  13   5   25.93    3.30
  -3  13   5   41.45    4.33
  -3  13   6   69.89    6.26
  -3  13   6   78.78    7.00
  -3  13   7   37.01    4.03
  -3  13   7   47.08    4.78
  -3  13   8   33.09    3.61
  -3  13   8   31.22    4.35
  -3  13   9   49.50    5.05
  -3  13   9   40.90    4.42
  -3  13  10   27.34    3.89
  -3  13  10   24.15    3.35
  -3  13  11   92.34    8.25
  -3  13  11   88.74    7.81
  -3  13  12   41.22    4.55
  -3  13  12   33.61    4.16
  -3  13  13   52.52    5.60
  -3  13  13   51.74    5.18
  -3  13  14    8.08    3.04
  -3  13  14    7.25    2.63
  -3  13  15   31.54    4.13
  -3  13  15   30.41    3.99
  -3  13  16   12.41    3.31
  -3  13  16   13.11    3.04
  -3  13  17   50.30    5.48
  -3  13  17   55.64    5.70
  -3  13  18  102.89    9.16
  -3  13  19   26.39    4.03
  -3  13  20    7.07    3.17
  -3 -13  21   22.04    3.85
  -3  13  21   18.30    3.80
  -3 -13  22    8.40    3.27
  -3  13  22    0.20    3.13
  -3 -13  23   14.56    3.52
  -3  13  23   12.75    3.59
  -3 -13  24   17.62    3.82
  -3  13  24   15.78    3.79
  -3 -13  25   22.96    4.17
  -3  13  25   17.37    3.97
  -3 -13  26    7.09    3.57
  -3  13  26   -3.17    3.41
  -3 -13  27    0.22    3.46
  -3  13  27    2.33    3.51
  -3  13  28    4.35    3.58
  -3  14 -29    4.65    4.13
  -3  14 -29    1.68    4.83
  -3  14 -28    2.02    4.06
  -3  14 -28    6.20    4.77
  -3 -14 -27   -0.58    3.91
  -3  14 -27    2.48    4.09
  -3 -14 -26    5.02    3.97
  -3  14 -26    5.84    4.01
  -3 -14 -25    5.98    3.88
  -3  14 -25    8.61    3.98
  -3 -14 -24   10.29    3.99
  -3  14 -24    9.86    4.07
  -3 -14 -23   12.49    4.17
  -3  14 -23   26.68    4.51
  -3 -14 -22    3.20    3.46
  -3  14 -22    5.88    3.91
  -3 -14 -21   14.43    3.83
  -3  14 -21    9.10    3.93
  -3 -14 -20   20.86    4.16
  -3  14 -20   23.13    4.48
  -3  14 -19  120.73   10.25
  -3 -14 -19  102.46   10.03
  -3 -14 -18   15.75    3.88
  -3  14 -18   17.27    4.04
  -3  14 -17   79.78    7.57
  -3 -14 -17   69.77    7.30
  -3 -14 -16   28.55    4.40
  -3  14 -16   30.05    4.50
  -3 -14 -15   13.18    3.41
  -3  14 -15   23.91    4.02
  -3 -14 -14    7.16    3.03
  -3  14 -14   13.58    3.63
  -3  14 -13   24.52    4.19
  -3 -14 -13   28.49    3.83
  -3  14 -12   60.97    6.28
  -3 -14 -12   59.98    6.00
  -3 -14 -11   31.81    3.78
  -3  14 -11   24.28    4.23
  -3  14 -10    7.47    3.07
  -3 -14 -10    8.05    2.59
  -3  14  -9   13.95    3.41
  -3 -14  -9   12.79    2.66
  -3  14  -8   43.89    4.92
  -3 -14  -8   34.78    4.09
  -3 -14  -7   89.62    8.01
  -3  14  -7  101.43    8.57
  -3  14  -6    7.39    3.09
  -3 -14  -6    4.65    2.03
  -3 -14  -5   38.21    3.87
  -3 -14  -4   24.54    2.94
  -3 -14  -3  191.31   15.12
  -3  14  -2   82.23    6.86
  -3 -14  -2   87.29    7.09
  -3  14  -1  169.57   13.56
  -3  14  -1  162.19   12.65
  -3 -14  -1  155.80   12.75
  -3 -14   0   38.98    3.83
  -3  14   0   39.11    3.77
  -3  14   1  165.58   14.02
  -3 -14   1  179.73   14.01
  -3  14   2  112.70    9.66
  -3 -14   2  119.77    9.58
  -3  14   2  144.92   10.75
  -3  14   3  202.05   15.00
  -3  14   3  170.77   14.12
  -3  14   4   29.09    4.12
  -3  14   4   26.07    3.00
  -3  14   5   40.80    4.08
  -3  14   5   41.16    4.98
  -3  14   6   14.72    3.48
  -3  14   6   19.66    2.71
  -3  14   7   67.13    6.35
  -3  14   7   83.21    7.16
  -3  14   8   45.35    4.61
  -3  14   8   50.56    5.51
  -3  14   9    4.17    2.95
  -3  14   9    3.72    2.29
  -3  14  10   10.46    3.22
  -3  14  10   12.21    2.67
  -3  14  11   18.79    3.81
  -3  14  11   19.88    3.03
  -3  14  12   29.41    4.21
  -3  14  12   26.30    3.75
  -3  14  13   23.47    3.82
  -3  14  13   14.16    3.17
  -3  14  14    8.02    3.12
  -3  14  14   10.82    2.88
  -3  14  15   23.65    3.64
  -3  14  15   25.34    3.98
  -3  14  16   13.40    3.14
  -3  14  16   13.61    3.56
  -3  14  17   72.08    6.81
  -3  14  17   61.26    6.43
  -3  14  18    7.57    3.42
  -3  14  18    6.07    3.14
  -3  14  19   70.80    7.01
  -3  14  20   27.30    4.17
  -3  14  21   10.22    3.37
  -3  14  22    3.52    3.17
  -3  14  23   28.62    4.35
  -3  14  24    7.49    3.53
  -3  14  25    7.07    3.52
  -3  14  26    4.46    3.61
  -3  14  27    0.48    3.48
  -3  15 -28    7.72    4.35
  -3  15 -27    8.89    4.23
  -3 -15 -26    4.96    4.26
  -3  15 -26    4.11    3.95
  -3 -15 -25   -0.85    3.81
  -3  15 -25    0.25    4.09
  -3 -15 -24    9.88    4.14
  -3  15 -24   11.64    4.31
  -3 -15 -23    7.70    3.91
  -3  15 -23   10.48    4.14
  -3 -15 -22   13.82    4.22
  -3  15 -22   23.00    4.65
  -3 -15 -21   13.06    4.18
  -3  15 -21   13.64    4.25
  -3 -15 -20   33.06    5.07
  -3  15 -20   35.39    5.13
  -3 -15 -19    7.28    3.86
  -3  15 -19   18.84    4.09
  -3 -15 -18   18.35    4.36
  -3  15 -18   32.33    4.68
  -3 -15 -17   24.99    4.37
  -3  15 -17   26.13    4.52
  -3  15 -16   46.54    5.79
  -3 -15 -16   41.23    5.38
  -3 -15 -15   35.96    4.78
  -3  15 -15   41.71    5.25
  -3 -15 -14    6.91    2.97
  -3  15 -14   12.11    3.70
  -3 -15 -13   18.96    3.54
  -3  15 -13   25.86    4.30
  -3 -15 -12   17.43    3.43
  -3  15 -12   22.62    4.09
  -3 -15 -11   19.05    3.44
  -3  15 -11   23.42    4.10
  -3  15 -10   36.01    4.65
  -3 -15 -10   32.66    4.13
  -3  15  -9   -0.19    3.30
  -3 -15  -9    5.52    2.54
  -3  15  -8   39.33    4.83
  -3 -15  -8   33.49    3.99
  -3 -15  -7   31.24    3.56
  -3  15  -7   27.31    4.21
  -3 -15  -6   12.06    2.49
  -3 -15  -5   11.02    2.27
  -3 -15  -4   33.21    3.59
  -3 -15  -3   24.58    3.01
  -3 -15  -2   12.57    2.21
  -3  15  -2    9.82    3.55
  -3  15  -1   12.41    1.96
  -3  15  -1   14.53    3.58
  -3 -15  -1   13.52    2.18
  -3 -15   0   75.16    6.29
  -3  15   0   66.83    6.20
  -3  15   1   11.96    3.59
  -3  15   1    9.38    2.01
  -3  15   2   10.86    3.56
  -3  15   2   11.06    2.17
  -3  15   3   52.03    4.94
  -3  15   3   60.66    6.02
  -3  15   4   25.92    4.10
  -3  15   4   20.81    2.78
  -3  15   5    9.69    3.50
  -3  15   5    5.29    2.07
  -3  15   6   30.45    3.44
  -3  15   6   28.61    4.40
  -3  15   7   25.27    4.12
  -3  15   7   24.06    3.15
  -3  15   8   53.05    5.20
  -3  15   8   56.62    5.89
  -3  15   9   13.45    3.40
  -3  15   9    5.84    2.38
  -3  15  10   25.35    4.11
  -3  15  10   23.33    3.40
  -3  15  11   18.44    3.80
  -3  15  11   15.51    2.97
  -3  15  12   25.17    3.92
  -3  15  12   19.49    3.37
  -3  15  13   20.00    4.00
  -3  15  13   24.79    3.42
  -3  15  14   10.31    3.44
  -3  15  14    8.02    2.80
  -3  15  15   13.80    3.71
  -3  15  15   18.04    3.42
  -3  15  16   64.57    6.56
  -3  15  16   61.67    6.26
  -3  15  17   16.44    3.46
  -3  15  17   17.37    3.75
  -3  15  18   45.98    5.64
  -3  15  18   49.95    5.47
  -3  15  19   28.28    4.23
  -3  15  20   18.09    3.82
  -3  15  21   11.23    3.52
  -3  15  22   17.62    4.05
  -3  15  23    3.10    3.44
  -3  15  24   12.10    3.73
  -3  15  25    3.05    3.54
  -3  15  26   11.17    3.78
  -3  16 -26   -0.27    4.41
  -3  16 -25   14.88    4.72
  -3 -16 -25    6.76    4.21
  -3 -16 -24   12.53    4.17
  -3  16 -24    6.27    4.32
  -3 -16 -23    3.03    3.68
  -3  16 -23    2.57    4.15
  -3 -16 -22    6.23    4.14
  -3  16 -22    2.53    4.07
  -3 -16 -21   22.31    4.62
  -3  16 -21   26.35    4.90
  -3 -16 -20   22.37    4.68
  -3  16 -20   28.81    4.89
  -3 -16 -19   20.39    4.42
  -3  16 -19   20.43    4.51
  -3 -16 -18   54.99    6.64
  -3  16 -18   63.23    6.87
  -3 -16 -17    5.42    3.39
  -3  16 -17   -0.47    3.94
  -3 -16 -16   43.23    5.53
  -3  16 -16   50.26    5.95
  -3 -16 -15   27.21    4.25
  -3  16 -15   25.66    4.73
  -3 -16 -14   27.60    4.23
  -3  16 -14   30.11    4.68
  -3 -16 -13   22.11    3.72
  -3  16 -13   25.47    4.35
  -3 -16 -12   14.14    3.34
  -3  16 -12   18.03    3.89
  -3 -16 -11    0.68    2.61
  -3  16 -11    2.30    3.51
  -3 -16 -10   17.42    3.41
  -3  16 -10   25.45    4.20
  -3  16  -9    7.98    3.39
  -3 -16  -9    5.60    2.62
  -3  16  -8   11.74    3.39
  -3 -16  -8   14.43    2.89
  -3 -16  -7   34.42    3.94
  -3 -16  -6   27.51    3.39
  -3 -16  -5    9.71    2.41
  -3 -16  -4    3.26    2.06
  -3  16  -3   39.33    4.91
  -3 -16  -3   36.32    3.86
  -3 -16  -2   30.22    3.42
  -3  16  -2   33.54    4.86
  -3  16  -1   46.55    5.73
  -3  16   0   41.34    5.45
  -3  16   1   74.95    6.54
  -3  16   1   49.24    4.92
  -3  16   2   56.04    5.75
  -3  16   2   45.52    4.52
  -3  16   3   38.85    4.83
  -3  16   3   33.53    3.68
  -3  16   4    5.25    3.28
  -3  16   4    4.97    2.04
  -3  16   5   23.12    4.01
  -3  16   5   16.18    2.80
  -3  16   6   22.31    3.94
  -3  16   6   19.98    2.87
  -3  16   7   22.36    3.10
  -3  16   7   20.75    4.01
  -3  16   8   27.82    3.58
  -3  16   8   31.65    4.58
  -3  16   9   13.69    2.66
  -3  16   9   14.25    3.82
  -3  16  10   27.88    3.66
  -3  16  10   27.05    4.42
  -3  16  11    5.81    2.61
  -3  16  11    1.42    3.28
  -3  16  12   20.85    3.41
  -3  16  12   26.24    4.16
  -3  16  13   16.85    3.32
  -3  16  13   20.49    3.97
  -3  16  14    6.73    2.99
  -3  16  14   13.24    3.73
  -3  16  15   26.24    4.01
  -3  16  15   31.30    4.52
  -3  16  16   38.97    5.18
  -3  16  16   42.75    4.84
  -3  16  17    2.51    3.20
  -3  16  17    2.40    2.75
  -3  16  18   78.85    7.25
  -3  16  18   60.93    6.82
  -3  16  19   13.60    3.92
  -3  16  19   11.22    3.64
  -3  16  20   19.66    4.04
  -3  16  21   24.01    4.32
  -3  16  22    6.70    3.65
  -3  16  23   -2.53    3.49
  -3  16  24    5.43    3.47
  -3  16  25   -0.49    3.55
  -3  17 -24    3.30    4.34
  -3 -17 -24    4.74    4.08
  -3  17 -23   18.13    4.69
  -3 -17 -23   11.74    4.39
  -3  17 -22   25.85    5.10
  -3 -17 -22   21.42    4.74
  -3  17 -21   12.55    4.36
  -3 -17 -21    2.46    3.95
  -3  17 -20    6.18    4.20
  -3 -17 -20    1.06    3.76
  -3  17 -19   10.17    4.19
  -3 -17 -19   10.19    4.07
  -3  17 -18    8.77    4.13
  -3 -17 -18    8.29    3.74
  -3 -17 -17   12.64    4.11
  -3  17 -17   26.53    4.81
  -3 -17 -16   21.70    4.21
  -3  17 -16   21.02    4.52
  -3 -17 -15   17.23    3.77
  -3  17 -15   11.19    4.16
  -3 -17 -14   24.92    4.10
  -3  17 -14   29.03    4.68
  -3 -17 -13    0.20    2.88
  -3  17 -13    5.25    3.81
  -3 -17 -12   30.83    4.32
  -3  17 -12   33.68    4.97
  -3 -17 -11    0.18    2.78
  -3  17 -11    1.99    3.68
  -3 -17 -10   16.79    3.10
  -3  17 -10   16.67    4.03
  -3 -17  -9    0.95    2.55
  -3  17  -9    1.89    3.30
  -3 -17  -8    6.29    2.55
  -3 -17  -7    6.70    2.51
  -3 -17  -6   10.24    2.50
  -3 -17  -5    3.88    2.20
  -3 -17  -4    9.83    2.43
  -3  17  -4    9.37    3.65
  -3  17  -3    1.06    3.51
  -3  17  -2    9.87    3.80
  -3  17  -1    7.99    3.67
  -3  17   0    1.76    3.43
  -3  17   1    7.45    3.90
  -3  17   2    6.11    3.41
  -3  17   3    2.15    3.31
  -3  17   4   10.37    2.39
  -3  17   4   15.59    3.89
  -3  17   5   11.90    3.66
  -3  17   5    9.86    2.41
  -3  17   6    9.26    3.66
  -3  17   6    8.26    2.43
  -3  17   7    8.16    2.43
  -3  17   7    5.69    3.59
  -3  17   8   -0.27    2.25
  -3  17   8    7.87    3.35
  -3  17   9    3.55    2.45
  -3  17   9    4.58    3.46
  -3  17  10   10.85    2.85
  -3  17  10   11.36    3.70
  -3  17  11    3.10    2.63
  -3  17  11    3.44    3.36
  -3  17  12   12.62    3.15
  -3  17  12   14.84    3.85
  -3  17  13    5.90    2.72
  -3  17  13    1.94    3.37
  -3  17  14    9.99    3.17
  -3  17  14    9.35    3.71
  -3  17  15   22.63    3.93
  -3  17  15   29.55    4.50
  -3  17  16   23.38    4.32
  -3  17  16   24.76    3.89
  -3  17  17   34.25    4.80
  -3  17  17   27.42    4.27
  -3  17  18    7.06    3.60
  -3  17  18    7.52    3.31
  -3  17  19   16.64    4.07
  -3  17  19   18.37    3.93
  -3  17  20    9.00    3.61
  -3  17  21   12.29    3.73
  -3  17  22    7.61    3.74
  -3  17  23    9.98    3.78
  -3  17  24   -0.24    3.78
  -3 -18 -23   13.51    4.61
  -3 -18 -22    8.46    4.42
  -3  18 -22   16.25    4.90
  -3 -18 -21    6.51    4.03
  -3  18 -21    4.15    4.44
  -3 -18 -20    8.23    4.01
  -3  18 -20    8.18    4.37
  -3  18 -19   12.57    4.58
  -3 -18 -19   12.14    4.32
  -3  18 -18    5.01    4.20
  -3 -18 -18    0.51    3.71
  -3  18 -17   34.75    5.53
  -3 -18 -17   33.99    5.22
  -3  18 -16   14.91    4.29
  -3 -18 -16    9.75    3.60
  -3  18 -15   19.13    4.43
  -3 -18 -15   11.26    3.62
  -3  18 -14    2.94    3.78
  -3 -18 -14    1.91    3.11
  -3  18 -13   25.55    4.79
  -3 -18 -13   28.77    4.19
  -3  18 -12   11.13    4.05
  -3 -18 -12    7.94    3.16
  -3  18 -11   12.31    4.11
  -3 -18 -11   22.40    3.72
  -3  18 -10   12.06    3.86
  -3 -18 -10    3.32    2.83
  -3 -18  -9    5.77    2.56
  -3 -18  -8   19.45    3.23
  -3 -18  -7    2.62    2.34
  -3  18  -5   13.55    4.08
  -3  18  -4    1.80    3.72
  -3  18  -3    7.94    3.81
  -3  18  -2   22.79    4.51
  -3  18  -1   26.53    4.81
  -3  18   0    0.71    3.84
  -3  18   1   19.13    4.58
  -3  18   2   14.32    4.16
  -3  18   3    8.20    3.80
  -3  18   4    9.93    3.76
  -3  18   5    8.99    2.45
  -3  18   5   12.56    3.96
  -3  18   6   16.67    2.88
  -3  18   6   18.41    4.18
  -3  18   7    5.55    3.60
  -3  18   7    6.64    2.59
  -3  18   8   27.77    4.43
  -3  18   8   21.68    3.46
  -3  18   9    2.75    3.60
  -3  18   9    5.63    2.57
  -3  18  10   16.46    4.08
  -3  18  10   11.57    2.95
  -3  18  11   14.67    3.93
  -3  18  11   11.30    2.92
  -3  18  12   19.42    4.18
  -3  18  12   25.78    3.71
  -3  18  13   12.23    4.03
  -3  18  13   21.77    3.68
  -3  18  14   -2.51    3.62
  -3  18  14    1.46    2.78
  -3  18  15   11.06    3.84
  -3  18  15    9.40    3.24
  -3  18  16    8.82    3.83
  -3  18  16   10.50    3.34
  -3  18  17   47.54    5.70
  -3  18  17   36.13    5.13
  -3  18  18   15.46    3.97
  -3  18  18    8.00    3.44
  -3  18  19    9.54    3.85
  -3  18  19    4.44    3.33
  -3  18  20    3.55    3.48
  -3  18  21    5.09    3.63
  -3  18  22   22.43    4.51
  -3 -19 -22    3.61    4.14
  -3 -19 -21    3.21    4.12
  -3 -19 -20    1.41    4.02
  -3  19 -20   -1.43    4.49
  -3 -19 -19   37.03    5.61
  -3  19 -19   37.98    5.86
  -3 -19 -18   10.43    4.03
  -3  19 -18    1.37    4.28
  -3 -19 -17    0.75    3.61
  -3  19 -17    8.12    4.30
  -3 -19 -16    3.32    3.51
  -3  19 -16    1.86    4.02
  -3 -19 -15   11.17    3.76
  -3  19 -15    6.02    4.14
  -3 -19 -14    1.75    3.31
  -3  19 -14    5.40    4.14
  -3 -19 -13   19.47    3.90
  -3  19 -13   19.14    4.53
  -3 -19 -12    9.40    3.31
  -3  19 -12    4.97    3.96
  -3 -19 -11    0.57    2.81
  -3  19 -11    1.46    3.77
  -3 -19 -10    2.35    2.87
  -3  19  -6   -1.65    3.77
  -3  19  -5   19.66    4.53
  -3  19  -4   12.23    4.14
  -3  19  -3    4.81    3.79
  -3  19  -2   10.68    4.06
  -3  19  -1   14.58    4.24
  -3  19   0   12.29    4.48
  -3  19   1   15.33    4.45
  -3  19   2    9.87    4.03
  -3  19   3   -0.48    3.77
  -3  19   4   14.27    4.32
  -3  19   5   38.99    5.42
  -3  19   6   10.74    4.05
  -3  19   7    6.07    3.83
  -3  19   7    3.68    2.51
  -3  19   8   35.15    4.07
  -3  19   8   27.76    4.90
  -3  19   9   19.73    4.25
  -3  19   9   10.47    3.04
  -3  19  10   17.73    4.14
  -3  19  10    7.87    2.93
  -3  19  11    9.23    3.89
  -3  19  11    5.37    2.86
  -3  19  12    0.24    3.90
  -3  19  12    3.33    2.97
  -3  19  13   12.54    4.12
  -3  19  13   10.57    3.26
  -3  19  14   16.45    4.19
  -3  19  14   13.80    3.48
  -3  19  15    8.56    3.79
  -3  19  15    4.89    3.22
  -3  19  16    3.31    3.80
  -3  19  16    2.01    3.22
  -3  19  17    8.47    3.43
  -3  19  17    8.72    4.04
  -3  19  18   17.61    3.98
  -3  19  18   19.37    4.35
  -3  19  19    8.74    3.74
  -3  19  19   18.05    4.40
  -3  19  20   -0.92    3.52
  -3  19  21    3.58    3.56
  -3 -20 -20   -2.31    4.24
  -3 -20 -19    3.05    3.98
  -3 -20 -18   39.15    5.63
  -3 -20 -17    5.10    3.93
  -3  20 -17   -0.57    4.36
  -3 -20 -16    8.26    3.79
  -3  20 -16   11.16    4.57
  -3 -20 -15    6.55    3.51
  -3  20 -15    4.94    4.23
  -3 -20 -14   23.36    4.32
  -3  20 -14   22.59    4.90
  -3  20 -13   11.06    4.51
  -3  20 -12    0.26    4.11
  -3  20  -7    3.27    3.92
  -3  20  -6    3.51    4.03
  -3  20  -5   18.53    4.51
  -3  20  -4   12.78    4.30
  -3  20  -3    3.59    4.01
  -3  20  -2    6.47    4.23
  -3  20  -1   11.24    4.38
  -3  20   0   34.18    5.54
  -3  20   1    4.97    4.08
  -3  20   2   -1.53    4.13
  -3  20   3    5.55    3.95
  -3  20   4   12.42    4.20
  -3  20   5   17.90    4.42
  -3  20   6    9.57    4.14
  -3  20   7    3.68    3.98
  -3  20   8   33.79    5.14
  -3  20   9    9.83    4.09
  -3  20   9    8.00    2.90
  -3  20  10    7.67    3.90
  -3  20  10    2.50    2.83
  -3  20  11   16.32    4.32
  -3  20  11    8.71    3.11
  -3  20  12    3.21    3.91
  -3  20  12    1.81    2.92
  -3  20  13   12.58    4.27
  -3  20  13   11.70    3.30
  -3  20  14   18.60    4.44
  -3  20  14   16.40    3.84
  -3  20  15   10.87    4.15
  -3  20  15    7.88    3.44
  -3  20  16    6.61    4.01
  -3  20  16    3.54    3.20
  -3  20  17    4.69    3.38
  -3  20  17    1.46    3.64
  -3  20  18   21.01    4.31
  -3  20  18   20.74    4.81
  -3  20  19    8.33    3.80
  -3  20  19   12.87    4.25
  -3 -21 -19   10.74    4.40
  -3  21 -14    0.56    4.29
  -3  21 -13   26.90    5.45
  -3  21  -9    8.05    4.40
  -3  21  -8   13.12    4.50
  -3  21  -7    4.00    4.32
  -3  21  -6    1.08    4.20
  -3  21  -5    7.55    4.30
  -3  21  -4   10.06    4.58
  -3  21  -3   12.25    4.47
  -3  21  -2   29.88    5.46
  -3  21  -1   -0.56    4.51
  -3  21   0   -6.34    4.65
  -3  21   1   -0.81    4.41
  -3  21   2   15.45    4.61
  -3  21   3    8.77    4.38
  -3  21   4    1.83    4.09
  -3  21   5    0.78    4.01
  -3  21   6    2.05    4.05
  -3  21   7    8.99    4.08
  -3  21   8    8.52    4.39
  -3  21   9   -0.79    4.04
  -3  21  10   26.85    5.00
  -3  21  11    4.90    4.10
  -3  21  12   10.70    3.41
  -3  21  12   15.66    4.36
  -3  21  13   23.00    4.14
  -3  21  13   28.70    4.98
  -3  21  14   -0.40    3.18
  -3  21  14    1.54    4.01
  -3  21  15    2.92    3.25
  -3  21  15   -0.26    4.06
  -3  21  16   10.29    3.68
  -3  21  16   12.15    4.33
  -3  21  17   19.76    4.19
  -3  21  17   14.34    4.51
  -3  21  18    2.70    3.62
  -3  22 -10   23.07    5.47
  -3  22  -9   -2.27    4.46
  -3  22  -8    7.36    4.38
  -3  22  -7   15.46    4.94
  -3  22  -6   12.58    4.74
  -3  22  -5   39.80    6.22
  -3  22  -4   15.85    4.90
  -3  22  -3    7.81    4.79
  -3  22  -2   75.91    8.36
  -3  22  -1   66.04    8.00
  -3  22   0   12.20    4.69
  -3  22   1   67.96    7.78
  -3  22   2   37.59    6.21
  -3  22   3    6.08    4.35
  -3  22   4   23.53    5.04
  -3  22   5   39.40    6.08
  -3  22   6   41.37    6.00
  -3  22   7   27.57    5.19
  -3  22   8   15.19    4.64
  -3  22   9    4.95    4.33
  -3  22  10   34.15    5.54
  -3  22  11   15.27    4.47
  -3  22  12    5.60    4.22
  -3  22  13   13.28    4.57
  -3  22  14   11.70    4.64
  -3  22  15    0.79    4.24
  -3  22  15    1.28    3.26
  -3  22  16   -1.30    4.37
  -3  22  16    3.52    3.37
  -3  23  -6    8.18    4.95
  -3  23  -5   35.66    6.22
  -3  23  -4   21.10    5.44
  -3  23  -3    8.63    5.01
  -3  23  -2   41.78    6.66
  -3  23  -1   26.03    5.90
  -3  23   0   23.78    5.56
  -3  23   1   49.24    6.84
  -3  23   2   24.08    5.29
  -3  23   3    3.17    4.59
  -3  23   4   11.48    4.73
  -3  23   5   26.81    5.37
  -3  23   6    6.45    4.45
  -3  23   7    4.48    4.53
  -3  23   8   20.94    5.17
  -3  23   9    9.29    4.46
  -3  23  10   14.51    4.75
  -3  23  11   16.40    4.88
  -3  23  12    4.41    4.37
  -3  23  13   13.44    4.49
  -2   0 -35    1.97    4.52
  -2   0 -34   14.82    4.60
  -2   0 -33    4.75    4.21
  -2   0 -32   14.55    4.54
  -2   0 -31    3.70    3.74
  -2   0 -30    1.27    3.72
  -2   0 -29    0.73    3.43
  -2   0 -28    0.93    3.37
  -2   0 -27   -1.78    3.15
  -2   0 -26   32.73    4.65
  -2   0 -25   -1.83    3.14
  -2   0 -24   35.87    4.65
  -2   0 -24   37.70    3.71
  -2   0 -23   -0.74    2.75
  -2   0 -23   -0.94    1.74
  -2   0 -22   15.85    3.25
  -2   0 -22   18.19    2.31
  -2   0 -21    1.84    2.57
  -2   0 -21   -0.38    1.61
  -2   0 -20   17.85    3.15
  -2   0 -20   15.49    2.13
  -2   0 -19    0.60    2.24
  -2   0 -19    0.34    1.40
  -2   0 -18   52.02    5.33
  -2   0 -18   56.40    4.71
  -2   0 -17    0.41    1.21
  -2   0 -16   73.75    6.00
  -2   0 -15    1.12    1.17
  -2   0 -15   -0.45    1.20
  -2   0 -14   33.71    3.04
  -2   0 -14   34.25    3.07
  -2   0 -13    0.49    1.16
  -2   0 -13    0.04    1.14
  -2   0 -12  415.23   31.49
  -2   0 -12  409.43   31.45
  -2   0 -11   -0.27    1.89
  -2   0 -11   -0.85    1.14
  -2   0 -11    0.87    1.09
  -2   0 -10   52.97    4.27
  -2   0 -10   51.71    4.25
  -2   0 -10   48.74    4.69
  -2   0  -9    0.78    1.63
  -2   0  -9   -1.68    1.10
  -2   0  -9    0.17    1.11
  -2   0  -8  157.46   12.47
  -2   0  -8  161.65   12.45
  -2   0  -8  170.09   12.75
  -2   0  -7    0.22    0.98
  -2   0  -7    0.07    1.65
  -2   0  -7   -1.05    1.01
  -2   0  -6  123.18    8.90
  -2   0  -6  108.78    8.59
  -2   0  -6  107.66    8.60
  -2   0  -5    1.23    1.60
  -2   0  -5    0.06    0.98
  -2   0  -5   -0.13    0.99
  -2   0  -4   62.61    5.33
  -2   0  -4   69.60    5.57
  -2   0  -4   69.90    5.33
  -2   0  -3   -1.52    1.51
  -2   0  -3    0.55    1.05
  -2   0  -2  503.75   39.99
  -2   0  -2  568.33   40.14
  -2   0  -1   -0.48    1.24
  -2   0  -1    2.83    1.52
  -2   0  -1    0.44    1.07
  -2   0   0 6380.91  498.89
  -2   0   0 6675.36  498.84
  -2   0   0 6650.11  498.88
  -2   0   1    1.80    1.43
  -2   0   1    0.82    1.19
  -2   0   2  853.15   64.90
  -2   0   3   -0.50    0.99
  -2   0   3    0.09    1.47
  -2   0   4   33.26    3.04
  -2   0   4   41.05    3.38
  -2   0   5   -0.65    1.37
  -2   0   5   -0.33    0.97
  -2   0   6  135.91   10.12
  -2   0   6  129.78   10.24
  -2   0   6  123.54   10.24
  -2   0   7   -0.34    1.38
  -2   0   7   -1.19    1.02
  -2   0   8  174.87   13.50
  -2   0   9    1.30    1.07
  -2   0  10   66.82    5.41
  -2   0  11   -0.24    1.08
  -2   0  12  650.75   49.61
  -2   0  13   -1.97    1.69
  -2   0  13   -0.06    1.14
  -2   0  14   18.56    2.52
  -2   0  15    1.82    1.72
  -2   0  16   85.93    7.24
  -2   0  17    0.86    1.86
  -2   0  18   67.23    6.00
  -2   0  19   -0.96    2.01
  -2   0  20   27.32    3.36
  -2   0  21   -1.06    2.14
  -2   0  22   20.70    3.13
  -2   0  23   -0.15    2.37
  -2   0  24   46.66    4.96
  -2   0  25    1.78    2.55
  -2   0  26   24.19    3.57
  -2   0  27    0.18    2.80
  -2   0  28    3.30    3.04
  -2   0  29    2.68    2.96
  -2   0  30   -0.79    2.95
  -2   0  31    0.63    3.13
  -2   0  32   13.29    3.79
  -2   0  33    0.91    3.43
  -2   0  34    8.01    3.77
  -2   0  35    3.19    3.83
  -2   0  36   72.68    7.78
  -2   1 -35   11.52    4.96
  -2  -1 -35   12.03    4.89
  -2  -1 -34    0.30    4.49
  -2   1 -34   17.39    4.92
  -2  -1 -33    2.31    4.15
  -2   1 -33    1.84    4.10
  -2  -1 -32    5.81    4.13
  -2   1 -32   10.45    4.55
  -2  -1 -31    5.32    3.92
  -2   1 -31   13.92    4.27
  -2   1 -30    5.76    3.83
  -2  -1 -30    6.61    3.60
  -2   1 -29   10.79    4.03
  -2  -1 -29    8.53    3.75
  -2   1 -28    6.38    3.50
  -2  -1 -28   -2.10    3.51
  -2  -1 -27    9.14    3.52
  -2   1 -27    7.46    3.47
  -2  -1 -26   40.94    5.00
  -2   1 -26   32.54    4.84
  -2   1 -25   17.48    3.81
  -2  -1 -25   18.69    3.78
  -2   1 -25   21.88    2.81
  -2  -1 -24   45.95    5.35
  -2   1 -24   46.01    4.42
  -2   1 -24   48.09    5.35
  -2   1 -23    2.42    2.85
  -2  -1 -23    4.79    2.93
  -2  -1 -23    3.10    1.61
  -2   1 -23    4.04    1.91
  -2   1 -22    4.78    2.83
  -2  -1 -22    4.02    2.74
  -2   1 -22    6.88    1.90
  -2  -1 -22    2.32    1.60
  -2   1 -21   14.67    3.06
  -2  -1 -21   13.14    3.04
  -2  -1 -21   16.26    2.08
  -2   1 -21   14.85    2.22
  -2   1 -20    7.69    2.66
  -2  -1 -20    9.86    2.53
  -2   1 -20    6.08    1.75
  -2  -1 -20    8.81    1.67
  -2   1 -19   35.44    4.37
  -2   1 -19   40.63    3.70
  -2  -1 -19   41.18    3.60
  -2   1 -18   33.58    3.73
  -2  -1 -18   28.46    2.76
  -2   1 -18   27.10    2.92
  -2   1 -17   46.73    4.87
  -2  -1 -17   50.19    4.21
  -2   1 -17   50.00    4.33
  -2   1 -16   18.51    2.94
  -2  -1 -16   19.00    2.08
  -2   1 -16   22.25    2.27
  -2   1 -16   19.94    2.13
  -2  -1 -15   22.38    2.26
  -2   1 -15   22.84    2.40
  -2   1 -15   25.92    2.32
  -2  -1 -14   10.75    1.47
  -2   1 -14   10.95    1.66
  -2   1 -14   11.41    1.51
  -2  -1 -13  202.64   17.64
  -2   1 -13  224.45   17.37
  -2  -1 -13  239.12   17.41
  -2   1 -13  226.54   17.31
  -2  -1 -13  224.92   17.27
  -2  -1 -12  209.65   16.48
  -2   1 -12  210.64   16.18
  -2   1 -12  208.18   16.11
  -2  -1 -12  217.16   16.21
  -2  -1 -12  205.46   16.08
  -2   1 -11  152.77   11.63
  -2  -1 -11  152.33   11.72
  -2  -1 -11  125.48   11.94
  -2  -1 -11  150.77   11.59
  -2   1 -11  158.47   11.72
  -2   1 -10   28.92    2.50
  -2  -1 -10   30.37    2.68
  -2  -1 -10   28.08    2.46
  -2   1 -10   26.58    2.61
  -2  -1 -10   27.67    3.07
  -2   1  -9   59.63    5.52
  -2  -1  -9   65.60    5.18
  -2   1  -9   66.27    5.06
  -2  -1  -9   62.44    5.02
  -2   1  -9   63.43    5.18
  -2  -1  -9   59.12    5.42
  -2  -1  -8   43.55    3.64
  -2   1  -8   43.94    3.53
  -2  -1  -8   38.62    3.94
  -2   1  -8   45.83    3.68
  -2  -1  -8   41.18    3.49
  -2   1  -8   46.77    4.08
  -2   1  -7    9.54    1.13
  -2   1  -7    8.09    1.49
  -2  -1  -7    6.85    1.08
  -2  -1  -7    8.94    1.37
  -2   1  -7   12.28    2.04
  -2  -1  -7    7.96    1.85
  -2  -1  -6   74.93    6.58
  -2  -1  -6   92.84    6.95
  -2   1  -6   98.01    6.78
  -2   1  -6   85.53    7.04
  -2   1  -6   85.98    6.62
  -2  -1  -6   91.74    6.75
  -2  -1  -5   71.57    5.98
  -2   1  -5   74.47    5.89
  -2  -1  -5   70.71    5.85
  -2   1  -5   92.21    6.35
  -2  -1  -5   91.15    6.21
  -2   1  -5   69.88    6.00
  -2  -1  -4   67.11    5.06
  -2  -1  -4   55.53    4.83
  -2   1  -4   71.78    5.35
  -2   1  -4   62.48    5.00
  -2  -1  -4   66.38    5.12
  -2  -1  -3   79.17    6.25
  -2  -1  -3   73.60    6.03
  -2  -1  -3   82.83    6.22
  -2   1  -3   70.81    6.22
  -2   1  -2  185.47   12.98
  -2  -1  -2  181.20   12.63
  -2  -1  -2  153.12   12.77
  -2   1  -2  197.55   12.78
  -2  -1  -1  397.13   30.67
  -2   1  -1  372.93   30.59
  -2   1  -1  328.54   30.70
  -2   1   0  108.17    8.58
  -2  -1   0  112.55    8.56
  -2   1   0  107.26    8.52
  -2  -1   0  108.45    8.62
  -2   1   1  805.19   63.06
  -2  -1   1  859.68   62.99
  -2   1   1  828.42   63.04
  -2  -1   1  808.36   63.09
  -2  -1   2  315.75   22.30
  -2   1   2  264.61   22.21
  -2  -1   2  285.76   22.17
  -2   1   2  284.68   22.19
  -2   1   2  304.87   22.18
  -2  -1   3   97.01    7.53
  -2   1   3   88.89    7.47
  -2   1   3   96.89    7.43
  -2   1   3   90.32    7.38
  -2  -1   3   96.09    7.41
  -2  -1   4   48.35    3.71
  -2  -1   4   47.95    3.47
  -2   1   4   45.29    3.50
  -2  -1   4   32.88    3.18
  -2   1   4   35.33    3.36
  -2  -1   5  122.56   10.23
  -2   1   5  128.08   10.27
  -2  -1   5  134.06   10.34
  -2   1   5  129.45   10.18
  -2  -1   5  135.37   10.07
  -2  -1   6  100.30    8.27
  -2  -1   6  105.67    8.10
  -2   1   6  107.65    8.22
  -2   1   6  102.06    8.31
  -2   1   7   12.53    1.64
  -2  -1   7   13.47    1.41
  -2   1   7   12.23    1.86
  -2  -1   7   11.84    1.74
  -2   1   8   24.36    2.58
  -2   1   8   22.45    2.30
  -2  -1   8   23.68    2.17
  -2  -1   9   70.61    5.71
  -2   1   9   73.95    5.82
  -2  -1  10   25.12    2.42
  -2   1  10   28.97    2.60
  -2  -1  11  130.50   11.28
  -2  -1  11  144.11   11.07
  -2   1  11  151.85   11.18
  -2  -1  12  180.68   14.81
  -2  -1  12  192.61   14.62
  -2   1  12  192.35   14.70
  -2  -1  13  219.15   17.85
  -2  -1  13  235.91   17.66
  -2   1  14   10.70    2.08
  -2  -1  14   14.35    1.72
  -2  -1  14   15.23    2.19
  -2  -1  15   29.88    3.13
  -2   1  15   26.85    3.08
  -2   1  16   16.82    2.52
  -2  -1  16   15.86    2.38
  -2  -1  17   53.16    4.89
  -2   1  17   52.07    4.91
  -2   1  18   25.45    3.01
  -2  -1  18   19.82    2.91
  -2  -1  19   39.82    4.06
  -2   1  19   37.57    4.03
  -2   1  20    6.16    2.29
  -2  -1  20    5.11    2.21
  -2  -1  21    4.46    2.27
  -2   1  21    6.87    2.36
  -2  -1  22    4.68    2.31
  -2   1  22    4.72    2.38
  -2  -1  23    5.92    2.43
  -2   1  23    5.57    2.57
  -2  -1  24   23.41    3.59
  -2   1  24   29.25    3.67
  -2  -1  25   22.31    3.55
  -2   1  25   23.49    3.56
  -2  -1  26   38.87    4.27
  -2   1  26   28.40    4.28
  -2   1  27    8.71    2.90
  -2  -1  27    7.82    2.92
  -2   1  28   -1.12    2.90
  -2  -1  28    2.55    2.86
  -2   1  29   11.36    3.35
  -2  -1  29   14.65    3.46
  -2   1  30    6.74    3.30
  -2  -1  30   13.33    3.46
  -2   1  31    9.36    3.49
  -2  -1  31    8.91    3.39
  -2  -1  32   22.36    4.09
  -2   1  32   18.23    4.07
  -2  -1  33   11.16    3.75
  -2   1  33    3.62    3.49
  -2   1  34    8.54    3.63
  -2  -1  34    9.28    4.02
  -2   1  35   17.95    4.40
  -2  -1  35   21.94    4.54
  -2   1  36   41.12    5.76
  -2  -1  36   35.85    5.61
  -2   2 -35    6.46    4.66
  -2  -2 -35    6.90    4.52
  -2  -2 -34    0.91    4.16
  -2   2 -34    0.94    4.34
  -2  -2 -33    6.07    3.89
  -2   2 -33    6.60    4.28
  -2  -2 -32    6.11    4.17
  -2   2 -32   18.58    4.64
  -2  -2 -31    4.80    3.81
  -2   2 -31    4.21    3.97
  -2  -2 -30    1.28    3.59
  -2   2 -30   -3.23    4.05
  -2   2 -29    2.86    3.73
  -2  -2 -29    9.04    3.83
  -2   2 -28    0.50    3.34
  -2  -2 -28   -0.23    3.33
  -2  -2 -27    4.46    3.41
  -2   2 -27    3.58    3.55
  -2   2 -26    8.13    3.51
  -2  -2 -26   11.24    3.42
  -2   2 -25   18.56    3.79
  -2  -2 -25   15.86    3.60
  -2   2 -25   14.50    2.61
  -2  -2 -24   27.47    4.33
  -2   2 -24   28.66    4.50
  -2   2 -24   35.11    3.55
  -2  -2 -23    1.45    2.63
  -2   2 -23    2.70    3.08
  -2   2 -23    4.25    1.98
  -2  -2 -22   11.90    3.08
  -2   2 -22   14.72    3.32
  -2  -2 -22   15.62    2.09
  -2   2 -22   17.21    2.48
  -2   2 -21   36.09    4.30
  -2  -2 -21   32.72    3.08
  -2   2 -21   29.91    3.36
  -2   2 -20   32.31    4.20
  -2  -2 -20   35.76    3.17
  -2   2 -20   30.56    3.40
  -2   2 -19  116.04   10.19
  -2   2 -19  121.09    9.62
  -2  -2 -19  119.22    9.43
  -2   2 -18  155.68   12.34
  -2  -2 -18  144.25   11.59
  -2   2 -18  152.62   11.80
  -2   2 -17   52.17    4.97
  -2   2 -17   47.20    4.11
  -2  -2 -17   49.56    4.07
  -2   2 -17   45.97    4.29
  -2   2 -16   38.26    3.46
  -2  -2 -16   36.51    3.16
  -2   2 -16   37.14    4.05
  -2   2 -16   35.50    3.22
  -2   2 -15   30.88    3.05
  -2  -2 -15   28.97    3.51
  -2  -2 -15   32.48    2.76
  -2   2 -15   30.62    3.60
  -2   2 -15   31.65    2.83
  -2   2 -14   38.43    3.49
  -2  -2 -14   37.30    3.83
  -2  -2 -14   38.00    3.19
  -2   2 -14   40.20    4.05
  -2   2 -14   37.19    3.26
  -2   2 -13  152.47   11.61
  -2  -2 -13  148.89   11.40
  -2  -2 -13  126.05   11.83
  -2   2 -13  151.29   11.45
  -2  -2 -12  476.33   35.32
  -2   2 -12  464.24   35.16
  -2   2 -12  475.77   35.31
  -2  -2 -12  432.06   35.51
  -2  -2 -12  455.52   35.11
  -2  -2 -11  449.57   33.21
  -2   2 -11  435.86   33.05
  -2   2 -11  445.01   33.21
  -2  -2 -11  434.06   33.01
  -2  -2 -11  388.49   33.36
  -2  -2 -10   35.27    3.23
  -2   2 -10   34.95    2.95
  -2  -2 -10   37.00    3.57
  -2  -2 -10   35.24    2.89
  -2   2 -10   37.06    3.25
  -2  -2  -9  199.12   15.11
  -2  -2  -9  193.80   14.89
  -2   2  -9  209.41   15.14
  -2   2  -9  193.18   14.92
  -2  -2  -9  182.74   15.26
  -2  -2  -8   20.30    2.52
  -2  -2  -8   24.96    2.32
  -2   2  -8   21.63    1.93
  -2   2  -8   22.33    2.36
  -2   2  -7   22.15    2.21
  -2   2  -7   21.32    2.68
  -2  -2  -7   21.06    2.16
  -2   2  -7   19.62    1.77
  -2  -2  -7   20.62    2.35
  -2   2  -6    4.92    0.85
  -2  -2  -6    5.46    1.34
  -2  -2  -6    3.71    1.49
  -2   2  -6    4.91    1.93
  -2   2  -6    3.87    1.44
  -2  -2  -5  275.56   20.61
  -2   2  -5  261.53   20.56
  -2  -2  -5  239.04   20.52
  -2  -2  -4   40.19    3.09
  -2  -2  -4   31.43    3.03
  -2   2  -4   31.12    3.55
  -2   2  -4   29.58    3.06
  -2   2  -3 1352.13   94.83
  -2   2  -3 1097.34   94.63
  -2  -2  -3 1363.27   94.69
  -2  -2  -3 1249.20   94.63
  -2  -2  -2   84.45    6.38
  -2   2  -2   78.79    6.28
  -2   2  -2   76.48    6.52
  -2   2  -2   81.88    6.73
  -2   2  -1 6237.26  480.26
  -2   2  -1 6269.48  480.36
  -2  -2  -1 6490.07  480.28
  -2   2   0    4.74    1.12
  -2  -2   0    4.07    1.02
  -2  -2   0    1.60    0.99
  -2   2   0    1.13    1.50
  -2  -2   0    4.39    1.70
  -2  -2   1 6146.24  436.14
  -2  -2   1 5921.45  436.02
  -2   2   1 6125.15  436.02
  -2   2   1 6100.71  436.12
  -2   2   1 4756.70  436.04
  -2  -2   1 5672.69  435.98
  -2  -2   2   70.56    6.11
  -2   2   2   76.73    6.24
  -2   2   2   68.11    6.27
  -2  -2   2   87.24    6.37
  -2   2   2   84.68    6.17
  -2   2   3 1316.32   95.66
  -2  -2   3 1379.08   95.78
  -2   2   3 1197.05   95.68
  -2  -2   3 1261.64   95.64
  -2   2   3 1158.46   95.71
  -2   2   4   47.17    3.81
  -2  -2   4   53.65    4.05
  -2   2   4   37.99    3.88
  -2  -2   4   42.59    3.75
  -2   2   4   41.79    3.79
  -2   2   5  248.57   18.84
  -2   2   5  254.78   18.88
  -2  -2   5  232.66   18.81
  -2  -2   6    2.30    0.70
  -2  -2   6    4.09    1.33
  -2   2   6    1.76    1.43
  -2   2   6    3.58    1.23
  -2  -2   7   17.38    1.84
  -2  -2   7   14.69    1.45
  -2   2   7   12.78    1.83
  -2   2   7   15.21    1.98
  -2   2   8   20.65    2.17
  -2   2   8   21.20    2.32
  -2  -2   8   18.87    1.78
  -2  -2   8   17.83    2.15
  -2  -2   9  147.29   11.31
  -2   2   9  149.07   11.59
  -2  -2   9  136.43   11.58
  -2   2   9  153.52   11.51
  -2  -2  10   18.29    2.46
  -2   2  10   17.33    2.14
  -2  -2  10   19.52    1.87
  -2   2  10   20.66    2.38
  -2  -2  11  422.16   32.51
  -2   2  11  449.97   32.66
  -2  -2  11  407.83   32.74
  -2  -2  12  345.92   26.60
  -2  -2  12  343.31   26.34
  -2  -2  13  191.80   15.36
  -2  -2  13  197.84   15.11
  -2  -2  14   27.45    2.83
  -2  -2  14   21.01    2.30
  -2  -2  15   29.32    3.14
  -2  -2  15   27.19    2.65
  -2   2  16   34.75    3.64
  -2  -2  16   34.52    3.55
  -2   2  17   59.12    5.38
  -2  -2  17   59.02    5.32
  -2   2  18  114.42    9.12
  -2  -2  18  103.95    9.02
  -2   2  19  130.28   10.48
  -2  -2  19  122.87   10.40
  -2   2  20   48.49    4.79
  -2  -2  20   46.00    4.70
  -2   2  21   17.46    2.97
  -2  -2  21   18.78    2.88
  -2   2  22   14.88    2.86
  -2  -2  22   16.13    2.82
  -2   2  23    4.32    2.65
  -2  -2  23    6.51    2.48
  -2   2  24   36.67    4.26
  -2  -2  24   35.90    4.23
  -2   2  25   24.54    3.75
  -2  -2  25   30.44    3.82
  -2  -2  26    6.34    2.71
  -2   2  26    6.97    2.81
  -2  -2  27    1.05    2.63
  -2   2  27    5.55    2.91
  -2  -2  28    1.66    2.89
  -2   2  28    3.36    2.80
  -2   2  29    5.89    3.11
  -2  -2  29    2.88    2.97
  -2   2  30    5.75    3.15
  -2  -2  30    5.85    3.18
  -2   2  31    2.37    3.30
  -2  -2  31    5.04    3.39
  -2  -2  32    5.70    3.57
  -2   2  32   11.02    3.72
  -2  -2  33    5.47    3.56
  -2   2  33    6.07    3.65
  -2  -2  34   -3.35    3.67
  -2   2  34    3.88    3.80
  -2  -2  35   -1.25    3.91
  -2   2  35   10.21    3.99
  -2  -2  36    6.73    4.23
  -2   2  36    7.40    3.89
  -2  -2  37   10.41    4.58
  -2   3 -35   28.75    5.76
  -2   3 -34   12.12    4.78
  -2  -3 -34   13.32    4.66
  -2   3 -33   -1.80    4.21
  -2  -3 -33    3.20    4.03
  -2   3 -32    2.30    4.01
  -2  -3 -32   16.44    4.42
  -2   3 -31   28.88    4.98
  -2  -3 -31   26.26    4.93
  -2   3 -30   10.66    4.11
  -2  -3 -30    7.93    3.68
  -2   3 -29   10.29    4.16
  -2  -3 -29   10.01    3.73
  -2   3 -28    9.62    3.79
  -2  -3 -28    8.35    3.56
  -2   3 -27    8.51    3.81
  -2   3 -27    6.73    2.53
  -2  -3 -27    7.25    3.45
  -2   3 -26   28.70    4.59
  -2   3 -26   28.84    3.55
  -2  -3 -26   27.48    4.34
  -2   3 -25   17.54    2.82
  -2   3 -25   15.47    3.97
  -2  -3 -25   18.69    3.67
  -2   3 -24   36.66    4.75
  -2  -3 -24   32.56    4.45
  -2   3 -24   34.45    3.81
  -2   3 -23   11.47    2.34
  -2   3 -23   11.54    3.38
  -2   3 -22   19.60    2.85
  -2   3 -22   26.00    3.97
  -2  -3 -21   88.37    7.15
  -2   3 -21   88.02    8.13
  -2   3 -21   88.56    7.45
  -2  -3 -20  145.59   11.61
  -2   3 -20  160.60   12.54
  -2   3 -20  148.81   11.89
  -2  -3 -19   89.37    7.19
  -2   3 -19   92.95    8.12
  -2   3 -19   89.82    7.51
  -2   3 -18  170.45   13.23
  -2   3 -18  165.74   12.69
  -2  -3 -18  157.74   12.39
  -2   3 -18  153.83   12.43
  -2   3 -17   59.31    5.24
  -2  -3 -17   50.21    4.97
  -2   3 -17   55.05    4.61
  -2  -3 -17   50.14    4.23
  -2   3 -17   48.31    4.27
  -2   3 -16   49.78    5.03
  -2  -3 -16   53.10    4.90
  -2   3 -16   52.88    4.57
  -2  -3 -16   50.02    4.17
  -2   3 -16   51.33    4.24
  -2   3 -15   72.06    6.51
  -2  -3 -15   66.30    6.38
  -2   3 -15   70.22    6.11
  -2   3 -15   73.48    5.81
  -2  -3 -15   74.35    5.74
  -2   3 -14   62.15    5.51
  -2   3 -14   59.97    4.72
  -2  -3 -14   50.95    5.25
  -2  -3 -14   56.07    4.65
  -2   3 -14   64.58    5.04
  -2   3 -13  121.49    9.71
  -2   3 -13  116.26    9.08
  -2  -3 -13  111.70    9.55
  -2  -3 -13  116.21    9.02
  -2   3 -13  121.58    9.36
  -2   3 -12  409.87   32.51
  -2  -3 -12  418.68   31.99
  -2  -3 -12  398.91   32.40
  -2   3 -12  422.97   32.04
  -2   3 -12  444.80   32.28
  -2   3 -11   84.81    6.83
  -2  -3 -11   83.09    6.43
  -2  -3 -11   75.58    6.96
  -2   3 -11   85.26    6.50
  -2  -3 -10   34.15    3.02
  -2   3 -10   39.80    3.11
  -2   3 -10   43.79    3.62
  -2  -3 -10   40.44    3.03
  -2  -3 -10   39.32    3.71
  -2  -3 -10   41.70    3.53
  -2  -3  -9  144.50   12.19
  -2  -3  -9  156.29   12.11
  -2   3  -9  153.94   11.83
  -2   3  -9  165.63   12.17
  -2  -3  -8  180.15   15.18
  -2  -3  -8  219.41   15.17
  -2   3  -8  187.62   14.85
  -2   3  -8  227.23   15.21
  -2  -3  -7   62.31    5.64
  -2  -3  -7   71.05    5.61
  -2   3  -7   71.55    5.68
  -2  -3  -6   45.40    4.23
  -2  -3  -6   49.61    4.19
  -2   3  -6   52.21    4.28
  -2   3  -5  149.98   11.79
  -2   3  -5  154.38   12.05
  -2  -3  -5  142.41   11.74
  -2  -3  -5  155.81   11.76
  -2   3  -4  267.02   21.24
  -2  -3  -4  267.51   21.23
  -2  -3  -4  270.17   21.19
  -2   3  -4  325.64   21.55
  -2   3  -3   94.97    6.98
  -2  -3  -3   84.50    6.54
  -2   3  -3   78.40    6.65
  -2  -3  -3   85.74    6.69
  -2  -3  -3   79.94    6.33
  -2   3  -2  596.14   53.46
  -2  -3  -2  729.44   53.19
  -2  -3  -2  760.71   53.28
  -2  -3  -2  759.68   53.41
  -2   3  -2  664.84   53.18
  -2   3  -2  657.52   53.37
  -2  -3  -1  598.28   43.96
  -2  -3  -1  607.26   43.99
  -2   3  -1  615.54   43.96
  -2   3   0  251.61   20.23
  -2   3   0  273.46   20.03
  -2  -3   0  249.63   20.02
  -2  -3   0  266.34   20.00
  -2   3   1  909.26   68.61
  -2  -3   1  858.57   68.60
  -2  -3   1  897.16   68.52
  -2   3   1  943.33   68.74
  -2  -3   1  991.82   68.81
  -2   3   1  884.19   68.74
  -2   3   2  731.81   60.90
  -2   3   2  802.53   60.95
  -2  -3   2  796.76   60.82
  -2   3   2  816.94   60.83
  -2  -3   2  855.27   60.98
  -2   3   3   67.35    4.77
  -2   3   3   41.63    4.90
  -2   3   3   46.95    4.87
  -2  -3   3   66.44    4.78
  -2   3   4  213.41   14.68
  -2  -3   4  198.45   14.64
  -2   3   5  154.93   12.61
  -2  -3   5  160.16   12.59
  -2   3   5  168.66   12.60
  -2  -3   6   54.49    4.70
  -2   3   6   60.11    4.74
  -2   3   6   52.02    4.71
  -2  -3   7   82.51    6.35
  -2  -3   7   76.59    6.64
  -2   3   7   82.26    6.67
  -2   3   7   87.04    6.68
  -2  -3   8  256.13   19.55
  -2  -3   8  258.62   19.89
  -2   3   8  243.86   19.79
  -2   3   8  271.20   19.81
  -2   3   9  159.38   11.98
  -2  -3   9  148.44   11.72
  -2   3   9  153.50   12.00
  -2  -3   9  158.16   12.12
  -2   3  10   22.77    2.45
  -2   3  10   26.00    2.64
  -2  -3  10   28.70    2.84
  -2  -3  10   20.36    2.08
  -2  -3  11   97.77    8.10
  -2  -3  11   99.42    7.70
  -2   3  11   96.54    8.02
  -2  -3  12  480.52   37.55
  -2  -3  12  492.79   37.27
  -2  -3  13   69.96    5.87
  -2  -3  13   79.56    6.31
  -2  -3  14   84.87    6.73
  -2  -3  14   83.23    7.08
  -2  -3  15  120.46    9.50
  -2  -3  15  120.89    9.84
  -2  -3  16   34.13    3.59
  -2  -3  17   32.10    3.45
  -2   3  17   28.46    3.40
  -2  -3  18  192.82   15.45
  -2   3  18  194.95   15.45
  -2  -3  19  101.57    8.87
  -2   3  19  109.32    8.90
  -2  -3  20  101.33    8.78
  -2   3  20  104.49    8.79
  -2  -3  21   96.55    8.58
  -2   3  21  103.88    8.66
  -2   3  22   18.33    3.07
  -2  -3  22   14.38    2.90
  -2   3  23    5.21    2.58
  -2  -3  23    5.35    2.52
  -2   3  24   44.28    4.87
  -2  -3  24   47.58    4.92
  -2  -3  25   22.45    3.56
  -2   3  25   23.14    3.61
  -2  -3  26   18.70    3.31
  -2   3  26   16.98    3.42
  -2   3  27    4.18    3.02
  -2  -3  27    9.41    2.97
  -2   3  28    3.59    2.90
  -2  -3  28    3.00    2.92
  -2   3  29   11.42    3.42
  -2  -3  29   14.28    3.47
  -2   3  30    6.82    3.25
  -2  -3  30    5.97    3.18
  -2   3  31   12.79    3.68
  -2  -3  31   12.85    3.76
  -2   3  32   13.74    3.87
  -2  -3  32   16.93    4.03
  -2   3  33    8.68    3.61
  -2  -3  33    0.23    3.53
  -2   3  34   11.27    3.99
  -2  -3  34    7.72    3.90
  -2   3  35   20.13    4.54
  -2  -3  35   23.10    4.79
  -2  -3  36   34.48    5.50
  -2  -3  37   34.43    5.76
  -2   4 -35    7.77    4.79
  -2   4 -34   20.53    5.16
  -2  -4 -34   25.21    5.17
  -2   4 -33   -0.30    4.10
  -2  -4 -33    2.91    4.09
  -2   4 -32   14.20    4.51
  -2  -4 -32   12.52    4.34
  -2   4 -31    8.92    4.27
  -2  -4 -31    5.83    3.77
  -2   4 -30   18.82    4.32
  -2  -4 -30    9.95    3.93
  -2   4 -29    2.84    3.54
  -2  -4 -29    0.73    3.42
  -2   4 -28    9.01    2.73
  -2   4 -28    1.98    3.57
  -2  -4 -28    6.26    3.39
  -2   4 -27    2.43    2.46
  -2   4 -27    2.62    3.47
  -2  -4 -27    9.98    3.41
  -2   4 -26    2.20    2.41
  -2   4 -26   -0.46    3.39
  -2  -4 -26    7.63    3.18
  -2   4 -25    1.62    2.35
  -2   4 -25   -2.41    3.46
  -2   4 -24   55.70    5.29
  -2   4 -24   52.31    6.04
  -2   4 -23   15.78    2.78
  -2   4 -23   19.79    3.66
  -2   4 -22   22.93    3.15
  -2   4 -22   26.14    3.93
  -2   4 -21   73.72    6.84
  -2   4 -21   92.59    7.62
  -2   4 -20  124.01   10.08
  -2  -4 -20  111.96    9.06
  -2   4 -20  116.68    9.46
  -2  -4 -19  105.23    9.45
  -2   4 -19  122.74    9.70
  -2  -4 -19  108.93    8.72
  -2   4 -19  112.76    9.14
  -2  -4 -18  258.77   21.67
  -2  -4 -18  273.09   21.10
  -2   4 -18  288.19   21.45
  -2   4 -18  281.40   21.86
  -2  -4 -17   19.76    1.92
  -2   4 -17   18.16    3.13
  -2   4 -17   18.98    1.99
  -2   4 -17   20.04    2.56
  -2  -4 -17   19.73    2.98
  -2  -4 -16   23.45    3.12
  -2  -4 -16   25.04    2.33
  -2  -4 -16   25.59    2.28
  -2   4 -16   26.74    2.37
  -2   4 -16   26.61    3.42
  -2   4 -16   24.86    2.91
  -2  -4 -15  122.83   10.21
  -2   4 -15  130.56   10.24
  -2   4 -15  145.83   11.00
  -2  -4 -15  132.18   10.79
  -2  -4 -15  131.98   10.19
  -2   4 -15  148.61   10.64
  -2   4 -14   84.05    6.53
  -2  -4 -14   85.17    6.48
  -2  -4 -14   74.11    6.50
  -2  -4 -14   78.88    7.06
  -2   4 -14   90.82    7.29
  -2   4 -14   91.93    6.96
  -2   4 -13  135.76   10.21
  -2  -4 -13  132.25   10.15
  -2  -4 -13  124.92   10.17
  -2  -4 -13  127.84   10.67
  -2   4 -13  146.21   10.91
  -2   4 -13  138.01   10.55
  -2   4 -12  491.63   38.05
  -2  -4 -12  479.20   38.03
  -2  -4 -12  504.39   38.01
  -2  -4 -12  500.62   38.47
  -2   4 -12  563.57   38.40
  -2   4 -12  542.42   38.64
  -2  -4 -11  332.43   26.48
  -2  -4 -11  319.44   26.05
  -2  -4 -11  342.85   26.03
  -2   4 -11  399.57   26.47
  -2   4 -11  386.56   26.72
  -2   4 -11  352.40   26.09
  -2   4 -10  117.72    8.79
  -2   4 -10  106.88    8.33
  -2  -4 -10  102.56    8.78
  -2   4 -10  117.36    9.10
  -2  -4  -9   53.43    4.88
  -2   4  -9   58.88    4.90
  -2  -4  -8  513.55   38.95
  -2  -4  -8  474.42   38.96
  -2   4  -8  544.35   39.01
  -2  -4  -7   92.05    7.43
  -2  -4  -7   87.37    7.43
  -2   4  -7   98.25    7.53
  -2  -4  -6  348.60   26.28
  -2  -4  -6  328.59   26.24
  -2   4  -6  352.62   26.31
  -2  -4  -5   53.01    4.44
  -2  -4  -5   49.49    4.33
  -2   4  -5   53.69    4.53
  -2  -4  -4   87.96    7.34
  -2  -4  -4   92.39    7.26
  -2   4  -4   92.47    7.41
  -2   4  -3   18.00    2.50
  -2  -4  -3   25.49    2.61
  -2  -4  -3   21.86    1.82
  -2   4  -3   20.59    2.95
  -2  -4  -3   21.13    2.13
  -2  -4  -2 1049.03   73.52
  -2   4  -2  954.85   73.26
  -2  -4  -2  930.19   73.35
  -2  -4  -2  964.25   73.28
  -2   4  -2 1004.36   73.53
  -2  -4  -1  510.48   37.63
  -2  -4  -1  462.72   37.83
  -2   4  -1  507.38   37.62
  -2   4  -1  444.46   37.87
  -2  -4  -1  494.09   37.65
  -2  -4   0 8456.48  636.48
  -2   4   0 8372.69  636.50
  -2   4   0 7915.39  636.72
  -2  -4   0 8511.01  636.52
  -2   4   0 8500.19  636.69
  -2  -4   1  580.86   43.01
  -2   4   1  555.14   43.31
  -2   4   1  509.17   43.25
  -2  -4   1  580.04   43.12
  -2   4   1  557.96   43.09
  -2   4   2  745.15   57.97
  -2   4   2  756.05   57.95
  -2  -4   2  742.22   57.82
  -2   4   2  785.97   57.81
  -2   4   3   36.27    3.39
  -2  -4   3   36.90    3.12
  -2   4   3   35.03    3.13
  -2   4   4   74.14    7.04
  -2  -4   4   92.45    7.00
  -2   4   4   92.11    6.99
  -2   4   5   25.00    2.74
[truncated: 883,466 more chars]
