# Supplementary material for: Dual Circularly Polarized Luminescence from Chiral Boron‐Embedded Polycyclic Aromatic Hydrocarbons
Source: Angew Chem Int Ed Engl. 2025 Dec 21;65(10):e22746. doi: 10.1002/anie.202522746 (PMC12955512; doi:10.1002/anie.202522746)
Supplement: Supplementary file 2 — Supporting Information [file ANIE-65-e22746-s001.zip › 1-rac.cif]

 
data_1-rac
 
_audit_creation_method            'SHELXL-2018/1'
_shelx_SHELXL_version_number      '2018/1'
_chemical_name_systematic         ?
_chemical_name_common             ?
_chemical_melting_point           ?
_chemical_formula_moiety          ?
_chemical_formula_sum
 'C35 H26 B O P' 
_chemical_formula_weight          504.34

loop_
 _atom_type_symbol
 _atom_type_description
 _atom_type_scat_dispersion_real
 _atom_type_scat_dispersion_imag
 _atom_type_scat_source
 'C'  'C'   0.0000   0.0000
 'International Tables Vol C Tables 4.2.6.8 and 6.1.1.4'
 'H'  'H'   0.0000   0.0000
 'International Tables Vol C Tables 4.2.6.8 and 6.1.1.4'
 'O'  'O'   0.0000   0.0000
 'International Tables Vol C Tables 4.2.6.8 and 6.1.1.4'
 'B'  'B'   0.0000   0.0000
 'International Tables Vol C Tables 4.2.6.8 and 6.1.1.4'
 'P'  'P'   0.0000   0.0000
 'International Tables Vol C Tables 4.2.6.8 and 6.1.1.4'
 
_space_group_crystal_system       monoclinic
_space_group_IT_number            14
_space_group_name_H-M_alt         'P 21/n'
_space_group_name_Hall            '-P 2yn'
 
_shelx_space_group_comment
;
The symmetry employed for this shelxl refinement is uniquely defined
by the following loop, which should always be used as a source of
symmetry information in preference to the above space-group names.
They are only intended as comments.
;
 
loop_
 _space_group_symop_operation_xyz
 'x, y, z'
 '-x+1/2, y+1/2, -z+1/2'
 '-x, -y, -z'
 'x-1/2, -y-1/2, z-1/2'
 
_cell_length_a                    22.4394(3)
_cell_length_b                    10.5302(2)
_cell_length_c                    23.0649(4)
_cell_angle_alpha                 90
_cell_angle_beta                  103.472(2)
_cell_angle_gamma                 90
_cell_volume                      5300.07(16)
_cell_formula_units_Z             8
_cell_measurement_temperature     100(2)
_cell_measurement_reflns_used     33501
_cell_measurement_theta_min       1.5520
_cell_measurement_theta_max       19.2090
 
_exptl_crystal_description        plate
_exptl_crystal_colour             colorless
_exptl_crystal_density_meas       ?
_exptl_crystal_density_method     ?
_exptl_crystal_density_diffrn     1.264          
_exptl_crystal_F_000              2112
_exptl_transmission_factor_min    ?
_exptl_transmission_factor_max    ?
_exptl_crystal_size_max           ?
_exptl_crystal_size_mid           ?
_exptl_crystal_size_min           ?
_exptl_absorpt_coefficient_mu     0.000
_shelx_estimated_absorpt_T_min    ?
_shelx_estimated_absorpt_T_max    ?
_exptl_absorpt_correction_type    ?
_exptl_absorpt_correction_T_min   ?
_exptl_absorpt_correction_T_max   ?
_exptl_absorpt_process_details    ?
_exptl_absorpt_special_details    ?
_diffrn_ambient_temperature       100(2)
_diffrn_radiation_wavelength      0.4139
_diffrn_radiation_type            synchrotron
_diffrn_source                    synchrotron
_diffrn_measurement_device_type   'esperanto-CrysAlisPro-abstract goniometer imported esperanto images'
_diffrn_measurement_method        ?
_diffrn_detector_area_resol_mean  ?
_diffrn_reflns_number             118005
_diffrn_reflns_av_unetI/netI      0.0354
_diffrn_reflns_av_R_equivalents   0.0721
_diffrn_reflns_limit_h_min        -29
_diffrn_reflns_limit_h_max        29
_diffrn_reflns_limit_k_min        -13
_diffrn_reflns_limit_k_max        13
_diffrn_reflns_limit_l_min        -29
_diffrn_reflns_limit_l_max        29
_diffrn_reflns_theta_min          1.545
_diffrn_reflns_theta_max          15.591
_diffrn_reflns_theta_full         14.379
_diffrn_measured_fraction_theta_max   0.999
_diffrn_measured_fraction_theta_full  0.999
_diffrn_reflns_Laue_measured_fraction_max    0.999
_diffrn_reflns_Laue_measured_fraction_full   0.999
_diffrn_reflns_point_group_measured_fraction_max   0.999
_diffrn_reflns_point_group_measured_fraction_full  0.999
_reflns_number_total              12146
_reflns_number_gt                 11290
_reflns_threshold_expression      'I > 2\s(I)'
_reflns_Friedel_coverage          0.000
_reflns_Friedel_fraction_max      .
_reflns_Friedel_fraction_full     .
 
_reflns_special_details
;
 Reflections were merged by SHELXL according to the crystal
 class for the calculation of statistics and refinement.
 
 _reflns_Friedel_fraction is defined as the number of unique
 Friedel pairs measured divided by the number that would be
 possible theoretically, ignoring centric projections and
 systematic absences.
;
 
_computing_data_collection        ?
_computing_cell_refinement        ?
_computing_data_reduction         ?
_computing_structure_solution     ?
_computing_structure_refinement 'SHELXL-2018/1 (Sheldrick, 2018)'
_computing_molecular_graphics     ?
_computing_publication_material   ?
_refine_special_details           ?
_refine_ls_structure_factor_coef  Fsqd
_refine_ls_matrix_type            full
_refine_ls_weighting_scheme       calc
_refine_ls_weighting_details
'w=1/[\s^2^(Fo^2^)+(0.0588P)^2^+4.0862P] where P=(Fo^2^+2Fc^2^)/3'
_atom_sites_solution_primary      ?
_atom_sites_solution_secondary    ?
_atom_sites_solution_hydrogens    geom
_refine_ls_hydrogen_treatment     mixed
_refine_ls_extinction_method      none
_refine_ls_extinction_coef        .
_refine_ls_number_reflns          12146
_refine_ls_number_parameters      726
_refine_ls_number_restraints      0
_refine_ls_R_factor_all           0.0733
_refine_ls_R_factor_gt            0.0675
_refine_ls_wR_factor_ref          0.1641
_refine_ls_wR_factor_gt           0.1602
_refine_ls_goodness_of_fit_ref    1.185
_refine_ls_restrained_S_all       1.185
_refine_ls_shift/su_max           0.001
_refine_ls_shift/su_mean          0.000
 
loop_
 _atom_site_label
 _atom_site_type_symbol
 _atom_site_fract_x
 _atom_site_fract_y
 _atom_site_fract_z
 _atom_site_U_iso_or_equiv
 _atom_site_adp_type
 _atom_site_occupancy
 _atom_site_site_symmetry_order  
 _atom_site_calc_flag
 _atom_site_refinement_flags_posn
 _atom_site_refinement_flags_adp
 _atom_site_refinement_flags_occupancy
 _atom_site_disorder_assembly
 _atom_site_disorder_group
P001 P 0.63660(2) 0.94272(5) 0.68952(2) 0.02815(13) Uani 1 1 d . . . . .
P002 P 0.70196(2) 0.53045(5) 0.33997(3) 0.03018(13) Uani 1 1 d . . . . .
O003 O 0.69214(6) 0.91584(15) 0.66269(7) 0.0307(3) Uani 1 1 d . . . . .
O004 O 0.66781(7) 0.50374(15) 0.27506(7) 0.0324(3) Uani 1 1 d . . . . .
C005 C 0.63041(9) 1.1055(2) 0.71043(9) 0.0298(4) Uani 1 1 d . . . . .
C006 C 0.70369(10) 0.7288(2) 0.59233(9) 0.0294(4) Uani 1 1 d . . . . .
C007 C 0.59957(10) 0.86832(19) 0.58017(9) 0.0288(4) Uani 1 1 d . . . . .
C008 C 0.64107(10) 0.8450(2) 0.75424(9) 0.0308(4) Uani 1 1 d . . . . .
C009 C 0.75699(9) 0.7099(2) 0.56954(9) 0.0292(4) Uani 1 1 d . . . . .
C00A C 0.57471(9) 0.9035(2) 0.62834(9) 0.0300(4) Uani 1 1 d . . . . .
C00B C 0.55787(10) 0.83842(19) 0.52609(10) 0.0311(4) Uani 1 1 d . . . . .
C00C C 0.72407(10) 0.6932(2) 0.35303(10) 0.0320(4) Uani 1 1 d . . . . .
C00D C 0.59178(10) 0.4573(2) 0.33648(10) 0.0321(4) Uani 1 1 d . . . . .
C00E C 0.66450(10) 1.1518(2) 0.76491(10) 0.0342(5) Uani 1 1 d . . . . .
H1 H 0.689392 1.095837 0.792662 0.041 Uiso 1 1 calc R U . . .
C00F C 0.70335(10) 0.9693(2) 0.55668(10) 0.0315(4) Uani 1 1 d . . . . .
C00G C 0.75647(10) 0.9415(2) 0.53570(9) 0.0314(4) Uani 1 1 d . . . . .
C00H C 0.51165(10) 0.9102(2) 0.62530(10) 0.0332(5) Uani 1 1 d . . . . .
H2 H 0.496781 0.935339 0.658896 0.040 Uiso 1 1 calc R U . . .
C00I C 0.64483(10) 0.4910(2) 0.37904(10) 0.0316(4) Uani 1 1 d . . . . .
C00J C 0.49518(10) 0.8442(2) 0.52299(10) 0.0350(5) Uani 1 1 d . . . . .
H3 H 0.467322 0.823846 0.486426 0.042 Uiso 1 1 calc R U . . .
C00K C 0.78402(10) 0.8138(2) 0.54240(9) 0.0327(5) Uani 1 1 d . . . . .
C00L C 0.7868(11) 0.595(2) 0.5737(9) 0.037(4) Uani 0.412(6) 1 d . . P A 2
H54 H 0.824434 0.585562 0.561960 0.044 Uiso 0.412(6) 1 calc R U P A 2
C00M C 0.53903(11) 0.4269(2) 0.35708(11) 0.0356(5) Uani 1 1 d . . . . .
C00N C 0.67961(10) 0.6237(2) 0.61540(11) 0.0351(5) Uani 1 1 d . . . . .
H4 H 0.643792 0.634870 0.630126 0.042 Uiso 1 1 calc R U . . .
C00O C 0.66184(11) 1.2801(2) 0.77832(11) 0.0397(5) Uani 1 1 d . . . . .
H5 H 0.685158 1.311924 0.815208 0.048 Uiso 1 1 calc R U . . .
C00P C 0.75768(11) 0.4843(2) 0.59733(11) 0.0378(5) Uani 1 1 d . . . . .
H6 H 0.776599 0.403130 0.600300 0.045 Uiso 1 1 calc R U . A 1
C00Q C 0.68461(11) 0.7483(2) 0.76642(11) 0.0365(5) Uani 1 1 d . . . . .
H7 H 0.713081 0.738175 0.742061 0.044 Uiso 1 1 calc R U . . .
C00R C 0.59318(11) 1.1883(2) 0.67017(11) 0.0374(5) Uani 1 1 d . . . . .
H8 H 0.569771 1.157089 0.633187 0.045 Uiso 1 1 calc R U . . .
C00S C 0.47187(10) 0.8790(2) 0.57203(11) 0.0356(5) Uani 1 1 d . . . . .
H9 H 0.428864 0.881195 0.568613 0.043 Uiso 1 1 calc R U . . .
C00T C 0.70545(11) 0.5021(2) 0.61804(11) 0.0379(5) Uani 1 1 d . . . . .
H10 H 0.687204 0.432899 0.633893 0.045 Uiso 1 1 calc R U . . .
C00U C 0.76963(10) 0.4335(2) 0.35846(11) 0.0378(5) Uani 1 1 d . . . . .
C00V C 0.58980(10) 0.3199(2) 0.23720(11) 0.0376(5) Uani 1 1 d . . . . .
C00W C 0.68522(11) 0.7769(2) 0.37380(11) 0.0376(5) Uani 1 1 d . . . . .
H11 H 0.649459 0.745255 0.384228 0.045 Uiso 1 1 calc R U . . .
C00X C 0.64785(11) 0.4961(2) 0.44042(11) 0.0363(5) Uani 1 1 d . . . . .
H12 H 0.684747 0.518405 0.468131 0.044 Uiso 1 1 calc R U . . .
C00Y C 0.59926(11) 0.8599(2) 0.79014(10) 0.0371(5) Uani 1 1 d . . . . .
H13 H 0.570055 0.926816 0.782685 0.044 Uiso 1 1 calc R U . . .
C00Z C 0.59497(13) 0.4674(2) 0.45921(11) 0.0416(5) Uani 1 1 d . . . . .
H14 H 0.595306 0.470186 0.500455 0.050 Uiso 1 1 calc R U . . .
C010 C 0.7830(7) 1.0420(13) 0.5064(8) 0.038(4) Uani 0.588(6) 1 d . . P A 1
H49 H 0.819314 1.026363 0.493007 0.046 Uiso 0.588(6) 1 calc R U P A 1
C011 C 0.60090(12) 0.7752(3) 0.83717(11) 0.0437(6) Uani 1 1 d . . . . .
H15 H 0.572191 0.783743 0.861375 0.052 Uiso 1 1 calc R U . . .
C012 C 0.55454(10) 0.5623(2) 0.22697(11) 0.0372(5) Uani 1 1 d . . . . .
C013 C 0.58097(12) 0.8033(2) 0.47189(10) 0.0379(5) Uani 1 1 d . . . . .
H16 H 0.547832 0.763552 0.442181 0.057 Uiso 1 1 calc R U . . .
H17 H 0.615182 0.743573 0.483342 0.057 Uiso 1 1 calc R U . . .
H18 H 0.594920 0.879974 0.454903 0.057 Uiso 1 1 calc R U . . .
C014 C 0.67828(12) 1.0911(2) 0.54672(11) 0.0394(5) Uani 1 1 d . . . . .
H19 H 0.642563 1.110194 0.560493 0.047 Uiso 1 1 calc R U . . .
C015 C 0.62536(11) 1.3614(2) 0.73811(12) 0.0424(5) Uani 1 1 d . . . . .
H20 H 0.624129 1.449129 0.747366 0.051 Uiso 1 1 calc R U . . .
C016 C 0.75036(13) 0.9517(3) 0.36361(12) 0.0459(6) Uani 1 1 d . . . . .
H21 H 0.758928 1.040165 0.366415 0.055 Uiso 1 1 calc R U . . .
C017 C 0.69858(12) 0.9059(2) 0.37928(12) 0.0432(6) Uani 1 1 d . . . . .
H22 H 0.672260 0.962185 0.393717 0.052 Uiso 1 1 calc R U . . .
C018 C 0.59047(12) 1.3161(2) 0.68428(12) 0.0436(6) Uani 1 1 d . . . . .
H23 H 0.564859 1.372240 0.657221 0.052 Uiso 1 1 calc R U . . .
C019 C 0.54695(12) 0.6832(3) 0.24976(13) 0.0449(6) Uani 1 1 d . . . . .
H24 H 0.568532 0.703242 0.289233 0.054 Uiso 1 1 calc R U . . .
C01A C 0.68646(12) 0.6661(2) 0.81442(11) 0.0425(6) Uani 1 1 d . . . . .
H25 H 0.716812 0.601574 0.823364 0.051 Uiso 1 1 calc R U . . .
C01B C 0.77715(11) 0.7404(2) 0.33854(11) 0.0399(5) Uani 1 1 d . . . . .
H26 H 0.804308 0.684395 0.325153 0.048 Uiso 1 1 calc R U . . .
C01C C 0.54150(12) 0.4346(2) 0.41792(12) 0.0412(5) Uani 1 1 d . . . . .
H27 H 0.505565 0.416963 0.431586 0.049 Uiso 1 1 calc R U . . .
C01D C 0.64411(13) 0.6791(2) 0.84868(11) 0.0447(6) Uani 1 1 d . . . . .
H28 H 0.644551 0.621508 0.880498 0.054 Uiso 1 1 calc R U . . .
C01E C 0.52262(11) 0.5347(3) 0.16804(11) 0.0440(6) Uani 1 1 d . . . . .
C01F C 0.81267(11) 0.4522(3) 0.41201(13) 0.0483(6) Uani 1 1 d . . . . .
H29 H 0.807775 0.519012 0.438193 0.058 Uiso 1 1 calc R U . . .
C01G C 0.75572(13) 1.1592(3) 0.49819(11) 0.0464(6) Uani 1 1 d . . . . .
H30 H 0.773325 1.223667 0.478692 0.056 Uiso 1 1 calc R U . A 1
C01H C 0.83639(12) 0.7904(3) 0.52158(12) 0.0466(6) Uani 1 1 d . . . . .
H50 H 0.854177 0.856117 0.502932 0.021(14) Uiso 0.588(6) 1 calc R . P A 1
H51 H 0.854623 0.708597 0.524088 0.007(17) Uiso 0.412(6) 1 calc R . P A 2
C01I C 0.70341(13) 1.1858(2) 0.51746(12) 0.0452(6) Uani 1 1 d . . . . .
H31 H 0.684779 1.267157 0.510932 0.054 Uiso 1 1 calc R U . . .
C01J C 0.55872(11) 0.3044(3) 0.17616(12) 0.0439(6) Uani 1 1 d . . . . .
C01K C 0.48205(11) 0.3849(3) 0.31306(13) 0.0446(6) Uani 1 1 d . . . . .
H32 H 0.447947 0.380331 0.332890 0.067 Uiso 1 1 calc R U . . .
H33 H 0.488860 0.301040 0.297382 0.067 Uiso 1 1 calc R U . . .
H34 H 0.472178 0.446083 0.280181 0.067 Uiso 1 1 calc R U . . .
C01L C 0.61412(12) 0.2131(3) 0.26915(13) 0.0467(6) Uani 1 1 d . . . . .
H35 H 0.634269 0.222311 0.309988 0.056 Uiso 1 1 calc R U . . .
C01M C 0.77749(12) 0.3362(2) 0.32003(13) 0.0447(6) Uani 1 1 d . . . . .
H36 H 0.747988 0.323221 0.283645 0.054 Uiso 1 1 calc R U . . .
C01N C 0.50907(13) 0.7748(3) 0.21677(15) 0.0557(7) Uani 1 1 d . . . . .
H37 H 0.505812 0.856436 0.233320 0.067 Uiso 1 1 calc R U . . .
C01O C 0.52898(12) 0.4096(3) 0.14067(12) 0.0471(6) Uani 1 1 d . . . . .
C01P C 0.78996(13) 0.8703(3) 0.34385(12) 0.0473(6) Uani 1 1 d . . . . .
H38 H 0.825805 0.902822 0.333928 0.057 Uiso 1 1 calc R U . . .
C01Q C 0.86353(13) 0.3704(3) 0.42656(15) 0.0595(8) Uani 1 1 d . . . . .
H39 H 0.892829 0.380835 0.463293 0.071 Uiso 1 1 calc R U . . .
C01R C 0.55692(12) 0.1816(3) 0.14920(14) 0.0543(7) Uani 1 1 d . . . . .
C01S C 0.58199(13) 0.0769(3) 0.18412(16) 0.0588(8) Uani 1 1 d . . . . .
H40 H 0.579468 -0.005115 0.166544 0.071 Uiso 1 1 calc R U . . .
C01T C 0.87115(13) 0.2756(3) 0.38816(17) 0.0603(9) Uani 1 1 d . . . . .
H41 H 0.905973 0.221637 0.398268 0.072 Uiso 1 1 calc R U . . .
C01U C 0.48260(13) 0.6297(4) 0.13601(14) 0.0590(8) Uani 1 1 d . . . . .
H42 H 0.459578 0.611438 0.096845 0.071 Uiso 1 1 calc R U . . .
C01V C 0.82890(13) 0.2579(3) 0.33524(16) 0.0555(8) Uani 1 1 d . . . . .
H43 H 0.834702 0.192162 0.308891 0.067 Uiso 1 1 calc R U . . .
B01W B 0.67405(11) 0.8675(2) 0.59343(10) 0.0286(5) Uani 1 1 d . . . . .
C01X C 0.47657(14) 0.7470(3) 0.16049(16) 0.0623(8) Uani 1 1 d . . . . .
H44 H 0.449758 0.808506 0.138168 0.075 Uiso 1 1 calc R U . . .
C01Y C 0.61003(14) 0.0913(3) 0.24320(16) 0.0569(7) Uani 1 1 d . . . . .
H45 H 0.626595 0.019701 0.266518 0.068 Uiso 1 1 calc R U . . .
B01Z B 0.59721(11) 0.4582(2) 0.26762(12) 0.0325(5) Uani 1 1 d . . . . .
C020 C 0.50436(15) 0.3892(4) 0.08011(14) 0.0646(9) Uani 1 1 d . . . . .
H46 H 0.486156 0.459184 0.056528 0.078 Uiso 1 1 calc R U . . .
C021 C 0.52936(17) 0.1711(4) 0.08570(17) 0.0738(10) Uani 1 1 d . . . . .
H47 H 0.528390 0.090618 0.066869 0.089 Uiso 1 1 calc R U . . .
C022 C 0.50491(19) 0.2736(5) 0.05256(17) 0.0807(11) Uani 1 1 d . . . . .
H48 H 0.488431 0.265377 0.010887 0.097 Uiso 1 1 calc R U . . .
C023 C 0.83920(19) 0.5649(4) 0.55421(18) 0.0407(11) Uani 0.588(6) 1 d . . P A 1
H52 H 0.859354 0.484924 0.559894 0.049 Uiso 0.588(6) 1 calc R U P A 1
C024 C 0.8644(2) 0.6610(6) 0.5288(2) 0.0482(12) Uani 0.588(6) 1 d . . P A 1
H53 H 0.900621 0.645637 0.515366 0.058 Uiso 0.588(6) 1 calc R U P A 1
C025 C 0.8365(3) 1.0179(7) 0.4886(3) 0.0479(18) Uani 0.412(6) 1 d . . P A 2
H55 H 0.853818 1.086185 0.471118 0.057 Uiso 0.412(6) 1 calc R U P A 2
C026 C 0.8629(3) 0.9025(9) 0.4946(3) 0.0526(19) Uani 0.412(6) 1 d . . P A 2
H56 H 0.899614 0.890675 0.481502 0.063 Uiso 0.412(6) 1 calc R U P A 2
C27 C 0.7823(9) 1.0347(19) 0.5089(11) 0.042(7) Uani 0.412(6) 1 d . . P A 2
C28 C 0.7818(6) 0.5814(13) 0.5730(6) 0.030(3) Uani 0.588(6) 1 d . . P A 1
 
loop_
 _atom_site_aniso_label
 _atom_site_aniso_U_11
 _atom_site_aniso_U_22
 _atom_site_aniso_U_33
 _atom_site_aniso_U_23
 _atom_site_aniso_U_13
 _atom_site_aniso_U_12
P001 0.0267(3) 0.0290(3) 0.0292(3) 0.0013(2) 0.0073(2) 0.0012(2)
P002 0.0264(3) 0.0294(3) 0.0347(3) 0.0020(2) 0.0072(2) -0.0008(2)
O003 0.0266(7) 0.0347(8) 0.0307(7) 0.0016(6) 0.0066(6) 0.0017(6)
O004 0.0275(7) 0.0353(8) 0.0356(8) -0.0010(6) 0.0098(6) -0.0017(6)
C005 0.0287(10) 0.0316(11) 0.0312(10) 0.0007(8) 0.0111(8) 0.0000(8)
C006 0.0294(10) 0.0278(10) 0.0305(10) 0.0020(8) 0.0061(8) 0.0010(8)
C007 0.0318(10) 0.0216(9) 0.0330(10) 0.0039(8) 0.0073(8) 0.0023(8)
C008 0.0307(10) 0.0321(11) 0.0284(10) 0.0006(8) 0.0043(8) -0.0056(8)
C009 0.0292(10) 0.0316(11) 0.0254(9) -0.0023(8) 0.0037(8) 0.0012(8)
C00A 0.0285(10) 0.0290(10) 0.0315(10) 0.0016(8) 0.0050(8) 0.0012(8)
C00B 0.0373(11) 0.0209(9) 0.0344(11) 0.0028(8) 0.0071(9) 0.0013(8)
C00C 0.0321(10) 0.0337(11) 0.0298(10) 0.0009(9) 0.0063(8) -0.0033(9)
C00D 0.0333(11) 0.0241(10) 0.0405(12) 0.0010(8) 0.0118(9) 0.0003(8)
C00E 0.0289(10) 0.0367(12) 0.0359(11) 0.0011(9) 0.0053(9) 0.0017(9)
C00F 0.0327(10) 0.0305(11) 0.0308(10) 0.0029(8) 0.0063(8) -0.0024(8)
C00G 0.0331(11) 0.0349(11) 0.0258(10) 0.0010(9) 0.0059(8) -0.0066(9)
C00H 0.0326(11) 0.0305(11) 0.0373(11) 0.0012(9) 0.0097(9) 0.0028(8)
C00I 0.0327(10) 0.0251(10) 0.0384(11) 0.0023(8) 0.0112(9) 0.0004(8)
C00J 0.0351(11) 0.0273(10) 0.0386(11) 0.0024(9) 0.0007(9) -0.0005(9)
C00K 0.0308(10) 0.0405(12) 0.0264(10) -0.0026(9) 0.0060(8) -0.0017(9)
C00L 0.038(6) 0.041(7) 0.026(6) 0.004(4) -0.003(4) -0.018(4)
C00M 0.0361(11) 0.0243(10) 0.0495(13) 0.0032(9) 0.0163(10) 0.0000(9)
C00N 0.0323(11) 0.0322(11) 0.0423(12) 0.0051(9) 0.0117(9) 0.0016(9)
C00O 0.0332(11) 0.0406(13) 0.0417(13) -0.0046(10) 0.0014(10) -0.0021(10)
C00P 0.0404(12) 0.0290(11) 0.0388(12) -0.0021(9) -0.0013(10) 0.0068(9)
C00Q 0.0374(12) 0.0336(12) 0.0365(12) -0.0004(9) 0.0045(9) 0.0006(9)
C00R 0.0401(12) 0.0349(12) 0.0344(11) -0.0003(9) 0.0034(9) -0.0001(9)
C00S 0.0277(10) 0.0311(11) 0.0466(13) 0.0040(9) 0.0060(9) 0.0018(8)
C00T 0.0392(12) 0.0277(11) 0.0446(13) 0.0057(9) 0.0056(10) -0.0008(9)
C00U 0.0294(11) 0.0373(12) 0.0477(13) 0.0117(10) 0.0110(10) -0.0010(9)
C00V 0.0305(11) 0.0383(12) 0.0463(13) -0.0068(10) 0.0133(10) -0.0046(9)
C00W 0.0367(11) 0.0353(12) 0.0422(12) 0.0010(10) 0.0124(10) -0.0037(9)
C00X 0.0435(12) 0.0278(11) 0.0379(12) 0.0042(9) 0.0099(10) 0.0010(9)
C00Y 0.0337(11) 0.0420(13) 0.0354(11) 0.0005(10) 0.0077(9) -0.0037(10)
C00Z 0.0588(15) 0.0311(11) 0.0391(12) 0.0052(10) 0.0203(11) 0.0012(11)
C010 0.046(7) 0.039(5) 0.030(6) 0.006(4) 0.009(5) -0.027(4)
C011 0.0437(13) 0.0552(15) 0.0334(12) -0.0003(11) 0.0114(10) -0.0172(12)
C012 0.0268(10) 0.0422(13) 0.0437(13) 0.0061(10) 0.0108(9) -0.0018(9)
C013 0.0466(13) 0.0315(11) 0.0347(11) -0.0019(9) 0.0076(10) 0.0031(10)
C014 0.0415(12) 0.0321(12) 0.0439(13) 0.0037(10) 0.0089(10) 0.0016(10)
C015 0.0371(12) 0.0341(12) 0.0524(14) -0.0054(11) 0.0034(10) -0.0014(10)
C016 0.0608(16) 0.0368(13) 0.0426(13) -0.0039(10) 0.0168(12) -0.0146(11)
C017 0.0482(14) 0.0354(12) 0.0488(14) -0.0041(10) 0.0166(11) -0.0034(10)
C018 0.0450(13) 0.0325(12) 0.0479(14) 0.0065(10) -0.0002(11) 0.0037(10)
C019 0.0394(13) 0.0422(14) 0.0533(15) 0.0069(11) 0.0112(11) 0.0038(10)
C01A 0.0491(14) 0.0308(12) 0.0417(13) 0.0029(10) -0.0017(11) -0.0034(10)
C01B 0.0410(12) 0.0393(13) 0.0425(13) -0.0053(10) 0.0163(10) -0.0078(10)
C01C 0.0468(13) 0.0300(11) 0.0532(14) 0.0060(10) 0.0248(11) -0.0007(10)
C01D 0.0539(15) 0.0408(13) 0.0336(12) 0.0059(10) -0.0015(10) -0.0140(11)
C01E 0.0297(11) 0.0613(16) 0.0413(13) 0.0091(12) 0.0087(10) -0.0059(11)
C01F 0.0348(12) 0.0545(16) 0.0531(15) 0.0121(13) 0.0053(11) -0.0009(11)
C01G 0.0570(16) 0.0398(14) 0.0394(13) 0.0083(11) 0.0054(11) -0.0175(12)
C01H 0.0390(13) 0.0635(18) 0.0407(13) -0.0006(12) 0.0160(11) -0.0007(12)
C01I 0.0561(15) 0.0314(12) 0.0445(13) 0.0082(10) 0.0042(12) -0.0037(11)
C01J 0.0319(11) 0.0564(16) 0.0480(14) -0.0154(12) 0.0185(10) -0.0116(11)
C01K 0.0335(12) 0.0423(13) 0.0607(16) 0.0040(12) 0.0167(11) -0.0050(10)
C01L 0.0449(14) 0.0389(13) 0.0575(16) -0.0085(12) 0.0145(12) -0.0028(11)
C01M 0.0391(13) 0.0373(13) 0.0606(16) 0.0041(11) 0.0177(12) 0.0015(10)
C01N 0.0426(14) 0.0489(16) 0.078(2) 0.0190(15) 0.0181(14) 0.0085(12)
C01O 0.0353(12) 0.0690(18) 0.0393(13) -0.0034(12) 0.0136(10) -0.0108(12)
C01P 0.0516(15) 0.0473(15) 0.0494(14) -0.0072(12) 0.0249(12) -0.0179(12)
C01Q 0.0353(13) 0.070(2) 0.0691(19) 0.0303(17) 0.0036(13) 0.0018(13)
C01R 0.0375(13) 0.0653(19) 0.0650(18) -0.0272(15) 0.0220(13) -0.0102(13)
C01S 0.0475(15) 0.0548(17) 0.081(2) -0.0323(16) 0.0288(15) -0.0125(13)
C01T 0.0360(13) 0.0573(18) 0.092(2) 0.0347(17) 0.0236(15) 0.0109(12)
C01U 0.0420(15) 0.081(2) 0.0503(16) 0.0210(15) 0.0033(12) -0.0008(14)
C01V 0.0461(15) 0.0427(15) 0.086(2) 0.0175(14) 0.0314(15) 0.0077(12)
B01W 0.0302(11) 0.0275(11) 0.0286(11) 0.0024(9) 0.0079(9) 0.0023(9)
C01X 0.0468(16) 0.063(2) 0.074(2) 0.0286(17) 0.0093(15) 0.0104(14)
C01Y 0.0556(17) 0.0376(14) 0.082(2) -0.0106(14) 0.0251(16) -0.0019(12)
B01Z 0.0266(11) 0.0334(12) 0.0381(13) -0.0017(10) 0.0090(10) -0.0035(9)
C020 0.0598(18) 0.091(3) 0.0442(16) -0.0072(16) 0.0144(14) -0.0134(17)
C021 0.065(2) 0.092(3) 0.068(2) -0.033(2) 0.0238(17) -0.0107(19)
C022 0.080(2) 0.109(3) 0.0523(19) -0.015(2) 0.0137(18) -0.004(2)
C023 0.038(2) 0.050(2) 0.033(2) -0.0076(17) 0.0066(16) 0.0112(18)
C024 0.040(2) 0.061(3) 0.049(3) -0.001(2) 0.0204(19) 0.014(2)
C025 0.044(3) 0.062(4) 0.038(3) 0.010(3) 0.012(3) -0.015(3)
C026 0.043(4) 0.075(5) 0.046(4) 0.005(4) 0.022(3) -0.009(4)
C27 0.035(9) 0.055(11) 0.033(9) -0.004(7) 0.004(7) 0.010(7)
C28 0.026(4) 0.030(4) 0.034(5) -0.011(3) 0.007(3) 0.012(4)
 
_geom_special_details
;
 All esds (except the esd in the dihedral angle between two l.s. planes)
 are estimated using the full covariance matrix.  The cell esds are taken
 into account individually in the estimation of esds in distances, angles
 and torsion angles; correlations between esds in cell parameters are only
 used when they are defined by crystal symmetry.  An approximate (isotropic)
 treatment of cell esds is used for estimating esds involving l.s. planes.
;
 
loop_
 _geom_bond_atom_site_label_1
 _geom_bond_atom_site_label_2
 _geom_bond_distance
 _geom_bond_site_symmetry_2
 _geom_bond_publ_flag
P001 O003 1.5414(15) . ?
P001 C00A 1.782(2) . ?
P001 C005 1.794(2) . ?
P001 C008 1.796(2) . ?
P002 O004 1.5404(16) . ?
P002 C00I 1.779(2) . ?
P002 C00C 1.790(2) . ?
P002 C00U 1.797(2) . ?
O003 B01W 1.635(3) . ?
O004 B01Z 1.626(3) . ?
C005 C00E 1.398(3) . ?
C005 C00R 1.400(3) . ?
C006 C00N 1.391(3) . ?
C006 C009 1.428(3) . ?
C006 B01W 1.607(3) . ?
C007 C00A 1.404(3) . ?
C007 C00B 1.410(3) . ?
C007 B01W 1.628(3) . ?
C008 C00Q 1.394(3) . ?
C008 C00Y 1.397(3) . ?
C009 C00L 1.378(19) . ?
C009 C28 1.459(11) . ?
C009 C00K 1.461(3) . ?
C00A C00H 1.402(3) . ?
C00B C00J 1.393(3) . ?
C00B C013 1.507(3) . ?
C00C C00W 1.400(3) . ?
C00C C01B 1.401(3) . ?
C00D C00I 1.401(3) . ?
C00D C00M 1.411(3) . ?
C00D B01Z 1.621(3) . ?
C00E C00O 1.390(3) . ?
C00E H1 0.9500 . ?
C00F C014 1.398(3) . ?
C00F C00G 1.417(3) . ?
C00F B01W 1.600(3) . ?
C00G C27 1.36(2) . ?
C00G C010 1.456(13) . ?
C00G C00K 1.473(3) . ?
C00H C00S 1.380(3) . ?
C00H H2 0.9500 . ?
C00I C00X 1.403(3) . ?
C00J C00S 1.401(3) . ?
C00J H3 0.9500 . ?
C00K C01H 1.391(3) . ?
C00L C00P 1.50(3) . ?
C00L H54 0.9500 . ?
C00M C01C 1.394(4) . ?
C00M C01K 1.502(3) . ?
C00N C00T 1.400(3) . ?
C00N H4 0.9500 . ?
C00O C015 1.382(4) . ?
C00O H5 0.9500 . ?
C00P C28 1.339(18) . ?
C00P C00T 1.378(3) . ?
C00P H6 0.9500 . ?
C00Q C01A 1.398(3) . ?
C00Q H7 0.9500 . ?
C00R C018 1.389(3) . ?
C00R H8 0.9500 . ?
C00S H9 0.9500 . ?
C00T H10 0.9500 . ?
C00U C01M 1.392(4) . ?
C00U C01F 1.393(4) . ?
C00V C01L 1.385(4) . ?
C00V C01J 1.428(4) . ?
C00V B01Z 1.609(3) . ?
C00W C017 1.391(3) . ?
C00W H11 0.9500 . ?
C00X C00Z 1.388(3) . ?
C00X H12 0.9500 . ?
C00Y C011 1.398(3) . ?
C00Y H13 0.9500 . ?
C00Z C01C 1.390(4) . ?
C00Z H14 0.9500 . ?
C010 C01G 1.371(15) . ?
C010 H49 0.9500 . ?
C011 C01D 1.384(4) . ?
C011 H15 0.9500 . ?
C012 C019 1.403(4) . ?
C012 C01E 1.411(4) . ?
C012 B01Z 1.606(3) . ?
C013 H16 0.9800 . ?
C013 H17 0.9800 . ?
C013 H18 0.9800 . ?
C014 C01I 1.395(3) . ?
C014 H19 0.9500 . ?
C015 C018 1.389(4) . ?
C015 H20 0.9500 . ?
C016 C017 1.382(4) . ?
C016 C01P 1.386(4) . ?
C016 H21 0.9500 . ?
C017 H22 0.9500 . ?
C018 H23 0.9500 . ?
C019 C01N 1.389(4) . ?
C019 H24 0.9500 . ?
C01A C01D 1.377(4) . ?
C01A H25 0.9500 . ?
C01B C01P 1.397(4) . ?
C01B H26 0.9500 . ?
C01C H27 0.9500 . ?
C01D H28 0.9500 . ?
C01E C01U 1.429(4) . ?
C01E C01O 1.482(4) . ?
C01F C01Q 1.407(4) . ?
C01F H29 0.9500 . ?
C01G C01I 1.377(4) . ?
C01G C27 1.437(19) . ?
C01G H30 0.9500 . ?
C01H C024 1.494(7) . ?
C01H C026 1.519(9) . ?
C01H H50 0.9500 . ?
C01H H51 0.9500 . ?
C01I H31 0.9500 . ?
C01J C01R 1.431(4) . ?
C01J C01O 1.445(4) . ?
C01K H32 0.9800 . ?
C01K H33 0.9800 . ?
C01K H34 0.9800 . ?
C01L C01Y 1.410(4) . ?
C01L H35 0.9500 . ?
C01M C01V 1.395(4) . ?
C01M H36 0.9500 . ?
C01N C01X 1.365(5) . ?
C01N H37 0.9500 . ?
C01O C020 1.394(4) . ?
C01P H38 0.9500 . ?
C01Q C01T 1.372(5) . ?
C01Q H39 0.9500 . ?
C01R C01S 1.404(5) . ?
C01R C021 1.455(5) . ?
C01S C01Y 1.370(5) . ?
C01S H40 0.9500 . ?
C01T C01V 1.372(5) . ?
C01T H41 0.9500 . ?
C01U C01X 1.378(5) . ?
C01U H42 0.9500 . ?
C01V H43 0.9500 . ?
C01X H44 0.9500 . ?
C01Y H45 0.9500 . ?
C020 C022 1.374(6) . ?
C020 H46 0.9500 . ?
C021 C022 1.363(6) . ?
C021 H47 0.9500 . ?
C022 H48 0.9500 . ?
C023 C024 1.356(7) . ?
C023 C28 1.462(13) . ?
C023 H52 0.9500 . ?
C024 H53 0.9500 . ?
C025 C026 1.344(11) . ?
C025 C27 1.41(2) . ?
C025 H55 0.9500 . ?
C026 H56 0.9500 . ?
 
loop_
 _geom_angle_atom_site_label_1
 _geom_angle_atom_site_label_2
 _geom_angle_atom_site_label_3
 _geom_angle
 _geom_angle_site_symmetry_1
 _geom_angle_site_symmetry_3
 _geom_angle_publ_flag
O003 P001 C00A 101.15(9) . . ?
O003 P001 C005 113.81(9) . . ?
C00A P001 C005 109.82(10) . . ?
O003 P001 C008 109.55(10) . . ?
C00A P001 C008 114.06(10) . . ?
C005 P001 C008 108.44(10) . . ?
O004 P002 C00I 101.28(10) . . ?
O004 P002 C00C 113.20(10) . . ?
C00I P002 C00C 110.03(10) . . ?
O004 P002 C00U 109.18(11) . . ?
C00I P002 C00U 114.57(10) . . ?
C00C P002 C00U 108.56(11) . . ?
P001 O003 B01W 114.17(12) . . ?
P002 O004 B01Z 114.10(13) . . ?
C00E C005 C00R 119.7(2) . . ?
C00E C005 P001 120.97(17) . . ?
C00R C005 P001 119.22(17) . . ?
C00N C006 C009 117.6(2) . . ?
C00N C006 B01W 121.21(19) . . ?
C009 C006 B01W 121.19(19) . . ?
C00A C007 C00B 117.06(19) . . ?
C00A C007 B01W 115.63(18) . . ?
C00B C007 B01W 127.31(19) . . ?
C00Q C008 C00Y 119.9(2) . . ?
C00Q C008 P001 119.13(17) . . ?
C00Y C008 P001 120.86(18) . . ?
C00L C009 C006 122.1(11) . . ?
C006 C009 C28 116.8(6) . . ?
C00L C009 C00K 116.5(11) . . ?
C006 C009 C00K 121.33(19) . . ?
C28 C009 C00K 121.8(6) . . ?
C00H C00A C007 123.8(2) . . ?
C00H C00A P001 128.26(17) . . ?
C007 C00A P001 107.92(15) . . ?
C00J C00B C007 119.3(2) . . ?
C00J C00B C013 120.4(2) . . ?
C007 C00B C013 120.2(2) . . ?
C00W C00C C01B 119.3(2) . . ?
C00W C00C P002 119.33(17) . . ?
C01B C00C P002 121.16(18) . . ?
C00I C00D C00M 117.6(2) . . ?
C00I C00D B01Z 116.07(19) . . ?
C00M C00D B01Z 126.3(2) . . ?
C00O C00E C005 119.8(2) . . ?
C00O C00E H1 120.1 . . ?
C005 C00E H1 120.1 . . ?
C014 C00F C00G 118.1(2) . . ?
C014 C00F B01W 120.2(2) . . ?
C00G C00F B01W 121.64(19) . . ?
C27 C00G C00F 119.2(8) . . ?
C00F C00G C010 118.4(7) . . ?
C27 C00G C00K 119.6(8) . . ?
C00F C00G C00K 121.23(19) . . ?
C010 C00G C00K 120.3(6) . . ?
C00S C00H C00A 118.0(2) . . ?
C00S C00H H2 121.0 . . ?
C00A C00H H2 121.0 . . ?
C00D C00I C00X 123.4(2) . . ?
C00D C00I P002 107.40(16) . . ?
C00X C00I P002 129.13(18) . . ?
C00B C00J C00S 122.2(2) . . ?
C00B C00J H3 118.9 . . ?
C00S C00J H3 118.9 . . ?
C01H C00K C009 118.9(2) . . ?
C01H C00K C00G 119.5(2) . . ?
C009 C00K C00G 121.52(19) . . ?
C009 C00L C00P 117.6(16) . . ?
C009 C00L H54 121.2 . . ?
C00P C00L H54 121.2 . . ?
C01C C00M C00D 119.1(2) . . ?
C01C C00M C01K 121.7(2) . . ?
C00D C00M C01K 119.2(2) . . ?
C006 C00N C00T 123.4(2) . . ?
C006 C00N H4 118.3 . . ?
C00T C00N H4 118.3 . . ?
C015 C00O C00E 120.1(2) . . ?
C015 C00O H5 119.9 . . ?
C00E C00O H5 119.9 . . ?
C28 C00P C00T 120.1(4) . . ?
C00T C00P C00L 120.0(8) . . ?
C28 C00P H6 120.0 . . ?
C00T C00P H6 120.0 . . ?
C008 C00Q C01A 120.1(2) . . ?
C008 C00Q H7 119.9 . . ?
C01A C00Q H7 119.9 . . ?
C018 C00R C005 120.0(2) . . ?
C018 C00R H8 120.0 . . ?
C005 C00R H8 120.0 . . ?
C00H C00S C00J 119.7(2) . . ?
C00H C00S H9 120.2 . . ?
C00J C00S H9 120.2 . . ?
C00P C00T C00N 119.1(2) . . ?
C00P C00T H10 120.5 . . ?
C00N C00T H10 120.5 . . ?
C01M C00U C01F 120.3(2) . . ?
C01M C00U P002 119.50(19) . . ?
C01F C00U P002 120.2(2) . . ?
C01L C00V C01J 118.2(2) . . ?
C01L C00V B01Z 121.0(2) . . ?
C01J C00V B01Z 120.7(2) . . ?
C017 C00W C00C 120.5(2) . . ?
C017 C00W H11 119.7 . . ?
C00C C00W H11 119.7 . . ?
C00Z C00X C00I 117.6(2) . . ?
C00Z C00X H12 121.2 . . ?
C00I C00X H12 121.2 . . ?
C008 C00Y C011 119.2(2) . . ?
C008 C00Y H13 120.4 . . ?
C011 C00Y H13 120.4 . . ?
C00X C00Z C01C 120.3(2) . . ?
C00X C00Z H14 119.9 . . ?
C01C C00Z H14 119.9 . . ?
C01G C010 C00G 120.0(11) . . ?
C01G C010 H49 120.0 . . ?
C00G C010 H49 120.0 . . ?
C01D C011 C00Y 120.4(2) . . ?
C01D C011 H15 119.8 . . ?
C00Y C011 H15 119.8 . . ?
C019 C012 C01E 118.0(2) . . ?
C019 C012 B01Z 120.6(2) . . ?
C01E C012 B01Z 121.4(2) . . ?
C00B C013 H16 109.5 . . ?
C00B C013 H17 109.5 . . ?
H16 C013 H17 109.5 . . ?
C00B C013 H18 109.5 . . ?
H16 C013 H18 109.5 . . ?
H17 C013 H18 109.5 . . ?
C01I C014 C00F 122.9(2) . . ?
C01I C014 H19 118.6 . . ?
C00F C014 H19 118.6 . . ?
C00O C015 C018 120.6(2) . . ?
C00O C015 H20 119.7 . . ?
C018 C015 H20 119.7 . . ?
C017 C016 C01P 120.8(2) . . ?
C017 C016 H21 119.6 . . ?
C01P C016 H21 119.6 . . ?
C016 C017 C00W 119.6(2) . . ?
C016 C017 H22 120.2 . . ?
C00W C017 H22 120.2 . . ?
C015 C018 C00R 119.7(2) . . ?
C015 C018 H23 120.1 . . ?
C00R C018 H23 120.1 . . ?
C01N C019 C012 122.5(3) . . ?
C01N C019 H24 118.8 . . ?
C012 C019 H24 118.8 . . ?
C01D C01A C00Q 119.7(2) . . ?
C01D C01A H25 120.1 . . ?
C00Q C01A H25 120.1 . . ?
C01P C01B C00C 119.7(2) . . ?
C01P C01B H26 120.2 . . ?
C00C C01B H26 120.2 . . ?
C00Z C01C C00M 122.0(2) . . ?
C00Z C01C H27 119.0 . . ?
C00M C01C H27 119.0 . . ?
C01A C01D C011 120.6(2) . . ?
C01A C01D H28 119.7 . . ?
C011 C01D H28 119.7 . . ?
C012 C01E C01U 118.1(3) . . ?
C012 C01E C01O 121.0(2) . . ?
C01U C01E C01O 120.9(3) . . ?
C00U C01F C01Q 118.8(3) . . ?
C00U C01F H29 120.6 . . ?
C01Q C01F H29 120.6 . . ?
C010 C01G C01I 121.7(6) . . ?
C01I C01G C27 118.7(8) . . ?
C010 C01G H30 119.1 . . ?
C01I C01G H30 119.1 . . ?
C00K C01H C024 119.3(3) . . ?
C00K C01H C026 116.5(4) . . ?
C00K C01H H50 120.3 . . ?
C024 C01H H50 120.3 . . ?
C00K C01H H51 121.7 . . ?
C026 C01H H51 121.7 . . ?
C01G C01I C014 118.8(2) . . ?
C01G C01I H31 120.6 . . ?
C014 C01I H31 120.6 . . ?
C00V C01J C01R 119.3(3) . . ?
C00V C01J C01O 121.7(2) . . ?
C01R C01J C01O 119.0(3) . . ?
C00M C01K H32 109.5 . . ?
C00M C01K H33 109.5 . . ?
H32 C01K H33 109.5 . . ?
C00M C01K H34 109.5 . . ?
H32 C01K H34 109.5 . . ?
H33 C01K H34 109.5 . . ?
C00V C01L C01Y 122.3(3) . . ?
C00V C01L H35 118.8 . . ?
C01Y C01L H35 118.8 . . ?
C00U C01M C01V 119.7(3) . . ?
C00U C01M H36 120.2 . . ?
C01V C01M H36 120.2 . . ?
C01X C01N C019 119.7(3) . . ?
C01X C01N H37 120.2 . . ?
C019 C01N H37 120.2 . . ?
C020 C01O C01J 118.2(3) . . ?
C020 C01O C01E 120.6(3) . . ?
C01J C01O C01E 121.2(2) . . ?
C016 C01P C01B 120.0(2) . . ?
C016 C01P H38 120.0 . . ?
C01B C01P H38 120.0 . . ?
C01T C01Q C01F 120.5(3) . . ?
C01T C01Q H39 119.7 . . ?
C01F C01Q H39 119.7 . . ?
C01S C01R C01J 119.6(3) . . ?
C01S C01R C021 122.5(3) . . ?
C01J C01R C021 117.9(3) . . ?
C01Y C01S C01R 120.9(3) . . ?
C01Y C01S H40 119.5 . . ?
C01R C01S H40 119.5 . . ?
C01Q C01T C01V 120.6(3) . . ?
C01Q C01T H41 119.7 . . ?
C01V C01T H41 119.7 . . ?
C01X C01U C01E 121.7(3) . . ?
C01X C01U H42 119.2 . . ?
C01E C01U H42 119.2 . . ?
C01T C01V C01M 120.2(3) . . ?
C01T C01V H43 119.9 . . ?
C01M C01V H43 119.9 . . ?
C00F B01W C006 112.19(18) . . ?
C00F B01W C007 115.31(18) . . ?
C006 B01W C007 114.36(18) . . ?
C00F B01W O003 105.66(17) . . ?
C006 B01W O003 106.79(16) . . ?
C007 B01W O003 101.09(16) . . ?
C01N C01X C01U 120.0(3) . . ?
C01N C01X H44 120.0 . . ?
C01U C01X H44 120.0 . . ?
C01S C01Y C01L 119.5(3) . . ?
C01S C01Y H45 120.2 . . ?
C01L C01Y H45 120.2 . . ?
C012 B01Z C00V 112.1(2) . . ?
C012 B01Z C00D 113.93(19) . . ?
C00V B01Z C00D 113.46(19) . . ?
C012 B01Z O004 107.11(17) . . ?
C00V B01Z O004 108.19(17) . . ?
C00D B01Z O004 101.08(17) . . ?
C022 C020 C01O 123.8(4) . . ?
C022 C020 H46 118.1 . . ?
C01O C020 H46 118.1 . . ?
C022 C021 C01R 121.7(3) . . ?
C022 C021 H47 119.2 . . ?
C01R C021 H47 119.2 . . ?
C021 C022 C020 119.2(3) . . ?
C021 C022 H48 120.4 . . ?
C020 C022 H48 120.4 . . ?
C024 C023 C28 121.5(7) . . ?
C024 C023 H52 119.2 . . ?
C28 C023 H52 119.2 . . ?
C023 C024 C01H 121.5(4) . . ?
C023 C024 H53 119.2 . . ?
C01H C024 H53 119.2 . . ?
C026 C025 C27 118.1(10) . . ?
C026 C025 H55 120.9 . . ?
C27 C025 H55 120.9 . . ?
C025 C026 C01H 122.7(6) . . ?
C025 C026 H56 118.7 . . ?
C01H C026 H56 118.7 . . ?
C00G C27 C025 123.4(14) . . ?
C00G C27 C01G 122.2(13) . . ?
C025 C27 C01G 114.3(15) . . ?
C00P C28 C009 123.0(8) . . ?
C00P C28 C023 120.2(7) . . ?
C009 C28 C023 116.5(12) . . ?
 
loop_
 _geom_torsion_atom_site_label_1
 _geom_torsion_atom_site_label_2
 _geom_torsion_atom_site_label_3
 _geom_torsion_atom_site_label_4
 _geom_torsion
 _geom_torsion_site_symmetry_1
 _geom_torsion_site_symmetry_2
 _geom_torsion_site_symmetry_3
 _geom_torsion_site_symmetry_4
 _geom_torsion_publ_flag
C00A P001 O003 B01W 0.80(15) . . . . ?
C005 P001 O003 B01W -116.89(14) . . . . ?
C008 P001 O003 B01W 121.53(14) . . . . ?
C00I P002 O004 B01Z 2.01(16) . . . . ?
C00C P002 O004 B01Z -115.74(15) . . . . ?
C00U P002 O004 B01Z 123.22(15) . . . . ?
O003 P001 C005 C00E -82.15(19) . . . . ?
C00A P001 C005 C00E 165.29(17) . . . . ?
C008 P001 C005 C00E 40.0(2) . . . . ?
O003 P001 C005 C00R 94.61(19) . . . . ?
C00A P001 C005 C00R -18.0(2) . . . . ?
C008 P001 C005 C00R -143.20(18) . . . . ?
O003 P001 C008 C00Q -10.1(2) . . . . ?
C00A P001 C008 C00Q 102.46(19) . . . . ?
C005 P001 C008 C00Q -134.83(18) . . . . ?
O003 P001 C008 C00Y 173.83(17) . . . . ?
C00A P001 C008 C00Y -73.6(2) . . . . ?
C005 P001 C008 C00Y 49.1(2) . . . . ?
C00N C006 C009 C00L -4.6(11) . . . . ?
B01W C006 C009 C00L 173.3(11) . . . . ?
C00N C006 C009 C28 -0.5(7) . . . . ?
B01W C006 C009 C28 177.3(7) . . . . ?
C00N C006 C009 C00K 177.6(2) . . . . ?
B01W C006 C009 C00K -4.5(3) . . . . ?
C00B C007 C00A C00H 0.1(3) . . . . ?
B01W C007 C00A C00H 179.8(2) . . . . ?
C00B C007 C00A P001 -177.48(15) . . . . ?
B01W C007 C00A P001 2.2(2) . . . . ?
O003 P001 C00A C00H -179.2(2) . . . . ?
C005 P001 C00A C00H -58.6(2) . . . . ?
C008 P001 C00A C00H 63.3(2) . . . . ?
O003 P001 C00A C007 -1.81(17) . . . . ?
C005 P001 C00A C007 118.75(15) . . . . ?
C008 P001 C00A C007 -119.30(16) . . . . ?
C00A C007 C00B C00J -0.4(3) . . . . ?
B01W C007 C00B C00J 179.9(2) . . . . ?
C00A C007 C00B C013 178.29(19) . . . . ?
B01W C007 C00B C013 -1.4(3) . . . . ?
O004 P002 C00C C00W 93.30(19) . . . . ?
C00I P002 C00C C00W -19.2(2) . . . . ?
C00U P002 C00C C00W -145.31(19) . . . . ?
O004 P002 C00C C01B -81.8(2) . . . . ?
C00I P002 C00C C01B 165.74(19) . . . . ?
C00U P002 C00C C01B 39.6(2) . . . . ?
C00R C005 C00E C00O -0.9(3) . . . . ?
P001 C005 C00E C00O 175.84(18) . . . . ?
C014 C00F C00G C27 2.4(12) . . . . ?
B01W C00F C00G C27 -174.8(12) . . . . ?
C014 C00F C00G C010 1.7(8) . . . . ?
B01W C00F C00G C010 -175.6(8) . . . . ?
C014 C00F C00G C00K -177.5(2) . . . . ?
B01W C00F C00G C00K 5.3(3) . . . . ?
C007 C00A C00H C00S 0.7(3) . . . . ?
P001 C00A C00H C00S 177.68(18) . . . . ?
C00M C00D C00I C00X -0.1(3) . . . . ?
B01Z C00D C00I C00X 179.4(2) . . . . ?
C00M C00D C00I P002 -177.46(16) . . . . ?
B01Z C00D C00I P002 2.1(2) . . . . ?
O004 P002 C00I C00D -2.44(17) . . . . ?
C00C P002 C00I C00D 117.58(16) . . . . ?
C00U P002 C00I C00D -119.79(16) . . . . ?
O004 P002 C00I C00X -179.6(2) . . . . ?
C00C P002 C00I C00X -59.6(2) . . . . ?
C00U P002 C00I C00X 63.1(2) . . . . ?
C007 C00B C00J C00S 0.1(3) . . . . ?
C013 C00B C00J C00S -178.6(2) . . . . ?
C00L C009 C00K C01H 1.3(10) . . . . ?
C006 C009 C00K C01H 179.2(2) . . . . ?
C28 C009 C00K C01H -2.7(7) . . . . ?
C00L C009 C00K C00G -179.8(10) . . . . ?
C006 C009 C00K C00G -1.9(3) . . . . ?
C28 C009 C00K C00G 176.2(7) . . . . ?
C27 C00G C00K C01H 0.5(12) . . . . ?
C00F C00G C00K C01H -179.6(2) . . . . ?
C010 C00G C00K C01H 1.2(8) . . . . ?
C27 C00G C00K C009 -178.4(12) . . . . ?
C00F C00G C00K C009 1.5(3) . . . . ?
C010 C00G C00K C009 -177.6(8) . . . . ?
C006 C009 C00L C00P 6.3(19) . . . . ?
C00K C009 C00L C00P -175.8(9) . . . . ?
C00I C00D C00M C01C 1.5(3) . . . . ?
B01Z C00D C00M C01C -177.9(2) . . . . ?
C00I C00D C00M C01K -177.4(2) . . . . ?
B01Z C00D C00M C01K 3.1(3) . . . . ?
C009 C006 C00N C00T 0.9(3) . . . . ?
B01W C006 C00N C00T -176.9(2) . . . . ?
C005 C00E C00O C015 0.4(4) . . . . ?
C009 C00L C00P C00T -4.7(19) . . . . ?
C00Y C008 C00Q C01A 0.1(3) . . . . ?
P001 C008 C00Q C01A -176.06(18) . . . . ?
C00E C005 C00R C018 0.3(3) . . . . ?
P001 C005 C00R C018 -176.47(19) . . . . ?
C00A C00H C00S C00J -1.0(3) . . . . ?
C00B C00J C00S C00H 0.7(3) . . . . ?
C28 C00P C00T C00N -2.5(8) . . . . ?
C00L C00P C00T C00N 1.3(10) . . . . ?
C006 C00N C00T C00P 0.5(4) . . . . ?
O004 P002 C00U C01M -11.2(2) . . . . ?
C00I P002 C00U C01M 101.6(2) . . . . ?
C00C P002 C00U C01M -135.00(19) . . . . ?
O004 P002 C00U C01F 171.43(19) . . . . ?
C00I P002 C00U C01F -75.8(2) . . . . ?
C00C P002 C00U C01F 47.6(2) . . . . ?
C01B C00C C00W C017 0.9(4) . . . . ?
P002 C00C C00W C017 -174.3(2) . . . . ?
C00D C00I C00X C00Z -0.7(3) . . . . ?
P002 C00I C00X C00Z 175.98(18) . . . . ?
C00Q C008 C00Y C011 -1.4(3) . . . . ?
P001 C008 C00Y C011 174.63(18) . . . . ?
C00I C00X C00Z C01C 0.2(3) . . . . ?
C00F C00G C010 C01G -1.8(16) . . . . ?
C00K C00G C010 C01G 177.4(8) . . . . ?
C008 C00Y C011 C01D 1.1(4) . . . . ?
C00G C00F C014 C01I -0.3(4) . . . . ?
B01W C00F C014 C01I 176.9(2) . . . . ?
C00E C00O C015 C018 0.7(4) . . . . ?
C01P C016 C017 C00W -1.6(4) . . . . ?
C00C C00W C017 C016 0.5(4) . . . . ?
C00O C015 C018 C00R -1.3(4) . . . . ?
C005 C00R C018 C015 0.8(4) . . . . ?
C01E C012 C019 C01N 0.6(4) . . . . ?
B01Z C012 C019 C01N -178.0(2) . . . . ?
C008 C00Q C01A C01D 1.7(4) . . . . ?
C00W C00C C01B C01P -1.3(4) . . . . ?
P002 C00C C01B C01P 173.8(2) . . . . ?
C00X C00Z C01C C00M 1.2(4) . . . . ?
C00D C00M C01C C00Z -2.1(3) . . . . ?
C01K C00M C01C C00Z 176.8(2) . . . . ?
C00Q C01A C01D C011 -2.0(4) . . . . ?
C00Y C011 C01D C01A 0.6(4) . . . . ?
C019 C012 C01E C01U -2.5(3) . . . . ?
B01Z C012 C01E C01U 176.2(2) . . . . ?
C019 C012 C01E C01O 179.2(2) . . . . ?
B01Z C012 C01E C01O -2.1(3) . . . . ?
C01M C00U C01F C01Q -0.7(4) . . . . ?
P002 C00U C01F C01Q 176.7(2) . . . . ?
C00G C010 C01G C01I 0.6(16) . . . . ?
C009 C00K C01H C024 -1.5(4) . . . . ?
C00G C00K C01H C024 179.6(3) . . . . ?
C009 C00K C01H C026 -179.2(3) . . . . ?
C00G C00K C01H C026 1.9(4) . . . . ?
C010 C01G C01I C014 0.8(9) . . . . ?
C27 C01G C01I C014 0.2(12) . . . . ?
C00F C014 C01I C01G -1.0(4) . . . . ?
C01L C00V C01J C01R -3.7(3) . . . . ?
B01Z C00V C01J C01R 175.3(2) . . . . ?
C01L C00V C01J C01O 176.3(2) . . . . ?
B01Z C00V C01J C01O -4.6(3) . . . . ?
C01J C00V C01L C01Y 1.1(4) . . . . ?
B01Z C00V C01L C01Y -178.0(2) . . . . ?
C01F C00U C01M C01V -0.4(4) . . . . ?
P002 C00U C01M C01V -177.8(2) . . . . ?
C012 C019 C01N C01X 1.5(4) . . . . ?
C00V C01J C01O C020 174.4(2) . . . . ?
C01R C01J C01O C020 -5.5(4) . . . . ?
C00V C01J C01O C01E -7.8(4) . . . . ?
C01R C01J C01O C01E 172.2(2) . . . . ?
C012 C01E C01O C020 -170.9(2) . . . . ?
C01U C01E C01O C020 10.9(4) . . . . ?
C012 C01E C01O C01J 11.4(4) . . . . ?
C01U C01E C01O C01J -166.9(2) . . . . ?
C017 C016 C01P C01B 1.2(4) . . . . ?
C00C C01B C01P C016 0.2(4) . . . . ?
C00U C01F C01Q C01T 1.3(4) . . . . ?
C00V C01J C01R C01S 4.3(4) . . . . ?
C01O C01J C01R C01S -175.7(2) . . . . ?
C00V C01J C01R C021 -175.0(2) . . . . ?
C01O C01J C01R C021 5.0(4) . . . . ?
C01J C01R C01S C01Y -2.3(4) . . . . ?
C021 C01R C01S C01Y 177.0(3) . . . . ?
C01F C01Q C01T C01V -0.8(4) . . . . ?
C012 C01E C01U C01X 2.4(4) . . . . ?
C01O C01E C01U C01X -179.3(3) . . . . ?
C01Q C01T C01V C01M -0.2(4) . . . . ?
C00U C01M C01V C01T 0.8(4) . . . . ?
C014 C00F B01W C006 172.3(2) . . . . ?
C00G C00F B01W C006 -10.5(3) . . . . ?
C014 C00F B01W C007 39.0(3) . . . . ?
C00G C00F B01W C007 -143.8(2) . . . . ?
C014 C00F B01W O003 -71.7(2) . . . . ?
C00G C00F B01W O003 105.5(2) . . . . ?
C00N C006 B01W C00F -172.1(2) . . . . ?
C009 C006 B01W C00F 10.1(3) . . . . ?
C00N C006 B01W C007 -38.4(3) . . . . ?
C009 C006 B01W C007 143.9(2) . . . . ?
C00N C006 B01W O003 72.6(2) . . . . ?
C009 C006 B01W O003 -105.2(2) . . . . ?
C00A C007 B01W C00F -115.1(2) . . . . ?
C00B C007 B01W C00F 64.6(3) . . . . ?
C00A C007 B01W C006 112.6(2) . . . . ?
C00B C007 B01W C006 -67.7(3) . . . . ?
C00A C007 B01W O003 -1.7(2) . . . . ?
C00B C007 B01W O003 177.99(19) . . . . ?
P001 O003 B01W C00F 120.79(15) . . . . ?
P001 O003 B01W C006 -119.58(15) . . . . ?
P001 O003 B01W C007 0.30(19) . . . . ?
C019 C01N C01X C01U -1.7(5) . . . . ?
C01E C01U C01X C01N -0.3(5) . . . . ?
C01R C01S C01Y C01L -0.4(4) . . . . ?
C00V C01L C01Y C01S 1.1(4) . . . . ?
C019 C012 B01Z C00V 169.6(2) . . . . ?
C01E C012 B01Z C00V -9.0(3) . . . . ?
C019 C012 B01Z C00D 39.1(3) . . . . ?
C01E C012 B01Z C00D -139.6(2) . . . . ?
C019 C012 B01Z O004 -71.8(3) . . . . ?
C01E C012 B01Z O004 109.5(2) . . . . ?
C01L C00V B01Z C012 -168.6(2) . . . . ?
C01J C00V B01Z C012 12.4(3) . . . . ?
C01L C00V B01Z C00D -37.8(3) . . . . ?
C01J C00V B01Z C00D 143.2(2) . . . . ?
C01L C00V B01Z O004 73.5(3) . . . . ?
C01J C00V B01Z O004 -105.5(2) . . . . ?
C00I C00D B01Z C012 -115.4(2) . . . . ?
C00M C00D B01Z C012 64.1(3) . . . . ?
C00I C00D B01Z C00V 114.7(2) . . . . ?
C00M C00D B01Z C00V -65.8(3) . . . . ?
C00I C00D B01Z O004 -0.8(2) . . . . ?
C00M C00D B01Z O004 178.6(2) . . . . ?
P002 O004 B01Z C012 118.52(17) . . . . ?
P002 O004 B01Z C00V -120.43(17) . . . . ?
P002 O004 B01Z C00D -1.0(2) . . . . ?
C01J C01O C020 C022 2.3(5) . . . . ?
C01E C01O C020 C022 -175.5(3) . . . . ?
C01S C01R C021 C022 179.6(3) . . . . ?
C01J C01R C021 C022 -1.1(5) . . . . ?
C01R C021 C022 C020 -2.2(6) . . . . ?
C01O C020 C022 C021 1.7(6) . . . . ?
C28 C023 C024 C01H 3.1(9) . . . . ?
C00K C01H C024 C023 1.3(6) . . . . ?
C27 C025 C026 C01H 0.7(14) . . . . ?
C00K C01H C026 C025 -2.6(8) . . . . ?
C00F C00G C27 C025 177.5(13) . . . . ?
C00K C00G C27 C025 -3(2) . . . . ?
C00F C00G C27 C01G -3(2) . . . . ?
C00K C00G C27 C01G 176.6(12) . . . . ?
C026 C025 C27 C00G 2(2) . . . . ?
C026 C025 C27 C01G -177.3(12) . . . . ?
C01I C01G C27 C00G 2(2) . . . . ?
C01I C01G C27 C025 -178.7(10) . . . . ?
C00T C00P C28 C009 3.0(15) . . . . ?
C00T C00P C28 C023 176.4(7) . . . . ?
C006 C009 C28 C00P -1.5(14) . . . . ?
C00K C009 C28 C00P -179.6(8) . . . . ?
C006 C009 C28 C023 -175.1(6) . . . . ?
C00K C009 C28 C023 6.8(12) . . . . ?
C024 C023 C28 C00P 179.2(8) . . . . ?
C024 C023 C28 C009 -7.0(13) . . . . ?
 
_refine_diff_density_max    0.762
_refine_diff_density_min   -0.430
_refine_diff_density_rms    0.053

_shelx_res_file
;
TITL 30_SNO01_autored_a.res in P2(1)/n
    30_SNO01_autored.res
    created by SHELXL-2018/1 at 06:53:05 on 28-May-2025
REM  Yadorkari-X generated
CELL 0.41390 22.4394 10.5302 23.0649 90.0000 103.4720 90.0000
ZERR 8.0 0.0003 0.0002 0.0004 0.0000 0.0020 0.0000
LATT 1
SYMM 1/2-X, 1/2+Y, 1/2-Z
REM  SPGR P21/n monoclinic
SFAC C H O B P
DISP C 0. 0. 0.
DISP H 0. 0. 0.
DISP O 0. 0. 0.
DISP B 0. 0. 0.
DISP P 0. 0. 0.
UNIT 280 208 8 8 8
TEMP -173.0
L.S. 100
FMAP 2
PLAN -20
ACTA
CONF
LIST 4
BOND $H
OMIT    0    2    0
OMIT    3    1    1

WGHT    0.058800    4.086200
FVAR       2.29759   0.58765
P001  5    0.636596    0.942723    0.689520    11.00000    0.02673    0.02898 =
         0.02915    0.00127    0.00732    0.00120
P002  5    0.701956    0.530445    0.339968    11.00000    0.02639    0.02944 =
         0.03475    0.00205    0.00720   -0.00082
O003  3    0.692141    0.915844    0.662687    11.00000    0.02661    0.03466 =
         0.03068    0.00156    0.00664    0.00165
O004  3    0.667809    0.503739    0.275063    11.00000    0.02750    0.03531 =
         0.03561   -0.00096    0.00981   -0.00173
C005  1    0.630406    1.105469    0.710435    11.00000    0.02870    0.03165 =
         0.03115    0.00075    0.01112    0.00005
C006  1    0.703691    0.728828    0.592327    11.00000    0.02940    0.02781 =
         0.03049    0.00199    0.00610    0.00098
C007  1    0.599568    0.868324    0.580168    11.00000    0.03181    0.02158 =
         0.03296    0.00390    0.00731    0.00229
C008  1    0.641069    0.845029    0.754242    11.00000    0.03070    0.03214 =
         0.02841    0.00064    0.00432   -0.00562
C009  1    0.756991    0.709893    0.569538    11.00000    0.02924    0.03164 =
         0.02542   -0.00229    0.00373    0.00118
C00A  1    0.574706    0.903550    0.628340    11.00000    0.02849    0.02897 =
         0.03152    0.00161    0.00501    0.00121
C00B  1    0.557866    0.838424    0.526090    11.00000    0.03731    0.02087 =
         0.03437    0.00280    0.00710    0.00129
C00C  1    0.724068    0.693196    0.353029    11.00000    0.03213    0.03374 =
         0.02979    0.00090    0.00630   -0.00333
C00D  1    0.591780    0.457258    0.336479    11.00000    0.03334    0.02414 =
         0.04053    0.00099    0.01181    0.00032
C00E  1    0.664500    1.151805    0.764910    11.00000    0.02892    0.03668 =
         0.03593    0.00107    0.00531    0.00166
AFIX  43
H1    2    0.689392    1.095837    0.792662    11.00000   -1.20000
AFIX   0
C00F  1    0.703354    0.969295    0.556680    11.00000    0.03266    0.03050 =
         0.03083    0.00295    0.00626   -0.00238
C00G  1    0.756468    0.941494    0.535702    11.00000    0.03313    0.03489 =
         0.02579    0.00097    0.00585   -0.00657
C00H  1    0.511654    0.910175    0.625301    11.00000    0.03256    0.03052 =
         0.03732    0.00116    0.00966    0.00277
AFIX  43
H2    2    0.496781    0.935339    0.658896    11.00000   -1.20000
AFIX   0
C00I  1    0.644830    0.490971    0.379041    11.00000    0.03274    0.02505 =
         0.03835    0.00233    0.01122    0.00036
C00J  1    0.495184    0.844198    0.522994    11.00000    0.03508    0.02731 =
         0.03860    0.00240    0.00067   -0.00047
AFIX  43
H3    2    0.467322    0.823846    0.486426    11.00000   -1.20000
AFIX   0
C00K  1    0.784018    0.813839    0.542404    11.00000    0.03083    0.04052 =
         0.02639   -0.00256    0.00596   -0.00166
PART 2
C00L  1    0.786784    0.594646    0.573685   -21.00000    0.03765    0.04074 =
         0.02636    0.00357   -0.00291   -0.01841
AFIX  43
H54   2    0.824434    0.585562    0.561960   -21.00000   -1.20000
PART 0
AFIX   0
C00M  1    0.539026    0.426895    0.357084    11.00000    0.03611    0.02425 =
         0.04947    0.00322    0.01634   -0.00005
C00N  1    0.679611    0.623660    0.615400    11.00000    0.03227    0.03220 =
         0.04234    0.00507    0.01171    0.00164
AFIX  43
H4    2    0.643792    0.634870    0.630126    11.00000   -1.20000
AFIX   0
C00O  1    0.661844    1.280089    0.778322    11.00000    0.03323    0.04058 =
         0.04172   -0.00461    0.00141   -0.00208
AFIX  43
H5    2    0.685158    1.311924    0.815208    11.00000   -1.20000
AFIX   0
C00P  1    0.757679    0.484329    0.597326    11.00000    0.04037    0.02897 =
         0.03883   -0.00210   -0.00126    0.00683
AFIX  43
H6    2    0.776599    0.403130    0.600300    11.00000   -1.20000
AFIX   0
C00Q  1    0.684610    0.748282    0.766423    11.00000    0.03738    0.03360 =
         0.03652   -0.00042    0.00445    0.00058
AFIX  43
H7    2    0.713081    0.738175    0.742061    11.00000   -1.20000
AFIX   0
C00R  1    0.593181    1.188278    0.670165    11.00000    0.04012    0.03490 =
         0.03442   -0.00027    0.00337   -0.00012
AFIX  43
H8    2    0.569771    1.157089    0.633187    11.00000   -1.20000
AFIX   0
C00S  1    0.471869    0.879033    0.572033    11.00000    0.02770    0.03107 =
         0.04664    0.00401    0.00596    0.00180
AFIX  43
H9    2    0.428864    0.881195    0.568613    11.00000   -1.20000
AFIX   0
C00T  1    0.705447    0.502127    0.618037    11.00000    0.03920    0.02774 =
         0.04460    0.00570    0.00563   -0.00080
AFIX  43
H10   2    0.687204    0.432899    0.633893    11.00000   -1.20000
AFIX   0
C00U  1    0.769629    0.433485    0.358458    11.00000    0.02942    0.03726 =
         0.04774    0.01169    0.01099   -0.00097
C00V  1    0.589802    0.319896    0.237197    11.00000    0.03047    0.03826 =
         0.04635   -0.00682    0.01331   -0.00460
C00W  1    0.685220    0.776865    0.373800    11.00000    0.03673    0.03534 =
         0.04222    0.00096    0.01242   -0.00369
AFIX  43
H11   2    0.649459    0.745255    0.384228    11.00000   -1.20000
AFIX   0
C00X  1    0.647851    0.496104    0.440422    11.00000    0.04355    0.02781 =
         0.03789    0.00424    0.00992    0.00101
AFIX  43
H12   2    0.684747    0.518405    0.468131    11.00000   -1.20000
AFIX   0
C00Y  1    0.599256    0.859929    0.790144    11.00000    0.03369    0.04203 =
         0.03538    0.00052    0.00774   -0.00373
AFIX  43
H13   2    0.570055    0.926816    0.782685    11.00000   -1.20000
AFIX   0
C00Z  1    0.594966    0.467411    0.459211    11.00000    0.05879    0.03115 =
         0.03914    0.00523    0.02029    0.00119
AFIX  43
H14   2    0.595306    0.470186    0.500455    11.00000   -1.20000
PART 1
AFIX   0
C010  1    0.783042    1.041972    0.506418    21.00000    0.04565    0.03929 =
         0.03004    0.00614    0.00909   -0.02658
AFIX  43
H49   2    0.819314    1.026363    0.493007    21.00000   -1.20000
PART 0
AFIX   0
C011  1    0.600904    0.775238    0.837169    11.00000    0.04366    0.05516 =
         0.03337   -0.00030    0.01144   -0.01722
AFIX  43
H15   2    0.572191    0.783743    0.861375    11.00000   -1.20000
AFIX   0
C012  1    0.554542    0.562315    0.226972    11.00000    0.02683    0.04225 =
         0.04369    0.00606    0.01080   -0.00183
C013  1    0.580969    0.803312    0.471893    11.00000    0.04662    0.03153 =
         0.03475   -0.00194    0.00757    0.00306
AFIX 137
H16   2    0.547832    0.763552    0.442181    11.00000   -1.50000
H17   2    0.615182    0.743573    0.483342    11.00000   -1.50000
H18   2    0.594920    0.879974    0.454903    11.00000   -1.50000
AFIX   0
C014  1    0.678284    1.091083    0.546722    11.00000    0.04155    0.03208 =
         0.04389    0.00373    0.00887    0.00162
AFIX  43
H19   2    0.642563    1.110194    0.560493    11.00000   -1.20000
AFIX   0
C015  1    0.625359    1.361402    0.738107    11.00000    0.03707    0.03413 =
         0.05244   -0.00537    0.00339   -0.00142
AFIX  43
H20   2    0.624129    1.449129    0.747366    11.00000   -1.20000
AFIX   0
C016  1    0.750361    0.951732    0.363611    11.00000    0.06082    0.03675 =
         0.04262   -0.00392    0.01683   -0.01458
AFIX  43
H21   2    0.758928    1.040165    0.366415    11.00000   -1.20000
AFIX   0
C017  1    0.698578    0.905897    0.379283    11.00000    0.04816    0.03538 =
         0.04875   -0.00412    0.01657   -0.00345
AFIX  43
H22   2    0.672260    0.962185    0.393717    11.00000   -1.20000
AFIX   0
C018  1    0.590472    1.316072    0.684279    11.00000    0.04501    0.03254 =
         0.04791    0.00650   -0.00025    0.00374
AFIX  43
H23   2    0.564859    1.372240    0.657221    11.00000   -1.20000
AFIX   0
C019  1    0.546952    0.683233    0.249756    11.00000    0.03940    0.04222 =
         0.05330    0.00686    0.01122    0.00378
AFIX  43
H24   2    0.568532    0.703242    0.289233    11.00000   -1.20000
AFIX   0
C01A  1    0.686462    0.666094    0.814424    11.00000    0.04913    0.03079 =
         0.04166    0.00294   -0.00171   -0.00342
AFIX  43
H25   2    0.716812    0.601574    0.823364    11.00000   -1.20000
AFIX   0
C01B  1    0.777151    0.740435    0.338535    11.00000    0.04101    0.03931 =
         0.04248   -0.00534    0.01629   -0.00783
AFIX  43
H26   2    0.804308    0.684395    0.325153    11.00000   -1.20000
AFIX   0
C01C  1    0.541497    0.434625    0.417918    11.00000    0.04678    0.02998 =
         0.05317    0.00603    0.02477   -0.00066
AFIX  43
H27   2    0.505565    0.416963    0.431586    11.00000   -1.20000
AFIX   0
C01D  1    0.644112    0.679062    0.848683    11.00000    0.05386    0.04079 =
         0.03358    0.00592   -0.00150   -0.01401
AFIX  43
H28   2    0.644551    0.621508    0.880498    11.00000   -1.20000
AFIX   0
C01E  1    0.522623    0.534740    0.168044    11.00000    0.02965    0.06128 =
         0.04127    0.00915    0.00867   -0.00592
C01F  1    0.812673    0.452221    0.412006    11.00000    0.03478    0.05455 =
         0.05309    0.01208    0.00535   -0.00092
AFIX  43
H29   2    0.807775    0.519012    0.438193    11.00000   -1.20000
AFIX   0
C01G  1    0.755716    1.159165    0.498189    11.00000    0.05698    0.03984 =
         0.03935    0.00829    0.00537   -0.01749
AFIX  43
H30   2    0.773325    1.223667    0.478692    11.00000   -1.20000
AFIX   0
C01H  1    0.836389    0.790443    0.521577    11.00000    0.03896    0.06352 =
         0.04070   -0.00062    0.01597   -0.00073
PART 1
AFIX  43
H50   2    0.854177    0.856117    0.502932    21.00000    0.02133
PART 2
AFIX  43
H51   2    0.854623    0.708597    0.524088   -21.00000    0.00722
PART 0
AFIX   0
C01I  1    0.703408    1.185774    0.517458    11.00000    0.05605    0.03136 =
         0.04455    0.00820    0.00418   -0.00373
AFIX  43
H31   2    0.684779    1.267157    0.510932    11.00000   -1.20000
AFIX   0
C01J  1    0.558725    0.304368    0.176155    11.00000    0.03192    0.05637 =
         0.04802   -0.01539    0.01854   -0.01158
C01K  1    0.482053    0.384943    0.313060    11.00000    0.03350    0.04231 =
         0.06074    0.00402    0.01672   -0.00499
AFIX 137
H32   2    0.447947    0.380331    0.332890    11.00000   -1.50000
H33   2    0.488860    0.301040    0.297382    11.00000   -1.50000
H34   2    0.472178    0.446083    0.280181    11.00000   -1.50000
AFIX   0
C01L  1    0.614122    0.213125    0.269151    11.00000    0.04487    0.03887 =
         0.05754   -0.00846    0.01446   -0.00284
AFIX  43
H35   2    0.634269    0.222311    0.309988    11.00000   -1.20000
AFIX   0
C01M  1    0.777493    0.336199    0.320033    11.00000    0.03909    0.03731 =
         0.06065    0.00409    0.01770    0.00150
AFIX  43
H36   2    0.747988    0.323221    0.283645    11.00000   -1.20000
AFIX   0
C01N  1    0.509070    0.774827    0.216773    11.00000    0.04257    0.04890 =
         0.07771    0.01901    0.01814    0.00850
AFIX  43
H37   2    0.505812    0.856436    0.233320    11.00000   -1.20000
AFIX   0
C01O  1    0.528981    0.409624    0.140671    11.00000    0.03532    0.06902 =
         0.03928   -0.00338    0.01360   -0.01081
C01P  1    0.789956    0.870313    0.343854    11.00000    0.05158    0.04727 =
         0.04943   -0.00724    0.02486   -0.01791
AFIX  43
H38   2    0.825805    0.902822    0.333928    11.00000   -1.20000
AFIX   0
C01Q  1    0.863532    0.370359    0.426565    11.00000    0.03534    0.06996 =
         0.06909    0.03028    0.00364    0.00183
AFIX  43
H39   2    0.892829    0.380835    0.463293    11.00000   -1.20000
AFIX   0
C01R  1    0.556917    0.181616    0.149200    11.00000    0.03754    0.06533 =
         0.06505   -0.02721    0.02202   -0.01015
C01S  1    0.581985    0.076884    0.184124    11.00000    0.04748    0.05476 =
         0.08088   -0.03228    0.02882   -0.01252
AFIX  43
H40   2    0.579468   -0.005115    0.166544    11.00000   -1.20000
AFIX   0
C01T  1    0.871149    0.275559    0.388156    11.00000    0.03603    0.05733 =
         0.09171    0.03468    0.02357    0.01088
AFIX  43
H41   2    0.905973    0.221637    0.398268    11.00000   -1.20000
AFIX   0
C01U  1    0.482605    0.629674    0.136013    11.00000    0.04204    0.08100 =
         0.05033    0.02097    0.00329   -0.00081
AFIX  43
H42   2    0.459578    0.611438    0.096845    11.00000   -1.20000
AFIX   0
C01V  1    0.828905    0.257912    0.335241    11.00000    0.04612    0.04275 =
         0.08566    0.01753    0.03141    0.00773
AFIX  43
H43   2    0.834702    0.192162    0.308891    11.00000   -1.20000
AFIX   0
B01W  4    0.674053    0.867496    0.593432    11.00000    0.03023    0.02754 =
         0.02856    0.00243    0.00790    0.00233
C01X  1    0.476567    0.746976    0.160491    11.00000    0.04681    0.06328 =
         0.07438    0.02862    0.00927    0.01042
AFIX  43
H44   2    0.449758    0.808506    0.138168    11.00000   -1.20000
AFIX   0
C01Y  1    0.610028    0.091290    0.243204    11.00000    0.05564    0.03756 =
         0.08184   -0.01055    0.02507   -0.00188
AFIX  43
H45   2    0.626595    0.019701    0.266518    11.00000   -1.20000
AFIX   0
B01Z  4    0.597209    0.458221    0.267619    11.00000    0.02663    0.03339 =
         0.03807   -0.00166    0.00900   -0.00346
C020  1    0.504362    0.389189    0.080112    11.00000    0.05983    0.09088 =
         0.04419   -0.00721    0.01437   -0.01344
AFIX  43
H46   2    0.486156    0.459184    0.056528    11.00000   -1.20000
AFIX   0
C021  1    0.529357    0.171076    0.085698    11.00000    0.06530    0.09169 =
         0.06841   -0.03274    0.02377   -0.01069
AFIX  43
H47   2    0.528390    0.090618    0.066869    11.00000   -1.20000
AFIX   0
C022  1    0.504908    0.273649    0.052558    11.00000    0.07969    0.10918 =
         0.05234   -0.01526    0.01369   -0.00383
AFIX  43
H48   2    0.488431    0.265377    0.010887    11.00000   -1.20000
PART 1
AFIX   0
C023  1    0.839203    0.564856    0.554208    21.00000    0.03769    0.05007 =
         0.03341   -0.00761    0.00658    0.01125
AFIX  43
H52   2    0.859354    0.484924    0.559894    21.00000   -1.20000
AFIX   0
C024  1    0.864360    0.660996    0.528835    21.00000    0.03967    0.06134 =
         0.04863   -0.00113    0.02039    0.01392
AFIX  43
H53   2    0.900621    0.645637    0.515366    21.00000   -1.20000
PART 2
AFIX   0
C025  1    0.836502    1.017911    0.488559   -21.00000    0.04437    0.06224 =
         0.03829    0.00977    0.01215   -0.01490
AFIX  43
H55   2    0.853818    1.086185    0.471118   -21.00000   -1.20000
AFIX   0
C026  1    0.862889    0.902549    0.494620   -21.00000    0.04306    0.07518 =
         0.04560    0.00474    0.02242   -0.00937
AFIX  43
H56   2    0.899614    0.890675    0.481502   -21.00000   -1.20000
AFIX   0
C27   1    0.782269    1.034737    0.508872   -21.00000    0.03536    0.05483 =
         0.03307   -0.00442    0.00445    0.01022
PART 1
C28   1    0.781810    0.581358    0.573007    21.00000    0.02646    0.02961 =
         0.03388   -0.01103    0.00671    0.01170
PART 0

HKLF 4 1 1 0 0 0 1 0 0 0 1


REM  30_SNO01_autored_a.res in P2(1)/n
REM R1 =  0.0675 for   11290 Fo > 4sig(Fo)  and  0.0733 for all   12146 data
REM    726 parameters refined using      0 restraints

END

WGHT      0.0582      4.0021

REM Highest difference peak  0.762,  deepest hole -0.430,  1-sigma level  0.053
Q1    1   0.6566  1.0017  0.3893  11.00000  0.05    0.76
Q2    1   0.4716  0.5739  0.0683  11.00000  0.05    0.70
Q3    1   0.9033  0.4164  0.4910  11.00000  0.05    0.62
Q4    1   0.5601  1.3848  0.6252  11.00000  0.05    0.49
Q5    1   0.6007  0.9127  0.6606  11.00000  0.05    0.42
Q6    1   0.7406  0.4804  0.3545  11.00000  0.05    0.33
Q7    1   0.6398  0.8952  0.7281  11.00000  0.05    0.33
Q8    1   0.7154  0.6148  0.3518  11.00000  0.05    0.32
Q9    1   0.6380  1.0382  0.7014  11.00000  0.05    0.31
Q10   1   0.6358  0.8556  0.5818  11.00000  0.05    0.29
Q11   1   0.6770  0.4985  0.3693  11.00000  0.05    0.29
Q12   1   0.5925  0.3883  0.2527  11.00000  0.05    0.28
Q13   1   0.5616  0.4623  0.3446  11.00000  0.05    0.26
Q14   1   0.6164  0.4784  0.3585  11.00000  0.05    0.25
Q15   1   0.5796  0.8298  0.5579  11.00000  0.05    0.25
Q16   1   0.5822  0.8526  0.8342  11.00000  0.05    0.25
Q17   1   0.4993  0.5814  0.1182  11.00000  0.05    0.24
Q18   1   0.7375  0.9605  0.5580  11.00000  0.05    0.24
Q19   1   0.6601  0.9284  0.6663  11.00000  0.05    0.24
Q20   1   0.6389  0.7595  0.8486  11.00000  0.05    0.24
;
_shelx_res_checksum   63377

_shelx_hkl_file
;
   0   0  -3 91.7540 49.0173   1
   0   0   3 87.2724 51.9366   1
   0   0   4 43452.1 3570.60   1
   0   0  -4 51113.1 3573.02   1
   0   0  -4 48815.3 3558.65   1
   0   0   4 51914.1 3559.25   1
   0   0  -5 257.005 92.0741   1
   0   0   5 286.772 91.7401   1
   0   0   5 351.494 54.6516   1
   0   0  -5 401.916 52.6257   1
   0   0   6 61790.5 4473.08   1
   0   0   6 62668.1 4493.08   1
   0   0  -6 60374.1 4490.77   1
   0   0   6 61537.1 4472.05   1
   0   0  -6 62997.3 4472.14   1
   0   0   7 253.726 60.5624   1
   0   0  -7 209.924 58.7066   1
   0   0   7 237.771 104.585   1
   0   0   7 284.557 53.0618   1
   0   0  -7 339.493 50.0064   1
   0   0   8 1247.86 124.251   1
   0   0  -8 1472.53 126.707   1
   0   0  -8 1366.46 163.815   1
   0   0  -8 1193.08 117.222   1
   0   0   9 120.721 60.9888   1
   0   0  -9 53.1772 56.9782   1
   0   0  -9 195.698 107.316   1
   0   0   9-10.5448 104.257   1
   0   0  10 98648.5 7056.67   1
   0   0 -10 93870.4 7054.53   1
   0   0 -10 90466.5 7080.60   1
   0   0  10 106974. 7095.17   1
   0   0  10 100842. 7056.59   1
   0   0 -11 59.3349 60.5998   1
   0   0  11-6.13212 65.6833   1
   0   0 -11 69.2532 50.6245   1
   0   0  11 102.626 55.0282   1
   0   0  12 43819.5 3414.13   1
   0   0 -12 47558.6 3415.06   1
   0   0  12 50332.2 3461.21   1
   0   0 -12 47120.1 3410.96   1
   0   0  12 48079.5 3414.44   1
   0   0  13-21.7884 74.8994   1
   0   0 -13 41.9846 66.8884   1
   0   0  13-15.2638 117.409   1
   0   0 -13-31.0777 50.1736   1
   0   0  13 40.5058 52.5828   1
   0   0  14 23.3820 72.0337   1
   0   0  14 49.3710 135.122   1
   0   0 -14 53.4433 51.7322   1
   0   0  14-21.7057 55.3210   1
   0   0  15 133.248 73.3295   1
   0   0  15 229.123 139.891   1
   0   0 -15 7.15765 58.6683   1
   0   0  15 85.3930 67.0475   1
   0   0  16 920.515 199.505   1
   0   0 -16 1041.09 124.302   1
   0   0  16 1196.23 131.706   1
   0   0  17 139.194 154.939   1
   0   0  17 96.5405 69.3307   1
   0   0 -17 16.2219 64.8593   1
   0   0 -18 9.53002 80.4338   1
   0   0  18 252.317 170.722   1
   0   0  18 129.648 82.9463   1
   0   0 -18-50.4416 73.5311   1
   0   0  19-61.7510 95.1058   1
   0   0 -19 10.0651 93.4176   1
   0   0  19-66.6429 178.286   1
   0   0 -19 87.4681 69.7995   1
   0   0  19-19.4422 76.6544   1
   0   0 -20 4251.39 368.754   1
   0   0  20 4021.21 362.507   1
   0   0  20 4014.28 428.538   1
   0   0  20 4534.69 362.752   1
   0   0 -20 4008.33 351.996   1
   0   0  21 55.9898 96.0007   1
   0   0 -21-11.1112 96.7027   1
   0   0  21 48.9225 177.150   1
   0   0  21 53.2362 87.4865   1
   0   0 -21 67.1155 73.3679   1
   0   0  22-92.9810 108.810   1
   0   0 -22-11.6391 96.6270   1
   0   0  22 89.2274 87.4207   1
   0   0 -22 30.0137 75.9919   1
   0   0 -23 73.1689 98.4453   1
   0   0  23 24.0969 104.797   1
   0   0  23-79.9917 199.843   1
   0   0  23-11.5782 89.6302   1
   0   0 -23-72.9679 88.8561   1
   0   0 -24 12.6856 113.259   1
   0   0  24 12.4523 107.466   1
   0   0  24 83.3519 95.2800   1
   0   0 -24 142.107 85.4466   1
   0   0  25 270.794 120.383   1
   0   0 -25 119.180 104.594   1
   0   0  25 86.2376 217.267   1
   0   0 -26 2291.19 270.241   1
   0   0  26 2039.76 262.688   1
   0   0  26 1904.58 363.344   1
   0   0  26 2845.46 257.378   1
   0   0 -27 70.7774 119.569   1
   0   0  27 95.9698 125.163   1
   0   0 -27 109.666 105.113   1
   0   0  27 77.9195 94.2420   1
   0   0  27 30.6810 258.873   1
   0   0  28 1778.29 251.319   1
   0   0  28 2650.20 252.139   1
   0   0 -28 2196.28 244.873   1
   0   0  28 1614.01 359.488   1
   0   0 -28 2206.78 258.199   1
   0   0  29 29.0394 126.970   1
   0   0 -29 45.1744 125.736   1
   0   0  29-32.5850 269.038   1
   0   0 -29 201.135 221.927   1
   0   0 -29-13.0183 102.719   1
   0   0  29 123.059 101.181   1
   0   1   2 12083.9 912.781   1
   0  -1   2 12646.1 905.344   1
   0   1   3 53966.8 3689.77   1
   0  -1  -3 49935.4 3688.42   1
   0   1   3 52657.8 3679.85   1
   0   1  -3 50756.4 3688.25   1
   0  -1   3 54475.6 3690.35   1
   0  -1  -3 49459.9 3686.29   1
   0   1   3 51747.6 3687.38   1
   0   1  -3 51180.1 3681.24   1
   0  -1   3 50676.4 3680.53   1
   0  -1  -3 48163.2 3678.24   1
   0  -1  -4 127195. 8566.31   1
   0   1   4 117388. 8564.30   1
   0  -1   4 115350. 8566.96   1
   0  -1  -4 115633. 8564.96   1
   0   1  -4 130689. 8569.18   1
   0   1   4 117580. 8566.19   1
   0   1   4 113755. 8553.80   1
   0  -1  -4 128125. 8555.21   1
   0   1  -4 121690. 8555.70   1
   0  -1   4 107793. 8554.50   1
   0   1   5 54173.3 3800.72   1
   0  -1  -5 55789.5 3801.43   1
   0  -1  -5 46758.8 3801.80   1
   0   1   5 52953.0 3805.36   1
   0  -1   5 49290.9 3805.11   1
   0   1  -5 51885.1 3804.64   1
   0   1   5 55951.2 3790.26   1
   0  -1  -5 50694.1 3787.85   1
   0   1  -5 52211.2 3789.92   1
   0  -1   5 53435.2 3790.66   1
   0   1   6 16509.5 1225.39   1
   0  -1  -6 16687.9 1225.64   1
   0   1   6 16338.9 1235.19   1
   0  -1  -6 15737.8 1232.43   1
   0  -1   6 15876.9 1234.27   1
   0   1  -6 14548.2 1230.78   1
   0   1  -6 16729.2 1215.06   1
   0  -1   6 18410.8 1216.51   1
   0  -1  -6 14868.2 1211.75   1
   0   1   6 18793.4 1215.36   1
   0  -1  -7 43155.1 3147.72   1
   0   1   7 44330.5 3148.86   1
   0   1   7 45586.2 3161.75   1
   0  -1   7 42889.7 3161.06   1
   0   1   7 44317.5 3136.40   1
   0   1  -7 42973.0 3136.85   1
   0  -1  -7 41673.4 3134.31   1
   0   1   8 39459.6 2831.79   1
   0  -1  -8 36670.1 2828.41   1
   0  -1  -8 37573.6 2841.07   1
   0   1  -8 39217.1 2844.95   1
   0  -1  -8 40407.0 2819.25   1
   0   1   9 307.416 82.1684   1
   0  -1  -9 125.905 70.7305   1
   0   1   9 199.411 97.6424   1
   0  -1   9 172.508 104.938   1
   0   1  -9 178.449 107.075   1
   0  -1  -9 58.3982 97.4400   1
   0  -1   9 124.592 51.2153   1
   0   1 -10 983.340 95.5139   1
   0  -1  10 922.647 95.4914   1
   0   1  10 1045.77 132.402   1
   0   1 -10 884.298 150.406   1
   0   1  10 1355.48 167.432   1
   0  -1  10 826.010 157.036   1
   0  -1 -10 1224.21 154.772   1
   0  -1  10 905.420 104.431   1
   0   1  10 1163.96 108.546   1
   0   1 -10 940.661 105.042   1
   0   1 -11 3255.17 215.082   1
   0  -1  11 3042.25 213.657   1
   0   1  11 2371.62 239.063   1
   0  -1 -11 2474.63 261.305   1
   0  -1  11 2645.68 272.433   1
   0   1  11 2319.65 261.930   1
   0   1 -11 3282.54 272.990   1
   0  -1 -11 2323.96 215.777   1
   0   1  11 2165.24 216.402   1
   0   1 -11 2843.51 224.047   1
   0  -1  11 2014.41 215.440   1
   0   1 -12 3745.92 289.103   1
   0  -1  12 3409.53 287.326   1
   0   1 -12 3394.22 335.507   1
   0  -1  12 3960.50 354.380   1
   0   1  12 3390.87 345.610   1
   0  -1 -12 4000.72 340.740   1
   0   1 -12 3661.15 298.498   1
   0  -1 -12 3756.83 296.516   1
   0   1  12 3860.45 300.475   1
   0  -1  12 3477.85 297.802   1
   0  -1 -13 17509.6 1219.64   1
   0  -1  13 15672.2 1190.33   1
   0   1 -13 15917.0 1191.76   1
   0   1  13 15192.8 1245.69   1
   0   1 -13 15291.2 1238.40   1
   0  -1  13 16209.3 1250.08   1
   0  -1 -13 14546.5 1233.87   1
   0   1  13 16160.9 1201.24   1
   0   1 -13 16686.6 1204.52   1
   0  -1 -13 16350.0 1199.23   1
   0  -1  13 17243.7 1203.69   1
   0   1 -14 112.667 59.8520   1
   0  -1 -14 259.268 92.6271   1
   0  -1  14 151.285 61.6681   1
   0  -1 -14 160.154 120.179   1
   0   1 -14 220.765 117.396   1
   0   1  14 130.152 129.638   1
   0  -1  14 200.059 130.445   1
   0  -1  14 129.368 59.6572   1
   0   1 -14 187.090 61.3277   1
   0   1  14 162.570 61.2099   1
   0  -1 -14 230.153 59.3520   1
   0  -1 -15 9853.17 802.764   1
   0   1 -15 9915.49 780.748   1
   0   1  15 9975.40 806.325   1
   0  -1  15 10879.7 781.849   1
   0  -1  15 10950.6 853.638   1
   0  -1 -15 10731.6 840.289   1
   0   1  15 9785.35 844.430   1
   0   1 -15 9590.50 830.275   1
   0  -1 -15 10155.4 786.577   1
   0  -1  15 11315.1 794.282   1
   0   1 -15 11093.4 793.657   1
   0   1  15 9944.00 789.665   1
   0   1 -16 990.897 112.342   1
   0  -1 -16 965.414 131.742   1
   0   1  16 730.541 135.268   1
   0  -1  16 879.563 107.723   1
   0  -1  16 800.481 199.497   1
   0   1 -16 894.040 171.707   1
   0   1  16 1022.53 193.052   1
   0  -1 -16 1143.50 177.190   1
   0   1 -16 996.178 115.725   1
   0   1  16 401.272 95.7254   1
   0  -1 -16 813.190 106.628   1
   0  -1  16 934.804 112.529   1
   0   1  17 127.473 105.499   1
   0  -1  17 160.181 56.8841   1
   0   1 -17 54.5804 69.3367   1
   0  -1 -17 66.5359 90.3950   1
   0  -1 -17 103.159 136.614   1
   0   1 -17 365.619 142.378   1
   0  -1  17-242.520 155.669   1
   0   1  17 217.405 156.039   1
   0  -1 -17 102.508 71.3842   1
   0  -1  17 94.2227 72.7103   1
   0   1  17 169.965 73.6293   1
   0   1 -17 102.524 71.7677   1
   0   1 -18 903.348 128.369   1
   0  -1 -18 1228.74 158.481   1
   0   1  18 1010.09 162.867   1
   0  -1  18 1175.07 133.782   1
   0   1  18 1232.86 218.525   1
   0  -1 -18 1150.29 203.021   1
   0  -1  18 1132.03 215.763   1
   0   1 -18 893.530 187.834   1
   0   1 -18 916.397 129.755   1
   0   1  18 1030.33 129.057   1
   0  -1 -18 1158.07 130.877   1
   0  -1  18 1130.39 137.033   1
   0  -1 -19 3128.85 305.375   1
   0  -1  19 3247.07 280.898   1
   0   1  19 2973.43 363.427   1
   0   1 -19 2817.41 343.006   1
   0  -1  19 3464.28 376.201   1
   0  -1 -19 2909.40 344.257   1
   0   1  19 3203.23 288.644   1
   0   1 -19 3308.71 288.416   1
   0  -1 -19 3931.85 289.233   1
   0  -1  19 3280.54 288.561   1
   0  -1  20 740.418 117.771   1
   0   1  20 766.073 151.220   1
   0  -1 -20 811.641 148.759   1
   0   1  20 831.197 212.923   1
   0  -1 -20 700.112 175.095   1
   0  -1  20 804.626 213.072   1
   0   1 -20 732.131 195.187   1
   0  -1  20 615.604 118.523   1
   0  -1 -20 586.143 110.576   1
   0   1  20 745.939 115.611   1
   0   1 -20 790.987 117.549   1
   0  -1 -21 937.081 159.587   1
   0   1  21 1152.25 172.743   1
   0  -1  21 966.227 233.326   1
   0   1  21 840.480 129.782   1
   0  -1 -21 731.163 124.671   1
   0   1 -21 958.932 131.878   1
   0  -1  21 1036.57 135.812   1
   0   1  22 1308.88 190.200   1
   0  -1 -22 1274.00 176.761   1
   0  -1 -22 852.193 217.238   1
   0   1 -22 1338.58 234.695   1
   0   1 -22 1192.32 153.262   1
   0   1  22 1206.61 150.657   1
   0  -1 -22 1070.09 141.390   1
   0  -1  22 1178.80 154.387   1
   0  -1 -23 1337.70 189.818   1
   0   1  23 924.905 174.871   1
   0   1 -23 1520.75 165.065   1
   0  -1 -23 1394.57 243.285   1
   0  -1  23 970.209 270.363   1
   0   1 -23 1575.48 243.841   1
   0   1  23 1215.76 253.614   1
   0   1 -23 1060.27 155.986   1
   0   1  23 1050.33 153.695   1
   0  -1 -23 1190.26 152.301   1
   0  -1  23 1478.08 171.840   1
   0  -1 -24 14.7956 127.468   1
   0   1  24 180.915 131.188   1
   0   1 -24 51.6635 104.363   1
   0  -1  24-195.535 203.737   1
   0   1  24 54.9748 200.484   1
   0   1 -24 112.722 164.448   1
   0  -1 -24 22.1540 167.192   1
   0   1  24 57.9321 86.3540   1
   0   1 -24 92.5581 91.8596   1
   0  -1 -24 32.1283 84.5364   1
   0  -1 -25 275.159 132.847   1
   0   1 -25 472.563 114.894   1
   0   1  25 403.121 144.332   1
   0  -1  25 362.139 113.231   1
   0   1 -25 438.184 185.223   1
   0  -1  25 86.9251 220.532   1
   0   1  25 257.000 225.665   1
   0  -1 -25 592.035 204.963   1
   0  -1 -25 469.484 111.165   1
   0  -1 -26 1014.98 182.844   1
   0   1 -26 960.727 151.103   1
   0  -1  26 802.286 142.701   1
   0   1  26 732.013 173.295   1
   0  -1  26 719.911 266.921   1
   0  -1 -26 868.316 220.950   1
   0   1 -26 733.041 219.656   1
   0   1  26 1025.70 149.577   1
   0   1 -26 789.525 147.875   1
   0  -1  26 817.729 149.267   1
   0   1  27 375.414 148.908   1
   0   1 -27 11.5817 104.284   1
   0  -1  27 65.1237 104.720   1
   0  -1 -27-81.7420 137.264   1
   0   1 -27 168.609 197.820   1
   0  -1  27 123.901 238.315   1
   0  -1 -27-96.0884 191.733   1
   0   1 -27 75.8231 99.7632   1
   0  -1  27 106.762 110.288   1
   0  -1 -27 46.5685 89.6930   1
   0   1  27 51.5766 97.4109   1
   0   1 -28 47.8525 108.234   1
   0  -1 -28-16.8561 133.813   1
   0   1  28 33.3489 142.232   1
   0  -1  28 191.517 110.444   1
   0  -1  28 27.3933 111.334   1
   0   1 -28-26.0171 103.942   1
   0   1  28 119.811 101.901   1
   0  -1 -28 48.1216 76.0008   1
   0  -1 -28 517.415 215.423   1
   0  -1  28 159.891 247.591   1
   0   1 -28 147.999 182.473   1
   0  -1 -29 138.599 150.094   1
   0   1  29 51.0945 145.332   1
   0  -1  29 127.446 109.140   1
   0   1 -29 93.2434 107.749   1
   0  -1 -29 86.7735 100.877   1
   0  -1  29-28.1770 117.152   1
   0   1  29 177.858 116.819   1
   0  -1  29 427.690 268.691   1
   0   1 -29 327.026 206.648   1
   0  -1 -29-75.4241 198.345   1
   0   1 -29 24.6874 110.202   1
   0  -2   0 2863.82 238.291   1
   0   2   0 2926.13 238.208   1
   0   2   0 2861.79 224.189   1
   0   2  -1 2796.29 228.290   1
   0  -2  -1 2924.34 222.815   1
   0   2   1 2537.05 221.614   1
   0  -2   1 2950.60 229.008   1
   0  -2  -1 2705.53 235.784   1
   0   2  -1 2795.46 219.103   1
   0  -2   1 2936.08 221.625   1
   0   2  -2 21076.6 1424.90   1
   0  -2  -2 20093.2 1435.46   1
   0  -2  -2 19006.6 1421.70   1
   0  -2   2 19078.0 1422.86   1
   0   2   2 20007.6 1423.30   1
   0   2   2 20000.5 1436.16   1
   0  -2   2 18905.7 1422.16   1
   0   2  -2 18918.2 1422.20   1
   0   2   3 57296.0 4046.38   1
   0   2   3 57817.3 4061.28   1
   0  -2  -3 58531.8 4045.91   1
   0   2   3 57222.2 4047.62   1
   0  -2   3 51225.3 4048.73   1
   0   2  -3 54351.8 4048.53   1
   0  -2  -3 55022.0 4046.12   1
   0  -2   3 56716.9 4046.87   1
   0  -2  -4 61820.8 4302.49   1
   0  -2  -4 64594.2 4321.54   1
   0   2   4 60979.5 4319.09   1
   0   2   4 60795.7 4303.06   1
   0  -2   4 55784.2 4310.06   1
   0   2   4 60514.8 4309.05   1
   0  -2  -4 59512.7 4307.40   1
   0   2  -4 58818.4 4310.34   1
   0  -2   4 59736.3 4303.40   1
   0   2  -4 55377.5 4302.56   1
   0   2   5 4704.62 372.844   1
   0  -2  -5 5628.76 374.614   1
   0  -2  -5 4704.14 394.482   1
   0   2   5 4973.84 396.371   1
   0   2  -5 5464.16 394.294   1
   0   2   5 5116.15 389.564   1
   0  -2  -5 4656.10 383.217   1
   0  -2   5 4769.52 392.196   1
   0  -2   5 4454.22 374.044   1
   0   2  -5 4687.02 373.708   1
   0   2   6 3839.19 271.427   1
   0   2   6 3295.47 290.459   1
   0   2  -6 3575.78 292.753   1
   0  -2   6 3224.60 294.342   1
   0   2   6 3119.26 285.906   1
   0  -2  -6 3252.63 285.462   1
   0  -2  -6 3321.27 266.433   1
   0   2  -6 3321.12 269.369   1
   0   2   7 1182.74 143.244   1
   0  -2   7 1140.07 153.461   1
   0  -2  -7 1258.32 115.515   1
   0   2  -8 4498.43 375.504   1
   0  -2  -8 4328.44 371.698   1
   0  -2   8 4453.16 348.843   1
   0  -2  -9 3377.72 269.264   1
   0  -2   9 2664.56 275.766   1
   0   2   9 3069.99 276.235   1
   0  -2  -9 2681.01 268.758   1
   0   2  -9 2748.47 269.075   1
   0   2  -9 2658.07 236.207   1
   0  -2   9 2565.25 236.889   1
   0   2   9 3230.47 238.524   1
   0  -2 -10 124.488 96.9996   1
   0  -2  10 49.2943 117.316   1
   0   2 -10-44.4297 98.0297   1
   0   2  10 93.2846 102.416   1
   0  -2 -10 63.8776 100.929   1
   0   2 -10-65.6456 51.6469   1
   0  -2  10-29.9350 43.9652   1
   0  -2 -10-5.10601 43.2963   1
   0   2  10 62.0365 51.1896   1
   0  -2 -11 90.6539 83.8674   1
   0   2  11 51.8377 91.7337   1
   0   2  11 76.9915 108.436   1
   0  -2 -11-11.6335 96.7895   1
   0  -2  11 13.5156 111.158   1
   0   2 -11 156.935 99.3280   1
   0   2 -11 141.377 57.6315   1
   0  -2 -11 16.8482 46.8245   1
   0   2  11 111.342 54.4600   1
   0  -2  11 145.315 56.4095   1
   0   2  12 7331.01 588.995   1
   0  -2 -12 6799.99 581.595   1
   0  -2  12 7369.14 608.199   1
   0   2 -12 6077.00 586.210   1
   0  -2 -12 6714.88 593.700   1
   0   2  12 7394.31 604.328   1
   0  -2 -12 7669.21 558.785   1
   0   2 -12 7635.09 563.870   1
   0   2  12 7088.19 559.612   1
   0  -2  12 7428.63 561.196   1
   0  -2 -13 6449.79 537.269   1
   0   2  13 7107.65 544.538   1
   0  -2 -13 7123.38 560.210   1
   0   2  13 6120.97 556.401   1
   0  -2  13 6088.07 561.638   1
   0   2 -13 6357.66 553.303   1
   0   2  13 6793.39 515.835   1
   0  -2 -13 7268.10 515.149   1
   0   2 -13 6081.04 514.913   1
   0  -2  13 6331.54 513.350   1
   0  -2 -14 2203.52 236.169   1
   0   2  14 2657.43 248.596   1
   0   2 -14 2229.60 207.096   1
   0  -2  14 2309.78 209.351   1
   0  -2 -14 2192.25 203.998   1
   0   2  14 2347.80 210.541   1
   0   2 -14 2630.92 259.764   1
   0   2  14 2288.11 258.290   1
   0  -2  14 1864.72 261.680   1
   0  -2 -14 2430.21 257.471   1
   0   2 -15 240.576 50.8045   1
   0  -2 -15 169.333 108.938   1
   0   2  15-25.2568 106.074   1
   0   2  15 152.888 63.0462   1
   0  -2 -15 103.578 66.6953   1
   0   2 -15 164.468 71.1093   1
   0  -2  15 95.4685 69.5466   1
   0  -2  15 109.685 140.237   1
   0  -2 -15 214.089 124.020   1
   0   2 -15 189.102 129.216   1
   0   2  15 138.863 145.361   1
   0   2 -15 191.609 39.6478   1
   0   2 -16 2708.63 234.248   1
   0  -2 -16 2599.74 280.003   1
   0   2  16 2825.12 285.469   1
   0   2  16 3393.54 264.139   1
   0  -2 -16 2758.65 254.113   1
   0  -2  16 2630.00 256.566   1
   0   2 -16 3176.23 263.862   1
   0  -2  16 3054.02 327.557   1
   0   2  16 2700.96 319.856   1
   0   2 -16 3443.17 324.821   1
   0  -2 -16 3621.32 325.937   1
   0   2 -16 2945.07 227.763   1
   0  -2 -17 300.716 110.541   1
   0   2  17 123.038 116.113   1
   0   2 -17 183.685 57.2831   1
   0  -2 -17 34.0257 139.562   1
   0   2  17 432.463 173.186   1
   0  -2  17-20.6161 169.804   1
   0   2 -17 210.256 144.492   1
   0   2  17 170.257 83.1877   1
   0  -2 -17 107.005 71.8154   1
   0  -2  17 358.795 87.5032   1
   0   2 -17 145.342 84.2991   1
   0   2 -18 2280.37 188.797   1
   0   2  18 2063.57 245.672   1
   0  -2 -18 1816.90 237.172   1
   0   2 -18 2849.48 289.983   1
   0   2  18 1893.76 279.567   1
   0  -2  18 2001.89 287.338   1
   0  -2 -18 1462.29 251.705   1
   0  -2  18 2603.89 220.017   1
   0  -2 -18 1860.81 200.170   1
   0   2  18 1754.38 206.233   1
   0   2 -18 2300.83 212.944   1
   0   2  19 1299.07 206.309   1
   0  -2 -19 1900.96 210.854   1
   0   2 -19 1685.39 157.910   1
   0  -2  19 1603.08 277.510   1
   0  -2 -19 1574.39 235.654   1
   0   2  19 2215.54 277.907   1
   0   2 -19 1746.09 245.946   1
   0   2 -19 1550.17 179.058   1
   0  -2 -19 1627.57 174.338   1
   0  -2  19 1764.10 181.513   1
   0   2  19 1574.84 180.503   1
   0   2 -20 1361.21 127.094   1
   0   2  20 782.268 161.862   1
   0  -2 -20 863.010 169.240   1
   0   2 -20 978.268 211.688   1
   0   2  20 622.398 225.337   1
   0  -2 -20 1041.41 199.170   1
   0  -2  20 865.253 235.784   1
   0   2 -20 1180.40 145.138   1
   0  -2 -20 901.069 130.420   1
   0   2  20 860.029 132.870   1
   0  -2  20 1032.73 138.240   1
   0   2  21 110.930 130.936   1
   0  -2 -21 181.537 128.387   1
   0   2 -21 18.7151 64.7815   1
   0  -2  21 426.390 210.517   1
   0   2  21 32.0616 80.8073   1
   0  -2  21 53.1237 79.2776   1
   0   2 -21 86.1069 85.5391   1
   0  -2 -21 85.6142 83.7213   1
   0   2  22 147.337 143.234   1
   0  -2 -22 390.344 142.766   1
   0   2 -22 316.743 84.4961   1
   0   2 -22 364.012 188.488   1
   0  -2 -22 519.107 178.452   1
   0  -2 -22 465.455 103.028   1
   0  -2  22 307.195 100.652   1
   0   2  22 456.239 109.002   1
   0   2 -22 547.059 108.908   1
   0   2  23 354.711 138.515   1
   0  -2 -23 338.881 144.563   1
   0   2 -23 250.583 87.7758   1
   0  -2  23 518.148 209.043   1
   0   2  23 394.721 224.939   1
   0  -2 -23 280.076 180.123   1
   0   2 -23 331.282 186.505   1
   0  -2  23 446.237 103.030   1
   0   2 -23 323.818 101.124   1
   0  -2 -23 596.663 104.289   1
   0   2  23 369.858 107.311   1
   0   2  24 52.2729 148.064   1
   0  -2 -24 166.746 133.467   1
   0   2 -24 249.110 86.0079   1
   0  -2 -24 366.266 101.141   1
   0   2  24 96.9825 98.9298   1
   0   2  24 218.964 212.619   1
   0  -2 -24 377.326 184.112   1
   0   2 -24 567.377 201.097   1
   0  -2  24 254.902 234.503   1
   0   2  25 232.638 152.030   1
   0  -2 -25 240.501 151.173   1
   0  -2  25 212.373 109.592   1
   0  -2 -25 66.1451 83.7017   1
   0  -2 -25 68.4464 168.962   1
   0   2 -25 93.3009 167.941   1
   0  -2  25 176.373 229.147   1
   0   2  25 85.2229 220.091   1
   0   2 -25 92.0949 92.2703   1
   0  -2 -26 1061.98 192.907   1
   0   2  26 1155.81 209.375   1
   0   2 -26 1298.08 165.787   1
   0   2  26 1127.15 173.308   1
   0  -2  26 795.697 155.727   1
   0  -2 -26 845.737 228.184   1
   0  -2  26 1368.33 307.263   1
   0   2  26 1148.90 279.140   1
   0   2 -26 1000.28 234.630   1
   0   2 -26 1025.29 120.905   1
   0  -2 -27 36.5347 140.526   1
   0   2  27 206.452 150.639   1
   0  -2  27 26.7989 110.637   1
   0   2 -27 13.1021 103.319   1
   0  -2 -27 57.9489 96.2240   1
   0   2  27-93.4587 115.560   1
   0   2  27-60.8741 218.811   1
   0  -2 -27-24.0475 171.624   1
   0   2 -27 219.412 176.530   1
   0  -2  27-62.6712 245.575   1
   0   2 -27 29.5763 68.1336   1
   0  -2 -28 674.674 184.231   1
   0   2  28 726.953 193.458   1
   0   2 -28 963.523 150.820   1
   0  -2 -28 660.327 138.743   1
   0   2  28 893.359 153.877   1
   0  -2  28 742.940 132.757   1
   0  -2  28 840.315 290.734   1
   0   2  28 753.390 282.698   1
   0   2 -28 916.912 240.619   1
   0  -2 -28 962.025 232.819   1
   0   2 -28 697.563 104.288   1
   0   3   0 152.734 78.8432   1
   0  -3   0 70.8819 76.7249   1
   0   3   0 145.535 47.2089   1
   0  -3   0 4.20771 48.7235   1
   0   3   1 144246. 10995.0   1
   0   3  -1 158863. 10991.6   1
   0  -3  -1 157704. 10984.3   1
   0  -3  -1 150036. 10994.6   1
   0  -3   1 151903. 10990.3   1
   0  -3  -1 149684. 10979.8   1
   0   3  -1 153212. 10980.4   1
   0   3   2 112902. 7962.60   1
   0   3  -2 109033. 7965.74   1
   0  -3  -2 113312. 7961.75   1
   0  -3   2 106598. 7964.20   1
   0   3  -2 109692. 7959.37   1
   0  -3  -3 6467.27 514.698   1
   0  -3   3 6529.91 516.494   1
   0   3   3 6738.04 537.891   1
   0   3  -3 7220.42 520.224   1
   0   3  -3 6583.09 515.723   1
   0   3   3 6448.27 510.065   1
   0  -3  -3 6750.40 509.017   1
   0  -3   3 7027.12 514.893   1
   0   3  -3 7641.63 515.495   1
   0  -3  -4 1956.61 165.090   1
   0   3  -4 1920.94 165.955   1
   0  -3  -4 1814.56 164.452   1
   0  -3   4 1788.65 174.117   1
   0   3  -4 1862.63 171.780   1
   0   3   4 1823.56 166.466   1
   0  -3   4 1796.24 162.526   1
   0   3  -5 4.09614 46.9960   1
   0  -3  -5-45.1757 89.8887   1
   0  -3  -5-4.85097 47.9656   1
   0  -3   5 51.3747 46.7331   1
   0  -3  -5 77.6684 69.3117   1
   0  -3   5 102.056 84.1551   1
   0   3   5-17.6616 67.8534   1
   0   3  -5 79.6932 77.6703   1
   0  -3   5 117.533 49.5317   1
   0   3  -6 101.334 49.9716   1
   0  -3  -6 9.54200 93.5088   1
   0  -3   6 60.0128 51.6541   1
   0  -3  -6 92.2530 65.3877   1
   0  -3   6 72.0573 86.0741   1
   0   3   6 35.0911 75.4744   1
   0   3  -6 21.4417 69.2653   1
   0  -3   6 25.9632 39.0135   1
   0   3   7 11123.5 833.138   1
   0   3   7 10639.8 856.445   1
   0  -3  -7 10968.3 858.897   1
   0  -3   7 11335.9 854.794   1
   0   3  -7 11004.3 833.051   1
   0  -3   7 11576.1 835.945   1
   0  -3  -8 14764.4 1159.67   1
   0   3   8 15302.7 1134.33   1
   0   3   8 14548.5 1158.79   1
   0  -3  -8 14632.2 1148.88   1
   0   3  -8 14466.6 1150.37   1
   0   3  -8 15946.3 1136.70   1
   0  -3   8 16259.7 1137.86   1
   0   3   9 123.169 56.6996   1
   0   3   9-56.3586 100.598   1
   0  -3  -9 99.5059 96.8077   1
   0  -3  -9-19.1716 88.3743   1
   0  -3   9-11.5756 109.892   1
   0   3   9 73.5625 92.4815   1
   0   3  -9 30.7786 88.5323   1
   0  -3   9 32.2964 54.7909   1
   0   3  -9 64.6071 51.2662   1
   0  -3  -9 174.177 53.3578   1
   0   3  10 10970.6 750.255   1
   0   3  10 9972.25 715.921   1
   0  -3 -10 9154.70 737.406   1
   0  -3  10 8566.06 740.891   1
   0   3  10 9207.87 741.492   1
   0  -3 -10 9162.60 732.892   1
   0   3 -10 8887.94 736.118   1
   0  -3  10 9754.55 713.853   1
   0   3 -10 8579.94 710.922   1
   0  -3 -10 9538.23 708.942   1
   0   3  11 4489.51 410.492   1
   0   3  11 4981.26 383.627   1
   0  -3 -11 4607.40 411.853   1
   0   3 -11 3960.66 404.648   1
   0  -3  11 4558.41 422.997   1
   0  -3 -11 4787.44 410.438   1
   0   3  11 4776.88 418.198   1
   0   3 -11 4959.10 383.709   1
   0  -3  11 4589.27 380.719   1
   0  -3 -11 4922.81 378.069   1
   0  -3 -12 50.2531 90.4436   1
   0   3  12 64.8121 108.290   1
   0  -3 -12 112.184 95.3945   1
   0   3 -12-39.6145 117.199   1
   0  -3  12-105.909 117.943   1
   0   3  12 56.1624 116.014   1
   0   3  12 21.7954 57.1405   1
   0  -3  12 53.6771 60.6522   1
   0  -3 -12 117.218 54.8546   1
   0   3 -12 123.063 60.8351   1
   0  -3 -13 2907.21 282.204   1
   0   3  13 2474.19 274.095   1
   0   3 -13 2471.08 280.704   1
   0   3  13 2843.11 294.256   1
   0  -3  13 2496.58 291.098   1
   0  -3 -13 2840.94 282.399   1
   0   3  13 2926.44 243.701   1
   0  -3  13 2897.27 246.125   1
   0   3 -13 2724.74 243.964   1
   0  -3 -13 2694.04 238.386   1
   0  -3 -14 1380.93 187.893   1
   0   3  14 1773.38 202.825   1
   0   3 -14 1397.57 197.152   1
   0   3  14 1043.11 200.767   1
   0  -3  14 1715.15 225.243   1
   0  -3 -14 1589.06 208.579   1
   0   3 -14 1694.21 167.242   1
   0   3  14 1689.86 162.416   1
   0  -3  14 1585.30 160.761   1
   0  -3 -14 1482.22 152.232   1
   0  -3 -15 8375.11 673.276   1
   0   3  15 8464.04 676.177   1
   0  -3  15 8182.06 700.670   1
   0   3 -15 7200.62 672.606   1
   0   3  15 8699.97 698.421   1
   0  -3 -15 8989.01 687.884   1
   0   3  15 7523.14 636.965   1
   0  -3  15 8406.50 640.758   1
   0  -3 -15 8794.62 639.115   1
   0   3 -15 8191.49 641.473   1
   0  -3 -16 187.730 111.878   1
   0   3  16-106.609 129.224   1
   0   3 -16 16.8133 128.592   1
   0  -3  16-79.4123 164.863   1
   0  -3 -16 144.691 129.110   1
   0   3  16 74.1627 146.256   1
   0  -3 -16 40.5873 62.6151   1
   0   3 -16 73.7194 71.0359   1
   0   3  16 107.356 68.5385   1
   0  -3  16 62.3434 71.2147   1
   0   3  17 583.523 162.500   1
   0  -3 -17 896.312 167.233   1
   0   3  17 1394.83 214.963   1
   0   3 -17 724.084 179.524   1
   0  -3 -17 1083.25 182.918   1
   0  -3  17 840.425 210.287   1
   0   3 -17 721.228 115.315   1
   0  -3  17 637.175 113.519   1
   0  -3 -17 716.397 108.233   1
   0   3  17 457.828 107.331   1
   0  -3 -18 6578.29 602.766   1
   0   3  18 6944.32 606.801   1
   0   3  18 7234.26 634.235   1
   0  -3  18 7758.14 661.420   1
   0  -3 -18 6433.89 612.138   1
   0   3 -18 7261.37 625.419   1
   0  -3  18 7499.98 574.446   1
   0   3  18 6968.17 568.226   1
   0  -3 -18 7148.45 566.321   1
   0   3 -18 7471.20 575.087   1
   0  -3 -19 399.215 139.967   1
   0   3  19 200.890 144.077   1
   0   3  19 503.919 195.239   1
   0  -3  19 605.946 211.111   1
   0  -3 -19 390.940 162.373   1
   0   3 -19 464.785 172.677   1
   0   3  19 431.562 101.898   1
   0   3 -19 582.218 117.961   1
   0  -3 -19 587.694 99.2727   1
   0  -3  19 710.973 114.517   1
   0   3  20 4630.74 443.214   1
   0  -3 -20 4777.41 436.358   1
   0   3 -20 4412.37 450.626   1
   0  -3  20 3841.20 479.219   1
   0   3  20 5391.67 488.302   1
   0  -3 -20 4923.73 460.962   1
   0  -3 -20 4844.18 392.925   1
   0   3  20 4962.29 399.906   1
   0  -3  20 4319.67 393.428   1
   0   3 -20 4706.16 400.181   1
   0   3  21 3037.95 337.852   1
   0  -3 -21 2778.64 325.642   1
   0  -3  21 3427.75 402.430   1
   0   3  21 3130.48 294.895   1
   0   3 -21 3411.27 298.390   1
   0  -3  21 3101.26 293.405   1
   0  -3 -21 3331.16 291.112   1
   0  -3 -22-17.4126 138.931   1
   0   3  22-18.3937 145.022   1
   0   3 -22-64.8023 151.868   1
   0  -3 -22-167.242 163.828   1
   0  -3 -22 30.8327 75.9939   1
   0   3 -22-34.7151 89.0097   1
   0   3  22-11.6952 91.6518   1
   0  -3  22 69.2846 87.1201   1
   0   3  23 509.734 178.867   1
   0  -3 -23 555.512 159.873   1
   0   3  23 550.620 221.164   1
   0  -3 -23 323.845 179.159   1
   0  -3  23 332.553 208.788   1
   0   3 -23 446.026 186.882   1
   0   3  23 460.652 116.040   1
   0  -3 -23 415.866 98.4407   1
   0  -3 -24 478.932 154.437   1
   0   3  24 522.729 180.687   1
   0   3  24 355.494 233.865   1
   0  -3  24 518.435 248.501   1
   0   3 -24 550.836 201.359   1
   0  -3 -24 422.701 188.656   1
   0  -3 -24 641.950 117.615   1
   0  -3  24 498.845 122.078   1
   0   3  25 179.705 158.561   1
   0  -3 -25 151.623 150.624   1
   0  -3  25 89.5124 245.697   1
   0   3 -25 447.247 190.951   1
   0   3  25 255.329 227.146   1
   0  -3 -25 550.911 197.565   1
   0   3 -25 203.135 114.692   1
   0  -3  25 288.256 114.293   1
   0   3  26 163.484 157.471   1
   0  -3 -26 97.0631 153.344   1
   0   3  26 205.719 230.500   1
   0   3 -26-24.1359 168.663   1
   0  -3  26-30.8267 220.192   1
   0  -3 -26 400.127 193.468   1
   0   3 -26 208.856 109.346   1
   0   3  26 187.153 112.558   1
   0  -3  26-25.7423 103.124   1
   0  -3 -27 478.079 179.283   1
   0   3  27 460.253 196.400   1
   0   3  27 486.722 243.016   1
   0   3 -27 147.557 196.662   1
   0  -3  27 445.241 282.055   1
   0  -3 -27 579.388 209.455   1
   0   3  27 481.624 142.311   1
   0   3 -27 590.108 126.280   1
   0  -3 -27 589.526 124.434   1
   0  -3  27 638.493 133.041   1
   0  -3 -28 225.217 163.995   1
   0   3  28 213.546 165.924   1
   0  -3 -28 271.252 201.843   1
   0   3  28 156.892 244.825   1
   0  -3  28 524.109 270.811   1
   0   3 -28 125.663 174.599   1
   0  -3 -28 159.308 103.829   1
   0   3 -28 288.816 122.812   1
   0  -3  28 151.648 118.388   1
   0   3  28 155.622 119.578   1
   0  -4   0 228.977 58.7183   1
   0  -4  -1 8995.58 712.827   1
   0   4  -1 9624.33 710.525   1
   0  -4  -1 9088.39 692.425   1
   0  -4  -2 1218.38 160.410   1
   0   4   2 1494.83 118.685   1
   0  -4  -2 1445.63 115.336   1
   0   4  -2 1133.12 131.107   1
   0  -4   3 18708.8 1390.08   1
   0   4   3 16924.8 1384.45   1
   0   4  -3 18113.6 1391.96   1
   0  -4  -3 18016.8 1407.13   1
   0   4   3 17997.7 1405.42   1
   0   4  -3 21734.7 1380.38   1
   0   4   3 18429.0 1373.14   1
   0  -4   3 18996.9 1375.38   1
   0  -4  -3 18088.8 1370.54   1
   0  -4   3 20083.8 1386.82   1
   0   4  -3 19168.8 1385.63   1
   0   4   4 601.413 118.042   1
   0   4  -4 471.934 89.5619   1
   0  -4  -4 568.655 118.362   1
   0  -4   4 297.107 78.4001   1
   0   4   4 500.175 80.5030   1
   0  -4   4 363.783 67.2032   1
   0   4  -4 385.220 79.7482   1
   0  -4  -4 287.306 63.2745   1
   0  -4   4 348.036 83.3531   1
   0   4   4 407.173 72.2482   1
   0  -4  -5 16988.6 1191.33   1
   0   4   5 17630.5 1221.77   1
   0   4   5 17670.8 1195.17   1
   0   4  -5 14936.7 1189.24   1
   0  -4   5 16421.5 1191.41   1
   0  -4   5 15316.5 1193.09   1
   0  -4  -5 15256.3 1186.23   1
   0   4  -5 16008.0 1190.97   1
   0   4   5 16445.4 1190.50   1
   0  -4   5 14904.8 1186.92   1
   0   4  -6 7570.83 556.794   1
   0   4   6 7381.51 559.259   1
   0  -4  -6 7291.50 556.740   1
   0  -4  -6 6790.46 585.153   1
   0   4   6 8235.64 596.271   1
   0  -4   6 7253.70 558.969   1
   0   4  -6 7732.46 561.933   1
   0  -4   6 6358.54 566.497   1
   0   4  -6 6985.46 562.803   1
   0   4   6 6978.37 563.998   1
   0  -4   6 7087.04 552.577   1
   0   4   7 21562.6 1584.91   1
   0   4   7 20607.4 1553.31   1
   0  -4  -7 19996.7 1580.00   1
   0   4  -7 21225.6 1546.26   1
   0  -4  -7 21317.2 1552.62   1
   0   4  -7 21080.1 1555.91   1
   0  -4   7 22349.0 1556.00   1
   0  -4   7 22157.6 1574.21   1
   0  -4   7 20249.9 1541.77   1
   0   4   8-88.7556 109.686   1
   0  -4  -8 125.273 108.924   1
   0   4   8 113.569 65.5699   1
   0  -4  -8 13.3689 54.0552   1
   0   4  -8 209.541 58.0137   1
   0  -4   8 208.946 68.2634   1
   0   4  -8 247.011 67.6596   1
   0  -4  -8 138.869 83.6300   1
   0   4  -8 206.349 95.5912   1
   0  -4   8 172.815 51.7591   1
   0  -4  -9 10944.7 918.932   1
   0   4   9 11416.5 924.601   1
   0   4   9 11621.4 893.447   1
   0   4  -9 11766.4 878.060   1
   0  -4  -9 11516.5 889.887   1
   0   4  -9 12363.8 895.933   1
   0  -4   9 11701.1 893.831   1
   0  -4  -9 11442.6 908.114   1
   0  -4   9 14288.5 932.458   1
   0   4   9 10970.4 908.325   1
   0   4  -9 11396.5 913.371   1
   0  -4   9 12471.0 874.347   1
   0   4  10 2822.84 290.375   1
   0   4 -10 3001.23 237.554   1
   0   4  10 3225.87 260.130   1
   0  -4 -10 2672.88 287.151   1
   0   4 -10 2810.90 255.954   1
   0  -4 -10 3193.60 256.861   1
   0  -4  10 3249.46 261.286   1
   0  -4 -10 2672.54 275.132   1
   0   4  10 3042.36 287.054   1
   0   4 -10 2791.61 279.452   1
   0  -4  10 2976.79 295.906   1
   0  -4  10 2855.43 231.698   1
   0  -4 -11 222.900 108.353   1
   0   4  11 215.964 111.206   1
   0   4  11 174.316 68.3902   1
   0  -4  11 173.084 128.910   1
   0  -4 -11 163.164 108.878   1
   0   4 -11 298.686 118.581   1
   0   4  11 142.809 114.601   1
   0  -4 -11 290.156 69.7932   1
   0   4 -11 170.708 64.5531   1
   0  -4  11 292.945 78.1620   1
   0   4  12 8.23980 59.9450   1
   0   4  12 89.7723 112.288   1
   0  -4 -12 86.4755 104.518   1
   0   4  12 28.3074 127.427   1
   0  -4 -12 37.8129 105.917   1
   0  -4  12 140.520 122.495   1
   0   4 -12 147.537 116.798   1
   0  -4 -12 74.7769 57.4494   1
   0   4 -12 152.782 66.3662   1
   0  -4  12 85.2034 69.4159   1
   0   4  13 8916.80 726.657   1
   0  -4 -13 10112.7 769.448   1
   0   4  13 10427.2 775.426   1
   0   4 -13 7869.43 752.474   1
   0   4  13 9645.23 771.162   1
   0  -4 -13 8672.02 753.993   1
   0  -4  13 9657.51 778.835   1
   0   4 -13 9259.90 728.881   1
   0  -4 -13 9803.39 725.926   1
   0  -4  13 10190.4 734.850   1
   0   4  14 817.038 110.561   1
   0   4  14 449.927 151.065   1
   0  -4 -14 429.159 135.270   1
   0   4  14 609.213 162.174   1
   0   4 -14 563.578 152.670   1
   0  -4 -14 694.838 158.132   1
   0  -4  14 612.314 168.559   1
   0   4 -14 561.057 111.023   1
   0  -4 -14 451.602 89.9666   1
   0  -4  14 753.851 106.616   1
   0   4  15 9656.02 804.932   1
   0   4  15 10591.9 768.461   1
   0  -4 -15 10527.4 804.040   1
   0  -4 -15 8979.62 795.198   1
   0  -4  15 8904.99 814.354   1
   0   4  15 9806.96 810.735   1
   0   4 -15 10365.6 805.619   1
   0  -4 -15 9528.19 754.220   1
   0   4 -15 9418.55 761.982   1
   0  -4  15 10507.7 766.840   1
   0  -4 -16 5062.97 461.147   1
   0   4  16 4947.07 469.315   1
   0   4  16 5967.11 432.419   1
   0  -4 -16 5235.25 472.805   1
   0   4  16 5105.48 476.562   1
   0  -4  16 4606.32 482.933   1
   0   4 -16 4354.18 459.843   1
   0  -4  16 4597.86 422.351   1
   0  -4 -16 5313.66 416.913   1
   0   4 -16 4943.49 424.740   1
   0   4  17 283.498 161.767   1
   0  -4 -17 335.327 154.783   1
   0   4 -17 214.405 154.021   1
   0   4  17 474.339 178.941   1
   0  -4 -17 376.486 174.355   1
   0  -4  17 711.182 197.293   1
   0   4  17 441.500 100.836   1
   0  -4  17 449.731 103.118   1
   0  -4 -17 612.301 97.4179   1
   0   4 -17 290.082 100.062   1
   0  -4 -18 17162.3 1383.24   1
   0   4  18 16703.8 1384.54   1
   0   4  18 17168.0 1348.77   1
   0  -4  18 18091.2 1420.36   1
   0   4  18 17846.2 1406.60   1
   0   4 -18 19629.7 1406.56   1
   0  -4 -18 16975.7 1389.16   1
   0   4 -18 19428.7 1355.74   1
   0  -4 -18 18680.9 1343.16   1
   0  -4  18 17169.5 1347.07   1
   0   4  19 4013.49 334.430   1
   0  -4 -19 3762.35 378.137   1
   0   4  19 3452.65 376.268   1
   0   4  19 4287.42 416.651   1
   0  -4  19 3287.76 407.639   1
   0   4 -19 3321.47 382.453   1
   0  -4 -19 3372.41 381.882   1
   0   4 -19 3320.69 329.240   1
   0  -4  19 4268.89 337.290   1
   0  -4 -19 3556.49 322.460   1
   0  -4 -20 72.7689 138.257   1
   0   4  20 211.541 156.217   1
   0   4  20 161.877 176.833   1
   0  -4  20 24.9598 196.865   1
   0   4 -20 81.4626 165.423   1
   0  -4 -20 40.2975 83.3439   1
   0   4  20 56.9475 86.6596   1
   0   4 -20 23.1262 90.7766   1
   0  -4  20 133.374 94.3973   1
   0   4  21-19.7414 150.056   1
   0  -4 -21 223.998 137.227   1
   0  -4  21-104.290 194.207   1
   0  -4 -21 73.2264 86.1284   1
   0   4 -21-11.9385 87.9069   1
   0   4  21 223.065 98.1954   1
   0  -4 -22-19.1036 142.336   1
   0   4  22 243.393 172.080   1
   0   4 -22 21.8565 160.603   1
   0   4  22 379.360 206.562   1
   0  -4 -22 105.031 165.720   1
   0   4  22 157.888 100.431   1
   0  -4 -22-32.5741 88.3374   1
   0   4  23-41.5833 165.964   1
   0  -4 -23 156.636 121.106   1
   0   4  23 131.424 203.516   1
   0   4 -23 225.307 188.100   1
   0  -4  23-28.2185 212.951   1
   0  -4 -23 108.415 173.072   1
   0  -4 -23 88.9665 88.3421   1
   0   4  23 12.6560 98.0863   1
   0  -4  23 48.3941 105.338   1
   0   4  24 127.863 170.417   1
   0  -4 -24 301.067 157.951   1
   0  -4 -24 290.486 179.508   1
   0  -4  24-29.2770 225.574   1
   0   4 -24 695.912 207.672   1
   0   4  24 601.336 228.671   1
   0  -4 -24 432.809 115.098   1
   0  -4  24 425.628 119.128   1
   0   4 -24 418.126 119.856   1
   0  -4 -25 719.596 198.332   1
   0   4  25 958.425 224.305   1
   0   4 -25 1001.31 233.736   1
   0  -4  25 1030.49 288.545   1
   0   4  25 739.233 258.034   1
   0  -4 -25 644.415 222.834   1
   0   4 -25 993.162 155.303   1
   0  -4  25 1145.55 157.331   1
   0   4  25 941.544 159.022   1
   0   4  26 177.976 184.780   1
   0  -4 -26 230.925 175.323   1
   0  -4 -26 94.4114 178.189   1
   0   4  26 88.3512 202.399   1
   0   4 -26 24.3944 194.744   1
   0  -4  26 93.9439 239.430   1
   0   4  26 83.0429 105.302   1
   0  -4  26-13.4037 105.875   1
   0   4 -26 110.173 104.101   1
   0  -4 -26 118.023 82.5996   1
   0   4  27 364.029 185.626   1
   0  -4 -27 410.905 208.828   1
   0  -4  27 258.137 235.187   1
   0   4 -27 324.643 196.368   1
   0   4  27 638.959 266.003   1
   0  -4  27 393.715 127.779   1
   0   4  27 583.131 144.492   1
   0   4 -27 352.794 125.072   1
   0  -4 -27 216.600 113.466   1
   0  -5   0 117.623 62.3443   1
   0   5   0 143.604 103.821   1
   0  -5   0 147.715 94.9084   1
   0   5  -1 21196.8 1462.06   1
   0  -5   1 19219.7 1459.99   1
   0  -5  -1 20424.9 1460.62   1
   0   5  -1 19515.2 1479.05   1
   0   5   1 19933.2 1486.96   1
   0  -5   1 18780.7 1475.52   1
   0  -5  -1 19800.5 1466.33   1
   0  -5  -1 18326.9 1479.29   1
   0   5  -2 22741.5 1731.46   1
   0  -5   2 20645.0 1726.15   1
   0  -5  -2 23441.6 1740.28   1
   0   5   2 22660.6 1740.60   1
   0  -5  -2 22385.2 1718.72   1
   0   5  -2 24818.0 1717.84   1
   0  -5  -2 23800.8 1714.04   1
   0   5   2 23384.8 1695.11   1
   0   5   2 23725.1 1690.21   1
   0  -5  -3 64809.1 4454.58   1
   0  -5  -3 59634.2 4475.14   1
   0   5   3 60009.2 4476.43   1
   0  -5   3 64012.7 4462.19   1
   0   5   3 60384.9 4453.66   1
   0   5  -3 59515.1 4435.96   1
   0   5   3 60240.4 4433.04   1
   0  -5   3 61571.8 4431.98   1
   0  -5  -3 60315.4 4430.01   1
   0   5  -3 65488.5 4451.96   1
   0  -5  -4 21959.5 1683.89   1
   0  -5  -4 20129.5 1655.95   1
   0   5   4 22994.2 1688.95   1
   0   5   4 21441.2 1660.77   1
   0   5  -4 22228.0 1649.42   1
   0  -5  -4 21705.3 1642.09   1
   0  -5   4 23534.5 1649.84   1
   0   5   4 22812.1 1646.66   1
   0   5  -4 23129.8 1659.99   1
   0  -5   4 25811.8 1665.00   1
   0  -5  -5 31157.3 2336.46   1
   0  -5  -5 31784.1 2369.15   1
   0   5   5 32142.4 2369.59   1
   0   5   5 32263.7 2341.72   1
   0  -5   5 35655.3 2340.31   1
   0   5  -5 30220.0 2331.45   1
   0  -5  -5 31687.7 2326.69   1
   0   5   5 30969.0 2330.48   1
   0  -5   5 32587.8 2338.91   1
   0  -5  -6 11018.1 843.046   1
   0   5  -6 11499.3 847.837   1
   0   5   6 11383.9 878.289   1
   0   5   6 11431.8 848.348   1
   0   5  -6 10053.2 840.286   1
   0  -5   6 10911.2 852.463   1
   0   5   6 11245.2 842.801   1
   0  -5   6 11993.2 847.263   1
   0   5  -6 10818.8 842.945   1
   0   5   7 28.4031 110.303   1
   0   5  -7 99.5459 71.9497   1
   0   5   7 149.494 70.2758   1
   0  -5  -7 152.949 110.660   1
   0  -5  -7 69.6500 66.9208   1
   0   5  -7 90.4756 61.4927   1
   0  -5   7 200.313 71.9681   1
   0  -5   7 234.405 97.1684   1
   0  -5  -8 3704.43 300.945   1
   0  -5  -8 3707.78 339.939   1
   0   5   8 3362.91 301.159   1
   0   5   8 3717.37 346.320   1
   0   5  -8 3252.28 296.611   1
   0   5  -8 3487.10 304.217   1
   0  -5   8 3800.23 303.904   1
   0  -5  -8 3808.11 309.306   1
   0   5  -8 3612.97 312.710   1
   0   5   8 3236.18 311.508   1
   0  -5   8 3492.85 292.865   1
   0  -5  -9 14.8371 98.2248   1
   0   5  -9 99.3817 71.2930   1
   0   5   9 15.1693 107.051   1
   0  -5  -9 198.428 64.3675   1
   0   5   9 164.729 74.0947   1
   0   5  -9 105.226 66.8001   1
   0  -5   9 137.155 64.0546   1
   0  -5   9-74.1341 104.082   1
   0  -5  -9 67.2733 86.9268   1
   0   5   9 10.7797 95.5854   1
   0   5  -9 201.327 95.3057   1
   0  -5   9 234.116 61.0253   1
   0   5  10 3098.86 303.375   1
   0   5 -10 2610.87 244.090   1
   0  -5 -10 2983.62 301.659   1
   0  -5 -10 2835.23 255.753   1
   0   5  10 3093.33 261.800   1
   0  -5  10 2969.07 263.518   1
   0   5 -10 2915.33 259.261   1
   0  -5  10 3476.91 302.131   1
   0  -5 -10 3083.00 278.288   1
   0   5  10 3314.54 287.256   1
   0   5 -10 2441.42 271.568   1
   0  -5  10 2736.43 237.785   1
   0   5 -11 803.745 98.0955   1
   0   5  11 783.312 153.218   1
   0   5  11 959.971 117.679   1
   0  -5 -11 914.145 170.311   1
   0  -5  11 561.561 107.327   1
   0  -5 -11 863.886 111.009   1
   0   5 -11 823.158 113.478   1
   0   5 -11 668.096 137.121   1
   0   5  11 710.356 144.766   1
   0  -5  11 653.038 154.234   1
   0  -5 -11 826.549 139.534   1
   0  -5  11 857.513 91.5030   1
   0   5 -12 279.782 64.3345   1
   0   5  12 33.7463 128.356   1
   0   5  12 235.828 82.4690   1
   0  -5 -12 113.551 127.410   1
   0  -5 -12 210.441 71.0362   1
   0   5 -12 322.820 86.1792   1
   0  -5  12 169.763 79.5756   1
   0  -5 -12 151.844 109.645   1
   0   5 -12 435.258 122.301   1
   0   5  12 100.272 119.394   1
   0  -5  12 273.133 126.977   1
   0  -5  12 221.558 52.9669   1
   0  -5 -13 1417.48 212.834   1
   0   5 -13 1548.01 132.044   1
   0   5  13 1655.41 215.516   1
   0   5  13 1162.23 155.437   1
   0   5 -13 1523.75 161.754   1
   0  -5  13 1479.88 162.319   1
   0  -5 -13 1339.18 155.717   1
   0  -5  13 1641.31 231.167   1
   0  -5 -13 1373.88 184.968   1
   0   5 -13 1075.20 190.494   1
   0   5  13 1439.79 202.120   1
   0  -5  13 1433.49 124.115   1
   0   5  14 614.416 119.842   1
   0  -5 -14 1217.10 186.163   1
   0   5  14 736.669 182.837   1
   0   5  14 865.045 174.136   1
   0  -5  14 295.709 162.002   1
   0  -5 -14 654.389 160.534   1
   0   5 -14 895.162 162.281   1
   0   5 -14 762.906 123.556   1
   0  -5  14 626.515 112.932   1
   0  -5 -14 955.328 121.596   1
   0   5  15 37.0260 148.730   1
   0  -5 -15 193.604 141.501   1
   0   5  15 103.858 89.3126   1
   0   5  15 70.8943 143.300   1
   0   5 -15 261.199 141.641   1
   0  -5 -15 139.064 142.580   1
   0  -5  15 412.869 184.074   1
   0  -5 -15 322.283 86.4752   1
   0   5 -15 352.790 94.4998   1
   0  -5  15 282.448 99.8672   1
   0   5  16 171.621 88.6890   1
   0  -5 -16 289.258 154.259   1
   0   5  16 457.112 172.082   1
   0  -5 -16 522.711 149.411   1
   0   5  16 377.059 159.888   1
   0  -5  16 354.108 174.463   1
   0   5 -16 413.183 156.573   1
   0  -5 -16 337.396 93.2668   1
   0  -5  16 278.820 100.935   1
   0   5 -16 365.242 98.0629   1
   0   5  17 196.014 158.889   1
   0  -5 -17 259.482 152.860   1
   0   5  17 33.2238 83.7145   1
   0   5 -17 217.064 158.765   1
   0   5  17 278.949 164.228   1
   0  -5  17 242.662 191.464   1
   0  -5 -17 292.393 141.172   1
   0  -5 -17 294.286 91.5293   1
   0  -5  17 178.175 98.4082   1
   0   5 -17 221.399 102.421   1
   0   5  18-80.5095 158.928   1
   0   5  18 184.184 94.3832   1
   0  -5 -18 75.9162 140.601   1
   0   5 -18 94.6239 147.656   1
   0   5  18 105.015 170.730   1
   0  -5  18 185.781 173.101   1
   0  -5 -18 17.9965 140.438   1
   0   5 -18 274.119 105.893   1
   0  -5  18 137.627 98.6387   1
   0  -5 -18 19.5316 78.4002   1
   0   5  19 1093.36 234.966   1
   0  -5 -19 1222.02 219.824   1
   0   5  19 1584.05 192.014   1
   0  -5  19 1437.24 258.057   1
   0   5 -19 1127.35 226.266   1
   0  -5 -19 1316.11 236.023   1
   0   5  19 1550.32 250.558   1
   0  -5 -19 1375.86 171.520   1
   0  -5  19 1953.62 196.064   1
   0   5 -19 1880.54 191.076   1
   0   5  20 1734.25 276.825   1
   0  -5 -20 1924.61 269.405   1
   0   5  20 2215.93 226.059   1
   0  -5  20 1784.83 295.624   1
   0   5  20 2255.52 300.563   1
   0   5 -20 2267.43 278.083   1
   0   5 -20 1838.78 212.692   1
   0  -5 -20 1989.90 206.352   1
   0   5  21 367.285 195.458   1
   0  -5 -21 647.914 175.599   1
   0   5  21 773.183 137.618   1
   0  -5  21 452.411 211.656   1
   0  -5 -21 861.074 128.520   1
   0  -5  21 781.228 133.105   1
   0  -5 -22 600.107 172.549   1
   0   5  22 427.488 134.627   1
   0   5  22 507.054 192.932   1
   0   5  22 356.180 204.417   1
   0   5 -22 575.203 197.332   1
   0  -5 -22 421.319 190.043   1
   0   5 -22 511.741 123.115   1
   0  -5 -22 493.168 112.903   1
   0  -5  22 809.778 134.625   1
   0  -5 -23 528.395 183.006   1
   0   5  23 675.596 208.862   1
   0  -5  23 430.635 237.190   1
   0   5 -23 250.880 176.325   1
   0   5  23 265.069 208.152   1
   0  -5 -23 304.572 180.569   1
   0  -5 -23 336.186 114.821   1
   0   5 -23 341.521 111.055   1
   0  -5  23 368.010 123.191   1
   0   5  24-207.478 199.508   1
   0  -5  24-89.2791 225.998   1
   0   5 -24 281.863 181.816   1
   0   5  24 137.355 229.268   1
   0  -5 -24-89.6465 181.948   1
   0   5 -24-13.4975 104.483   1
   0  -5  24 39.5440 96.1251   1
   0  -5 -25 1313.07 247.042   1
   0   5 -25 1037.53 252.792   1
   0   5  25 1057.63 275.075   1
   0  -5  25 831.179 295.022   1
   0   5 -25 1341.43 182.913   1
   0  -5 -25 1231.58 175.429   1
   0  -5  25 1465.88 183.583   1
   0   5  25 1454.47 195.355   1
   0  -5 -26 269.441 183.579   1
   0  -5 -26 259.778 180.768   1
   0   5 -26 222.189 186.515   1
   0  -5  26 508.722 255.362   1
   0   5  26 295.742 217.393   1
   0   5 -26 155.714 117.913   1
   0  -5  26 121.859 114.630   1
   0  -5 -26 50.1363 99.3081   1
   0   5  26 14.6248 113.627   1
   0  -5 -27 114.433 176.060   1
   0  -5 -27 145.046 189.462   1
   0   5  27-122.251 249.536   1
   0  -5  27 196.581 255.199   1
   0   5 -27 177.022 184.425   1
   0  -5  27 154.794 116.199   1
   0   5  27 119.951 125.830   1
   0  -5 -27-102.060 98.7796   1
   0   5 -27-86.8351 104.067   1
   0  -6   0-24.7012 65.6952   1
   0  -6   0 12.5547 100.171   1
   0   6   0 65.7217 97.1913   1
   0  -6   1 5214.96 465.998   1
   0  -6  -1 5626.85 452.585   1
   0   6   1 5969.62 482.120   1
   0  -6  -1 5220.50 471.684   1
   0   6  -1 5654.70 471.871   1
   0  -6  -1 5649.61 444.538   1
   0   6  -1 5806.57 444.833   1
   0  -6   1 5208.58 442.684   1
   0   6   1 5173.36 413.916   1
   0   6   1 5841.55 413.385   1
   0  -6  -2 3519.35 336.629   1
   0   6   2 3752.89 345.310   1
   0  -6  -2 3566.04 314.637   1
   0  -6   2 3833.54 332.011   1
   0   6  -2 3536.18 334.304   1
   0   6  -2 3822.76 309.601   1
   0  -6   2 3767.52 309.409   1
   0  -6  -2 3780.37 308.161   1
   0   6   2 3346.62 281.019   1
   0  -6   2 3646.21 276.046   1
   0   6   2 3595.94 276.514   1
   0  -6  -3 18354.0 1279.93   1
   0   6   3 17837.4 1308.66   1
   0  -6   3 16528.0 1286.26   1
   0  -6  -3 17967.9 1307.62   1
   0   6  -3 15066.0 1287.79   1
   0  -6  -3 16284.3 1268.68   1
   0   6  -3 17853.1 1273.79   1
   0  -6   3 17182.9 1245.33   1
   0   6  -3 17075.9 1254.48   1
   0   6   3 17004.0 1250.97   1
   0   6   3 16897.7 1242.71   1
   0  -6  -4 30432.1 2218.80   1
   0   6   4 28892.1 2218.78   1
   0   6  -4 28003.3 2227.55   1
   0  -6   4 28316.9 2225.24   1
   0   6   4 32190.2 2255.55   1
   0  -6  -4 30510.5 2247.80   1
   0   6  -4 29926.4 2216.11   1
   0  -6   4 30746.2 2218.61   1
   0   6  -4 28198.3 2201.21   1
   0  -6  -4 32005.9 2195.96   1
   0   6   4 30067.0 2199.39   1
   0  -6   4 31582.7 2199.30   1
   0   6  -5 8300.62 651.370   1
   0  -6  -5 8588.64 674.503   1
   0   6   5 7720.64 639.818   1
   0   6   5 8064.36 675.449   1
   0  -6  -5 7987.64 637.182   1
   0   6  -5 8172.52 637.998   1
   0  -6   5 8701.35 641.002   1
   0  -6   5 8608.46 630.776   1
   0   6   5 7887.11 626.002   1
   0   6  -5 8517.53 630.642   1
   0  -6  -5 8204.72 620.500   1
   0  -6   5 7718.99 642.663   1
   0   6  -6 72.9980 95.2973   1
   0  -6  -6 122.918 116.856   1
   0  -6   6 151.930 86.0333   1
   0   6   6 68.5556 73.6792   1
   0  -6  -6 54.1727 68.4177   1
   0  -6   6 100.950 72.6392   1
   0   6  -6 31.1102 77.3031   1
   0  -6   6 167.763 90.0196   1
   0   6   6 83.9203 72.0049   1
   0   6   7 22484.6 1581.76   1
   0  -6  -7 21381.8 1573.61   1
   0   6   7 22029.5 1616.92   1
   0   6  -7 20876.4 1574.06   1
   0  -6   7 21918.5 1576.11   1
   0  -6  -7 20059.8 1563.74   1
   0  -6   7 20298.6 1578.19   1
   0  -6   7 21120.9 1573.52   1
   0   6   8 2716.19 289.974   1
   0  -6  -8 2786.25 245.134   1
   0  -6  -8 3037.74 291.560   1
   0   6   8 2733.68 250.130   1
   0  -6   8 2694.44 241.195   1
   0   6  -8 2271.64 238.218   1
   0   6  -8 2741.91 250.378   1
   0  -6  -8 2415.87 239.783   1
   0   6   8 2732.78 249.096   1
   0  -6   8 2323.56 236.514   1
   0  -6  -9 901.241 169.596   1
   0  -6  -9 969.297 123.585   1
   0   6   9 752.953 168.269   1
   0   6   9 874.669 125.405   1
   0  -6  -9 750.082 123.947   1
   0  -6   9 901.088 149.383   1
   0   6   9 958.304 140.243   1
   0   6  -9 796.228 134.035   1
   0  -6   9 695.040 114.987   1
   0   6  -9 572.558 110.525   1
   0   6  10 172.636 85.1967   1
   0   6 -10 116.371 80.2526   1
   0   6  10 158.978 133.551   1
   0  -6 -10 171.324 121.673   1
   0  -6 -10 147.615 74.5521   1
   0  -6  10 165.973 123.542   1
   0   6 -10 82.5375 102.919   1
   0   6  10 60.8194 94.5555   1
   0  -6 -10-10.6157 82.6302   1
   0  -6  10 217.698 84.7888   1
   0   6 -10 61.3690 71.8919   1
   0   6  11 310.145 152.326   1
   0   6  11 229.000 88.9335   1
   0  -6 -11 430.188 91.8369   1
   0  -6 -11 492.046 148.480   1
   0   6 -11 361.426 84.2702   1
   0   6 -11 501.358 102.428   1
   0  -6  11 285.604 86.8759   1
   0   6 -11 281.125 120.778   1
   0  -6  11 649.629 153.308   1
   0   6  11 388.241 120.806   1
   0  -6 -11 508.297 118.159   1
   0   6  12 2060.39 220.667   1
   0   6 -12 2412.64 208.341   1
   0  -6 -12 2146.43 270.462   1
   0  -6 -12 1871.29 214.744   1
   0   6  12 1841.33 274.080   1
   0   6 -12 2606.89 229.513   1
   0  -6  12 2756.32 234.451   1
   0   6  12 1907.12 241.831   1
   0  -6  12 2529.06 276.502   1
   0   6 -12 1970.69 233.039   1
   0  -6 -12 2353.28 243.027   1
   0  -6  12 2013.42 196.321   1
   0  -6 -13 350.887 147.249   1
   0   6  13 296.056 106.732   1
   0   6  13 289.926 162.871   1
   0   6 -13 190.523 76.0524   1
   0   6 -13 261.851 97.4569   1
   0  -6 -13 193.040 87.7020   1
   0  -6  13 171.495 86.8304   1
   0  -6  13 105.926 160.217   1
   0   6 -13 235.460 135.018   1
   0   6  13 330.025 144.076   1
   0  -6 -13 188.575 128.047   1
   0  -6  13 134.251 62.2905   1
   0  -6 -14 2154.97 300.397   1
   0   6  14 2979.05 328.196   1
   0   6 -14 2466.24 231.469   1
   0   6  14 3238.83 272.573   1
   0   6 -14 2767.25 266.878   1
   0  -6  14 2669.93 258.524   1
   0  -6 -14 3124.53 261.091   1
   0   6 -14 2812.75 298.432   1
   0   6  14 2648.67 302.055   1
   0  -6  14 2451.44 308.729   1
   0  -6 -14 2790.96 285.524   1
   0  -6  14 2606.66 223.209   1
   0  -6 -15 1121.01 201.301   1
   0   6 -15 1336.87 134.035   1
   0   6  15 1583.71 241.929   1
   0   6  15 1290.27 171.543   1
   0   6 -15 1342.86 172.415   1
   0  -6  15 1639.46 174.977   1
   0  -6 -15 1480.38 163.555   1
   0   6  15 1405.55 214.435   1
   0  -6 -15 1344.86 206.896   1
   0   6 -15 1454.69 208.602   1
   0  -6  15 1623.53 243.088   1
   0  -6  15 1266.58 123.604   1
   0   6  16 645.755 191.942   1
   0   6 -16 656.191 88.4248   1
   0  -6 -16 847.898 191.134   1
   0   6  16 712.958 133.597   1
   0  -6 -16 723.778 128.744   1
   0  -6  16 1145.36 141.367   1
   0   6 -16 733.265 133.628   1
   0  -6 -16 920.734 172.673   1
   0   6  16 687.074 184.779   1
   0  -6  16 1086.86 232.517   1
   0   6 -16 906.580 194.024   1
   0  -6  16 732.304 78.1975   1
   0  -6 -17 2940.41 333.605   1
   0   6  17 2670.49 332.204   1
   0   6  17 2552.47 269.565   1
   0  -6 -17 2977.04 303.313   1
   0   6 -17 2967.01 320.009   1
   0   6  17 2781.97 327.832   1
   0  -6  17 2606.69 343.895   1
   0   6 -17 2698.74 267.919   1
   0  -6  17 2513.93 266.588   1
   0  -6 -17 3095.50 268.337   1
   0   6  18 153.338 157.576   1
   0  -6 -18 164.451 141.320   1
   0   6  18 87.8084 89.0443   1
   0   6 -18-134.146 156.564   1
   0  -6 -18 17.9332 148.160   1
   0  -6  18 94.7314 187.933   1
   0   6  18 382.250 198.021   1
   0   6 -18 12.1715 91.4028   1
   0  -6 -18 96.4884 93.4203   1
   0   6  19 134.518 179.084   1
   0  -6 -19 125.674 155.110   1
   0   6  19 64.3729 106.045   1
   0   6  19 335.720 184.967   1
   0  -6 -19 206.101 159.925   1
   0   6 -19 160.247 158.160   1
   0  -6  19 198.660 205.183   1
   0  -6 -19 64.9995 89.3497   1
   0   6  20-92.2681 107.728   1
   0   6  20 229.133 183.958   1
   0   6  20 258.423 179.629   1
   0  -6  20 155.843 193.428   1
   0   6 -20 20.8729 149.039   1
   0  -6  20 51.3272 97.5697   1
   0  -6 -20 132.936 92.0886   1
   0  -6  21 1517.16 301.917   1
   0  -6 -21 2025.10 273.286   1
   0  -6  21 1874.62 206.966   1
   0  -6 -21 1606.60 203.444   1
   0   6 -21 1937.64 211.961   1
   0  -6 -22 576.808 196.016   1
   0  -6 -22 293.508 185.331   1
   0   6 -22 515.501 203.479   1
   0   6  22 898.371 247.257   1
   0   6 -22 992.350 154.520   1
   0  -6  22 933.214 148.882   1
   0  -6 -23 158.380 173.764   1
   0   6  23 340.986 135.201   1
   0   6  23 374.207 210.155   1
   0  -6  23 322.013 255.171   1
   0  -6 -23 238.071 183.346   1
   0   6 -23 161.732 179.647   1
   0   6 -23 110.043 108.475   1
   0  -6  23 267.271 115.162   1
   0   6  24 568.453 226.366   1
   0  -6 -24 391.536 187.466   1
   0   6  24 407.645 137.247   1
   0  -6  24 212.311 249.006   1
   0  -6 -24 646.497 195.508   1
   0   6 -24 428.415 190.169   1
   0   6  24 692.607 259.771   1
   0  -6  24 443.952 126.010   1
   0  -6 -24 628.447 128.452   1
   0   6 -24 562.901 135.762   1
   0   6  25 2220.52 353.527   1
   0  -6 -25 1895.33 321.753   1
   0   6  25 2463.07 283.493   1
   0  -6  25 3261.35 421.437   1
   0   6 -25 2664.90 354.326   1
   0   6  25 3140.30 407.383   1
   0  -6 -25 2795.72 341.504   1
   0  -6 -25 2910.67 280.486   1
   0   6 -25 2718.21 286.996   1
   0  -6  25 3052.50 286.263   1
   0   6  26 154.217 197.891   1
   0  -6 -26 214.219 173.780   1
   0   6  26 368.152 131.026   1
   0   6 -26 100.107 203.355   1
   0   6  26 268.207 235.115   1
   0  -6 -26 140.189 172.975   1
   0  -6  26-32.3672 227.724   1
   0   6 -26-43.9862 106.507   1
   0  -6  26 57.2720 113.888   1
   0  -6 -26 78.2819 103.838   1
   0  -7   0 11.2314 72.0886   1
   0  -7   0 28.9628 107.811   1
   0   7   0 106.547 121.447   1
   0  -7   0-28.6027 75.6264   1
   0  -7  -1 664.308 121.727   1
   0  -7  -1 852.799 150.707   1
   0  -7   1 938.768 153.547   1
   0   7   1 1283.05 173.793   1
   0   7  -1 902.247 162.394   1
   0  -7   1 979.747 123.488   1
   0  -7  -1 1031.35 119.844   1
   0   7  -1 447.904 115.805   1
   0   7   1 889.831 84.0555   1
   0   7   1 740.179 79.5634   1
   0   7  -2 8212.57 641.797   1
   0  -7   2 7969.98 636.027   1
   0  -7  -2 7339.41 641.130   1
   0   7   2 7889.86 647.993   1
   0  -7  -2 8133.67 621.373   1
   0   7  -2 8031.03 611.299   1
   0  -7  -2 8211.47 610.692   1
   0  -7   2 7537.73 609.882   1
   0   7   2 7888.01 580.206   1
   0   7  -2 7275.10 582.737   1
   0  -7   2 7292.79 570.727   1
   0   7   2 8174.43 575.498   1
   0  -7  -3 6936.98 647.204   1
   0  -7  -3 7778.35 624.322   1
   0   7  -3 7879.84 646.841   1
   0   7   3 8050.31 660.438   1
   0  -7   3 7659.32 637.735   1
   0   7  -3 7750.90 618.969   1
   0  -7  -3 7759.14 615.732   1
   0  -7   3 8506.91 623.256   1
   0  -7   3 8291.69 584.692   1
   0   7  -3 8890.67 599.706   1
   0   7   3 7389.20 590.884   1
   0   7   3 7351.08 584.743   1
   0   7   4 3939.28 407.435   1
   0  -7  -4 4394.76 407.588   1
   0  -7   4 4883.50 394.074   1
   0   7  -4 5086.35 402.165   1
   0  -7  -4 4409.89 372.446   1
   0  -7  -4 4221.86 363.796   1
   0   7  -4 4707.12 371.401   1
   0   7   4 4251.25 346.099   1
   0   7  -4 4026.11 348.517   1
   0  -7   4 5108.50 343.650   1
   0   7   4 3811.29 333.018   1
   0   7  -5 13101.6 975.052   1
   0   7   5 11395.4 953.543   1
   0  -7  -5 11699.4 985.341   1
   0  -7  -5 12129.7 954.719   1
   0   7   5 12769.4 995.818   1
   0  -7   5 13935.3 961.870   1
   0   7  -5 13616.9 957.268   1
   0   7  -5 11781.1 936.356   1
   0  -7   5 12300.7 935.644   1
   0   7   5 11646.1 935.028   1
   0  -7  -5 12964.0 930.370   1
   0  -7   5 12899.0 967.688   1
   0  -7  -6 18969.7 1358.51   1
   0  -7  -6 17872.4 1392.76   1
   0   7   6 17556.3 1395.32   1
   0   7   6 18217.9 1362.21   1
   0   7  -6 17701.4 1369.12   1
   0  -7   6 19974.6 1361.37   1
   0   7  -6 17725.4 1355.09   1
   0   7  -6 17472.1 1342.73   1
   0  -7   6 17703.8 1344.76   1
   0  -7   6 16884.4 1362.03   1
   0   7  -7 461.415 126.157   1
   0  -7  -7 422.397 148.538   1
   0   7   7 702.163 119.633   1
   0  -7   7 527.493 119.679   1
   0  -7  -7 682.933 114.448   1
   0  -7   7 659.117 111.542   1
   0  -7   7 624.500 121.507   1
   0  -7  -7 751.863 106.425   1
   0   7  -8 1241.59 166.376   1
   0  -7  -8 1177.46 147.812   1
   0   7   8 1082.39 152.619   1
   0   7   8 1077.40 195.392   1
   0  -7  -8 1316.02 204.837   1
   0   7  -8 1104.11 148.383   1
   0  -7   8 1434.39 158.859   1
   0  -7  -8 1079.35 142.948   1
   0   7   8 911.988 150.574   1
   0   7  -8 1250.49 156.227   1
   0  -7   8 1077.19 152.374   1
   0   7   9 5026.64 436.934   1
   0   7   9 4770.31 389.598   1
   0  -7  -9 4539.28 424.745   1
   0   7  -9 3870.85 375.483   1
   0  -7  -9 4329.73 375.136   1
   0  -7   9 4637.42 378.198   1
   0   7  -9 4270.26 375.292   1
   0  -7   9 4331.99 392.885   1
   0   7  -9 4306.51 381.005   1
   0  -7  -9 4591.45 375.086   1
   0   7   9 4196.11 383.235   1
   0  -7   9 4206.00 374.443   1
   0   7 -10 4397.12 364.560   1
   0  -7 -10 3529.19 398.425   1
   0  -7 -10 4130.14 358.960   1
   0   7  10 3751.41 406.789   1
   0   7  10 4243.99 368.572   1
   0  -7  10 4390.81 362.263   1
   0   7 -10 3643.93 358.817   1
   0  -7 -10 4234.80 364.563   1
   0  -7  10 4814.08 392.771   1
   0   7  10 4478.47 377.292   1
   0   7 -10 4254.17 371.751   1
   0  -7  10 3793.50 351.724   1
   0   7  11 7717.31 670.771   1
   0  -7 -11 8348.98 674.318   1
   0   7  11 8640.07 631.610   1
   0  -7 -11 7924.31 620.560   1
   0   7 -11 8634.66 629.965   1
   0  -7  11 8095.51 624.284   1
   0   7 -11 6522.57 623.959   1
   0   7  11 6465.55 628.582   1
   0  -7 -11 7821.83 627.215   1
   0  -7  11 8895.69 661.317   1
   0  -7  11 6631.68 605.489   1
   0  -7 -12 43.0199 83.7145   1
   0   7  12 206.320 170.556   1
   0  -7 -12 98.4791 138.755   1
   0   7  12 23.8714 86.2539   1
   0  -7 -12 187.863 117.068   1
   0   7  12 148.455 131.316   1
   0  -7  12 314.393 148.390   1
   0   7 -12 292.584 127.909   1
   0  -7  12 126.000 91.8172   1
   0   7 -12 117.384 93.5215   1
   0  -7 -13 9748.71 845.847   1
   0   7  13 10243.1 852.661   1
   0   7  13 10650.1 804.775   1
   0  -7 -13 12015.6 805.463   1
   0  -7  13 10254.0 838.663   1
   0  -7 -13 10722.8 816.383   1
   0   7  13 10262.4 827.084   1
   0  -7  13 10159.6 799.990   1
   0   7 -13 10270.9 803.808   1
   0   7  14 4785.98 388.209   1
   0  -7 -14 4321.43 371.736   1
   0   7 -14 3716.42 354.454   1
   0   7  14 4399.54 445.552   1
   0  -7 -14 4325.62 435.022   1
   0  -7  14 3949.56 374.121   1
   0   7 -14 4677.09 381.616   1
   0   7 -14 4014.78 399.531   1
   0   7  14 3897.57 407.823   1
   0  -7 -14 4825.76 403.871   1
   0  -7  14 4498.42 434.174   1
   0  -7 -15 1650.95 266.816   1
   0   7  15 1702.18 269.018   1
   0   7  15 1571.99 207.155   1
   0   7 -15 1823.61 184.036   1
   0   7 -15 2354.03 222.648   1
   0  -7 -15 1866.21 200.074   1
   0   7  15 1860.86 252.131   1
   0  -7  15 2053.80 281.445   1
   0  -7 -15 1801.03 234.927   1
   0   7 -15 2073.49 253.524   1
   0  -7  15 1822.94 175.124   1
   0   7  16 1583.31 264.623   1
   0   7  16 1903.10 199.453   1
   0   7 -16 1163.50 152.155   1
   0  -7 -16 1625.18 181.279   1
   0  -7  16 1512.17 254.153   1
   0   7  16 1855.95 248.986   1
   0  -7 -16 1613.38 227.470   1
   0   7 -16 1675.89 233.639   1
   0  -7  16 1478.93 144.681   1
   0   7 -17 6542.66 526.771   1
   0   7  17 7067.33 573.569   1
   0  -7  17 7499.56 571.239   1
   0  -7 -17 7804.41 568.124   1
   0   7  17 7367.68 621.847   1
   0  -7  17 6736.56 631.432   1
   0  -7 -17 7640.73 600.972   1
   0   7 -17 6341.28 591.837   1
   0  -7  17 6423.49 517.446   1
   0   7 -18 62.5657 56.2602   1
   0   7  18 68.1219 106.948   1
   0  -7 -18 58.4896 90.7578   1
   0  -7  18 284.207 106.828   1
   0   7 -18 158.146 99.6190   1
   0   7 -18-38.7993 150.290   1
   0  -7  18 96.0046 145.528   1
   0  -7 -18-71.2432 161.043   1
   0   7  18-86.1743 165.828   1
   0  -7  18 72.5490 45.4287   1
   0  -7 -19 987.076 209.840   1
   0   7  19 639.291 144.520   1
   0  -7 -19 837.464 190.816   1
   0   7  19 975.974 233.773   1
   0  -7  19 630.037 191.628   1
   0   7 -19 365.129 184.594   1
   0  -7 -19 751.191 137.554   1
   0  -7  19 807.440 139.111   1
   0   7 -19 791.235 143.037   1
   0  -7 -20 981.228 223.675   1
   0   7  20 1133.40 255.087   1
   0   7 -20 909.280 210.890   1
   0  -7  20 1000.58 266.213   1
   0   7 -20 1052.15 166.243   1
   0  -7  20 1140.36 165.922   1
   0  -7 -20 1095.37 159.670   1
   0   7  21 225.297 202.105   1
   0  -7 -21 23.2124 165.698   1
   0  -7 -21 120.622 151.722   1
   0  -7  21 164.717 222.905   1
   0   7 -21-27.9300 119.092   1
   0  -7  21 41.3609 106.120   1
   0   7  22 127.551 204.758   1
   0  -7 -22 23.6045 168.481   1
   0   7  22-44.8163 107.437   1
   0   7  22-25.9873 210.998   1
   0   7 -22 22.7133 166.820   1
   0  -7 -22 145.878 169.213   1
   0   7 -22 14.1838 104.204   1
   0  -7  22 112.495 106.137   1
   0  -7 -23 239.377 179.428   1
   0   7  23-61.0621 126.055   1
   0   7  23-25.9111 198.062   1
   0  -7  23 59.2615 236.433   1
   0   7  23 134.902 195.373   1
   0  -7 -23 21.5150 156.914   1
   0   7 -23 257.705 193.428   1
   0   7 -23 14.3917 110.735   1
   0  -7  23 85.2100 109.963   1
   0  -7 -23-25.0628 94.5834   1
   0   7  24-105.279 151.098   1
   0  -7 -24-72.9271 179.751   1
   0   7  24-15.5883 123.651   1
   0   7 -24-48.2390 168.294   1
   0  -7  24 368.179 249.088   1
   0  -7 -24 221.345 175.570   1
   0   7  24 84.0308 218.171   1
   0   7 -24 88.0941 110.051   1
   0  -7 -24 37.8657 102.481   1
   0  -7  24-100.433 110.372   1
   0   7  25 347.632 222.921   1
   0  -7 -25 739.948 209.254   1
   0   7  25 588.173 150.113   1
   0   7 -25 719.254 217.920   1
   0   7  25 291.226 241.094   1
   0  -7 -25 591.458 194.364   1
   0  -7  25 221.988 265.053   1
   0  -7 -25 339.196 120.291   1
   0   7 -25 372.828 135.822   1
   0  -7  25 332.535 122.031   1
   0   8   0 4453.88 486.173   1
   0  -8   0 5793.19 474.322   1
   0  -8   0 4868.46 494.816   1
   0  -8   0 6223.96 467.160   1
   0  -8   1 1622.29 215.461   1
   0   8  -1 1686.41 230.176   1
   0  -8  -1 1581.40 188.457   1
   0   8   1 1517.33 224.750   1
   0  -8  -1 1561.32 206.632   1
   0  -8  -1 1661.03 177.569   1
   0  -8   1 1508.06 175.886   1
   0   8   1 1459.21 134.606   1
   0   8   1 1598.67 135.773   1
   0   8  -2 263.378 147.292   1
   0  -8  -2 327.223 145.702   1
   0  -8   2 370.072 147.060   1
   0   8   2 666.140 172.280   1
   0  -8  -2 422.348 114.707   1
   0  -8  -2 552.865 103.837   1
   0  -8   2 360.929 97.3777   1
   0   8  -2 234.267 91.3794   1
   0   8   2 437.182 66.6546   1
   0   8  -2 379.672 72.6579   1
   0   8   2 372.497 59.8517   1
   0  -8   2 383.048 51.1629   1
   0   8  -3 6483.44 536.854   1
   0  -8  -3 6241.93 512.472   1
   0   8   3 6273.46 549.423   1
   0  -8   3 5713.65 523.335   1
   0  -8  -3 6364.25 544.589   1
   0  -8   3 6621.37 505.461   1
   0  -8  -3 5743.96 495.224   1
   0   8  -3 6638.10 506.974   1
   0   8   3 6233.73 468.667   1
   0   8  -3 6163.81 471.870   1
   0   8   3 6324.27 462.164   1
   0  -8   3 5632.22 456.325   1
   0   8  -4 3267.31 307.264   1
   0  -8  -4 2294.94 306.248   1
   0   8   4 2596.23 315.831   1
   0  -8  -4 2779.20 277.008   1
   0   8  -4 3486.41 279.635   1
   0  -8   4 3346.90 279.505   1
   0  -8  -4 2726.80 263.733   1
   0   8   4 2625.11 240.495   1
   0  -8   4 2582.89 228.826   1
   0   8  -4 3314.93 248.104   1
   0   8   4 2651.76 229.439   1
   0  -8   4 2931.30 294.134   1
   0   8   5 1287.25 220.924   1
   0   8  -5 2143.38 222.933   1
   0  -8   5 1571.64 201.575   1
   0  -8  -5 1663.97 232.805   1
   0   8  -5 1693.26 179.489   1
   0  -8  -5 1579.67 173.311   1
   0   8  -5 1699.32 159.990   1
   0  -8   5 1693.71 148.496   1
   0   8   5 1319.60 152.324   1
   0  -8  -6 20222.7 1525.01   1
   0   8   6 21205.0 1536.43   1
   0   8  -6 20347.5 1503.30   1
   0  -8  -6 20106.4 1483.38   1
   0  -8   6 20044.7 1482.95   1
   0   8  -6 17499.2 1473.84   1
   0   8  -6 19345.7 1461.79   1
   0  -8   6 20893.3 1463.63   1
   0  -8   6 19337.3 1490.45   1
   0   8  -7 1359.68 192.640   1
   0   8   7 961.387 209.734   1
   0  -8  -7 988.828 156.107   1
   0  -8   7 1371.73 175.897   1
   0  -8  -7 1331.85 230.334   1
   0   8   7 1237.80 164.090   1
   0  -8   7 1040.93 156.387   1
   0  -8   7 986.988 152.888   1
   0  -8  -7 1179.24 139.102   1
   0  -8  -8 2351.75 253.151   1
   0   8  -8 2740.59 277.316   1
   0  -8  -8 2285.73 295.070   1
   0   8   8 2661.54 265.260   1
   0  -8   8 2712.08 255.943   1
   0  -8  -8 2657.81 243.372   1
   0   8  -8 2502.99 248.988   1
   0   8   8 2588.39 253.077   1
   0  -8   8 2584.56 262.958   1
   0  -8  -9 1780.51 190.008   1
   0   8   9 1361.82 228.903   1
   0   8   9 1326.35 181.336   1
   0   8  -9 1209.57 188.291   1
   0  -8  -9 1306.72 225.673   1
   0   8  -9 1678.96 182.413   1
   0  -8   9 1324.22 178.351   1
   0  -8   9 1738.79 197.176   1
   0  -8  -9 1293.71 166.807   1
   0   8   9 1523.00 184.265   1
   0   8  -9 1335.32 181.291   1
   0  -8   9 1373.11 186.279   1
   0   8  10 1268.37 165.705   1
   0  -8 -10 1047.46 152.383   1
   0   8 -10 1406.53 182.928   1
   0   8  10 1224.93 219.386   1
   0   8 -10 1185.69 156.454   1
   0  -8  10 1170.95 151.522   1
   0  -8  10 1330.72 190.670   1
   0   8 -10 839.522 161.889   1
   0  -8 -10 805.852 145.148   1
   0   8  10 1064.52 170.139   1
   0  -8  10 972.414 150.508   1
   0   8 -11 97.8280 109.770   1
   0  -8 -11-20.8811 140.212   1
   0  -8 -11-34.9141 93.7543   1
   0   8  11 93.3651 100.955   1
   0   8  11 264.104 175.789   1
   0   8 -11 209.857 96.4910   1
   0  -8  11 85.2594 88.5633   1
   0   8  11 238.113 135.225   1
   0   8 -11 130.208 109.553   1
   0  -8 -11 67.8363 98.1812   1
   0  -8  11 413.375 151.288   1
   0  -8  11 84.7910 94.7849   1
   0   8 -12 116.638 104.586   1
   0  -8 -12 140.370 97.2804   1
   0   8  12 296.203 115.356   1
   0   8  12 291.312 171.675   1
   0   8 -12 151.087 98.1628   1
   0  -8  12 348.503 167.283   1
   0   8  12 151.896 126.632   1
   0   8 -12 97.9772 97.6129   1
   0  -8 -12 61.6102 104.053   1
   0  -8  12 130.118 98.7004   1
   0   8 -13 22.2121 100.583   1
   0  -8 -13 143.535 93.4190   1
   0   8  13 217.456 102.094   1
   0  -8 -13 92.9607 118.527   1
   0  -8  13 17.9811 152.624   1
   0   8  13 65.4251 145.210   1
   0   8 -13-29.9202 113.078   1
   0  -8  13 93.5657 90.0687   1
   0   8  14 1256.62 184.576   1
   0   8 -14 1668.12 180.705   1
   0  -8 -14 1361.33 172.913   1
   0   8 -14 1464.15 222.240   1
   0  -8  14 1270.98 241.585   1
   0   8  14 1641.82 218.075   1
   0  -8 -14 1377.30 197.493   1
   0  -8  14 1376.31 159.509   1
   0   8  15 444.427 133.709   1
   0  -8 -15-22.3855 168.188   1
   0  -8  15 628.767 126.665   1
   0  -8 -15 510.458 119.664   1
   0   8  15 502.576 174.150   1
   0   8 -15 337.346 165.753   1
   0  -8 -15 805.590 167.069   1
   0  -8  15 532.385 195.753   1
   0  -8  15 444.028 99.2719   1
   0  -8 -16 272.996 175.814   1
   0   8  16 388.894 196.794   1
   0   8  16 380.840 130.071   1
   0  -8  16 651.051 209.068   1
   0  -8 -16 417.822 144.862   1
   0   8 -16 285.114 171.618   1
   0   8  16 453.230 183.139   1
   0   8 -16 370.633 117.479   1
   0  -8  16 356.735 115.012   1
   0  -8 -16 278.087 111.808   1
   0   8  17-99.2015 198.117   1
   0   8 -17 161.037 86.7435   1
   0  -8 -17 231.140 187.901   1
   0   8 -17-28.0926 105.024   1
   0  -8  17 120.654 108.033   1
   0  -8 -17 332.315 116.604   1
   0  -8  17 91.5767 194.372   1
   0   8  17 145.556 171.941   1
   0  -8 -17 170.093 146.049   1
   0   8 -17 37.4380 147.020   1
   0  -8 -18 6242.15 584.302   1
   0   8  18 5693.22 588.326   1
   0   8 -18 5691.63 487.598   1
   0  -8  18 8036.77 548.521   1
   0   8 -18 7362.57 542.258   1
   0   8 -18 6621.58 568.798   1
   0  -8  18 5654.69 587.531   1
   0  -8 -18 6342.55 555.781   1
   0   8  18 5216.98 564.260   1
   0  -8  18 5643.27 475.642   1
   0   8  19 490.038 225.144   1
   0   8 -19 538.216 95.4752   1
   0   8  19 301.193 129.054   1
   0  -8 -19 453.195 196.059   1
   0  -8  19 780.855 140.413   1
   0   8 -19 630.916 139.229   1
   0   8  19 207.703 200.150   1
   0  -8  19 430.694 222.351   1
   0   8 -19 596.134 183.436   1
   0  -8 -19 335.871 189.180   1
   0  -8  19 489.431 74.7765   1
   0   8  20 523.382 225.898   1
   0   8 -20 193.655 59.4034   1
   0  -8 -20 193.586 170.873   1
   0   8  20 92.0452 111.423   1
   0  -8  20 284.454 124.719   1
   0   8 -20 232.665 115.064   1
   0  -8  20 397.226 225.111   1
   0   8 -20-21.4114 155.846   1
   0  -8  20 239.827 46.4244   1
   0   8  21 1650.67 300.954   1
   0  -8 -21 1816.62 290.527   1
   0   8  21 1830.68 231.244   1
   0  -8  21 1468.90 306.455   1
   0  -8 -21 1913.99 259.470   1
   0  -8  21 1967.73 222.071   1
   0  -8 -21 1903.23 212.192   1
   0   8 -21 1359.60 211.065   1
   0  -8 -22 1142.88 283.631   1
   0   8  22 1815.13 232.667   1
   0   8  22 1679.36 309.331   1
   0  -8 -22 1664.90 271.202   1
   0   8 -22 1701.24 279.408   1
   0   8  22 1292.75 286.830   1
   0   8 -22 1836.97 225.984   1
   0  -8 -22 2357.06 223.237   1
   0  -8  22 1579.52 222.056   1
   0  -8 -23 528.843 211.875   1
   0   8  23 576.489 229.444   1
   0   8  23 389.876 141.033   1
   0   8  23 109.439 204.070   1
   0  -8  23 59.8060 242.864   1
   0   8 -23 545.998 189.077   1
   0  -8 -23 279.267 178.395   1
   0  -8 -23 332.114 129.274   1
   0   8 -23 456.749 138.905   1
   0  -8  23 312.907 123.229   1
   0   9   0 134.844 155.512   1
   0  -9   0-28.2543 108.689   1
   0  -9   0 217.746 146.489   1
   0  -9   0-23.8380 89.9508   1
   0  -9  -1 1949.54 275.479   1
   0   9  -1 2866.91 305.616   1
   0  -9  -1 2334.58 252.660   1
   0  -9   1 2403.82 285.842   1
   0  -9   1 2851.94 263.343   1
   0   9   1 2453.63 296.408   1
   0   9   1 2161.18 189.488   1
   0   9   1 2280.31 193.392   1
   0  -9  -1 2395.53 239.815   1
   0  -9   1 2462.74 241.862   1
   0  -9  -2 265.482 152.602   1
   0   9  -2 610.100 169.060   1
   0  -9   2 551.683 168.928   1
   0  -9  -2 511.860 134.130   1
   0  -9  -2 329.383 103.327   1
   0  -9   2 314.458 107.011   1
   0   9   2 473.596 69.6426   1
   0   9   2 364.648 70.0552   1
   0   9  -2 413.812 79.8359   1
   0  -9   3 117.149 134.329   1
   0  -9  -3-19.3783 148.127   1
   0  -9  -3 67.9861 114.108   1
   0   9  -3 126.731 151.921   1
   0   9   3 40.7119 167.138   1
   0   9  -3 83.1166 98.0484   1
   0  -9  -3-11.7492 85.7037   1
   0  -9   3 61.2597 85.5114   1
   0   9   3 30.9234 62.4809   1
   0   9  -3 40.5192 66.0753   1
   0  -9   3-5.97956 45.3122   1
   0   9   3 32.5811 54.1876   1
   0   9   4 2470.54 307.079   1
   0  -9  -4 2371.02 246.986   1
   0   9  -4 2391.76 288.477   1
   0  -9  -4 1799.83 279.734   1
   0  -9   4 2283.92 244.841   1
   0  -9  -4 2343.58 237.306   1
   0   9  -4 2707.96 247.621   1
   0   9   4 2325.71 209.558   1
   0   9  -4 2780.21 212.837   1
   0  -9   4 2339.96 269.711   1
   0   9   4 2452.54 200.418   1
   0  -9   4 2011.94 192.731   1
   0   9   5 4351.89 438.377   1
   0  -9  -5 4162.28 432.917   1
   0  -9  -5 4820.73 392.678   1
   0   9  -5 4258.09 419.136   1
   0  -9  -5 4023.36 375.934   1
   0   9  -5 4108.91 376.922   1
   0   9   5 4480.52 357.824   1
   0   9  -5 3953.36 350.609   1
   0  -9   5 4656.36 344.534   1
   0  -9   5 4008.14 402.724   1
   0   9   6 1503.82 244.092   1
   0  -9  -6 947.021 209.570   1
   0  -9   6 1467.90 207.192   1
   0  -9  -6 1244.41 171.542   1
   0   9  -6 1385.71 201.667   1
   0   9  -6 1107.36 144.368   1
   0  -9   6 1354.80 140.127   1
   0   9  -6 1187.29 163.200   1
   0  -9  -6 1017.97 158.306   1
   0  -9  -7 102.641 102.422   1
   0   9   7 65.9468 163.682   1
   0   9  -7 49.4771 139.153   1
   0  -9   7 207.642 121.813   1
   0  -9  -7-125.834 149.703   1
   0   9  -7 50.0263 91.8987   1
   0  -9   7-32.0780 87.8492   1
   0   9   8 154.696 115.596   1
   0   9  -8 176.445 134.539   1
   0  -9  -8 192.039 105.380   1
   0   9   8 290.572 177.792   1
   0   9  -8 78.3577 93.8173   1
   0  -9  -8 295.155 86.1919   1
   0   9   8 129.413 106.028   1
   0  -9   8 156.140 89.5902   1
   0   9  -9 202.494 141.529   1
   0  -9  -9 152.794 96.2806   1
   0   9   9 71.0361 113.540   1
   0  -9  -9 9.17765 85.4189   1
   0   9   9 35.9845 105.549   1
   0  -9   9 23.4059 116.541   1
   0   9  -9 87.0068 111.156   1
   0  -9   9 204.565 125.071   1
   0  -9 -10 51.1166 100.464   1
   0   9  10 129.738 108.333   1
   0   9 -10 120.756 137.238   1
   0   9 -10 59.7004 110.616   1
   0  -9 -10 164.136 98.7836   1
   0  -9  10 293.760 147.749   1
   0   9  10 26.3889 109.815   1
   0  -9  10 91.8208 104.963   1
   0  -9 -11 1279.94 193.170   1
   0   9 -11 1554.34 223.123   1
   0   9  11 1639.14 217.731   1
   0  -9  11 2302.50 218.768   1
   0   9 -11 1800.57 221.399   1
   0  -9 -11 1761.83 201.916   1
   0   9  11 1814.22 227.327   1
   0  -9  11 1956.09 227.379   1
   0  -9  11 1744.34 206.163   1
   0  -9 -12 2299.38 320.447   1
   0   9  12 2645.74 277.005   1
   0  -9 -12 2418.53 262.000   1
   0   9  12 2543.28 332.669   1
   0   9 -12 2642.61 283.551   1
   0   9 -12 2879.94 275.595   1
   0  -9  12 2594.92 267.840   1
   0   9 -12 2304.57 271.412   1
   0   9  12 2680.16 287.456   1
   0  -9 -12 3084.93 272.548   1
   0  -9  12 2633.29 307.184   1
   0  -9  12 2473.24 264.900   1
   0  -9 -13 2752.72 351.063   1
   0   9  13 3467.57 385.441   1
   0  -9 -13 3220.42 296.497   1
   0   9 -13 3041.41 308.911   1
   0   9 -13 2927.24 295.972   1
   0  -9  13 2714.43 290.734   1
   0  -9  13 2926.46 330.672   1
   0  -9 -13 3124.53 306.736   1
   0   9 -13 3277.56 314.808   1
   0   9  13 2721.59 318.742   1
   0  -9  13 3162.55 287.588   1
   0  -9 -14 524.012 125.066   1
   0   9  14 125.275 190.732   1
   0   9 -14 478.826 145.985   1
   0  -9 -14 446.461 204.068   1
   0  -9  14 425.796 120.584   1
   0   9 -14 570.507 131.752   1
   0   9 -14 335.562 147.547   1
   0  -9  14 441.502 193.053   1
   0  -9 -14 523.567 141.996   1
   0   9  14 571.969 169.921   1
   0  -9  14 415.625 113.757   1
   0   9  15 102.119 183.669   1
   0  -9 -15 214.464 183.439   1
   0   9 -15 110.061 109.203   1
   0  -9  15 70.0831 108.739   1
   0   9 -15 155.630 117.027   1
   0  -9  15 143.353 170.147   1
   0   9  15 208.930 168.590   1
   0   9 -15-33.8895 136.185   1
   0  -9 -15 30.0816 126.410   1
   0  -9  15 89.0701 94.8798   1
   0   9  16 25.8887 206.607   1
   0  -9 -16-24.1680 173.792   1
   0   9  16-62.0155 111.539   1
   0   9 -16 102.844 112.405   1
   0  -9  16 28.3004 99.5824   1
   0   9 -16 143.904 121.463   1
   0   9 -16 17.9139 141.307   1
   0   9  16 301.396 180.764   1
   0  -9  16 43.7004 168.129   1
   0  -9 -16 95.8947 137.692   1
   0  -9  16 54.3492 90.8505   1
   0   9  17 1104.83 185.473   1
   0  -9 -17 1028.72 241.486   1
   0   9  17 1450.18 269.061   1
   0   9 -17 963.985 155.410   1
   0  -9  17 1066.55 172.709   1
   0   9 -17 1141.30 174.011   1
   0   9  17 1617.17 238.645   1
   0  -9 -17 1242.79 194.022   1
   0   9 -17 774.335 196.482   1
   0  -9  17 738.602 234.144   1
   0  -9  17 868.786 133.785   1
   0   9  18 979.446 178.696   1
   0   9  18 402.690 232.136   1
   0  -9 -18 546.129 202.469   1
   0   9  18 650.320 220.726   1
   0  -9  18 753.831 232.547   1
   0  -9 -18 845.113 196.646   1
   0   9 -18 754.444 195.650   1
   0  -9  18 1093.69 164.891   1
   0  -9 -18 579.015 139.928   1
   0   9 -18 761.107 157.054   1
   0   9  19-54.6082 214.216   1
   0  -9 -19 75.2868 175.393   1
   0   9 -19 25.0080 92.3838   1
   0   9  19 32.0208 118.009   1
   0  -9  19 14.5923 101.539   1
   0  -9 -19 269.319 118.136   1
   0   9 -19 380.013 140.207   1
   0   9 -19 228.317 178.113   1
   0  -9  19 255.084 216.534   1
   0   9  19 235.787 194.921   1
   0   9 -20 510.322 104.353   1
   0  -9 -20 431.961 209.566   1
   0   9  20 652.086 158.546   1
   0   9  20 248.913 231.101   1
   0  -9 -20 831.936 143.720   1
   0  -9  20 907.440 154.035   1
   0   9 -20 541.115 144.308   1
   0  -9  20 906.495 270.534   1
   0   9 -20 367.772 192.096   1
   0  -9  20 467.168 85.7788   1
   0  -9 -21 334.384 186.308   1
   0   9  21 215.798 133.315   1
   0   9  21 252.847 231.986   1
   0   9 -21 42.6517 71.7992   1
   0  -9 -21 70.0280 109.199   1
   0  -9  21-60.5117 111.968   1
   0   9 -21 31.5077 121.280   1
   0  -9 -21 40.0701 162.727   1
   0   9  21 180.480 212.910   1
   0  -9  21 58.4058 55.2843   1
   0  10   0 1000.35 200.910   1
   0 -10   0 543.061 149.599   1
   0 -10   0 633.297 178.866   1
   0 -10   1 155.060 164.290   1
   0  10   1 86.4741 156.249   1
   0 -10  -1 245.809 117.784   1
   0 -10  -1 383.777 175.551   1
   0  10  -1 251.302 173.642   1
   0 -10   1 157.022 110.745   1
   0  10   1 171.244 66.2969   1
   0  10   1 270.294 52.5975   1
   0  10   2 1690.22 253.786   1
   0 -10  -2 1641.04 201.804   1
   0 -10   2 1285.22 218.689   1
   0  10  -2 1482.60 242.708   1
   0 -10  -2 1794.97 248.286   1
   0  10   2 1463.67 135.017   1
   0  10   2 1279.89 132.048   1
   0 -10  -3 491.132 132.323   1
   0  10   3 267.422 173.126   1
   0  10  -3 344.076 172.438   1
   0 -10   3 276.678 161.461   1
   0  10   3 432.654 76.8112   1
   0  10  -3 359.893 73.9910   1
   0 -10   3 290.228 51.4454   1
   0  10   3 330.102 69.1886   1
   0  10  -4 2008.26 268.041   1
   0 -10  -4 1900.20 225.507   1
   0  10   4 1842.47 273.672   1
   0 -10   4 1924.33 246.693   1
   0  10  -4 1880.71 171.123   1
   0  10   4 1946.05 178.120   1
   0  10   4 1891.72 166.595   1
   0 -10   4 1592.60 152.434   1
   0 -10  -5 299.089 121.730   1
   0  10  -5 624.370 178.237   1
   0 -10   5 438.502 156.277   1
   0 -10   5 647.003 128.785   1
   0  10   5 524.063 100.254   1
   0  10  -5 223.253 88.8284   1
   0 -10   5 234.152 67.7676   1
   0  10  -6 2103.74 274.685   1
   0 -10  -6 2653.24 313.936   1
   0 -10  -6 2665.73 248.378   1
   0 -10   6 1530.84 184.128   1
   0  10  -6 2162.07 200.826   1
   0 -10   6 2423.09 262.113   1
   0 -10   7 182.358 118.978   1
   0  10  -7 393.136 163.135   1
   0 -10  -7 294.415 121.013   1
   0 -10  -7 22.4701 160.315   1
   0  10  -7 404.451 132.864   1
   0 -10   7 276.209 88.1222   1
   0  10   7 232.573 76.2073   1
   0 -10  -8 1186.95 238.917   1
   0  10   8 1114.63 236.119   1
   0  10  -8 731.886 176.802   1
   0  10  -8 753.367 156.313   1
   0 -10   8 1236.17 167.796   1
   0  10   8 1049.23 157.410   1
   0 -10   8 1105.01 190.524   1
   0 -10  -9 208.512 167.827   1
   0  10  -9 53.8756 145.882   1
   0  10   9 24.6956 175.011   1
   0 -10   9 55.8237 104.719   1
   0  10  -9 74.0698 108.856   1
   0 -10  -9 44.8310 85.5054   1
   0  10   9-12.3931 106.295   1
   0 -10   9 86.3008 106.565   1
   0 -10   9 185.590 138.542   1
   0 -10 -10 188.034 180.326   1
   0  10 -10 122.900 146.576   1
   0 -10  10 278.474 112.835   1
   0  10 -10 140.305 118.136   1
   0 -10 -10 269.833 98.3349   1
   0  10 -10 198.188 118.264   1
   0  10  10 190.523 120.546   1
   0 -10  10 286.953 130.059   1
   0 -10  10 194.563 132.378   1
   0  10  11 4257.59 475.938   1
   0  10  11 4832.60 431.041   1
   0 -10 -11 4004.52 462.410   1
   0  10 -11 4257.35 429.472   1
   0 -10  11 5279.06 424.824   1
   0  10 -11 4778.54 419.036   1
   0 -10 -11 4794.82 400.045   1
   0  10  11 4544.22 428.211   1
   0  10 -11 4724.07 416.612   1
   0 -10  11 4590.46 427.155   1
   0 -10  11 4113.13 416.257   1
   0  10  12 2970.57 393.353   1
   0  10  12 3673.73 335.630   1
   0  10 -12 2980.99 335.504   1
   0 -10  12 3740.50 329.922   1
   0  10 -12 3052.37 321.439   1
   0 -10  12 3263.22 342.577   1
   0  10 -12 2599.00 312.254   1
   0  10  12 3001.58 336.693   1
   0 -10 -12 4004.16 325.552   1
   0 -10  12 2981.98 319.307   1
   0  10  13 210.114 199.930   1
   0  10 -13 256.364 140.040   1
   0  10  13 194.505 132.313   1
   0 -10 -13 220.363 181.571   1
   0 -10 -13 318.272 123.490   1
   0 -10  13 143.714 119.448   1
   0  10 -13 319.891 120.178   1
   0 -10  13-86.8497 165.932   1
   0  10  13 102.709 141.995   1
   0 -10 -13 156.601 119.255   1
   0  10 -13 148.842 135.192   1
   0 -10  13 79.7007 106.884   1
   0  10 -14 599.702 157.215   1
   0 -10 -14 555.293 138.702   1
   0  10  14 345.866 222.671   1
   0 -10 -14 347.224 188.234   1
   0  10  14 822.328 151.713   1
   0  10 -14 588.567 135.523   1
   0 -10  14 305.464 129.885   1
   0 -10 -14 503.830 142.352   1
   0  10 -14 254.421 147.624   1
   0 -10  14 358.496 174.366   1
   0  10  14 475.010 182.588   1
   0 -10  14 543.576 129.998   1
   0  10  15 4191.37 455.849   1
   0  10 -15 3873.21 378.581   1
   0 -10 -15 4908.52 389.771   1
   0  10  15 3810.43 382.703   1
   0 -10 -15 3037.31 410.213   1
   0 -10  15 4042.61 374.735   1
   0  10 -15 3948.18 372.038   1
   0  10  15 4085.17 413.982   1
   0  10 -15 4135.76 392.203   1
   0 -10 -15 3962.55 385.403   1
   0 -10  15 3389.06 406.643   1
   0 -10  15 3652.03 353.093   1
   0  10 -16 166.961 119.326   1
   0 -10 -16-50.7987 194.458   1
   0  10  16 555.414 156.793   1
   0  10  16 164.886 206.071   1
   0 -10 -16 386.997 133.001   1
   0 -10  16 480.368 130.957   1
   0  10 -16 60.4023 122.294   1
   0 -10 -16 457.668 153.473   1
   0  10  16 268.688 201.500   1
   0 -10  16 410.927 193.377   1
   0  10 -16 341.967 150.625   1
   0 -10  16 500.465 126.442   1
   0 -10 -17 1207.49 262.271   1
   0  10  17 1112.36 265.134   1
   0  10 -17 838.890 164.254   1
   0  10  17 1192.14 195.886   1
   0 -10  17 1148.03 181.206   1
   0 -10 -17 885.806 158.958   1
   0  10 -17 1362.38 186.981   1
   0 -10  17 1333.18 257.970   1
   0 -10 -17 1066.48 195.018   1
   0  10  17 1201.93 242.039   1
   0  10 -17 1233.93 226.006   1
   0 -10  17 810.386 150.446   1
   0  10  18 686.749 173.979   1
   0  10 -18 650.611 151.725   1
   0  10  18 621.893 249.853   1
   0 -10 -18 1117.10 243.679   1
   0 -10  18 1242.22 181.176   1
   0 -10 -18 997.778 162.635   1
   0  10 -18 853.559 170.383   1
   0 -10 -18 492.261 174.350   1
   0 -10  18 1257.78 252.603   1
   0  10 -18 1077.34 213.334   1
   0  10  18 690.266 223.094   1
   0 -10  18 701.221 132.273   1
   0 -10 -19 315.143 193.079   1
   0  10 -19 32.8092 112.382   1
   0  10  19 34.6919 126.839   1
   0  10  19-143.501 230.527   1
   0 -10  19 152.833 120.140   1
   0 -10 -19 419.189 124.823   1
   0  10 -19 15.7413 116.774   1
   0  10 -19 208.471 158.593   1
   0  10  19 193.130 198.425   1
   0 -10  19 25.4157 204.193   1
   0 -10  19 68.3105 89.1748   1
   0 -11   0-28.1257 102.571   1
   0 -11   0-33.6891 142.847   1
   0 -11   1 183.677 104.332   1
   0 -11  -1 55.9990 93.7064   1
   0  11  -1 253.507 184.206   1
   0 -11   1 169.974 130.376   1
   0 -11  -1 216.664 133.430   1
   0 -11   2 2873.73 301.419   1
   0 -11  -2 2251.03 277.565   1
   0 -11  -2 3119.46 336.011   1
   0  11  -2 2705.84 341.895   1
   0 -11   2 3161.25 280.667   1
   0 -11  -2 2726.08 272.524   1
   0  11   2 2332.69 212.068   1
   0  11   2 2533.97 216.697   1
   0 -11   2 2992.37 323.114   1
   0  11   3 268.287 200.081   1
   0 -11  -3 387.648 134.040   1
   0 -11   3 541.427 166.696   1
   0 -11  -3 494.882 183.661   1
   0  11  -3 269.014 193.049   1
   0 -11  -3 291.237 122.778   1
   0 -11   3 172.736 103.822   1
   0  11   3 158.341 68.3395   1
   0  11   3 321.343 78.7148   1
   0 -11  -4 2307.82 305.070   1
   0 -11  -4 2695.21 270.646   1
   0  11   4 1901.00 305.566   1
   0 -11   4 2183.46 282.846   1
   0  11  -4 2495.93 314.465   1
   0 -11  -4 2749.04 254.539   1
   0 -11   4 2427.31 251.297   1
   0  11  -4 2954.57 263.258   1
   0  11  -4 1882.67 186.749   1
   0  11   4 2441.41 208.252   1
   0  11   4 2513.82 197.905   1
   0 -11   4 1914.60 177.295   1
   0 -11  -5 92.9561 163.974   1
   0 -11  -5 555.668 136.929   1
   0  11   5 474.621 212.268   1
   0 -11   5 383.980 171.625   1
   0  11  -5 21.7458 176.082   1
   0  11  -5 226.198 124.341   1
   0 -11  -5 235.109 118.086   1
   0 -11   5 162.625 118.772   1
   0  11  -5 163.480 72.4830   1
   0  11   5 92.8028 84.2058   1
   0  11   5 202.844 69.2971   1
   0 -11   5 113.234 57.8270   1
   0 -11   6 94.1219 150.372   1
   0 -11  -6-117.913 174.525   1
   0  11   6 328.644 208.831   1
   0 -11  -6 60.7571 114.073   1
   0  11  -6 149.721 168.794   1
   0  11  -6 100.030 110.161   1
   0 -11   6 29.6551 106.067   1
   0 -11  -6 235.514 113.342   1
   0  11  -6 239.816 80.2518   1
   0 -11   6-5.10853 67.1537   1
   0 -11  -7 1812.49 216.061   1
   0 -11  -7 1578.20 268.712   1
   0  11   7 1645.77 286.386   1
   0  11  -7 1499.54 251.915   1
   0 -11  -7 1541.93 197.809   1
   0  11  -7 1627.60 204.296   1
   0 -11   7 1352.57 158.162   1
   0  11   7 1602.97 159.366   1
   0 -11   7 1683.81 237.875   1
   0  11   8 3979.49 452.219   1
   0 -11  -8 4783.72 388.062   1
   0 -11  -8 3825.23 437.725   1
   0  11  -8 3728.20 413.565   1
   0  11  -8 3864.55 372.181   1
   0 -11  -8 4360.42 373.605   1
   0 -11   8 4510.41 384.589   1
   0  11   8 4650.89 369.840   1
   0  11   8 3366.67 329.838   1
   0 -11   8 3806.70 396.834   1
   0  11  -9 243.318 163.441   1
   0  11   9 396.654 229.354   1
   0 -11  -9 171.691 188.083   1
   0 -11  -9 194.741 129.237   1
   0  11  -9 147.368 118.563   1
   0 -11  -9 264.808 108.281   1
   0 -11   9 282.682 116.166   1
   0  11  -9 130.858 103.093   1
   0  11   9 318.631 127.636   1
   0 -11   9 172.228 142.997   1
   0  11   9 172.077 82.5441   1
   0  11  10-106.969 199.157   1
   0 -11 -10 193.319 118.070   1
   0  11 -10-19.9469 152.550   1
   0 -11 -10-49.6774 173.387   1
   0 -11  10 89.2103 100.639   1
   0 -11  10-11.2080 110.295   1
   0  11  10 209.425 135.193   1
   0  11 -10 100.752 107.141   1
   0 -11  10 16.7417 132.897   1
   0 -11 -11 578.334 214.251   1
   0  11 -11 234.567 180.509   1
   0  11  11 303.832 135.876   1
   0 -11 -11 416.852 132.886   1
   0  11 -11 465.234 137.601   1
   0 -11  11 716.195 139.279   1
   0  11 -11 456.894 132.695   1
   0  11  11 698.737 173.925   1
   0 -11 -11 589.702 120.681   1
   0 -11  11 688.428 159.827   1
   0 -11  11 405.768 160.184   1
   0  11 -12 474.157 182.563   1
   0 -11 -12 772.667 158.581   1
   0 -11 -12 916.074 238.717   1
   0  11  12 664.137 158.402   1
   0  11  12 686.018 242.871   1
   0  11 -12 943.365 169.756   1
   0 -11  12 755.158 151.002   1
   0  11  12 869.139 178.764   1
   0 -11 -12 836.260 145.361   1
   0 -11  12 759.218 176.179   1
   0  11 -12 877.193 166.044   1
   0 -11  12 705.295 170.036   1
   0  11 -13 258.002 172.568   1
   0 -11 -13 666.351 142.104   1
   0  11  13 696.085 236.218   1
   0  11  13 705.936 164.658   1
   0 -11  13 714.561 153.102   1
   0  11 -13 492.019 142.800   1
   0 -11 -13 816.490 157.991   1
   0  11  13 318.032 182.017   1
   0  11 -13 483.505 153.839   1
   0 -11  13 580.023 186.859   1
   0 -11  13 453.449 157.255   1
   0 -11 -14 1222.93 273.695   1
   0  11 -14 1782.26 254.859   1
   0 -11 -14 1850.24 225.294   1
   0  11  14 1828.93 313.453   1
   0  11  14 1747.14 239.562   1
   0  11 -14 1939.74 232.081   1
   0 -11  14 2147.11 235.179   1
   0  11  14 1643.39 262.017   1
   0 -11  14 1590.48 254.614   1
   0  11 -14 1922.05 246.451   1
   0 -11 -14 1935.17 236.609   1
   0 -11  14 1829.18 232.196   1
   0  11  15 2832.49 305.008   1
   0 -11 -15 3116.05 296.337   1
   0  11 -15 2425.38 309.369   1
   0  11  15 2656.34 374.862   1
   0 -11 -15 2497.78 351.138   1
   0  11 -15 2553.05 283.721   1
   0 -11  15 3024.74 293.539   1
   0  11 -15 2609.54 298.736   1
   0  11  15 2575.27 328.945   1
   0 -11  15 2631.71 322.975   1
   0 -11 -15 2488.09 294.938   1
   0 -11  15 2455.93 279.721   1
   0  11  16 305.055 145.029   1
   0 -11 -16 15.2314 123.004   1
   0  11  16-28.8589 211.709   1
   0  11 -16 443.326 159.281   1
   0 -11 -16 398.392 204.311   1
   0 -11  16 723.544 142.042   1
   0  11 -16 284.992 135.538   1
   0 -11 -16 533.583 156.570   1
   0  11 -16 178.984 154.297   1
   0 -11  16 401.128 183.256   1
   0  11  16 234.387 179.328   1
   0 -11  16 144.187 125.376   1
   0  11 -17 78.1234 132.730   1
   0  11  17 91.0149 136.662   1
   0  11  17 175.640 240.471   1
   0 -11 -17 53.6185 179.895   1
   0 -11 -17 214.007 131.206   1
   0 -11  17 95.6395 129.654   1
   0  11 -17 127.826 131.428   1
   0 -11 -17 315.529 157.640   1
   0 -11  17-67.5257 176.575   1
   0  11 -17 18.8874 150.912   1
   0  11  17 67.4658 194.786   1
   0 -11  17 24.6311 110.025   1
   0 -12   0-90.4230 123.255   1
   0  12   0 152.210 187.590   1
   0 -12   0 181.877 182.472   1
   0 -12   0 30.0367 118.431   1
   0  12  -1 250.965 207.844   1
   0 -12   1 156.369 175.839   1
   0  12   1 768.756 234.228   1
   0 -12  -1 143.142 138.621   1
   0 -12   1 328.537 145.711   1
   0 -12  -1 277.075 188.177   1
   0 -12   1 90.5860 110.560   1
   0 -12  -1 209.098 116.786   1
   0  12   2 156.245 193.976   1
   0 -12  -2 258.317 195.042   1
   0 -12   2 44.0007 162.807   1
   0 -12  -2 87.9045 133.672   1
   0 -12   2 92.0631 142.676   1
   0 -12  -2 148.941 114.029   1
   0 -12   2-15.2110 108.752   1
   0 -12   3 1823.67 244.673   1
   0  12   3 2155.64 311.517   1
   0 -12   3 2007.98 276.885   1
   0 -12  -3 2331.80 254.050   1
   0 -12  -3 1696.52 281.553   1
   0  12   3 1679.34 172.536   1
   0  12   3 1837.81 170.568   1
   0 -12   3 2302.84 239.495   1
   0 -12  -3 2130.95 229.496   1
   0 -12  -4 266.398 188.733   1
   0 -12  -4 152.522 136.153   1
   0  12   4 345.164 221.679   1
   0 -12   4 202.055 125.619   1
   0 -12  -4-44.4041 106.588   1
   0  12   4 120.015 82.0555   1
   0  12   4 14.5992 64.4542   1
   0 -12  -5 2053.50 226.679   1
   0 -12  -5 1767.25 268.702   1
   0  12  -5 1756.93 259.193   1
   0  12   5 1072.09 274.081   1
   0  12  -5 1073.38 207.218   1
   0 -12   5 2191.20 225.801   1
   0 -12  -5 1557.89 197.469   1
   0  12   5 1580.96 163.156   1
   0  12   5 1612.01 144.045   1
   0  12  -5 1143.16 124.711   1
   0 -12   5 1137.65 115.937   1
   0 -12  -6 198.974 191.603   1
   0  12   6 326.394 229.670   1
   0  12  -6 142.496 187.543   1
   0 -12  -6-32.5592 122.464   1
   0 -12  -6 163.088 118.066   1
   0  12  -6 241.695 129.182   1
   0 -12   6 283.642 127.633   1
   0  12   6 137.099 109.821   1
   0  12  -6 99.0391 70.3832   1
   0 -12   6 134.542 67.2255   1
   0  12  -7 2269.35 312.110   1
   0 -12  -7 2467.18 314.663   1
   0 -12  -7 2280.96 249.648   1
   0  12   7 2470.76 347.955   1
   0  12  -7 2137.49 238.652   1
   0 -12  -7 2146.08 236.876   1
   0 -12   7 2216.92 246.173   1
   0  12  -7 1943.25 190.501   1
   0 -12   7 1608.27 179.944   1
   0  12   7 2086.86 193.099   1
   0 -12   7 1922.56 278.138   1
   0 -12  -8 1534.89 211.019   1
   0 -12  -8 1528.34 266.370   1
   0  12   8 1357.70 280.894   1
   0  12  -8 1458.97 254.132   1
   0  12  -8 1279.40 196.591   1
   0 -12  -8 1236.23 186.646   1
   0  12   8 1243.40 182.558   1
   0 -12   8 1262.81 145.516   1
   0 -12   8 1160.36 220.290   1
   0  12   8 1254.00 146.038   1
   0 -12  -9 335.944 141.613   1
   0 -12  -9 334.763 203.049   1
   0  12  -9 454.960 204.874   1
   0  12   9 561.164 242.645   1
   0 -12  -9 209.151 117.088   1
   0 -12   9 393.394 133.928   1
   0  12  -9 278.784 131.879   1
   0  12  -9 204.334 103.188   1
   0  12   9 184.298 134.261   1
   0 -12   9 358.682 164.099   1
   0  12   9 377.921 93.5221   1
   0 -12 -10 26.0907 187.821   1
   0 -12 -10 79.3071 109.405   1
   0  12  10 56.6427 209.647   1
   0  12 -10 445.480 204.243   1
   0 -12  10 15.7000 115.718   1
   0 -12 -10 179.960 118.655   1
   0  12  10 202.879 138.876   1
   0 -12  10 79.0742 103.482   1
   0  12 -10 63.3281 105.017   1
   0  12  10 222.729 87.9977   1
   0 -12  10 183.991 140.076   1
   0  12  11 2800.22 358.616   1
   0  12 -11 1859.62 290.722   1
   0 -12 -11 2481.85 261.267   1
   0 -12 -11 1713.31 318.850   1
   0 -12 -11 2481.03 259.146   1
   0 -12  11 2067.48 251.533   1
   0  12  11 1831.51 265.673   1
   0  12 -11 1902.13 229.197   1
   0 -12  11 2037.05 241.756   1
   0 -12  11 2369.04 277.493   1
   0  12  11 2201.42 217.718   1
   0 -12 -12 205.295 122.807   1
   0 -12 -12-79.9030 190.440   1
   0  12 -12 428.562 185.818   1
   0 -12  12 174.370 127.767   1
   0  12 -12 222.631 126.683   1
   0  12  12 221.959 166.280   1
   0 -12  12 108.008 144.061   1
   0  12 -12 129.585 123.923   1
   0 -12  12-17.4137 141.060   1
   0  12  13 262.926 222.384   1
   0  12  13 675.609 163.083   1
   0  12 -13 586.195 193.165   1
   0 -12 -13 645.421 231.118   1
   0 -12 -13 251.762 143.290   1
   0  12 -13 304.846 136.431   1
   0 -12  13 447.840 141.546   1
   0 -12  13 479.868 167.256   1
   0  12 -13 339.506 136.787   1
   0 -12 -13 411.480 131.951   1
   0  12  13 458.256 176.276   1
   0 -12  13 269.690 159.204   1
   0 -13   0 15.8750 118.184   1
   0 -13   0 96.2021 171.635   1
   0 -13   0-96.1461 155.220   1
   0  13   0 82.3787 231.623   1
   0 -13   1 303.729 138.497   1
   0 -13  -1 585.043 142.444   1
   0 -13   1 310.478 162.143   1
   0 -13  -1 463.231 211.704   1
   0 -13   1 498.700 218.292   1
   0 -13  -1 739.702 174.809   1
   0  13   1 581.380 245.592   1
   0  13  -1 408.624 237.096   1
   0 -13  -2 3441.35 342.848   1
   0 -13   2 3415.20 336.913   1
   0 -13   2 3834.60 369.208   1
   0 -13  -2 3376.01 357.863   1
   0  13  -2 2970.59 407.460   1
   0  13   2 3598.41 426.449   1
   0 -13   2 3108.02 377.726   1
   0 -13  -2 3118.13 389.019   1
   0 -13  -3 25.0514 198.700   1
   0 -13   3-59.1744 166.380   1
   0 -13   3 68.9721 182.355   1
   0  13  -3 133.821 209.743   1
   0 -13  -3-18.3775 152.548   1
   0  13   3-112.462 217.630   1
   0 -13  -3 15.7376 127.036   1
   0 -13   3-32.4348 121.546   1
   0  13  -4 238.569 166.190   1
   0 -13   4 363.068 183.194   1
   0 -13   4 836.158 177.910   1
   0 -13  -4 625.660 171.056   1
   0  13   4 566.464 234.207   1
   0 -13  -4 76.1972 182.075   1
   0  13   4 317.838 73.9107   1
   0  13   4 287.125 89.5344   1
   0 -13  -4 362.550 139.913   1
   0 -13   4 410.618 146.248   1
   0 -13   5 266.794 174.259   1
   0  13  -5 550.812 225.554   1
   0  13   5 285.313 218.938   1
   0 -13  -5 128.446 203.477   1
   0 -13  -5 17.6187 144.356   1
   0 -13  -5 313.633 129.505   1
   0 -13   5 366.030 141.686   1
   0  13   5 357.850 102.661   1
   0  13   5 244.310 77.4950   1
   0  13   6 720.793 285.702   1
   0  13  -6 1323.19 278.322   1
   0 -13  -6 1401.99 231.617   1
   0 -13  -6 1376.53 283.928   1
   0 -13  -6 1300.56 219.793   1
   0 -13   6 1252.68 228.340   1
   0  13   6 880.268 192.601   1
   0 -13   6 977.744 257.504   1
   0 -13  -7 1264.31 254.828   1
   0  13   7 1365.15 274.646   1
   0 -13  -7 1185.56 186.369   1
   0 -13   7 943.390 181.023   1
   0  13  -7 1135.32 174.138   1
   0 -13  -7 1243.69 172.399   1
   0  13  -7 870.398 113.121   1
   0 -13   7 706.010 104.149   1
   0 -13   7 915.121 223.869   1
   0 -13  -8 1439.78 210.357   1
   0  13   8 1141.23 284.601   1
   0 -13  -8 1250.05 256.577   1
   0  13  -8 1275.73 191.893   1
   0 -13   8 1321.88 188.718   1
   0 -13  -8 1272.42 185.543   1
   0  13  -8 1127.75 137.036   1
   0  13   8 1386.34 187.813   1
   0 -13   8 907.840 125.023   1
   0  13   8 580.660 121.882   1
   0 -13  -9 50.9111 132.317   1
   0  13   9 147.942 233.825   1
   0 -13  -9 322.330 204.599   1
   0  13  -9 178.933 138.842   1
   0 -13  -9 236.853 117.831   1
   0  13   9 520.498 154.464   1
   0  13   9 212.366 95.1620   1
   1   0 -29 371.347 147.403   1
  -1   0  29 58.3336 139.087   1
  -1   0  29 295.447 283.361   1
   1   0 -29 233.391 115.038   1
  -1   0  29 386.134 128.396   1
   1   0 -28 134.342 120.661   1
  -1   0  28 28.3548 127.668   1
  -1   0  28 95.6783 234.286   1
  -1   0  28 255.493 98.2667   1
   1   0 -28-37.6535 98.5685   1
   1   0 -27 202.357 124.372   1
  -1   0  27 151.543 130.030   1
  -1   0  27 340.903 265.761   1
  -1   0  27 104.900 107.681   1
   1   0 -27 170.548 99.0151   1
   1   0 -26-41.6631 122.103   1
  -1   0  26 13.4186 118.558   1
  -1   0  26 30.0016 233.742   1
  -1   0  26 178.952 106.824   1
  -1   0  25 168.766 113.738   1
   1   0 -25 201.027 119.633   1
  -1   0  25 231.687 232.831   1
  -1   0  24 100.303 118.022   1
   1   0 -24 38.6494 107.690   1
  -1   0  24 223.374 213.496   1
   1   0 -24 76.2606 86.1078   1
  -1   0  23 48.4954 108.198   1
   1   0 -23 197.041 111.439   1
  -1   0  23 107.447 200.070   1
   1   0 -23 115.368 80.9076   1
  -1   0  23 11.7245 84.5078   1
  -1   0  22-11.6671 99.9885   1
   1   0 -22 35.4518 102.302   1
  -1   0  22 67.8313 78.9219   1
   1   0 -22 30.2792 74.1623   1
   1   0 -21 704.090 140.932   1
  -1   0  21 1164.82 158.085   1
  -1   0  21 1336.92 248.238   1
   1   0 -21 909.961 132.972   1
  -1   0  21 961.318 138.887   1
  -1   0  20-21.4460 103.342   1
   1   0 -20-32.6274 77.6218   1
  -1   0  20-47.2938 176.045   1
  -1   0  20 82.9272 83.6813   1
   1   0 -20 9.36864 77.7746   1
   1   0 -19 9456.46 746.357   1
  -1   0  19 10219.2 750.114   1
  -1   0  19 9758.97 820.182   1
   1   0 -19 11404.9 747.167   1
   1   0 -18 19.7273 88.0670   1
  -1   0  18-64.2140 156.188   1
   1   0 -18 34.4987 72.2015   1
  -1   0  18 179.061 75.4065   1
   1   0 -17 4743.25 407.973   1
  -1   0  17 4641.51 463.325   1
   1   0 -17 4802.53 400.469   1
  -1   0  17 5378.38 409.327   1
   1   0 -16-33.2257 120.322   1
  -1   0  16-38.2452 146.186   1
   1   0 -16 69.4445 61.2701   1
  -1   0  16 33.9053 65.6753   1
  -1   0  15 3138.30 322.443   1
   1   0 -15 3084.97 313.434   1
   1   0 -15 2674.74 258.963   1
  -1   0  15 3495.58 271.000   1
  -1   0  14 47.1064 67.9753   1
  -1   0  14 100.609 139.205   1
   1   0 -14-44.5357 110.536   1
   1   0 -14 40.7687 52.6351   1
  -1   0  14 7.45439 55.5328   1
   1   0 -13 10493.5 828.297   1
  -1   0  13 11061.7 831.237   1
   1   0 -13 12156.3 875.851   1
  -1   0  13 10996.6 877.784   1
   1   0 -13 10495.0 822.921   1
  -1   0  13 11573.8 829.633   1
  -1   0  12 218.077 71.7761   1
   1   0 -12 261.727 75.3380   1
  -1   0  12 14.4238 136.820   1
   1   0 -12 143.347 125.278   1
   1   0 -12 216.144 57.7629   1
  -1   0  12 122.288 61.4547   1
   1   0 -11 29969.9 2361.00   1
  -1   0  11 33680.2 2364.25   1
  -1   0  11 30892.4 2399.10   1
   1   0 -11 33165.6 2396.15   1
  -1   0  11 37766.9 2366.37   1
   1   0 -11 29490.1 2355.70   1
   1   0 -10 68.8178 68.4267   1
  -1   0  10 80.5537 68.1097   1
   1   0 -10-33.3450 104.943   1
  -1   0  10 120.586 113.371   1
   1   0 -10 10.1716 47.0171   1
  -1   0  10-32.2825 49.9557   1
  -1   0   9 24750.3 1839.66   1
   1   0  -9 25628.0 1840.61   1
   1   0  -9 26955.1 1870.95   1
  -1   0   9 23416.1 1869.29   1
  -1   0   9 25220.7 1839.65   1
   1   0  -8 51.9239 58.9228   1
  -1   0   8-9.35929 56.9936   1
   1   0  -8 4.12239 41.4615   1
   1   0  -7 10754.6 782.990   1
  -1   0   7 11739.1 784.502   1
  -1   0   7 10529.0 808.966   1
  -1   0   7 11458.2 782.134   1
   1   0  -7 8905.88 776.845   1
   1   0  -6 77.3192 58.5878   1
  -1   0   6 125.677 54.9247   1
   1   0  -6 62.7469 87.3719   1
  -1   0   6-36.9250 97.0338   1
   1   0  -6 155.463 44.6294   1
  -1   0   6 106.537 48.9334   1
   1   0  -5 210570. 14282.4   1
  -1   0   5 208383. 14282.4   1
  -1   0   5 181321. 14261.8   1
   1   0  -5 205896. 14262.0   1
  -1   0   4-25.4617 74.2834   1
   1   0  -4 63.9695 67.6182   1
   1   0  -4-30.5436 25.8630   1
  -1   0   4-22.9281 34.2866   1
  -1   0   3 20445.3 1740.33   1
   1   0  -3 25682.6 1743.79   1
  -1   0   3 24839.1 1731.34   1
  -1   0  -3 950.676 91.0880   1
   1   0   3 717.198 90.2977   1
   1   0   4 326.752 83.5664   1
  -1   0  -4 229.048 78.4790   1
   1   0   4 544.744 51.2205   1
  -1   0  -4 482.462 50.1689   1
  -1   0  -5 314578. 21204.2   1
   1   0   5 286625. 21203.1   1
   1   0   5 283066. 21184.9   1
  -1   0  -5 301445. 21185.0   1
  -1   0  -6 578.860 75.6603   1
   1   0   6 523.740 73.5574   1
   1   0   6 444.917 107.911   1
   1   0   6 782.067 70.0934   1
  -1   0  -6 602.292 67.9173   1
  -1   0  -7 8365.15 588.997   1
   1   0   7 8574.21 590.402   1
   1   0   7 7739.26 585.507   1
  -1   0  -7 7265.89 584.911   1
   1   0   8 146.986 57.1183   1
  -1   0  -8 275.069 58.0016   1
  -1   0  -8 240.539 44.2963   1
   1   0   8 185.656 46.1803   1
   1   0   9 44554.5 3160.81   1
  -1   0  -9 44870.1 3159.82   1
   1   0   9 46131.4 3195.88   1
  -1   0  -9 41144.4 3155.14   1
   1   0  10 148.168 60.5167   1
  -1   0 -10 126.676 61.5639   1
   1   0  10 175.549 111.292   1
   1   0  10 95.0285 48.9822   1
   1   0  11 20475.9 1455.29   1
  -1   0 -11 19954.2 1452.61   1
   1   0  11 20685.4 1495.76   1
  -1   0 -11 18958.6 1448.50   1
   1   0  11 19638.9 1450.69   1
   1   0  12 125.303 67.5297   1
  -1   0 -12 107.177 65.5154   1
   1   0  12 154.552 127.203   1
   1   0  12 161.945 55.2799   1
  -1   0 -12 50.6839 54.6503   1
   1   0  13 57458.5 4033.75   1
  -1   0 -13 57106.7 4030.14   1
   1   0  13 57243.1 4077.22   1
  -1   0 -13 51363.0 4023.61   1
   1   0  13 56859.1 4028.86   1
   1   0  14 175.983 74.0207   1
   1   0  14 146.974 134.973   1
  -1   0 -14 92.5250 52.8196   1
   1   0  14 35.3105 49.3216   1
   1   0  15 13148.9 987.936   1
   1   0  15 11824.0 1031.15   1
   1   0  15 14044.3 986.901   1
  -1   0 -15 12572.8 979.889   1
   1   0  16-111.399 150.760   1
   1   0  16 24.1977 58.4806   1
  -1   0 -16 74.0888 51.7822   1
   1   0  17 2128.16 289.585   1
   1   0  17 2392.83 232.133   1
  -1   0 -17 2689.67 228.577   1
  -1   0 -18 103.867 92.9655   1
   1   0  18-62.5385 161.448   1
   1   0  18 72.7386 70.1408   1
  -1   0 -18 82.1852 66.5542   1
  -1   0 -19 797.009 135.052   1
   1   0  19 748.123 207.070   1
   1   0  19 611.250 111.345   1
  -1   0 -19 761.008 111.992   1
   1   0  20 54.1445 96.2995   1
  -1   0 -20 126.188 101.594   1
   1   0  20 161.871 180.255   1
  -1   0 -20 99.9628 71.5797   1
   1   0  20 100.062 83.3715   1
   1   0  21 542.261 120.407   1
  -1   0 -21 440.327 116.669   1
  -1   0 -21 295.086 84.4109   1
   1   0  21 209.745 89.6572   1
   1   0  22 70.2400 106.264   1
  -1   0 -22 46.0282 102.536   1
   1   0  22 65.5253 90.1670   1
  -1   0 -22-50.1673 75.2088   1
   1   0  23 1722.55 221.933   1
  -1   0 -23 1434.93 217.391   1
   1   0  23 1794.77 312.404   1
   1   0  23 2239.17 216.493   1
  -1   0 -23 2186.02 210.485   1
  -1   0 -24 211.722 107.920   1
   1   0  24 137.858 111.272   1
  -1   0 -24 22.2041 158.552   1
   1   0  24 137.253 211.222   1
  -1   0 -24 43.5890 83.4692   1
   1   0  24 11.7629 91.7821   1
  -1   0 -25 245.665 120.529   1
   1   0  25 167.945 115.665   1
  -1   0 -25 273.899 174.063   1
   1   0  25 455.821 234.437   1
  -1   0 -25 192.986 89.8418   1
  -1   0 -26 147.388 113.290   1
   1   0  26 39.9127 124.785   1
   1   0  26 59.0879 225.944   1
  -1   0 -26 188.045 182.114   1
   1   0  27 54.7088 117.514   1
  -1   0 -27 55.5146 116.171   1
   1   0  27 115.640 104.693   1
  -1   0 -27 195.593 103.500   1
   1   0  27 91.5707 230.459   1
  -1   0 -27 144.380 192.202   1
   1   0  28-14.0806 124.994   1
   1   0  28 79.1495 98.3699   1
  -1   0 -28 126.701 105.894   1
  -1   0 -28 24.6866 180.107   1
   1   0  28 94.4704 223.140   1
  -1   0 -28 86.0578 132.070   1
  -1   1  29 256.418 160.497   1
   1  -1 -29 419.717 160.614   1
   1   1 -29 232.723 134.254   1
  -1  -1  29 286.335 132.017   1
  -1   1  29 489.904 281.891   1
  -1  -1  29 33.1174 277.062   1
   1   1 -29 330.703 212.040   1
   1  -1 -29 401.409 201.097   1
  -1   1  29 303.858 120.482   1
   1  -1 -29 174.171 104.499   1
  -1  -1  29 255.545 121.294   1
   1   1 -29 267.731 115.716   1
  -1  -1  28 900.796 153.595   1
   1  -1 -28 629.058 172.604   1
   1   1 -28 728.871 146.421   1
  -1   1  28 533.671 176.218   1
   1  -1 -28 294.611 191.894   1
  -1   1  28 634.493 266.663   1
  -1  -1  28 708.150 285.773   1
   1   1 -28 526.397 216.218   1
   1   1 -28 747.357 136.886   1
   1  -1 -28 736.041 133.753   1
  -1  -1  28 842.409 151.932   1
  -1   1  28 565.123 140.964   1
   1  -1 -27 542.449 150.779   1
  -1   1  27 227.288 148.989   1
  -1  -1  27 335.487 128.166   1
   1   1 -27 266.430 119.956   1
   1   1 -27 318.981 191.052   1
   1  -1 -27 192.223 190.618   1
  -1   1  27 645.394 285.520   1
  -1  -1  27 531.199 272.037   1
   1   1 -27 626.692 135.637   1
  -1   1  27 495.485 125.098   1
  -1  -1  27 376.953 123.010   1
   1  -1 -27 354.703 100.979   1
  -1   1  26 63.3541 138.479   1
   1   1 -26-11.6734 106.973   1
   1  -1 -26 79.5092 120.025   1
  -1  -1  26 118.717 107.368   1
  -1   1  26 237.942 233.112   1
   1  -1 -26 188.755 198.001   1
   1   1 -26 24.0322 180.151   1
  -1  -1  26-211.920 219.233   1
   1   1 -26-37.1992 105.202   1
  -1  -1  26 39.3000 94.9191   1
  -1   1  26 101.272 99.2691   1
   1  -1 -25 261.870 137.158   1
  -1   1  25 417.275 145.802   1
  -1  -1  25 374.521 107.763   1
   1   1 -25 312.060 120.644   1
  -1  -1  25 761.758 257.066   1
   1  -1 -25 368.056 194.322   1
  -1   1  25 430.960 253.346   1
   1   1 -25 257.806 187.255   1
  -1  -1  25 152.445 110.599   1
  -1   1  24 90.1498 119.289   1
  -1  -1  24 59.5620 104.998   1
   1  -1 -24-14.8606 117.283   1
   1   1 -24 138.893 99.7229   1
   1  -1 -24 44.9824 185.752   1
   1   1 -24 22.8235 172.273   1
  -1   1  24-55.5198 203.917   1
  -1  -1  24 282.718 211.955   1
   1   1 -24 116.105 86.0101   1
   1  -1 -24 32.2738 90.4178   1
   1   1 -23 182.906 106.910   1
  -1   1  23 379.162 136.687   1
   1  -1 -23 415.327 132.579   1
   1  -1 -23 350.244 189.882   1
  -1  -1  23 27.1752 203.604   1
  -1   1  23 80.1062 217.986   1
   1   1 -23 510.497 184.666   1
  -1   1  23 215.328 95.8289   1
   1   1 -23 336.210 96.3009   1
  -1  -1  23 353.038 105.380   1
   1  -1 -23 413.075 104.446   1
   1  -1 -22 318.057 127.569   1
  -1   1  22 240.456 140.909   1
   1   1 -22 145.033 103.290   1
   1  -1 -22 614.932 187.248   1
   1   1 -22 344.217 181.550   1
  -1   1  22 281.872 96.7211   1
   1   1 -22 365.870 93.2844   1
   1  -1 -22 260.651 87.6217   1
  -1  -1  22 123.716 96.8316   1
  -1   1  21 451.329 139.233   1
   1  -1 -21 360.704 129.591   1
  -1   1  21 663.039 217.425   1
  -1  -1  21 750.546 221.444   1
  -1  -1  21 206.148 98.2775   1
   1  -1 -21 465.826 98.9059   1
  -1   1  21 354.316 95.1304   1
   1   1 -21 351.831 98.2628   1
   1  -1 -20 193.505 116.763   1
  -1   1  20 172.197 113.082   1
   1  -1 -20 296.365 170.636   1
  -1   1  20 187.573 172.676   1
   1   1 -20 80.0967 151.643   1
  -1  -1  20 430.794 193.635   1
   1   1 -20 9.92636 79.8213   1
  -1  -1  20 239.432 88.7871   1
   1  -1 -20 233.478 83.0713   1
  -1   1  20 179.751 83.0330   1
  -1   1  19 216.883 114.475   1
  -1  -1  19 108.312 77.6108   1
   1  -1 -19 235.475 111.221   1
  -1  -1  19 318.966 184.075   1
   1  -1 -19 171.082 162.211   1
   1   1 -19 211.445 141.372   1
  -1   1  19-89.1784 172.749   1
  -1  -1  19 19.9507 74.1732   1
  -1   1  19 133.632 82.9755   1
   1   1 -19-28.3692 75.4126   1
   1  -1 -19 197.347 82.1628   1
  -1  -1  18 13899.0 987.444   1
   1  -1 -18 13383.6 1011.88   1
  -1   1  18 12590.7 1012.84   1
   1   1 -18 14733.9 1061.73   1
   1  -1 -18 12786.4 1046.65   1
  -1   1  18 13694.8 1069.13   1
  -1  -1  18 13621.7 1071.65   1
  -1   1  18 12912.4 994.855   1
  -1  -1  18 11833.1 991.538   1
   1   1 -18 13361.0 996.313   1
   1  -1 -18 13438.9 993.065   1
  -1   1  17 8883.86 705.569   1
  -1  -1  17 8885.66 676.541   1
   1   1 -17 7961.77 676.013   1
   1  -1 -17 8795.52 701.292   1
   1   1 -17 7383.74 723.820   1
  -1  -1  17 8516.50 748.842   1
   1  -1 -17 10307.2 749.013   1
  -1   1  17 8906.32 751.440   1
   1  -1 -17 9935.11 687.686   1
   1   1 -17 9032.82 685.488   1
  -1   1  17 8770.11 686.726   1
  -1  -1  17 8643.02 684.904   1
   1   1 -16 573.486 93.9202   1
  -1  -1  16 608.187 93.8133   1
  -1   1  16 683.325 126.192   1
   1  -1 -16 617.509 118.512   1
  -1  -1  16 912.472 186.695   1
  -1   1  16 754.861 185.385   1
   1   1 -16 570.578 148.579   1
   1  -1 -16 709.543 150.425   1
   1  -1 -16 771.888 97.1522   1
  -1  -1  16 463.531 91.0638   1
   1   1 -16 398.184 90.3194   1
  -1   1  16 591.596 95.1718   1
   1   1 -15 1061.43 119.946   1
  -1  -1  15 1137.45 123.251   1
  -1   1  15 1322.45 159.727   1
   1  -1 -15 994.331 149.776   1
  -1  -1  15 730.421 185.048   1
   1  -1 -15 1231.91 193.778   1
   1   1 -15 1242.41 189.326   1
  -1   1  15 1151.43 198.593   1
   1  -1 -15 1389.90 130.930   1
  -1   1  15 1146.03 127.992   1
  -1  -1  15 1087.20 131.855   1
   1   1 -15 1037.13 125.831   1
   1  -1 -14 504.908 105.148   1
   1   1 -14 346.538 72.5877   1
  -1  -1  14 463.438 71.0864   1
  -1  -1  14 358.978 146.010   1
   1  -1 -14 352.628 123.687   1
   1   1 -14 331.537 136.404   1
  -1   1  14 280.504 133.698   1
  -1   1  14 370.599 69.9964   1
  -1  -1  14 336.550 74.8189   1
   1  -1 -14 340.445 69.3504   1
   1   1 -14 419.819 76.7289   1
   1   1 -13 991.481 115.276   1
  -1  -1  13 1097.77 113.484   1
   1  -1 -13 1042.19 138.040   1
  -1  -1  13 987.188 189.825   1
   1   1 -13 1276.58 187.495   1
   1  -1 -13 1212.24 174.310   1
  -1   1  13 1257.41 184.522   1
   1   1 -13 1140.35 120.579   1
   1  -1 -13 1099.07 118.144   1
  -1   1  13 1078.38 120.380   1
  -1  -1  13 1109.19 121.470   1
  -1  -1  12 6935.65 515.195   1
   1   1 -12 6441.90 515.172   1
   1   1 -12 5989.02 558.029   1
  -1  -1  12 5868.22 565.362   1
   1  -1 -12 6233.32 561.522   1
  -1   1  12 7877.77 580.071   1
   1  -1 -12 6986.11 523.512   1
   1   1 -12 6645.67 523.815   1
  -1   1  12 7327.76 526.343   1
  -1  -1  12 6775.84 523.540   1
  -1   1  11 160.796 83.0048   1
  -1  -1  11 245.486 56.7955   1
   1   1 -11 193.367 60.3469   1
   1  -1 -11 213.589 104.599   1
  -1  -1  11 176.396 118.211   1
  -1   1  11 429.576 127.183   1
   1   1 -11 294.740 115.271   1
   1   1 -11 199.953 58.9436   1
  -1  -1  11 118.449 54.9711   1
   1  -1 -11 175.886 56.7671   1
  -1   1  11 150.128 55.0575   1
  -1   1  10 276.645 94.0703   1
   1   1 -10 268.152 58.4774   1
  -1  -1  10 291.969 54.4545   1
   1   1 -10 180.215 103.392   1
  -1   1  10 130.189 118.201   1
   1  -1 -10 152.413 106.490   1
  -1  -1  10 161.073 117.901   1
  -1   1  10 228.690 57.2528   1
   1   1 -10 310.315 59.4117   1
  -1  -1  10 304.651 63.1713   1
   1  -1 -10 189.526 57.6404   1
   1  -1  -9 49.9446 79.5586   1
  -1   1   9 110.043 80.2974   1
  -1  -1   9 122.322 40.9578   1
   1   1  -9 132.229 47.7343   1
  -1  -1   9 134.338 117.628   1
  -1   1   9 106.557 100.365   1
   1  -1  -9 79.2236 95.2510   1
   1   1  -9 215.316 105.547   1
  -1   1   9 9.75023 47.5777   1
  -1  -1   9 44.0075 45.8030   1
  -1   1   8 16016.9 1259.35   1
   1  -1  -8 15645.2 1258.14   1
   1  -1  -8 16676.7 1272.35   1
   1  -1  -8 18664.2 1249.89   1
  -1   1   7 1268.54 125.043   1
   1  -1  -7 1068.20 122.887   1
  -1  -1   7 834.915 139.437   1
  -1   1   7 1053.54 141.565   1
   1   1  -7 909.443 100.411   1
  -1   1   7 1095.65 101.456   1
   1  -1  -7 1038.03 101.650   1
  -1   1   6 47064.1 3170.61   1
   1  -1  -6 46176.6 3169.66   1
  -1  -1   6 47613.1 3183.85   1
   1   1  -6 37145.5 3173.86   1
  -1   1   6 41686.5 3175.47   1
   1  -1  -6 47020.3 3178.27   1
  -1  -1   6 42724.8 3156.07   1
   1   1  -6 42935.1 3156.76   1
   1  -1  -6 43105.6 3154.65   1
  -1   1   6 43591.7 3156.32   1
  -1   1   5 33972.6 2419.98   1
   1  -1  -5 33627.8 2420.41   1
   1   1  -5 35656.4 2429.46   1
  -1   1   5 34887.5 2426.86   1
  -1  -1   5 38291.8 2432.96   1
   1  -1  -5 32483.0 2423.35   1
   1  -1  -5 31740.6 2407.56   1
  -1  -1   5 32211.6 2408.49   1
  -1   1   5 31086.5 2407.27   1
   1   1  -5 34596.4 2409.31   1
  -1   1   4 7739.01 567.292   1
   1  -1  -4 7088.32 566.264   1
  -1   1   4 6911.15 566.998   1
  -1  -1   4 7928.97 576.690   1
   1   1  -4 7996.33 573.784   1
   1  -1  -4 7070.05 566.188   1
   1  -1  -4 7478.90 554.000   1
  -1   1   4 7244.66 553.559   1
  -1  -1   4 8068.60 555.875   1
  -1   1   3 27638.8 1852.19   1
   1  -1  -3 25628.2 1851.21   1
  -1   1   3 26072.7 1841.04   1
  -1   1   3 24909.4 1848.75   1
  -1  -1   3 25096.4 1851.35   1
   1  -1  -3 24376.5 1847.03   1
   1   1  -3 22528.5 1850.41   1
   1   1  -3 24872.2 1840.36   1
  -1  -1   3 26931.8 1841.70   1
  -1   1   2 202501. 14377.4   1
  -1   1   2 197407. 14385.8   1
   1   1  -2 198141. 14376.4   1
  -1  -1   2 200421. 14376.5   1
   1   1   2 52099.9 2654.85   1
   1  -1   2 54729.8 2643.25   1
  -1   1  -2 54749.1 2643.67   1
   1   1   3 15435.5 1085.13   1
  -1  -1  -3 14769.3 1083.85   1
  -1  -1  -3 14173.8 1081.94   1
   1   1   3 13802.5 1082.26   1
   1  -1   3 13362.0 1080.27   1
  -1   1  -3 14607.2 1081.28   1
   1  -1   3 15535.3 1074.74   1
  -1   1  -3 15582.7 1075.58   1
   1   1   4 38392.0 2752.93   1
  -1  -1  -4 37383.0 2751.64   1
   1   1   4 39184.2 2755.19   1
  -1  -1  -4 35321.8 2751.87   1
   1  -1   4 32608.8 2751.46   1
  -1   1  -4 39442.3 2753.53   1
  -1   1  -4 36634.5 2741.96   1
   1  -1   4 39260.3 2742.38   1
   1   1   4 39264.9 2739.85   1
  -1  -1  -4 39277.6 2739.76   1
  -1  -1  -5 56296.6 4187.96   1
   1   1   5 58521.4 4190.40   1
  -1   1  -5 49021.2 4188.36   1
   1  -1   5 63747.2 4198.02   1
  -1  -1  -5 63594.6 4195.55   1
   1   1   5 60227.2 4196.71   1
  -1  -1  -5 57430.7 4175.38   1
   1   1   5 63645.8 4177.77   1
  -1   1  -5 59165.0 4178.34   1
   1  -1   5 51519.0 4176.86   1
   1   1   6 117625. 8634.31   1
  -1  -1  -6 118083. 8633.29   1
   1  -1   6 120830. 8645.75   1
  -1   1  -6 132896. 8644.79   1
   1   1   6 117713. 8641.91   1
  -1   1  -6 115254. 8622.13   1
   1  -1   6 109084. 8621.66   1
   1   1   6 127401. 8621.85   1
  -1  -1  -6 123790. 8620.79   1
   1   1   7 490.783 103.087   1
  -1  -1  -7 498.598 98.6130   1
   1  -1   7 991.478 126.527   1
   1   1   7 686.584 77.4079   1
   1  -1   7 866.358 81.9639   1
  -1  -1  -7 694.651 76.7074   1
  -1   1  -7 835.430 82.8180   1
  -1  -1  -8 108462. 7648.21   1
   1   1   8 100971. 7647.39   1
  -1  -1  -8 112164. 7662.56   1
  -1   1  -8 116571. 7664.66   1
  -1   1  -8 110949. 7637.81   1
   1   1   8 94784.5 7634.06   1
  -1  -1  -8 107598. 7635.05   1
   1   1   9 20144.7 1332.35   1
  -1  -1  -9 19127.4 1328.88   1
   1  -1   9 15043.0 1341.30   1
   1   1   9 18643.5 1349.09   1
  -1   1  -9 18023.0 1344.14   1
  -1  -1  -9 18552.0 1343.76   1
  -1  -1  -9 16801.7 1312.80   1
   1   1  10 59613.5 4303.55   1
  -1  -1 -10 55909.4 4317.95   1
   1   1  10 57165.2 4324.11   1
  -1   1 -10 61697.8 4322.70   1
   1  -1  10 60543.4 4328.17   1
   1  -1  10 58653.0 4289.85   1
   1   1  10 58376.1 4287.61   1
  -1   1 -10 61820.8 4291.79   1
   1   1  11 24365.9 1824.71   1
  -1   1 -11 25539.7 1800.85   1
   1  -1  11 25238.2 1802.06   1
  -1  -1 -11 26250.7 1848.53   1
   1  -1  11 24624.9 1851.29   1
   1   1  11 26309.9 1856.27   1
  -1   1 -11 20211.4 1835.26   1
  -1   1 -11 24949.7 1812.64   1
   1  -1  11 22748.7 1810.23   1
  -1  -1 -11 25031.8 1810.01   1
   1   1  11 25890.7 1811.32   1
   1  -1  12 714.644 91.6464   1
  -1   1 -12 875.716 90.6696   1
  -1   1 -12 787.425 154.986   1
  -1  -1 -12 823.837 143.673   1
   1   1  12 1105.25 167.589   1
   1  -1  12 621.299 156.559   1
   1   1  12 988.084 101.049   1
   1  -1  12 635.269 96.7534   1
  -1   1 -12 769.150 100.152   1
  -1  -1 -12 998.627 98.6778   1
   1  -1  13 37.9715 52.9073   1
  -1  -1 -13 134.394 84.4177   1
  -1   1 -13 95.9494 50.9528   1
  -1  -1 -13 160.889 121.271   1
   1  -1  13-76.3941 117.661   1
   1   1  13 181.686 125.806   1
  -1   1 -13 81.8844 117.651   1
   1   1  13 70.1512 53.2392   1
   1  -1  13 72.5809 52.6407   1
  -1  -1 -13 95.0703 50.1761   1
  -1   1 -13 66.6621 52.8627   1
  -1   1 -14 5614.44 471.228   1
  -1  -1 -14 5641.39 495.385   1
   1  -1  14 6881.02 474.548   1
  -1   1 -14 6762.46 533.912   1
   1   1  14 5184.82 526.506   1
  -1  -1 -14 6154.21 530.325   1
   1  -1  14 5495.29 532.898   1
   1   1  14 6820.03 483.231   1
   1  -1  14 5883.92 478.696   1
  -1   1 -14 6722.00 486.987   1
  -1  -1 -14 5597.16 474.995   1
   1  -1  15 68.4493 58.6869   1
  -1  -1 -15 69.8748 82.9090   1
  -1   1 -15 22.4359 57.0948   1
   1   1  15 62.8930 89.3893   1
   1  -1  15-70.4962 137.299   1
  -1   1 -15 108.303 115.992   1
   1   1  15 69.8388 131.756   1
  -1  -1 -15 30.3922 105.247   1
  -1   1 -15 22.7621 53.4212   1
  -1  -1 -15 41.0982 51.4166   1
   1  -1  15-7.48642 57.6568   1
   1   1  15 66.1711 54.0665   1
  -1   1 -16 4241.09 329.324   1
   1   1  16 3823.56 353.007   1
   1  -1  16 3939.93 326.000   1
  -1  -1 -16 3530.00 348.895   1
   1   1  16 4484.69 405.011   1
  -1   1 -16 3842.02 377.942   1
  -1  -1 -16 4030.85 381.313   1
   1  -1  16 3686.96 392.109   1
  -1   1 -16 3594.63 330.766   1
   1  -1  16 4100.70 334.606   1
  -1  -1 -16 4321.24 333.863   1
   1   1  16 4331.56 336.169   1
  -1  -1 -17 88.2571 93.8046   1
  -1   1 -17 72.6610 69.8442   1
   1   1  17 80.6106 98.3593   1
   1  -1  17 331.887 80.6750   1
   1   1  17 98.0293 149.356   1
  -1  -1 -17 237.029 144.789   1
   1  -1  17 279.449 174.006   1
  -1   1 -17 102.998 134.226   1
  -1  -1 -17 108.298 66.3125   1
   1   1  17 174.419 70.3183   1
  -1   1 -17 144.421 76.6115   1
   1  -1  17 236.247 76.7986   1
   1   1  18 193.440 107.232   1
  -1   1 -18 35.4597 73.3980   1
  -1  -1 -18 277.847 103.700   1
   1  -1  18 170.413 73.4853   1
   1  -1  18-42.2168 174.587   1
  -1   1 -18 323.874 164.402   1
  -1  -1 -18 141.924 144.418   1
   1   1  18 131.585 72.8059   1
  -1   1 -18 71.5468 75.7929   1
   1  -1  18 161.773 74.9579   1
  -1  -1 -18 203.497 73.3055   1
  -1  -1 -19 1993.53 221.466   1
   1   1  19 1751.63 220.206   1
   1  -1  19 2053.54 197.269   1
  -1   1 -19 2048.41 262.399   1
  -1  -1 -19 2760.26 281.604   1
   1  -1  19 2529.52 300.408   1
  -1  -1 -19 2007.67 193.303   1
  -1   1 -19 1877.56 195.627   1
   1   1  19 1800.87 196.095   1
   1  -1  19 1966.23 199.416   1
   1   1  20 105.235 118.391   1
  -1  -1 -20-50.4383 101.884   1
   1  -1  20 47.6655 85.1578   1
   1  -1  20-46.6260 184.966   1
  -1   1 -20-19.4672 146.939   1
  -1  -1 -20 135.641 157.375   1
  -1  -1 -20 97.3999 68.6847   1
   1   1  20 105.984 72.3497   1
  -1   1 -20 9.82644 73.7823   1
   1  -1  20 70.8907 79.0055   1
   1   1  21 518.490 140.190   1
  -1  -1 -21 1037.60 164.202   1
  -1  -1 -21 689.199 114.019   1
  -1   1 -21 890.036 126.777   1
   1   1  21 624.941 118.398   1
   1  -1  21 896.972 125.117   1
  -1  -1 -22 767.085 147.759   1
   1   1  22 526.350 153.635   1
  -1  -1 -22 853.565 201.177   1
  -1   1 -22 728.517 201.142   1
  -1  -1 -22 721.730 122.055   1
   1   1  22 725.192 120.661   1
  -1   1 -22 970.120 131.099   1
   1  -1  22 824.416 132.405   1
  -1  -1 -23 127.689 120.971   1
  -1   1 -23 56.4466 89.6169   1
   1   1  23 73.4406 129.671   1
   1   1  23-22.0212 81.4786   1
  -1  -1 -23 91.8769 87.5187   1
   1  -1  23-69.0658 85.7559   1
  -1   1 -23 44.3371 81.4600   1
   1  -1  23 186.656 217.727   1
  -1   1 -23 85.9905 168.501   1
  -1  -1 -23 237.361 167.059   1
   1   1  24 106.236 134.708   1
  -1  -1 -24-29.4042 120.171   1
  -1   1 -24 57.1105 91.8497   1
  -1  -1 -24-10.6947 78.7457   1
   1   1  24 217.080 91.8750   1
   1  -1  24 83.8319 95.1644   1
   1  -1  24 83.3069 199.706   1
  -1   1 -24 88.7573 168.604   1
  -1  -1 -24 133.342 180.512   1
  -1   1 -24 78.8602 98.5515   1
   1   1  25-15.6485 129.324   1
  -1  -1 -25 60.7195 120.549   1
  -1  -1 -25 141.916 88.3201   1
   1  -1  25 460.849 261.501   1
  -1   1 -25 45.6223 166.448   1
  -1  -1 -25 22.8427 169.006   1
  -1   1 -25-10.2618 92.4821   1
  -1  -1 -26 1143.05 186.898   1
   1  -1  26 1022.03 153.173   1
   1   1  26 993.359 185.489   1
   1  -1  26 694.464 139.385   1
  -1   1 -26 1011.12 231.592   1
   1  -1  26 894.378 289.363   1
  -1  -1 -26 1176.15 244.716   1
  -1   1 -26 1263.37 158.179   1
  -1  -1 -27 435.632 154.185   1
   1  -1  27 595.796 132.132   1
   1   1  27 312.176 140.535   1
  -1  -1 -27 614.497 119.746   1
  -1   1 -27 640.908 137.749   1
   1  -1  27 330.498 121.253   1
   1   1  27 652.275 129.094   1
  -1   1 -27 24.0747 184.140   1
   1  -1  27 554.307 269.027   1
  -1  -1 -27 505.660 202.157   1
  -1   1 -27 462.405 129.905   1
   1  -1  28 767.268 142.570   1
  -1  -1 -28 883.032 185.829   1
   1   1  28 839.736 187.186   1
  -1  -1 -28 815.871 136.620   1
  -1   1 -28 556.864 121.742   1
   1   1  28 816.668 141.537   1
   1  -1  28 828.468 153.126   1
  -1  -1 -28 862.607 237.416   1
  -1   1 -28 345.784 199.225   1
   1  -1  28 665.101 265.994   1
  -1   1 -28 1049.99 152.276   1
   1  -2 -29 38.6066 151.818   1
  -1   2  29 252.323 172.600   1
   1  -2 -29-75.3473 216.648   1
  -1  -2  29-33.4410 274.853   1
  -1   2  29 32.4905 227.057   1
   1   2 -29 25.7623 177.428   1
   1  -2 -29 323.380 98.9006   1
  -1   2  29 258.049 119.692   1
   1   2 -29 138.154 116.013   1
  -1  -2  29 158.470 119.624   1
  -1   2  28 342.363 175.725   1
   1  -2 -28 564.939 177.067   1
   1   2 -28 353.625 212.218   1
  -1   2  28-63.1112 261.141   1
  -1  -2  28 195.111 268.986   1
   1  -2 -28 295.541 202.613   1
   1   2 -28 632.926 133.346   1
  -1   2  28 277.758 123.417   1
   1  -2 -28 469.591 118.766   1
  -1  -2  28 644.596 137.370   1
   1  -2 -27 164.452 146.908   1
  -1   2  27 167.608 158.155   1
   1  -2 -27 35.3654 88.7856   1
  -1  -2  27 108.293 111.482   1
  -1   2  27 81.0400 78.0299   1
   1   2 -27 236.192 108.682   1
   1  -2 -27-95.9665 193.861   1
  -1  -2  27 537.022 249.216   1
   1   2 -27 74.3764 184.776   1
  -1   2  27 152.978 227.941   1
   1  -2 -26 88.7213 135.692   1
  -1   2  26-36.4176 141.013   1
  -1  -2  26 39.4919 104.503   1
   1   2 -26 12.7578 101.884   1
  -1   2  26 13.1141 95.7285   1
  -1   2  26 621.739 267.538   1
  -1  -2  26 245.168 266.574   1
   1   2 -26-48.4626 176.751   1
   1  -2 -26 93.7145 185.879   1
   1   2 -26 86.7753 68.6217   1
  -1   2  25 711.295 181.409   1
   1  -2 -25 588.066 170.973   1
   1   2 -25 569.718 122.896   1
  -1  -2  25 922.297 142.081   1
  -1   2  25 687.641 254.625   1
  -1  -2  25 237.147 222.501   1
   1  -2 -25 820.764 206.419   1
   1   2 -25 874.535 205.643   1
   1   2 -25 504.413 90.3946   1
   1  -2 -24 1087.61 187.899   1
  -1   2  24 539.173 181.785   1
   1  -2 -24 886.862 136.849   1
   1  -2 -24 1070.19 231.120   1
  -1   2  24 1243.10 282.337   1
  -1  -2  24 973.446 258.638   1
   1   2 -24 1129.19 229.774   1
   1   2 -24 867.173 107.170   1
  -1   2  23-16.9375 138.290   1
   1  -2 -23 48.6326 119.873   1
   1  -2 -23-31.3499 76.2147   1
  -1   2  23-11.7330 78.6638   1
   1   2 -23-23.1623 88.5270   1
   1  -2 -23 64.9475 180.684   1
  -1   2  23 53.1765 205.812   1
  -1  -2  23 110.302 227.654   1
   1   2 -23 44.7917 163.319   1
   1   2 -23 76.5785 58.3772   1
   1  -2 -22 157.322 130.943   1
  -1   2  22 443.314 159.737   1
   1   2 -22 160.597 81.8736   1
  -1  -2  22 243.561 99.5807   1
   1   2 -22 167.823 93.3555   1
  -1   2  22 169.623 97.8145   1
   1  -2 -22 372.518 97.6715   1
   1  -2 -22 294.940 175.667   1
   1   2 -22 325.510 177.954   1
   1   2 -22 202.513 65.7009   1
   1  -2 -21 565.358 142.636   1
   1   2 -21 564.295 96.7815   1
  -1   2  21 842.965 157.318   1
  -1  -2  21 600.458 117.370   1
   1   2 -21 517.726 112.308   1
   1  -2 -21 667.320 108.914   1
  -1   2  21 532.767 113.486   1
  -1   2  21 536.521 210.703   1
  -1  -2  21 812.840 238.168   1
   1   2 -21 431.832 77.9182   1
   1   2 -20 590.979 96.8461   1
  -1   2  20 492.889 146.688   1
   1  -2 -20 369.785 141.213   1
   1  -2 -20 326.818 92.9536   1
  -1   2  20 312.839 99.4693   1
  -1  -2  20 681.368 107.510   1
   1   2 -20 633.249 114.920   1
  -1  -2  20 608.361 200.722   1
  -1   2  20 163.026 189.184   1
   1   2 -20 423.858 176.527   1
   1  -2 -20 491.395 185.842   1
   1   2 -20 517.078 76.7505   1
   1  -2 -19-57.2618 125.873   1
   1   2 -19 127.187 69.7886   1
  -1   2  19 104.027 129.387   1
  -1   2  19 9.97829 76.9823   1
   1  -2 -19 108.339 81.4140   1
   1   2 -19 99.7019 82.9732   1
  -1  -2  19 118.835 83.7426   1
  -1   2  19 243.744 189.930   1
   1  -2 -19 169.926 143.503   1
   1   2 -19 135.992 152.362   1
  -1  -2  19-46.4221 195.876   1
   1   2 -19 56.2375 51.6742   1
  -1   2  18 15048.1 1090.11   1
   1  -2 -18 15893.2 1093.09   1
  -1  -2  18 13617.8 1055.96   1
   1  -2 -18 16327.9 1060.93   1
   1   2 -18 14877.2 1061.43   1
  -1   2  18 16900.7 1069.75   1
   1  -2 -18 16980.1 1128.73   1
  -1   2  18 14911.5 1129.32   1
  -1  -2  18 15457.1 1141.24   1
   1   2 -18 14761.9 1116.69   1
   1   2 -18 13351.0 1027.15   1
   1   2 -17 5775.25 418.656   1
  -1   2  17 5017.35 465.487   1
   1  -2 -17 5332.97 464.249   1
  -1   2  17 4977.26 434.595   1
  -1  -2  17 5296.13 436.107   1
   1  -2 -17 5607.81 436.753   1
   1   2 -17 5764.79 441.574   1
  -1   2  17 4701.52 490.807   1
  -1  -2  17 5655.54 512.442   1
   1  -2 -17 5521.29 487.820   1
   1   2 -17 4672.88 475.585   1
   1   2 -17 5274.09 407.645   1
   1  -2 -16 1567.04 219.330   1
  -1   2  16 1789.16 231.226   1
   1   2 -16 2044.62 180.175   1
   1   2 -16 2160.20 202.120   1
   1  -2 -16 1903.10 192.889   1
  -1   2  16 1973.48 196.112   1
  -1  -2  16 2343.89 203.469   1
   1  -2 -16 1821.93 248.406   1
  -1   2  16 2206.33 271.067   1
  -1  -2  16 2098.27 281.751   1
   1   2 -16 1886.67 250.668   1
   1   2 -16 2212.34 172.698   1
   1  -2 -15 15867.1 1290.37   1
  -1   2  15 18551.4 1303.11   1
   1   2 -15 14362.8 1249.07   1
   1  -2 -15 18350.4 1274.05   1
  -1   2  15 18796.7 1278.09   1
  -1  -2  15 16197.1 1270.49   1
   1   2 -15 17564.6 1274.77   1
   1   2 -15 19462.1 1328.20   1
  -1   2  15 18903.8 1333.76   1
  -1  -2  15 15659.8 1325.49   1
   1  -2 -15 18529.3 1320.46   1
   1   2 -15 17526.4 1246.14   1
  -1   2  14 8279.68 657.358   1
   1  -2 -14 8880.59 655.990   1
   1   2 -14 8134.11 608.236   1
  -1   2  14 8600.45 630.493   1
   1   2 -14 7635.68 627.469   1
   1  -2 -14 8001.52 624.781   1
  -1  -2  14 7966.66 627.725   1
  -1   2  14 7636.45 672.407   1
   1   2 -14 8160.23 671.208   1
  -1  -2  14 8004.19 687.054   1
   1  -2 -14 7693.68 663.113   1
   1   2 -14 8305.09 601.787   1
  -1   2  13 612.670 123.836   1
   1  -2 -13 371.436 101.131   1
   1   2 -13 440.289 64.4775   1
  -1  -2  13 440.339 79.9300   1
   1   2 -13 394.355 81.1171   1
  -1   2  13 434.336 77.8247   1
   1  -2 -13 383.779 75.7446   1
   1   2 -13 474.415 134.352   1
  -1  -2  13 277.234 143.330   1
  -1   2  13 457.696 136.494   1
   1  -2 -13 479.326 127.257   1
   1   2 -13 492.085 53.0301   1
  -1   2  12 1387.62 170.693   1
   1  -2 -12 1261.32 163.893   1
  -1  -2  12 1649.48 207.002   1
   1  -2 -12 1030.42 172.941   1
  -1   2  12 1323.74 193.085   1
   1   2 -12 1425.25 180.239   1
  -1   2  12 1199.16 134.393   1
   1  -2 -12 1218.62 131.426   1
  -1  -2  12 1434.84 138.771   1
   1   2 -12 1457.61 139.800   1
  -1   2  11 31.4364 90.2622   1
   1  -2 -11-30.4413 89.1541   1
  -1  -2  11 111.509 116.977   1
   1   2 -11 186.891 104.568   1
   1  -2 -11-70.4804 104.691   1
  -1   2  11 167.573 102.876   1
  -1   2  11 12.8409 50.9807   1
   1   2 -11 26.1214 47.0051   1
   1  -2 -11 23.2807 48.1077   1
  -1  -2  11 38.0507 48.2183   1
   1  -2 -10 642.265 111.516   1
   1  -2 -10 450.704 113.029   1
  -1   2  10 526.924 126.368   1
  -1  -2  10 370.338 134.518   1
   1   2 -10 446.732 119.324   1
   1   2 -10 427.517 74.6114   1
   1  -2 -10 456.336 68.8304   1
  -1   2  10 385.516 70.5943   1
  -1  -2  10 270.631 66.9057   1
   1  -2  -9 26611.0 1878.39   1
   1   2  -9 23236.3 1879.28   1
  -1   2   9 25188.6 1885.01   1
  -1  -2   9 23669.1 1887.92   1
   1  -2  -9 26084.9 1881.39   1
  -1   2   9 23246.3 1854.22   1
  -1  -2   9 25606.2 1857.75   1
   1   2  -9 28792.1 1860.62   1
   1   2  -8 668.510 122.846   1
   1  -2  -8 443.153 111.491   1
  -1  -2   8 802.378 88.9107   1
  -1   2   7 503.540 103.501   1
  -1  -2   7 545.089 114.946   1
  -1   2   7 570.938 108.559   1
   1  -2  -7 479.817 70.8367   1
  -1   2   6 262.294 97.9942   1
  -1  -2   6 533.957 119.389   1
   1  -2  -6 459.641 94.8566   1
  -1   2   6 405.435 92.5115   1
   1   2  -6 616.462 109.074   1
   1  -2  -6 480.950 67.8010   1
   1   2  -6 641.542 75.3839   1
   1  -2  -5 8091.56 598.084   1
   1  -2  -5 7954.33 577.400   1
  -1   2   5 8479.16 600.387   1
  -1   2   5 8055.53 578.108   1
   1  -2  -5 8128.15 588.876   1
   1   2  -5 7529.15 595.139   1
  -1   2   5 7070.90 587.326   1
  -1  -2   5 7162.37 595.737   1
  -1  -2   5 7161.38 576.708   1
  -1   2   4 85116.5 6438.61   1
   1  -2  -4 91555.7 6438.72   1
  -1   2   4 90500.8 6455.19   1
   1  -2  -4 95985.0 6455.81   1
  -1  -2   4 95328.6 6440.15   1
   1   2  -4 86967.3 6438.39   1
  -1  -2   4 84923.1 6448.23   1
   1   2  -4 92284.6 6451.38   1
   1  -2  -4 84369.4 6442.03   1
  -1   2   4 88844.8 6444.28   1
   1  -2  -3 74563.9 5147.89   1
  -1   2   3 72775.7 5148.41   1
  -1   2   3 69725.6 5161.01   1
   1  -2  -3 73427.3 5161.96   1
   1   2  -3 64728.1 5145.82   1
  -1  -2   3 71800.7 5146.76   1
  -1   2   3 73770.3 5148.01   1
   1   2  -3 71022.6 5152.82   1
  -1  -2   3 64994.6 5151.07   1
   1  -2  -3 74062.6 5147.57   1
  -1  -2   3 72516.4 5145.41   1
   1   2  -3 72555.2 5146.41   1
   1   2  -2 22045.0 1709.34   1
   1  -2  -2 25185.7 1723.25   1
  -1   2   2 24165.1 1711.59   1
  -1  -2   2 22797.3 1710.49   1
   1   2  -2 24389.9 1712.72   1
  -1  -2   1 4481.56 324.721   1
   1   2  -1 4294.93 324.769   1
   1  -2  -1 4437.45 339.421   1
  -1   2   1 4197.98 338.433   1
  -1   2   1 4093.13 326.666   1
   1   2  -1 4455.40 334.082   1
  -1  -2   1 3862.08 332.339   1
   1   2   0 44206.8 2949.86   1
   1  -2   0 38080.2 2949.66   1
  -1  -2   0 40063.2 2948.81   1
   1   2   0 42798.7 2961.62   1
  -1   2   0 42176.0 2958.81   1
   1  -2   0 36976.3 2955.76   1
  -1  -2   0 42438.0 2959.56   1
  -1  -2  -1 163237. 11932.5   1
   1  -2   1 171152. 11927.0   1
  -1   2  -1 166235. 11926.9   1
  -1  -2  -1 164522. 11922.2   1
   1  -2   1 162437. 11921.8   1
  -1  -2  -1 166588. 11919.8   1
   1  -2   2 942.219 97.0746   1
   1   2   2 988.172 110.469   1
  -1  -2  -2 1202.84 121.771   1
  -1   2  -2 1127.44 98.3102   1
  -1  -2  -2 743.089 86.8151   1
   1   2   2 838.658 88.9089   1
  -1  -2  -2 749.369 88.6756   1
   1   2   2 767.666 92.8408   1
  -1   2  -2 995.353 94.0113   1
   1  -2   2 897.406 90.9173   1
   1   2   3 149779. 9960.35   1
   1   2   3 138351. 9942.00   1
  -1  -2  -3 142063. 9941.81   1
   1   2   3 141141. 9947.28   1
  -1  -2  -3 126099. 9944.82   1
   1  -2   3 141298. 9945.23   1
  -1   2  -3 144672. 9945.36   1
   1  -2   3 133106. 9942.96   1
  -1   2  -3 132086. 9943.74   1
   1   2   4 246.153 86.0616   1
   1   2   4 222.566 47.4821   1
  -1  -2  -4 58.0176 78.5118   1
  -1  -2  -4 293.737 50.0689   1
   1  -2   4 231.766 77.8305   1
  -1  -2  -4 221.970 70.8781   1
  -1   2  -4 343.812 75.2229   1
   1   2   4 209.100 81.0481   1
  -1   2  -4 258.652 55.5993   1
   1  -2   4 255.635 55.6748   1
  -1  -2  -5 13683.4 1017.08   1
   1   2   5 13322.2 997.753   1
  -1  -2  -5 13953.9 997.288   1
   1   2   5 12512.1 1016.27   1
   1   2   5 13936.1 1012.54   1
  -1  -2  -5 13187.3 1010.05   1
  -1   2  -5 13339.0 1009.22   1
   1  -2   5 12346.8 1010.20   1
  -1   2  -5 14742.4 1002.02   1
   1  -2   5 13877.0 1001.10   1
   1   2   6 229.414 52.0325   1
   1   2   6 162.448 86.7964   1
  -1   2  -6 252.035 84.4865   1
   1  -2   6 36.0486 75.1767   1
   1   2   6 14.1080 76.3778   1
  -1  -2  -6 278.041 49.2062   1
  -1   2  -6 433.057 63.0077   1
   1   2   7 1981.64 168.630   1
   1   2   7 1940.89 197.885   1
   1  -2   7 2332.29 206.816   1
  -1  -2  -7 1877.90 165.710   1
   1   2   8 37.4667 91.5363   1
  -1  -2  -8 79.0755 81.0380   1
  -1   2  -8 104.853 89.6620   1
  -1  -2  -8 54.5792 43.6865   1
   1  -2   8 117.578 52.1092   1
  -1  -2  -9 1606.07 195.057   1
   1  -2   9 2049.44 211.520   1
  -1  -2  -9 1846.26 201.301   1
   1   2   9 1623.75 205.493   1
  -1   2  -9 1955.97 208.758   1
  -1   2  -9 2007.82 175.364   1
   1  -2   9 2051.94 174.473   1
  -1  -2 -10 4018.81 364.173   1
   1   2  10 4022.06 378.122   1
  -1   2 -10 3906.50 370.343   1
  -1  -2 -10 4209.63 372.195   1
   1  -2  10 4243.74 386.634   1
   1   2  10 4348.59 342.483   1
  -1   2 -10 4593.82 345.243   1
   1  -2  10 4401.90 345.376   1
  -1  -2 -11 27584.9 2116.82   1
   1   2  11 25136.3 2117.86   1
  -1   2 -11 31812.9 2134.94   1
   1  -2  11 25193.0 2127.80   1
  -1  -2 -11 27292.8 2126.53   1
   1   2  11 26421.5 2130.45   1
  -1  -2 -11 29578.1 2094.51   1
   1   2  11 29319.6 2097.07   1
   1  -2  11 31434.1 2102.93   1
  -1   2 -11 28869.4 2098.62   1
  -1  -2 -12 514.313 98.6306   1
   1   2  12 358.666 108.976   1
  -1  -2 -12 540.814 120.662   1
  -1   2 -12 281.221 113.719   1
   1  -2  12 57.6052 118.405   1
   1   2  12 307.365 124.827   1
  -1   2 -12 364.740 71.3294   1
  -1  -2 -12 386.288 69.1699   1
   1   2  12 482.115 73.6750   1
   1  -2  12 380.555 73.4522   1
   1   2  13 2110.96 225.689   1
  -1  -2 -13 2110.05 221.851   1
   1  -2  13 2588.24 260.304   1
  -1  -2 -13 2308.98 243.779   1
   1   2  13 2015.13 252.381   1
  -1   2 -13 2293.45 247.864   1
  -1  -2 -13 2161.89 195.540   1
   1   2  13 1894.74 195.261   1
  -1   2 -13 2441.58 205.123   1
   1  -2  13 2486.64 203.069   1
  -1  -2 -14 2403.30 249.759   1
   1   2  14 2513.23 256.142   1
   1  -2  14 2248.33 276.517   1
  -1   2 -14 2610.48 276.311   1
   1   2  14 2625.84 284.737   1
  -1  -2 -14 2204.75 259.931   1
  -1  -2 -14 2492.49 221.012   1
  -1   2 -14 2466.58 225.928   1
   1   2  14 3158.80 232.621   1
   1  -2  14 2264.16 225.032   1
   1   2  15 7396.56 640.135   1
  -1  -2 -15 7420.14 636.705   1
  -1  -2 -15 7748.10 611.403   1
   1   2  15 8398.84 617.758   1
  -1   2 -15 9078.13 623.510   1
   1  -2  15 7173.47 613.039   1
   1  -2  15 8742.73 689.754   1
  -1  -2 -15 8443.50 660.640   1
   1   2  15 8913.92 683.075   1
  -1   2 -15 6456.28 647.284   1
  -1  -2 -16 324.973 116.849   1
   1   2  16 224.014 122.465   1
   1  -2  16 331.159 51.5206   1
  -1  -2 -16 257.828 70.0801   1
  -1   2 -16 324.419 82.2456   1
   1   2  16 289.458 76.2287   1
   1  -2  16 387.347 81.7868   1
  -1  -2 -16 129.289 130.610   1
   1  -2  16 438.759 163.086   1
   1   2  16 111.470 160.515   1
  -1   2 -16 624.789 152.679   1
  -1   2 -16 176.870 51.3975   1
   1  -2  17 295.884 59.1253   1
  -1  -2 -17 351.427 122.034   1
   1   2  17 206.297 121.913   1
  -1  -2 -17 317.195 76.0424   1
   1   2  17 297.560 88.5442   1
  -1   2 -17 286.589 89.7983   1
   1  -2  17 422.714 88.0754   1
   1   2  17 314.069 174.006   1
  -1   2 -17 155.704 141.623   1
  -1  -2 -17 747.988 149.717   1
   1  -2  17 161.898 158.408   1
  -1   2 -17 349.766 61.9827   1
   1  -2  18 15.9216 54.0630   1
   1   2  18 42.8524 114.654   1
  -1  -2 -18 67.6628 115.359   1
  -1  -2 -18 16.2988 60.7001   1
   1  -2  18 111.014 75.9776   1
  -1   2 -18-18.7687 71.2913   1
   1   2  18 18.4514 68.7093   1
  -1  -2 -18-53.6305 150.804   1
   1  -2  18-85.7707 181.830   1
  -1   2 -18 36.2639 152.956   1
   1   2  18-20.6876 151.928   1
  -1   2 -18 41.6631 49.4757   1
   1  -2  19 3046.42 252.402   1
   1   2  19 3130.23 321.464   1
  -1  -2 -19 2927.01 305.958   1
   1  -2  19 3211.90 280.995   1
   1   2  19 3482.41 287.515   1
  -1   2 -19 3216.19 284.583   1
  -1  -2 -19 3108.54 275.131   1
  -1  -2 -19 2967.70 332.189   1
   1  -2  19 3659.03 375.703   1
  -1   2 -19 2954.58 340.810   1
   1   2  19 3052.31 354.062   1
  -1   2 -19 2951.94 255.162   1
   1   2  20 2106.43 236.263   1
  -1  -2 -20 1849.26 216.283   1
   1  -2  20 1778.16 159.347   1
  -1   2 -20 1830.37 186.645   1
   1   2  20 1586.76 186.413   1
   1  -2  20 1511.01 181.781   1
  -1  -2 -20 1671.87 178.157   1
   1   2  20 1623.87 261.202   1
   1  -2  20 1707.70 276.456   1
  -1   2 -20 1573.16 250.666   1
  -1   2 -20 1782.21 159.902   1
  -1  -2 -21 112.230 77.7304   1
   1   2  21 10.4969 79.2894   1
   1  -2  21 62.9212 81.2665   1
  -1   2 -21 74.4850 80.3729   1
   1   2  21-15.8076 131.984   1
   1  -2  21 31.3912 62.5313   1
  -1  -2 -21-30.1653 95.1049   1
  -1   2 -21 75.5216 63.2721   1
  -1  -2 -22 1263.73 202.210   1
   1  -2  22 1372.68 149.451   1
   1   2  22 1507.56 219.409   1
   1  -2  22 1521.85 172.795   1
   1   2  22 1531.58 181.552   1
  -1   2 -22 1602.27 177.412   1
  -1  -2 -22 1412.79 168.281   1
   1   2  22 1780.72 274.974   1
  -1   2 -22 1578.27 247.563   1
  -1  -2 -22 1257.12 232.273   1
  -1   2 -22 1598.63 150.939   1
   1   2  23 657.942 163.790   1
  -1  -2 -23 420.208 156.727   1
  -1  -2 -23 419.906 103.862   1
   1   2  23 656.511 127.592   1
   1  -2  23 714.794 121.997   1
  -1   2 -23 435.306 114.777   1
  -1  -2 -23 367.600 180.254   1
   1  -2  23 1028.25 250.091   1
  -1   2 -23 800.034 193.367   1
   1   2  23 731.960 234.314   1
  -1   2 -23 589.190 90.6838   1
  -1  -2 -24 233.021 129.960   1
   1   2  24 86.7125 142.676   1
  -1   2 -24 82.9957 90.5012   1
   1   2  24 59.7442 87.6106   1
  -1  -2 -24 157.763 89.1857   1
  -1   2 -24 89.0969 170.491   1
   1  -2  24 196.863 209.566   1
   1   2  24 190.324 189.924   1
  -1  -2 -24 133.667 173.757   1
  -1   2 -24 152.593 79.5009   1
  -1  -2 -25 720.328 168.497   1
   1   2  25 1039.70 195.171   1
  -1  -2 -25 714.595 125.839   1
   1  -2  25 1152.92 148.321   1
  -1   2 -25 1124.35 229.480   1
   1   2  25 562.727 257.709   1
   1  -2  25 1108.14 282.754   1
  -1  -2 -25 825.477 222.359   1
  -1   2 -25 887.940 118.693   1
   1   2  26 257.401 153.288   1
  -1  -2 -26 158.652 143.085   1
  -1   2 -26 417.404 120.323   1
   1  -2  26 271.876 118.389   1
   1   2  26 467.473 231.350   1
  -1   2 -26 494.505 207.927   1
   1  -2  26 451.410 252.069   1
  -1  -2 -26 352.844 188.901   1
  -1   2 -26 173.338 83.9488   1
   1   2  27 433.620 180.937   1
  -1  -2 -27 343.916 157.545   1
   1   2  27 145.124 111.895   1
  -1   2 -27 325.715 120.464   1
  -1  -2 -27 358.215 108.756   1
   1  -2  27 425.567 119.041   1
  -1  -2 -27 505.599 206.491   1
  -1   2 -27 363.323 190.048   1
   1  -2  27-31.1037 227.972   1
   1   2  27 694.733 258.477   1
  -1   2 -27 238.113 86.8533   1
  -1  -2 -28-111.495 145.717   1
   1   2  28 19.3173 155.118   1
   1   2  28-27.3172 99.7336   1
   1  -2  28 27.3317 104.577   1
  -1  -2 -28 131.945 104.966   1
  -1   2 -28 134.040 113.181   1
   1  -2  28-128.254 251.325   1
   1   2  28 342.871 236.762   1
  -1   2 -28 371.423 190.535   1
  -1  -2 -28 73.9605 196.772   1
   1  -3 -28 368.898 174.907   1
  -1   3  28 233.214 170.385   1
   1  -3 -28 122.659 88.6240   1
  -1  -3  28 221.754 117.857   1
  -1   3  28 114.375 117.063   1
   1   3 -28 96.4710 110.962   1
  -1  -3  28 131.826 261.551   1
   1  -3 -28 98.5982 191.008   1
  -1   3  28 220.519 255.905   1
   1   3 -28 332.420 201.805   1
   1   3 -28 75.6584 51.8127   1
   1   3 -28 85.1194 64.1571   1
  -1   3  27-104.212 163.343   1
   1  -3 -27 59.8708 147.572   1
  -1   3  27 27.8350 105.701   1
   1   3 -27 40.3427 102.794   1
   1  -3 -27-23.8792 92.4322   1
  -1  -3  27 13.3769 92.6260   1
   1  -3 -27-72.1045 184.883   1
   1   3 -27 75.1073 190.128   1
  -1  -3  27-192.088 255.441   1
  -1   3  27-30.5472 213.141   1
   1   3 -27 25.1690 48.1309   1
   1   3 -27 93.2304 66.9549   1
  -1   3  26 896.289 203.915   1
   1  -3 -26 1147.84 204.757   1
  -1   3  26 1446.96 175.728   1
   1  -3 -26 1252.01 161.555   1
  -1  -3  26 1255.60 170.623   1
   1   3 -26 1336.10 171.816   1
   1   3 -26 1444.02 259.501   1
   1  -3 -26 1220.89 250.020   1
  -1   3  26 710.903 274.073   1
  -1  -3  26 1396.45 301.927   1
   1   3 -26 936.161 107.294   1
   1   3 -26 1158.41 122.881   1
   1  -3 -25 2146.59 260.989   1
  -1   3  25 1533.49 250.935   1
   1   3 -25 1975.10 209.096   1
  -1  -3  25 2062.55 209.865   1
  -1   3  25 1888.33 317.765   1
  -1  -3  25 1803.43 324.244   1
   1  -3 -25 1487.45 263.185   1
   1   3 -25 2151.65 293.601   1
   1   3 -25 1936.19 161.403   1
   1   3 -25 1358.73 143.572   1
  -1   3  24 5944.54 504.557   1
   1  -3 -24 5392.27 499.344   1
   1  -3 -24 6103.62 452.531   1
  -1  -3  24 6336.03 464.075   1
  -1   3  24 5546.77 553.717   1
   1  -3 -24 6182.69 530.701   1
   1   3 -24 5774.14 529.519   1
  -1  -3  24 4994.49 555.087   1
   1   3 -24 5929.71 413.995   1
   1   3 -24 4304.26 397.483   1
   1   3 -23 598.588 85.7340   1
  -1   3  23 246.178 172.868   1
   1  -3 -23 395.985 164.804   1
   1  -3 -23 480.593 105.666   1
  -1   3  23 676.568 124.081   1
  -1   3  23 849.748 250.888   1
  -1  -3  23 811.536 262.928   1
   1   3 -23 859.627 203.822   1
   1  -3 -23 516.091 194.167   1
   1   3 -23 564.291 69.1473   1
   1  -3 -22 2693.84 305.000   1
   1   3 -22 2331.25 218.376   1
  -1   3  22 2890.88 317.754   1
   1  -3 -22 2895.23 256.971   1
   1   3 -22 2792.40 261.352   1
  -1   3  22 2909.77 265.730   1
   1   3 -22 2649.31 327.189   1
   1  -3 -22 3180.02 339.931   1
   1   3 -22 2529.51 209.255   1
   1   3 -21 261.247 66.6730   1
   1  -3 -21 340.924 141.665   1
  -1   3  21 375.494 166.674   1
   1  -3 -21 275.135 94.6554   1
  -1  -3  21 313.421 107.498   1
  -1   3  21 331.982 100.505   1
   1   3 -21 371.454 102.208   1
  -1   3  21 292.109 187.345   1
  -1  -3  21 672.801 222.779   1
   1   3 -21 282.939 53.5483   1
  -1   3  20 5853.36 593.157   1
   1   3 -20 6736.56 521.684   1
   1  -3 -20 5798.39 582.397   1
  -1  -3  20 7711.50 565.512   1
   1  -3 -20 7068.70 556.262   1
   1   3 -20 8030.79 569.048   1
  -1   3  20 7214.76 564.356   1
  -1  -3  20 7999.20 660.809   1
  -1   3  20 6834.24 634.538   1
   1  -3 -20 6201.77 602.538   1
   1   3 -20 8063.34 636.389   1
   1   3 -20 6661.79 514.445   1
   1   3 -19 32.7569 49.2064   1
  -1   3  19 33.7156 146.789   1
   1  -3 -19 145.344 136.404   1
   1   3 -19 19.6547 152.302   1
  -1  -3  19 189.134 200.591   1
  -1   3  19 110.325 183.293   1
   1  -3 -19 112.010 155.963   1
   1  -3 -19 163.002 82.8660   1
  -1  -3  19 194.099 89.5683   1
  -1   3  19 115.214 90.9193   1
   1   3 -19 41.9005 82.8918   1
   1  -3 -18-31.3863 112.062   1
  -1   3  18 81.5669 144.028   1
   1  -3 -18 251.494 163.837   1
  -1  -3  18 135.075 177.539   1
  -1   3  18 418.819 181.269   1
   1   3 -18 207.680 153.324   1
  -1   3  18 30.0982 83.8233   1
   1  -3 -18 55.0068 79.4370   1
   1   3 -18-40.2341 80.3507   1
  -1  -3  18 29.7403 80.1184   1
  -1   3  17 977.710 178.952   1
   1  -3 -17 1048.40 173.922   1
   1   3 -17 632.312 178.787   1
   1  -3 -17 924.876 188.652   1
  -1  -3  17 833.851 212.677   1
  -1   3  17 1131.55 204.270   1
   1   3 -17 985.773 129.320   1
   1  -3 -17 901.821 123.616   1
  -1  -3  17 952.330 130.230   1
  -1   3  17 1088.25 132.128   1
  -1   3  16 1960.11 219.203   1
   1  -3 -16 1560.91 207.613   1
   1   3 -16 1553.31 226.600   1
   1  -3 -16 1708.31 216.280   1
  -1  -3  16 1537.48 250.315   1
  -1   3  16 1777.57 233.586   1
   1   3 -16 1565.85 167.611   1
  -1  -3  16 1366.61 160.707   1
  -1   3  16 1345.90 162.089   1
   1  -3 -16 1589.75 160.404   1
  -1   3  15 366.625 137.243   1
   1  -3 -15 840.693 149.839   1
   1  -3 -15 740.293 158.374   1
  -1   3  15 755.053 172.146   1
   1   3 -15 460.132 150.177   1
  -1  -3  15 744.061 183.898   1
   1   3 -15 638.025 99.3114   1
   1  -3 -15 844.227 105.025   1
  -1   3  15 332.686 87.5429   1
  -1  -3  15 630.385 97.8497   1
   1  -3 -14 274.899 113.002   1
  -1   3  14 283.061 108.139   1
  -1  -3  14 375.689 146.140   1
   1  -3 -14 217.661 132.131   1
   1   3 -14 481.045 135.040   1
  -1   3  14 426.286 147.926   1
  -1  -3  14 544.096 88.4709   1
   1  -3 -14 286.292 76.6039   1
  -1   3  14 335.305 83.0661   1
   1   3 -14 432.199 82.9116   1
  -1   3  13 3612.34 332.781   1
   1  -3 -13 3356.70 328.591   1
   1  -3 -13 3774.13 339.597   1
   1   3 -13 3331.01 336.427   1
  -1  -3  13 3962.82 361.348   1
  -1   3  13 3711.19 346.877   1
  -1  -3  13 3580.39 297.719   1
   1   3 -13 4079.20 303.147   1
   1  -3 -13 3077.94 288.688   1
  -1   3  13 3170.85 293.453   1
  -1   3  12 14005.1 984.946   1
   1  -3 -12 11766.0 972.747   1
  -1   3  12 11806.7 981.361   1
   1   3 -12 12523.9 983.148   1
   1  -3 -12 12365.3 975.804   1
  -1  -3  12 12646.2 993.724   1
  -1  -3  12 11634.8 946.946   1
   1  -3 -12 12332.4 942.987   1
   1   3 -12 12356.7 948.167   1
  -1   3  12 14717.3 954.144   1
   1  -3 -11 12.2377 97.1327   1
  -1   3  11 112.767 109.547   1
  -1   3  11 231.270 111.753   1
   1   3 -11 404.943 118.479   1
  -1  -3  11 57.5145 132.164   1
   1  -3 -11 128.029 100.844   1
  -1   3  11 200.671 65.1251   1
   1   3 -11 117.911 67.2157   1
  -1  -3  11 51.2149 57.7273   1
   1  -3 -11 234.523 64.2652   1
  -1   3  10 3290.69 323.198   1
   1  -3 -10 3443.12 320.327   1
  -1   3  10 3564.74 290.864   1
   1   3 -10 3911.83 295.176   1
  -1  -3  10 3349.10 289.324   1
   1  -3 -10 3159.15 284.036   1
   1   3 -10 3519.17 325.159   1
  -1  -3  10 4161.89 344.289   1
  -1   3  10 3274.25 317.895   1
   1  -3 -10 3713.27 315.600   1
   1  -3  -9 4894.02 449.534   1
  -1   3   9 5375.23 457.319   1
  -1   3   9 5048.05 424.371   1
  -1  -3   9 5555.30 427.382   1
   1   3  -9 5100.92 424.751   1
   1  -3  -9 5177.72 422.264   1
   1   3  -9 5800.41 458.172   1
  -1   3   9 5717.29 453.677   1
  -1  -3   9 6107.72 469.510   1
   1  -3  -9 5684.72 448.148   1
   1   3  -9 5715.17 407.008   1
  -1  -3   9 5382.01 403.360   1
   1  -3  -8 3554.97 356.572   1
  -1   3   8 4405.71 368.332   1
  -1   3   8 4010.97 331.465   1
   1  -3  -8 4706.94 333.403   1
  -1  -3   8 4183.15 333.174   1
   1   3  -8 3938.60 330.923   1
   1   3  -8 4072.58 356.137   1
   1  -3  -8 3912.46 351.218   1
  -1  -3   8 4129.19 314.527   1
   1   3  -8 4129.94 316.843   1
   1  -3  -7 465.938 115.121   1
  -1   3   7 533.442 120.117   1
  -1   3   7 448.933 78.2845   1
   1   3  -7 341.950 73.2559   1
  -1  -3   7 362.598 74.9700   1
  -1  -3   7 701.102 119.387   1
  -1   3   7 474.154 104.528   1
  -1  -3   7 583.929 63.4519   1
   1   3  -7 596.570 69.1159   1
   1  -3  -6 22720.1 1632.48   1
  -1   3   6 21871.6 1609.10   1
  -1  -3   6 21711.0 1607.94   1
   1   3  -6 20969.6 1620.50   1
   1  -3  -6 22851.3 1614.89   1
  -1  -3   6 21432.3 1623.91   1
  -1   3   6 22493.8 1617.89   1
  -1  -3   6 21024.8 1598.04   1
   1   3  -6 22814.8 1600.52   1
   1  -3  -5 28852.7 2126.20   1
  -1  -3   5 28554.9 2104.96   1
  -1   3   5 29060.3 2109.65   1
   1   3  -5 28312.2 2116.63   1
  -1  -3   5 30538.8 2118.34   1
   1  -3  -5 26929.9 2104.74   1
  -1  -3   5 29339.6 2100.09   1
   1   3  -5 29835.5 2102.43   1
   1  -3  -4 10469.6 787.405   1
  -1   3   4 10292.4 786.237   1
  -1  -3   4 10554.4 794.133   1
   1  -3  -4 10389.6 783.872   1
   1   3  -4 9691.37 793.430   1
  -1  -3   4 10293.6 785.527   1
   1   3  -4 12292.7 792.176   1
   1   3  -3 103883. 8143.81   1
   1  -3  -3 119077. 8144.63   1
   1   3  -3 112955. 8142.44   1
  -1   3   3 115284. 8136.01   1
   1   3  -3 107759. 8142.93   1
   1  -3  -3 111015. 8133.99   1
  -1  -3   3 119883. 8142.29   1
  -1  -3   3 113490. 8145.33   1
  -1   3   2 15550.5 1123.61   1
   1   3  -2 15919.2 1115.43   1
   1  -3  -2 15284.6 1108.40   1
   1   3  -2 15463.3 1105.42   1
  -1  -3   2 14483.7 1096.28   1
  -1  -3   2 14130.4 1111.02   1
   1   3  -1 72814.8 5132.23   1
  -1  -3   1 71252.8 5131.69   1
  -1   3   1 69002.0 5145.46   1
   1  -3  -1 65570.2 5146.10   1
   1   3  -1 73474.3 5144.50   1
  -1  -3   1 72732.0 5142.37   1
  -1  -3   0 120519. 8671.23   1
  -1   3   0 117716. 8669.78   1
   1  -3   0 119176. 8672.02   1
   1   3   0 124260. 8675.14   1
   1   3   0 117744. 8656.95   1
  -1  -3   0 122294. 8658.29   1
   1  -3   1 101601. 7717.01   1
   1   3   1 98802.6 7724.44   1
  -1  -3  -1 106461. 7709.16   1
  -1   3  -1 114056. 7717.20   1
  -1  -3  -1 106537. 7721.36   1
   1   3   1 108915. 7697.31   1
  -1  -3  -1 108926. 7705.41   1
  -1   3  -1 105130. 7706.73   1
  -1  -3  -2 51785.4 3652.26   1
   1   3   2 47713.2 3651.92   1
   1  -3   2 48234.6 3655.99   1
  -1   3  -2 50543.5 3655.58   1
  -1  -3  -2 50773.4 3642.97   1
   1   3   2 52444.4 3645.26   1
  -1   3  -3 7061.26 516.886   1
  -1  -3  -3 6723.55 512.969   1
   1   3   3 5380.91 509.816   1
   1  -3   3 6977.59 517.674   1
   1   3   3 6573.41 511.615   1
  -1  -3  -3 7142.04 510.799   1
   1  -3   3 6742.52 510.296   1
  -1   3  -3 7841.20 510.574   1
  -1   3  -3 6799.77 514.161   1
   1   3   4 43.0217 50.2587   1
  -1   3  -4 77.7684 51.9380   1
   1  -3   4 111.323 52.4014   1
  -1  -3  -4 95.5469 49.7694   1
  -1   3  -4 31.7448 56.5714   1
  -1  -3  -4-14.4119 60.4736   1
   1   3   4 235.255 70.5757   1
   1  -3   4 20.6390 62.4145   1
  -1  -3  -5 3352.99 315.076   1
  -1  -3  -5 3378.15 286.319   1
  -1   3  -5 4006.43 286.314   1
   1  -3   5 3777.06 284.466   1
   1  -3   5 3879.68 292.773   1
   1   3   5 3042.95 299.484   1
  -1   3  -5 3900.49 298.228   1
   1  -3   5 3462.97 300.937   1
  -1  -3  -5 3477.41 295.520   1
  -1   3  -6 8730.13 625.985   1
  -1  -3  -6 8165.82 658.712   1
  -1  -3  -6 8597.21 634.050   1
   1  -3   6 8860.38 638.793   1
   1   3   6 8365.02 647.560   1
   1  -3   6 8833.95 654.220   1
  -1   3  -6 7371.66 642.263   1
   1  -3   6 8317.24 624.940   1
  -1  -3  -7 12673.1 1047.60   1
   1   3   7 13518.6 1052.54   1
  -1  -3  -7 13743.5 1039.36   1
   1  -3   7 13504.9 1045.01   1
   1  -3   7 14220.8 1027.94   1
  -1   3  -7 14446.0 1028.66   1
   1   3   8 458.107 78.3484   1
  -1  -3  -8 544.820 117.856   1
   1   3   8 663.383 120.794   1
   1   3   8 578.931 109.781   1
  -1  -3  -8 574.316 113.114   1
  -1   3  -8 590.126 105.889   1
  -1   3  -8 510.296 78.2284   1
   1  -3   8 471.658 78.5523   1
  -1  -3  -9 15569.3 1161.39   1
   1   3   9 14352.2 1129.01   1
   1   3   9 15771.9 1162.61   1
   1   3   9 16042.5 1160.63   1
  -1  -3  -9 14868.5 1152.06   1
  -1   3  -9 16486.3 1156.75   1
   1  -3   9 16947.5 1166.35   1
  -1  -3  -9 15080.4 1127.55   1
  -1   3  -9 15543.8 1133.66   1
   1  -3   9 14641.5 1131.97   1
   1   3  10 495.223 117.869   1
  -1  -3 -10 608.582 122.536   1
   1   3  10 473.616 76.9058   1
   1   3  10 680.289 136.769   1
   1  -3  10 334.075 125.049   1
  -1  -3 -10 607.433 113.621   1
  -1   3 -10 358.077 108.497   1
  -1  -3 -10 621.966 80.3484   1
  -1   3 -10 298.844 78.5175   1
   1  -3  10 408.755 76.0147   1
   1   3  11 6632.11 594.450   1
   1   3  11 7249.46 564.156   1
  -1  -3 -11 6827.64 592.440   1
  -1   3 -11 7818.57 600.673   1
   1   3  11 5701.09 590.242   1
  -1  -3 -11 7396.45 597.234   1
   1  -3  11 7861.85 613.454   1
  -1  -3 -11 8105.23 563.844   1
  -1   3 -11 7584.81 570.443   1
   1  -3  11 7066.11 567.470   1
   1   3  12 10128.8 676.111   1
  -1  -3 -12 8689.68 700.680   1
   1   3  12 8319.31 700.760   1
  -1   3 -12 8258.85 702.870   1
   1   3  12 8815.54 711.397   1
   1  -3  12 8410.30 711.209   1
  -1  -3 -12 8726.50 706.742   1
  -1  -3 -12 8963.04 667.634   1
   1  -3  12 8723.20 672.529   1
  -1   3 -12 7916.30 669.760   1
   1   3  13 53.9601 105.689   1
  -1  -3 -13 90.6105 108.633   1
   1   3  13 30.4019 116.000   1
  -1  -3 -13 122.878 116.331   1
  -1   3 -13 235.110 111.579   1
   1  -3  13 31.9681 129.529   1
   1   3  13 126.108 58.1919   1
  -1   3 -13 304.300 73.5760   1
   1  -3  13 183.922 65.9161   1
  -1  -3 -13 124.231 60.4359   1
   1   3  14 3187.57 302.894   1
  -1  -3 -14 2607.51 284.487   1
  -1  -3 -14 3262.25 308.924   1
   1   3  14 2652.44 307.359   1
   1  -3  14 3075.51 326.070   1
  -1   3 -14 2658.50 298.371   1
  -1   3 -14 2859.57 259.731   1
   1  -3  14 3059.07 258.485   1
  -1  -3 -14 3099.85 252.935   1
   1   3  14 2810.04 256.462   1
   1   3  15 1099.57 174.838   1
  -1  -3 -15 1210.02 174.836   1
   1   3  15 1313.64 204.014   1
   1  -3  15 973.311 213.371   1
  -1   3 -15 799.724 171.716   1
  -1  -3 -15 1112.82 187.400   1
   1  -3  15 1056.57 133.537   1
  -1  -3 -15 1258.40 135.002   1
  -1   3 -15 1249.58 140.080   1
   1   3  15 1366.86 139.266   1
  -1  -3 -16 23190.3 1869.75   1
   1   3  16 25156.6 1880.23   1
   1   3  16 23986.7 1893.73   1
  -1   3 -16 26058.6 1890.16   1
   1  -3  16 28066.7 1914.83   1
  -1  -3 -16 24187.1 1882.69   1
   1  -3  16 23345.3 1840.65   1
  -1  -3 -16 26218.6 1841.91   1
  -1   3 -16 25813.7 1848.03   1
   1   3  16 24633.3 1843.14   1
   1   3  17 16915.3 1200.29   1
  -1  -3 -17 15799.9 1190.11   1
   1  -3  17 13694.9 1210.23   1
  -1   3 -17 14110.1 1194.98   1
  -1  -3 -17 14575.4 1197.49   1
   1   3  17 16201.4 1222.07   1
  -1   3 -17 14879.4 1156.98   1
   1  -3  17 16162.2 1158.55   1
   1   3  17 14516.7 1154.79   1
  -1  -3 -17 16099.7 1153.54   1
   1   3  18 5284.66 479.068   1
  -1  -3 -18 4512.71 463.598   1
   1  -3  18 4906.28 506.799   1
   1   3  18 4927.80 494.802   1
  -1  -3 -18 4477.52 475.892   1
  -1   3 -18 6336.68 501.496   1
  -1  -3 -18 5394.78 432.567   1
   1   3  18 5317.25 436.827   1
  -1   3 -18 5385.43 438.157   1
   1  -3  18 5460.09 438.235   1
   1   3  19 708.728 175.482   1
  -1  -3 -19 780.573 160.560   1
   1  -3  19 1406.43 233.422   1
  -1   3 -19 934.245 187.704   1
  -1  -3 -19 732.110 185.844   1
   1   3  19 829.842 213.803   1
   1   3  19 782.246 129.339   1
   1  -3  19 1068.81 133.632   1
  -1   3 -19 704.723 124.524   1
  -1  -3 -19 928.021 119.743   1
  -1  -3 -20 1462.13 222.976   1
   1   3  20 1705.68 242.096   1
  -1   3 -20 1727.57 248.964   1
   1  -3  20 1185.69 257.541   1
   1   3  20 1694.05 267.296   1
  -1   3 -20 1701.04 187.946   1
   1  -3  20 1393.48 175.575   1
  -1  -3 -20 1866.90 180.146   1
   1   3  20 1788.92 186.083   1
   1   3  21 1500.69 217.095   1
  -1  -3 -21 1368.91 203.156   1
  -1  -3 -21 1095.08 143.143   1
  -1   3 -21 1160.89 154.679   1
   1  -3  21 1381.17 161.390   1
   1   3  21 1140.32 154.582   1
   1   3  22 1578.58 234.392   1
  -1  -3 -22 1513.96 208.482   1
  -1   3 -22 1278.03 241.382   1
  -1  -3 -22 1384.40 246.557   1
   1   3  22 1353.70 271.349   1
  -1   3 -22 1513.28 179.778   1
   1  -3  22 1500.42 174.869   1
   1   3  22 1504.87 175.479   1
  -1  -3 -22 1377.12 164.068   1
  -1  -3 -23 1629.68 240.136   1
   1   3  23 1870.67 257.597   1
  -1   3 -23 1488.66 258.076   1
   1  -3  23 1783.10 314.066   1
  -1  -3 -23 1670.79 264.480   1
   1   3  23 1595.00 284.374   1
  -1   3 -23 2086.39 206.507   1
   1   3  23 1623.93 199.340   1
  -1  -3 -23 1778.13 188.280   1
  -1  -3 -24 110.722 145.439   1
   1   3  24 155.664 150.372   1
   1   3  24 570.979 231.617   1
  -1   3 -24 428.732 189.628   1
  -1  -3 -24 513.903 196.550   1
   1  -3  24 313.607 223.164   1
   1  -3  24 338.568 107.997   1
  -1  -3 -24 264.810 97.3924   1
   1   3  24 309.224 110.369   1
  -1  -3 -25 302.614 159.153   1
   1   3  25 219.381 179.690   1
  -1  -3 -25 321.461 176.674   1
  -1   3 -25 300.093 183.136   1
   1   3  25 676.958 242.506   1
   1  -3  25 354.613 253.986   1
  -1  -3 -25 285.595 99.0556   1
  -1   3 -25 266.262 109.968   1
   1  -3  25 211.786 112.334   1
   1   3  26 244.886 176.304   1
  -1  -3 -26 776.110 186.261   1
  -1   3 -26 521.942 193.375   1
   1  -3  26 91.7817 228.722   1
   1   3  26 87.3940 246.749   1
  -1  -3 -26 730.123 219.286   1
  -1   3 -26 600.059 130.168   1
   1   3  26 475.265 134.572   1
   1  -3  26 358.405 119.460   1
   1   3  27 83.5973 163.032   1
  -1  -3 -27 138.951 141.948   1
   1  -3  27 221.040 250.624   1
   1   3  27 271.775 253.532   1
  -1  -3 -27 193.121 182.351   1
  -1   3 -27 534.481 200.770   1
  -1   3 -27 161.153 110.628   1
   1  -3  27 65.4334 85.2348   1
   1   3  27 40.8203 99.6352   1
  -1  -3 -27 82.4177 88.7067   1
  -1  -3 -28 263.826 156.882   1
   1   3  28 300.235 180.414   1
   1  -3  28 584.720 278.427   1
  -1   3 -28 174.671 180.475   1
   1   3  28 373.734 247.299   1
  -1  -3 -28 665.981 221.723   1
   1  -3  28 548.710 130.104   1
   1   3  28 294.025 125.841   1
  -1   3 -28 468.625 125.131   1
  -1  -3 -28 362.826 110.200   1
  -1   4  28 208.962 190.663   1
   1   4 -28 206.923 214.740   1
   1  -4 -28 74.2453 184.285   1
  -1  -4  28 33.3343 262.848   1
  -1   4  28 94.6365 248.747   1
   1   4 -28 14.3646 114.680   1
   1  -4 -28 49.5100 92.2307   1
  -1  -4  28 14.0299 115.254   1
  -1   4  28 59.1573 120.810   1
  -1   4  27 113.942 175.523   1
  -1   4  27 153.192 253.099   1
   1  -4 -27 193.407 207.318   1
   1   4 -27 684.119 215.038   1
  -1  -4  27 97.1925 233.072   1
   1  -4 -27 160.023 103.680   1
  -1   4  27 144.161 114.022   1
  -1  -4  27-13.7112 116.009   1
   1   4 -27 42.1176 118.144   1
   1  -4 -26 252.493 166.109   1
  -1   4  26 200.780 181.307   1
   1   4 -26 371.549 202.406   1
  -1  -4  26 251.748 252.693   1
  -1   4  26 88.9797 217.965   1
   1  -4 -26-23.6045 162.360   1
  -1   4  26-14.0392 102.723   1
   1   4 -26 205.626 119.525   1
  -1  -4  26 160.463 107.648   1
   1  -4 -26 36.3167 92.3164   1
   1  -4 -25 61.8513 152.742   1
  -1   4  25 327.583 187.339   1
  -1   4  25 229.461 230.390   1
  -1  -4  25-182.836 247.571   1
   1   4 -25 24.1897 203.187   1
   1  -4 -25 45.8601 172.118   1
   1   4 -25 160.399 96.5580   1
  -1   4  25 95.5805 104.126   1
  -1  -4  25 183.095 104.780   1
   1  -4 -24 1271.42 227.044   1
  -1   4  24 1236.81 225.445   1
  -1   4  24 1050.86 273.050   1
  -1  -4  24 1826.34 310.021   1
   1   4 -24 1295.71 254.982   1
   1  -4 -24 1694.94 263.558   1
   1   4 -24 1588.79 190.744   1
  -1  -4  24 1474.46 185.619   1
  -1   4  23 1330.66 234.961   1
   1  -4 -23 1025.02 213.341   1
   1  -4 -23 1724.95 253.181   1
  -1   4  23 1089.25 268.264   1
  -1  -4  23 1619.12 286.146   1
   1   4 -23 1417.48 249.132   1
   1   4 -23 1469.62 184.106   1
  -1  -4  23 1536.61 192.005   1
   1  -4 -23 1577.45 179.451   1
   1  -4 -22 1229.43 209.566   1
  -1   4  22 870.341 187.707   1
   1  -4 -22 1481.91 241.471   1
   1   4 -22 1040.16 224.792   1
  -1   4  22 919.256 157.633   1
   1  -4 -22 1069.36 150.695   1
  -1   4  21 1444.88 229.522   1
   1  -4 -21 1142.50 217.815   1
  -1  -4  21 1185.38 268.288   1
  -1   4  21 1680.27 180.788   1
   1  -4 -21 1318.79 165.840   1
   1   4 -21 1337.11 175.628   1
  -1   4  20 115.169 149.599   1
   1  -4 -20 18.3097 146.187   1
   1  -4 -20-154.608 150.621   1
  -1  -4  20 151.023 184.912   1
   1   4 -20 144.769 162.161   1
  -1   4  20 92.9092 192.879   1
   1   4 -20 116.290 90.1729   1
  -1  -4  20 44.6818 77.5214   1
   1  -4 -20 93.0662 83.6420   1
  -1   4  20 80.6151 85.3218   1
   1  -4 -19 555.200 159.555   1
  -1   4  19 577.862 161.733   1
   1  -4 -19 556.550 170.338   1
  -1  -4  19 384.941 192.309   1
   1   4 -19 557.505 187.838   1
  -1   4  19 154.787 178.409   1
  -1  -4  19 268.642 107.886   1
  -1   4  19 703.560 120.075   1
   1   4 -19 573.968 118.538   1
   1  -4 -19 628.892 110.171   1
  -1   4  18 2756.47 287.838   1
  -1   4  18 2418.73 236.118   1
   1  -4 -18 2824.25 289.693   1
  -1  -4  18 1673.73 291.570   1
  -1   4  18 2272.12 298.193   1
   1   4 -18 2048.37 279.068   1
   1  -4 -18 2396.48 292.424   1
   1   4 -18 2116.18 230.163   1
  -1  -4  18 2284.18 230.259   1
   1  -4 -18 2369.27 223.740   1
  -1   4  17 2771.45 285.228   1
  -1   4  17 1998.65 218.692   1
   1  -4 -17 2345.56 271.248   1
  -1   4  17 2508.25 299.684   1
   1   4 -17 1964.86 272.221   1
  -1  -4  17 2048.22 296.731   1
   1  -4 -17 2538.72 276.376   1
   1  -4 -17 2163.83 213.259   1
  -1  -4  17 2158.04 217.802   1
   1   4 -17 2220.72 219.551   1
  -1   4  16 1115.09 189.985   1
   1  -4 -16 1191.74 187.133   1
  -1  -4  16 1383.57 239.616   1
   1  -4 -16 978.049 176.873   1
   1   4 -16 701.951 180.728   1
  -1   4  16 1295.12 210.866   1
   1  -4 -16 1077.17 127.458   1
   1   4 -16 945.775 134.295   1
  -1   4  16 1137.12 143.060   1
  -1  -4  16 969.194 134.772   1
   1  -4 -15 128.552 130.774   1
  -1   4  15-16.6643 123.557   1
   1   4 -15 183.561 132.674   1
   1  -4 -15 242.426 140.302   1
  -1  -4  15 117.000 149.323   1
  -1   4  15 17.5929 128.616   1
   1   4 -15 106.232 75.7738   1
  -1  -4  15 106.829 81.9984   1
  -1   4  15 185.576 79.3701   1
   1  -4 -15 134.538 71.5148   1
  -1   4  14 7316.37 572.057   1
  -1   4  14 6581.67 602.415   1
   1  -4 -14 6968.28 603.604   1
   1   4 -14 6988.15 568.213   1
   1  -4 -14 7513.99 563.766   1
  -1  -4  14 8439.01 575.263   1
  -1   4  14 6737.23 603.700   1
   1   4 -14 6120.21 598.327   1
  -1  -4  14 5900.95 605.257   1
   1  -4 -14 6769.17 594.278   1
  -1   4  13 1000.39 128.186   1
  -1   4  13 982.596 172.045   1
   1  -4 -13 1483.50 180.799   1
   1   4 -13 1137.00 130.706   1
   1  -4 -13 1008.25 124.525   1
  -1  -4  13 1006.83 127.518   1
   1   4 -13 1081.65 165.200   1
   1  -4 -13 1172.48 176.191   1
  -1  -4  13 1184.28 203.017   1
  -1   4  13 1463.82 198.804   1
   1   4 -13 1018.55 100.801   1
  -1   4  12 661.813 148.819   1
  -1   4  12 592.014 99.2841   1
   1  -4 -12 572.532 140.665   1
   1  -4 -12 694.233 99.9843   1
  -1  -4  12 688.893 105.134   1
   1   4 -12 987.587 116.326   1
  -1   4  12 1001.14 165.145   1
   1   4 -12 998.071 160.434   1
  -1  -4  12 1230.44 183.823   1
   1  -4 -12 655.873 134.258   1
   1   4 -12 845.446 84.4087   1
  -1  -4  12 724.293 74.4577   1
  -1   4  11 138.177 68.0786   1
  -1   4  11 289.372 119.343   1
   1   4 -11 124.044 50.8972   1
   1  -4 -11 156.117 115.791   1
  -1  -4  11 164.054 67.2030   1
   1  -4 -11 146.802 62.3278   1
   1   4 -11 57.2068 56.8628   1
   1   4 -11 90.5693 97.6491   1
   1  -4 -11 148.241 108.713   1
  -1   4  11 90.4977 123.100   1
  -1  -4  11 177.353 134.638   1
  -1  -4  11 247.162 43.7567   1
   1  -4 -10 2315.20 253.898   1
  -1   4  10 2064.03 211.031   1
  -1   4  10 2267.71 255.541   1
   1   4 -10 2719.33 217.643   1
   1  -4 -10 2074.98 206.191   1
  -1  -4  10 2397.27 215.959   1
  -1   4  10 2192.65 239.181   1
  -1  -4  10 2084.58 253.029   1
   1   4 -10 2538.32 246.098   1
   1  -4 -10 2579.03 235.082   1
  -1  -4  10 2408.24 191.147   1
   1   4 -10 2382.22 196.777   1
  -1   4   9 1219.80 137.637   1
  -1   4   9 1482.84 184.615   1
   1  -4  -9 1253.35 131.933   1
   1  -4  -9 1296.66 177.089   1
   1   4  -9 1266.82 137.573   1
  -1  -4   9 1280.61 139.203   1
   1   4  -9 886.890 158.978   1
  -1   4   9 1272.29 158.883   1
  -1  -4   9 1531.15 189.780   1
   1  -4  -9 1188.03 156.203   1
   1   4  -9 1287.81 124.520   1
  -1  -4   9 1245.21 117.078   1
  -1   4   8 1709.42 219.923   1
   1   4  -8 2406.50 182.608   1
   1  -4  -8 1654.91 209.890   1
   1  -4  -8 1836.80 180.140   1
  -1   4   8 1693.28 179.394   1
   1   4  -8 1965.71 183.769   1
  -1  -4   8 2199.86 188.370   1
   1  -4  -8 1688.25 190.050   1
   1   4  -8 1742.92 206.967   1
  -1  -4   8 2009.64 170.114   1
   1  -4  -7 2971.76 285.660   1
   1   4  -7 2727.63 245.616   1
  -1   4   7 3234.26 290.715   1
   1  -4  -7 2646.66 246.218   1
  -1   4   7 3259.16 254.876   1
   1   4  -7 3207.85 252.495   1
  -1  -4   7 3030.94 250.692   1
  -1  -4   7 2294.84 266.747   1
  -1   4   7 2905.24 263.158   1
  -1  -4   7 2743.76 241.389   1
   1   4  -6 43300.3 2912.99   1
   1  -4  -6 40927.6 2910.38   1
  -1   4   6 39973.2 2911.33   1
  -1   4   6 39816.6 2937.82   1
  -1  -4   6 38117.2 2908.92   1
  -1   4   6 37706.5 2911.62   1
   1   4  -6 40395.3 2920.08   1
  -1  -4   6 38154.5 2921.46   1
   1  -4  -6 39765.9 2908.73   1
  -1  -4   6 41307.3 2905.42   1
   1  -4  -5 2235.96 181.640   1
  -1   4   5 2343.52 188.083   1
   1  -4  -5 1863.09 211.474   1
   1   4  -5 1641.73 181.587   1
  -1   4   5 2055.45 214.429   1
  -1  -4   5 1713.68 175.437   1
   1   4  -5 1644.52 176.931   1
   1  -4  -5 2066.82 178.258   1
  -1   4   5 2073.29 183.476   1
  -1  -4   5 1834.98 187.548   1
   1   4  -5 2215.00 194.101   1
  -1  -4   5 1679.02 175.710   1
   1   4  -4 39031.2 2991.40   1
   1  -4  -4 41174.7 2986.45   1
   1  -4  -4 39932.4 3008.43   1
  -1   4   4 43230.0 2990.24   1
   1   4  -4 42306.1 2986.93   1
  -1  -4   4 39671.2 2984.77   1
   1  -4  -4 40911.7 2974.71   1
  -1  -4   4 44995.5 2986.25   1
   1   4  -4 42576.3 2987.44   1
  -1   4   4 38996.5 2976.38   1
  -1  -4   4 39255.0 2986.76   1
  -1   4   3 1643.89 150.674   1
   1   4  -3 1317.48 157.405   1
   1  -4  -3 1263.64 175.843   1
   1  -4  -3 1602.51 149.049   1
  -1   4   3 1413.73 178.937   1
  -1   4   3 1512.49 133.378   1
   1  -4  -3 1361.11 128.652   1
  -1  -4   3 1386.69 137.152   1
   1   4  -3 1538.61 147.850   1
   1   4  -3 1660.67 148.386   1
  -1   4   2 275.896 74.7154   1
   1  -4  -2 348.506 104.231   1
   1   4  -2 226.634 86.8432   1
  -1  -4   2 346.883 72.6808   1
   1   4  -2 348.606 67.8965   1
  -1  -4   2 214.255 52.8419   1
   1   4  -2 439.195 68.8775   1
  -1  -4   1 95532.4 6667.25   1
   1  -4  -1 89641.5 6666.37   1
   1  -4  -1 90928.5 6686.12   1
  -1  -4   1 92483.0 6648.85   1
  -1  -4   0 28668.1 2124.82   1
  -1  -4   0 28678.1 2141.84   1
  -1  -4   0 29429.6 2108.00   1
   1   4   0 29187.8 2109.05   1
  -1   4  -1 30221.1 2186.46   1
  -1  -4  -1 29607.5 2191.55   1
  -1   4  -1 29556.4 2173.46   1
   1  -4   1 30212.3 2174.26   1
  -1  -4  -1 30752.3 2172.52   1
   1   4   1 29710.5 2158.54   1
   1   4   1 29312.3 2156.18   1
  -1  -4  -2 335.095 105.005   1
   1   4   2 120.484 105.125   1
  -1   4  -2 225.089 80.6433   1
  -1  -4  -2 164.701 56.2136   1
   1  -4   2 148.176 61.7247   1
  -1   4  -2 280.984 60.7877   1
   1   4   2 191.434 52.3364   1
   1   4   2 144.093 41.0472   1
   1   4   3 457.264 80.2975   1
   1  -4   3 291.931 79.0363   1
  -1  -4  -3 513.238 107.319   1
  -1   4  -3 321.522 85.6325   1
  -1  -4  -3 392.370 64.4706   1
   1   4   3 531.980 76.0195   1
   1  -4   3 242.586 65.2537   1
  -1   4  -3 336.940 62.5405   1
   1  -4   3 390.674 75.4084   1
  -1   4  -4 19483.8 1319.08   1
  -1  -4  -4 17647.6 1338.57   1
   1   4   4 17551.8 1315.03   1
   1  -4   4 16835.8 1314.10   1
   1   4   4 17623.3 1340.86   1
  -1   4  -4 17177.8 1305.54   1
   1  -4   4 19296.8 1313.52   1
  -1  -4  -4 16265.0 1305.65   1
   1   4   4 17611.1 1310.91   1
   1  -4   4 18631.6 1316.86   1
  -1   4  -4 18541.3 1316.69   1
  -1   4  -5 4436.01 364.417   1
   1  -4   5 4488.30 361.571   1
   1   4   5 4979.83 401.099   1
   1   4   5 4661.49 365.099   1
  -1   4  -5 4067.99 358.816   1
   1  -4   5 4786.17 370.214   1
   1   4   5 4301.55 364.993   1
  -1  -4  -5 4027.37 359.608   1
   1  -4   5 5721.51 371.781   1
  -1   4  -5 4352.22 363.735   1
  -1  -4  -6 3560.06 281.527   1
   1  -4   6 3346.17 275.931   1
  -1   4  -6 3269.33 275.944   1
   1   4   6 3584.16 323.623   1
  -1  -4  -6 3820.36 318.959   1
   1   4   6 3364.46 281.375   1
   1  -4   6 3391.60 294.324   1
  -1   4  -6 3108.82 283.309   1
   1   4   6 3438.58 290.518   1
  -1   4  -6 3190.69 281.513   1
   1  -4   6 3502.82 283.103   1
  -1  -4  -7 83.6373 104.960   1
   1   4   7 100.039 57.8110   1
  -1   4  -7 141.992 60.2495   1
   1   4   7 75.1794 110.020   1
   1  -4   7 177.594 60.2317   1
  -1  -4  -7 43.3616 57.4527   1
  -1   4  -7 251.664 67.2690   1
   1  -4   7 275.826 67.5454   1
   1  -4   7 165.633 92.0963   1
  -1  -4  -7 31.5190 74.1965   1
  -1  -4  -8 6537.14 501.879   1
  -1   4  -8 6465.07 491.258   1
  -1  -4  -8 6570.79 537.517   1
   1   4   8 6517.91 504.738   1
   1   4   8 6045.59 536.501   1
  -1   4  -8 7189.44 510.559   1
   1  -4   8 6323.25 505.486   1
  -1   4  -8 5559.88 510.343   1
  -1  -4  -8 6920.17 520.020   1
   1   4   8 6424.48 520.683   1
   1  -4   8 6485.77 489.205   1
  -1  -4  -9 9148.04 757.302   1
  -1   4  -9 9846.26 711.697   1
   1   4   9 10309.4 732.317   1
   1   4   9 9465.88 764.269   1
  -1  -4  -9 10972.0 730.605   1
   1  -4   9 9314.32 730.244   1
  -1   4  -9 9246.21 729.900   1
  -1   4  -9 10189.5 748.711   1
  -1  -4  -9 9841.96 746.079   1
   1   4   9 7692.84 739.035   1
   1  -4   9 10563.9 760.704   1
   1  -4   9 8942.36 707.978   1
   1   4  10 943.617 156.781   1
   1   4  10 743.082 102.239   1
  -1  -4 -10 442.210 131.198   1
   1   4  10 619.725 139.548   1
   1  -4  10 743.773 147.690   1
  -1   4 -10 985.118 144.113   1
  -1  -4 -10 722.239 126.035   1
   1  -4  10 807.430 108.158   1
  -1   4 -10 934.616 108.095   1
  -1  -4 -10 682.824 102.187   1
   1   4  11 4925.93 373.189   1
  -1  -4 -11 4163.01 399.205   1
   1   4  11 4547.86 407.319   1
   1  -4  11 3789.12 403.633   1
   1   4  11 3752.38 392.638   1
  -1  -4 -11 4508.78 394.190   1
  -1   4 -11 3859.34 388.486   1
  -1  -4 -11 5023.72 368.243   1
   1  -4  11 4440.00 370.724   1
  -1   4 -11 4744.44 372.759   1
   1   4  12 667.044 117.539   1
  -1  -4 -12 976.029 160.976   1
   1   4  12 1500.21 186.383   1
  -1  -4 -12 968.399 154.756   1
  -1   4 -12 1447.53 177.379   1
   1   4  12 1161.33 182.229   1
   1  -4  12 1021.21 183.871   1
   1  -4  12 1301.37 136.645   1
  -1  -4 -12 1012.05 122.500   1
  -1   4 -12 1410.48 139.692   1
   1   4  13 67.0979 64.1198   1
  -1  -4 -13 88.9692 120.607   1
   1   4  13-15.4169 126.790   1
  -1   4 -13 264.271 120.597   1
   1  -4  13 32.8936 136.721   1
  -1  -4 -13 109.783 118.990   1
   1   4  13 76.4994 125.830   1
  -1   4 -13 123.547 72.8279   1
  -1  -4 -13 142.160 65.1717   1
   1  -4  13 79.7094 68.5244   1
  -1  -4 -14 595.799 142.277   1
   1   4  14 595.539 108.744   1
   1   4  14 592.889 156.059   1
   1   4  14 609.697 156.224   1
  -1   4 -14 742.771 151.870   1
  -1  -4 -14 717.002 161.160   1
   1  -4  14 582.352 166.318   1
   1  -4  14 777.355 111.858   1
  -1  -4 -14 565.582 90.4941   1
  -1   4 -14 787.735 118.543   1
   1   4  15 254.508 85.9035   1
   1   4  15 364.592 146.917   1
  -1  -4 -15 299.281 135.658   1
  -1   4 -15 284.620 141.568   1
   1   4  15 299.952 150.253   1
  -1  -4 -15 248.582 139.771   1
   1  -4  15 131.890 158.697   1
  -1  -4 -15 127.205 69.8492   1
  -1   4 -15 190.539 83.6062   1
   1  -4  15 95.1162 75.8190   1
  -1  -4 -16 7381.38 631.432   1
   1   4  16 7496.54 640.529   1
   1   4  16 8138.00 597.637   1
  -1   4 -16 5848.12 621.499   1
  -1  -4 -16 7446.46 633.331   1
   1  -4  16 6465.91 642.609   1
   1   4  16 6684.62 641.020   1
   1  -4  16 7888.42 597.455   1
  -1  -4 -16 8056.18 589.103   1
  -1   4 -16 6991.47 591.783   1
   1   4  17 851.426 218.623   1
   1   4  17 1409.47 176.462   1
  -1  -4 -17 1152.63 205.884   1
   1  -4  17 1738.11 272.328   1
   1   4  17 1491.28 247.358   1
  -1  -4 -17 1621.44 227.365   1
  -1   4 -17 1705.92 239.091   1
  -1  -4 -17 1323.78 163.026   1
   1  -4  17 2031.58 192.661   1
  -1   4 -17 2008.11 187.508   1
  -1  -4 -18 4828.66 446.251   1
   1   4  18 4623.88 450.856   1
   1   4  18 4696.27 406.184   1
   1   4  18 5187.09 476.428   1
  -1  -4 -18 4895.56 456.556   1
   1  -4  18 4806.98 490.809   1
  -1   4 -18 3812.42 439.757   1
   1  -4  18 4694.14 405.441   1
  -1   4 -18 4803.32 406.649   1
  -1  -4 -18 5229.72 402.043   1
  -1  -4 -19 176.829 130.611   1
   1   4  19 526.828 174.335   1
  -1  -4 -19 188.563 146.524   1
  -1   4 -19 192.441 157.607   1
   1   4  19 154.094 166.289   1
  -1  -4 -19 248.106 82.3078   1
   1  -4  19 340.123 92.9478   1
   1   4  19 273.026 103.031   1
  -1   4 -19 254.746 98.5480   1
   1   4  20 349.114 163.313   1
  -1  -4 -20 544.732 172.574   1
   1   4  20 414.614 205.938   1
   1  -4  20 813.809 228.991   1
  -1   4 -20 540.629 192.383   1
  -1  -4 -20 828.035 117.842   1
  -1   4 -20 595.578 118.165   1
   1  -4  20 491.957 116.639   1
   1   4  20 548.835 116.720   1
  -1  -4 -21 1004.65 190.282   1
   1   4  21 716.948 198.425   1
  -1  -4 -21 1099.12 217.118   1
   1  -4  21 747.700 230.460   1
  -1  -4 -21 872.081 129.528   1
  -1   4 -21 1091.32 153.302   1
   1  -4  21 740.525 137.333   1
   1   4  21 999.051 140.300   1
   1   4  22 1099.31 229.240   1
  -1  -4 -22 1621.38 221.984   1
  -1  -4 -22 1200.52 236.001   1
  -1   4 -22 966.915 229.797   1
   1   4  22 1107.16 237.116   1
   1   4  22 1460.56 171.554   1
  -1  -4 -22 1071.17 149.481   1
  -1  -4 -23 1897.62 266.306   1
   1   4  23 1934.33 284.819   1
   1  -4  23 2660.84 351.477   1
  -1   4 -23 2231.07 295.235   1
   1   4  23 1650.95 309.881   1
  -1  -4 -23 1586.33 279.291   1
  -1  -4 -23 2017.50 217.141   1
   1  -4  23 2287.49 226.136   1
   1   4  23 2166.09 230.466   1
  -1  -4 -24 1264.81 238.238   1
   1   4  24 1382.31 246.539   1
  -1  -4 -24 1789.48 275.026   1
   1  -4  24 1045.22 284.374   1
  -1   4 -24 1571.34 263.424   1
   1   4  24 1199.83 274.981   1
  -1   4 -24 1692.38 193.809   1
   1  -4  24 1731.34 197.930   1
  -1  -4 -24 1527.60 179.565   1
   1   4  25 547.053 195.927   1
  -1  -4 -25 205.011 163.755   1
   1  -4  25 301.004 247.882   1
  -1  -4 -25 367.727 194.825   1
   1   4  25 254.521 259.731   1
  -1   4 -25 209.703 176.851   1
   1  -4  25 347.388 114.106   1
  -1   4 -25 107.053 100.819   1
  -1  -4 -26 545.530 192.439   1
   1   4  26 313.416 193.302   1
  -1   4 -26 502.048 202.574   1
   1  -4  26 902.526 271.840   1
   1   4  26 730.284 249.311   1
  -1  -4 -26 424.124 227.077   1
  -1   4 -26 796.499 149.266   1
   1   4  26 766.435 144.018   1
   1  -4  26 493.831 133.012   1
   1   4  27 479.521 203.806   1
  -1   4 -27 613.282 218.350   1
   1  -4  27 577.258 281.963   1
  -1  -4 -27 409.887 203.288   1
   1   4  27 120.699 247.048   1
  -1  -4 -27 389.515 122.724   1
  -1   4 -27 676.119 142.928   1
   1  -4  27 811.245 144.949   1
   1   4  27 619.332 145.408   1
  -1   5  27 490.822 205.094   1
   1  -5 -27 114.764 172.357   1
   1  -5 -27-72.7069 193.666   1
  -1  -5  27 394.510 246.628   1
  -1   5  27 61.5404 233.914   1
   1   5 -27 128.395 206.366   1
   1  -5 -27 154.805 105.275   1
  -1   5  27 196.566 123.218   1
   1   5 -27 58.0178 105.564   1
  -1  -5  27 155.301 116.405   1
   1  -5 -26 22.5229 147.175   1
   1  -5 -26 94.6362 173.749   1
  -1   5  26-119.278 239.328   1
  -1  -5  26-63.9820 226.627   1
   1   5 -26 175.897 185.813   1
   1  -5 -26 12.7437 96.1696   1
  -1  -5  26 27.4724 112.796   1
   1   5 -26 14.1904 109.174   1
  -1   5  26 59.0600 117.131   1
   1  -5 -25 138.104 180.821   1
   1   5 -25 98.0767 187.829   1
  -1  -5  25 185.965 247.617   1
  -1   5  25 144.108 230.306   1
   1  -5 -25 249.261 105.881   1
  -1  -5  25 40.1039 96.2309   1
   1   5 -25 346.721 117.050   1
  -1   5  25 86.4330 117.628   1
  -1   5  24 1176.52 238.398   1
  -1  -5  24 809.553 294.722   1
   1   5 -24 1457.14 256.826   1
   1  -5 -24 805.909 233.083   1
  -1   5  24 1442.68 272.548   1
   1   5 -24 1421.77 181.906   1
  -1  -5  24 1381.51 174.239   1
  -1   5  24 850.568 167.424   1
   1  -5 -23 2362.77 321.220   1
  -1   5  23 2440.18 327.643   1
  -1   5  23 2723.77 371.727   1
   1  -5 -23 2866.75 340.941   1
   1   5 -23 2757.60 349.205   1
  -1  -5  23 2344.69 378.020   1
  -1  -5  23 3425.58 296.946   1
   1   5 -23 2848.22 285.996   1
  -1   5  22 220.724 185.695   1
   1  -5 -22-20.8475 154.745   1
   1   5 -22 246.759 192.663   1
   1  -5 -22 146.972 165.097   1
  -1   5  22-76.8623 206.068   1
   1   5 -22 77.0698 102.178   1
   1  -5 -22 227.553 92.8376   1
  -1  -5  22 345.322 105.990   1
  -1   5  21 39.4209 103.837   1
  -1   5  21 64.6614 173.495   1
   1  -5 -21 81.4968 138.356   1
  -1  -5  21 107.154 217.886   1
   1  -5 -21 196.925 95.6142   1
  -1  -5  21 349.792 103.669   1
  -1   5  20 2331.72 223.493   1
  -1   5  20 1449.34 248.504   1
   1  -5 -20 1414.43 236.260   1
  -1  -5  20 1490.13 300.244   1
  -1   5  20 1541.84 282.141   1
   1   5 -20 1656.93 252.191   1
   1  -5 -20 2263.38 274.514   1
   1  -5 -20 1784.49 192.870   1
   1  -5 -19 1285.44 220.121   1
  -1   5  19 1353.53 245.196   1
  -1   5  19 1327.15 176.659   1
  -1  -5  19 1720.09 285.776   1
   1  -5 -19 1573.76 233.602   1
   1   5 -19 1394.30 232.582   1
  -1   5  19 2096.58 266.506   1
   1   5 -19 1332.72 177.492   1
   1  -5 -19 1696.09 175.147   1
  -1  -5  19 1157.67 168.175   1
  -1   5  18 1042.27 230.200   1
  -1   5  18 1450.09 180.397   1
   1  -5 -18 1527.58 235.101   1
  -1  -5  18 1687.84 266.677   1
   1  -5 -18 1535.45 231.296   1
  -1   5  18 1609.84 264.197   1
   1   5 -18 1825.96 240.015   1
   1   5 -18 1543.99 182.603   1
  -1  -5  18 1654.74 188.726   1
   1  -5 -18 1650.98 177.466   1
  -1   5  17 743.636 193.141   1
  -1   5  17 777.691 128.786   1
   1  -5 -17 486.640 169.110   1
   1   5 -17 727.105 178.274   1
  -1  -5  17 845.711 222.770   1
   1  -5 -17 578.574 162.865   1
  -1   5  17 1022.72 193.704   1
  -1  -5  17 804.436 130.752   1
   1   5 -17 676.522 124.153   1
   1  -5 -17 788.614 116.032   1
  -1   5  16 3352.10 371.064   1
  -1   5  16 3685.02 322.352   1
   1  -5 -16 2976.30 360.207   1
   1  -5 -16 3862.38 315.357   1
  -1  -5  16 3432.66 323.172   1
   1   5 -16 3745.54 323.466   1
   1   5 -16 3351.27 360.766   1
   1  -5 -16 3537.69 360.364   1
  -1   5  16 3762.52 377.211   1
  -1  -5  16 3314.57 386.577   1
  -1   5  15 14468.5 1220.57   1
   1  -5 -15 14886.9 1222.91   1
  -1   5  15 16671.2 1188.13   1
   1   5 -15 15012.8 1148.35   1
  -1  -5  15 18021.8 1192.93   1
   1   5 -15 16571.6 1187.08   1
   1  -5 -15 17228.9 1184.30   1
  -1   5  15 15783.3 1226.05   1
   1   5 -15 14252.0 1214.46   1
  -1  -5  15 17028.4 1250.24   1
   1  -5 -15 15075.8 1210.76   1
  -1  -5  15 14898.2 1142.13   1
   1  -5 -14 2069.38 266.943   1
  -1   5  14 2252.82 224.233   1
  -1   5  14 1996.32 269.572   1
   1   5 -14 2143.93 192.738   1
   1   5 -14 2618.66 230.062   1
  -1  -5  14 2806.43 234.868   1
   1  -5 -14 2124.25 218.506   1
  -1  -5  14 2113.72 280.228   1
   1  -5 -14 1778.33 245.716   1
  -1   5  14 1803.59 254.523   1
   1   5 -14 2101.26 259.422   1
  -1  -5  14 2327.84 184.429   1
  -1   5  13 268.894 91.7399   1
  -1   5  13 297.708 138.665   1
   1  -5 -13 169.305 123.315   1
   1   5 -13 297.889 66.0461   1
  -1  -5  13 401.937 87.5412   1
   1  -5 -13 254.686 83.1934   1
   1   5 -13 223.973 78.3989   1
  -1  -5  13 560.993 166.688   1
  -1   5  13 446.001 133.906   1
   1   5 -13 286.692 131.435   1
   1  -5 -13 242.206 122.634   1
  -1  -5  13 205.769 52.5777   1
  -1   5  12 1355.84 215.600   1
   1   5 -12 1617.91 148.448   1
   1  -5 -12 1912.93 216.492   1
  -1   5  12 1381.01 166.220   1
   1   5 -12 1477.01 161.664   1
  -1  -5  12 1597.65 165.618   1
   1  -5 -12 1579.25 160.799   1
   1  -5 -12 1586.34 193.842   1
   1   5 -12 1355.41 193.550   1
  -1  -5  12 1681.59 219.920   1
  -1   5  12 1737.10 208.976   1
  -1  -5  12 1311.46 133.456   1
  -1   5  11 6207.26 479.597   1
  -1   5  11 5478.43 516.353   1
   1   5 -11 6022.28 463.369   1
   1  -5 -11 5399.61 509.569   1
   1  -5 -11 5560.99 471.094   1
  -1  -5  11 6128.32 479.219   1
   1   5 -11 5968.15 477.983   1
  -1  -5  11 6152.17 519.690   1
  -1   5  11 5962.02 499.944   1
   1  -5 -11 5764.62 491.307   1
   1   5 -11 5618.35 498.671   1
  -1  -5  11 6122.85 454.959   1
   1  -5 -10 3798.18 319.441   1
   1   5 -10 3560.89 310.101   1
   1  -5 -10 3515.42 356.770   1
  -1   5  10 3864.91 325.115   1
  -1   5  10 3108.59 360.270   1
   1   5 -10 3909.77 322.366   1
  -1  -5  10 4017.64 325.655   1
  -1  -5  10 3464.16 353.100   1
   1   5 -10 3264.54 337.026   1
   1  -5 -10 3881.15 335.888   1
  -1   5  10 4183.69 347.890   1
  -1  -5  10 3843.14 305.003   1
   1   5  -9 14571.5 1060.50   1
  -1   5   9 12911.4 1097.69   1
   1  -5  -9 13677.5 1100.34   1
  -1   5   9 14015.0 1067.35   1
   1  -5  -9 14887.1 1065.75   1
  -1  -5   9 15254.4 1069.09   1
   1   5  -9 13580.7 1066.44   1
   1   5  -9 14864.6 1085.83   1
  -1  -5   9 13604.1 1088.38   1
   1  -5  -9 14093.7 1071.40   1
  -1   5   9 13571.8 1077.30   1
  -1  -5   9 13833.3 1053.64   1
   1   5  -8 17362.4 1278.87   1
   1  -5  -8 16020.8 1278.26   1
   1  -5  -8 16429.3 1313.45   1
  -1   5   8 16634.3 1283.42   1
  -1   5   8 17369.5 1320.04   1
   1  -5  -8 16889.3 1283.97   1
   1   5  -8 18841.9 1300.06   1
  -1  -5   8 17370.3 1282.52   1
   1   5  -8 18517.9 1287.99   1
  -1   5   7 923.162 123.332   1
   1   5  -7 919.468 124.156   1
  -1   5   7 656.758 149.152   1
   1  -5  -7 855.787 114.948   1
  -1   5   6 6119.15 504.221   1
   1  -5  -6 5457.72 498.511   1
  -1   5   6 5754.97 468.716   1
   1  -5  -6 6033.17 466.058   1
  -1   5   6 5283.65 461.805   1
  -1  -5   6 5950.24 473.067   1
   1  -5  -6 5357.07 456.935   1
   1   5  -6 6111.30 473.905   1
   1   5  -6 6332.34 467.158   1
  -1  -5   6 6030.45 465.934   1
   1  -5  -5 15832.4 1235.77   1
   1  -5  -5 15952.4 1205.42   1
  -1   5   5 17350.6 1212.16   1
   1   5  -5 16157.8 1204.69   1
  -1  -5   5 15265.6 1202.11   1
  -1   5   5 15845.0 1196.45   1
   1   5  -5 17082.5 1209.18   1
  -1  -5   5 15849.8 1203.22   1
   1  -5  -5 16391.2 1192.67   1
  -1   5   4 5600.17 519.380   1
   1  -5  -4 6993.25 498.075   1
  -1   5   4 6500.75 499.222   1
   1  -5  -4 5866.74 522.737   1
   1   5  -4 6859.26 495.681   1
  -1   5   4 6118.53 479.384   1
   1   5  -4 6600.87 494.541   1
  -1  -5   4 6186.57 482.825   1
   1  -5  -4 5781.21 474.932   1
  -1  -5   4 6000.42 499.940   1
  -1   5   3 5521.87 429.843   1
  -1   5   3 5081.39 400.146   1
   1  -5  -3 4945.37 425.451   1
   1  -5  -3 5542.52 400.935   1
   1   5  -3 4565.24 390.165   1
  -1  -5   3 4739.61 390.845   1
   1   5  -3 5410.42 387.977   1
  -1   5   3 4815.81 372.740   1
   1  -5  -3 4834.41 368.358   1
  -1  -5   3 4363.37 372.617   1
  -1  -5   3 4931.16 407.217   1
   1   5  -2 13534.3 1147.05   1
  -1   5   2 13355.1 1153.33   1
   1  -5  -2 12583.5 1132.16   1
   1  -5  -2 12332.3 1149.29   1
   1   5  -2 13944.8 1130.36   1
  -1  -5   2 13440.8 1130.92   1
  -1  -5   2 12456.7 1109.13   1
   1   5  -2 14706.3 1119.54   1
  -1  -5   2 11638.7 1138.16   1
  -1   5   1 1270.94 169.870   1
  -1  -5   1 1439.46 162.761   1
   1  -5  -1 1303.99 166.234   1
   1   5  -1 1122.72 165.225   1
   1  -5  -1 1272.00 141.238   1
  -1  -5   1 1177.21 135.000   1
   1  -5  -1 1022.81 129.648   1
   1   5  -1 1484.85 137.868   1
   1   5  -1 1311.39 115.799   1
  -1  -5   1 1213.29 108.571   1
   1   5   0 21716.8 1530.02   1
   1  -5   0 19395.4 1521.08   1
  -1   5   0 18162.9 1518.80   1
  -1  -5   0 20453.2 1523.36   1
   1  -5   0 18845.7 1506.95   1
  -1  -5   0 21234.4 1503.67   1
   1   5   0 19198.7 1500.27   1
   1  -5   0 18324.9 1500.23   1
   1   5   0 20990.0 1481.27   1
  -1  -5   0 21585.6 1478.79   1
  -1  -5  -1 7364.05 554.740   1
  -1  -5  -1 6777.22 570.945   1
   1  -5   1 6675.42 568.082   1
  -1   5  -1 6938.52 566.579   1
   1   5   1 7927.56 582.753   1
  -1  -5  -1 6116.62 541.950   1
  -1   5  -1 6737.72 545.848   1
   1   5   1 7055.56 527.687   1
   1   5   1 7642.35 526.495   1
  -1  -5  -2 254.379 111.778   1
   1   5   2 36.7058 112.247   1
   1  -5   2 229.521 104.204   1
  -1  -5  -2 286.926 75.1534   1
  -1   5  -2 206.903 75.3500   1
   1  -5   2 275.737 65.4407   1
  -1  -5  -2 260.499 71.3437   1
   1   5   2 346.980 55.5226   1
   1   5   2 270.949 50.2138   1
  -1  -5  -3 27957.9 2039.26   1
   1   5   3 28534.7 2067.37   1
   1  -5   3 24072.1 2042.02   1
  -1  -5  -3 27799.8 2062.00   1
   1   5   3 28382.7 2024.47   1
   1  -5   3 28630.4 2019.21   1
  -1   5  -3 28188.5 2016.53   1
   1  -5   3 27131.2 2035.29   1
  -1  -5  -4 200.173 117.958   1
   1   5   4 70.7172 67.7597   1
  -1  -5  -4 216.499 68.6050   1
   1   5   4 156.096 71.7986   1
  -1  -5  -4 214.510 60.8490   1
   1  -5   4 207.500 75.0985   1
  -1   5  -4 247.801 60.0333   1
   1  -5   4 228.861 71.2762   1
   1   5   5 10599.8 804.255   1
  -1  -5  -5 10310.6 796.304   1
   1   5   5 11356.9 772.396   1
  -1  -5  -5 10953.9 767.406   1
  -1   5  -5 11170.5 773.586   1
  -1   5  -5 11192.3 758.714   1
   1   5   5 10433.8 763.783   1
  -1   5  -5 12114.6 772.900   1
   1  -5   5 11112.7 772.533   1
  -1   5  -6 420.038 91.5496   1
   1   5   6 340.919 81.7979   1
  -1  -5  -6 359.251 79.2463   1
   1   5   6 651.301 142.781   1
   1  -5   6 348.623 97.3937   1
  -1   5  -6 336.254 81.5607   1
  -1   5  -6 468.528 79.9621   1
   1  -5   6 477.211 84.6711   1
   1   5   7 196.975 69.3831   1
   1   5   7 292.145 122.650   1
  -1   5  -7 85.1202 67.9616   1
   1  -5   7 6.80566 58.7840   1
  -1  -5  -7-27.7402 101.957   1
  -1  -5  -7 7.55009 57.8913   1
   1  -5   7 32.2653 62.6084   1
  -1   5  -7 16.4579 53.4922   1
  -1  -5  -7 133.352 80.7420   1
   1  -5   7 67.0919 86.3242   1
   1   5   8 1449.89 148.625   1
  -1  -5  -8 1103.27 177.685   1
  -1  -5  -8 1383.68 145.042   1
   1   5   8 1186.97 186.898   1
  -1   5  -8 1119.23 142.895   1
   1  -5   8 1515.43 150.090   1
  -1   5  -8 1223.45 148.017   1
  -1  -5  -8 1506.30 160.374   1
  -1   5  -8 1497.78 162.190   1
   1   5   8 1390.81 166.433   1
   1  -5   8 1485.23 140.428   1
   1   5   9 11571.7 918.576   1
   1   5   9 10868.0 875.201   1
  -1   5  -9 12455.0 866.748   1
  -1  -5  -9 11517.9 913.932   1
  -1  -5  -9 11918.8 874.281   1
  -1   5  -9 12218.7 882.367   1
   1  -5   9 9452.73 870.635   1
   1   5   9 12395.8 895.550   1
   1  -5   9 11136.8 894.740   1
  -1   5  -9 10191.0 881.357   1
  -1  -5  -9 12727.4 890.348   1
   1  -5   9 12133.8 862.913   1
   1   5  10 221.765 131.879   1
  -1   5 -10 397.186 71.3398   1
   1   5  10 523.573 92.4862   1
  -1  -5 -10 274.355 134.462   1
  -1   5 -10 217.748 79.2457   1
  -1  -5 -10 412.050 80.4789   1
   1  -5  10 372.492 84.6048   1
  -1  -5 -10 433.866 97.8666   1
  -1   5 -10 617.695 114.302   1
   1  -5  10 466.419 133.713   1
   1   5  10 242.840 108.053   1
   1  -5  10 512.926 69.5376   1
  -1   5 -11 942.049 110.542   1
  -1  -5 -11 1302.92 187.790   1
   1   5  11 1210.15 134.243   1
  -1  -5 -11 1011.53 128.845   1
   1   5  11 1224.43 184.531   1
   1  -5  11 1216.72 138.614   1
  -1   5 -11 1119.74 135.998   1
   1   5  11 1311.17 168.247   1
  -1  -5 -11 1281.87 158.960   1
  -1   5 -11 1084.10 159.525   1
   1  -5  11 1032.54 170.507   1
   1  -5  11 963.237 104.900   1
   1   5  12 4962.11 478.459   1
  -1  -5 -12 5314.41 475.904   1
  -1   5 -12 5541.58 407.994   1
   1   5  12 5423.75 437.388   1
  -1  -5 -12 5726.10 432.590   1
  -1   5 -12 5701.31 441.297   1
   1  -5  12 5291.35 436.022   1
   1  -5  12 5945.72 484.658   1
   1   5  12 4987.25 463.791   1
  -1   5 -12 5368.17 460.221   1
  -1  -5 -12 6031.73 463.257   1
   1  -5  12 4815.93 401.338   1
   1   5  13 3285.13 357.795   1
  -1  -5 -13 3338.31 348.926   1
   1   5  13 3463.24 315.542   1
  -1   5 -13 3794.54 348.249   1
  -1  -5 -13 3857.42 346.824   1
   1   5  13 4108.12 363.930   1
   1  -5  13 3753.60 369.505   1
   1  -5  13 3710.89 316.942   1
  -1   5 -13 3755.09 317.925   1
  -1  -5 -13 3466.28 307.544   1
  -1  -5 -14-119.430 138.512   1
   1   5  14-71.9370 146.831   1
   1   5  14-89.0490 87.3257   1
  -1   5 -14 29.9588 117.391   1
  -1  -5 -14 72.6390 113.852   1
   1   5  14 16.6754 131.476   1
   1  -5  14-18.2163 137.436   1
  -1   5 -14 60.4455 75.5070   1
   1  -5  14 80.2706 79.1129   1
  -1  -5 -14 8.70440 75.3325   1
   1   5  15 713.385 121.758   1
   1   5  15 463.257 165.536   1
  -1  -5 -15 630.522 165.829   1
   1   5  15 374.475 174.129   1
   1  -5  15 602.028 184.642   1
  -1   5 -15 1004.79 168.988   1
  -1  -5 -15 754.702 154.773   1
   1  -5  15 677.775 120.790   1
  -1   5 -15 757.624 122.644   1
  -1  -5 -15 663.253 111.014   1
  -1  -5 -16 1742.84 235.293   1
   1   5  16 1603.84 183.794   1
   1   5  16 1354.82 233.193   1
   1  -5  16 1957.56 272.835   1
   1   5  16 1574.37 242.384   1
  -1  -5 -16 1999.16 235.726   1
  -1   5 -16 2057.39 238.836   1
   1  -5  16 1452.84 184.440   1
  -1   5 -16 1507.37 177.184   1
  -1  -5 -16 1749.17 178.317   1
   1   5  17 2549.15 250.311   1
  -1  -5 -17 2615.81 301.097   1
   1   5  17 2373.53 302.521   1
   1  -5  17 2853.99 330.215   1
   1   5  17 2489.35 317.093   1
  -1   5 -17 2662.73 295.595   1
  -1  -5 -17 2546.28 289.757   1
  -1   5 -17 2602.97 251.524   1
  -1  -5 -17 2674.82 241.376   1
   1  -5  17 2523.81 250.893   1
   1   5  18 725.210 190.493   1
  -1  -5 -18 699.191 170.948   1
   1   5  18 665.325 121.267   1
  -1   5 -18 577.162 177.593   1
   1   5  18 571.918 196.397   1
   1  -5  18 849.484 217.586   1
  -1  -5 -18 576.102 161.920   1
   1  -5  18 628.504 118.207   1
  -1   5 -18 501.873 118.431   1
  -1  -5 -18 593.361 110.913   1
  -1  -5 -19 502.889 163.694   1
   1   5  19 492.012 124.727   1
   1   5  19 661.321 189.222   1
   1  -5  19 1085.07 238.498   1
  -1  -5 -19 619.823 178.784   1
  -1   5 -19 971.402 189.913   1
   1   5  19 554.760 202.582   1
  -1  -5 -19 359.464 101.010   1
   1  -5  19 570.997 125.361   1
  -1   5 -19 598.592 121.169   1
   1   5  20 2247.45 314.058   1
   1   5  20 2697.82 268.031   1
  -1  -5 -20 2291.17 303.231   1
  -1   5 -20 2608.31 318.306   1
   1   5  20 2762.92 345.515   1
   1  -5  20 2043.85 350.502   1
  -1  -5 -20 2691.77 255.844   1
  -1   5 -20 3034.58 272.670   1
   1   5  21 588.265 199.352   1
  -1  -5 -21 343.491 168.526   1
   1   5  21 686.459 131.981   1
  -1  -5 -21 790.527 196.780   1
  -1  -5 -21 763.996 128.757   1
   1   5  22 489.999 186.161   1
   1   5  22 157.241 92.6853   1
  -1  -5 -22 227.042 162.070   1
  -1  -5 -22 167.756 172.461   1
  -1   5 -22 217.057 160.817   1
   1   5  22 177.140 203.346   1
  -1  -5 -22 111.158 96.2546   1
   1  -5  22 12.2264 90.3562   1
   1   5  23 386.358 196.322   1
  -1   5 -23 896.919 206.973   1
   1   5  23 659.424 224.170   1
  -1  -5 -23 389.642 192.059   1
   1  -5  23 1028.50 269.635   1
   1  -5  23 662.693 128.630   1
  -1  -5 -23 581.140 121.351   1
  -1   5 -23 458.921 126.318   1
   1   5  24 138.931 196.608   1
   1   5  24 274.397 221.733   1
  -1  -5 -24 66.8530 175.996   1
  -1   5 -24 161.071 192.311   1
   1  -5  24-147.951 216.020   1
   1  -5  24 210.140 110.090   1
  -1   5 -24 121.068 110.304   1
  -1   5 -25 141.277 175.795   1
  -1  -5 -25 227.526 167.607   1
   1   5  25 256.046 235.243   1
   1  -5  25 91.9054 260.105   1
  -1   5 -25 344.673 125.274   1
   1  -5  25 159.735 106.413   1
   1   5  25 28.5022 120.940   1
  -1  -5 -26 112.064 170.487   1
   1   5  26 441.457 254.886   1
  -1   5 -26 241.772 200.930   1
  -1  -5 -26-23.3328 177.462   1
   1  -5  26 411.492 252.744   1
  -1  -5 -26 147.192 106.076   1
   1  -5  26 26.9941 104.936   1
  -1   5 -26 112.993 114.434   1
   1   5  26 204.875 123.829   1
  -1   6  26 201.212 129.981   1
  -1   6  26 204.956 189.985   1
   1  -6 -26 238.880 190.023   1
  -1  -6  26 258.493 247.386   1
  -1   6  26-60.0973 216.494   1
   1  -6 -26 283.747 177.806   1
   1   6 -26 178.570 187.884   1
   1  -6 -26 39.6771 96.1682   1
  -1  -6  26 258.367 126.895   1
   1   6 -26 351.536 125.038   1
  -1   6  25 251.704 196.447   1
   1  -6 -25 93.9684 127.582   1
  -1   6  25 75.6644 123.492   1
  -1   6  25 87.1180 233.394   1
   1   6 -25 447.899 193.018   1
  -1  -6  25 219.075 248.550   1
   1  -6 -25 415.169 202.968   1
  -1  -6  25 138.800 117.134   1
   1  -6 -25 129.642 97.9692   1
   1   6 -25 215.190 119.742   1
  -1   6  24 1118.43 179.560   1
  -1   6  24 1061.04 250.004   1
   1  -6 -24 1431.61 241.972   1
   1  -6 -24 1323.57 256.719   1
   1   6 -24 1454.00 255.760   1
  -1  -6  24 850.009 271.674   1
  -1   6  24 1286.98 280.331   1
   1  -6 -24 1110.72 165.077   1
  -1  -6  24 1510.37 181.729   1
   1   6 -24 1293.93 175.371   1
  -1   6  23 243.956 118.782   1
   1  -6 -23 318.150 184.690   1
  -1  -6  23 234.474 231.244   1
   1  -6 -23-21.7686 173.900   1
  -1   6  23 296.289 218.840   1
   1   6 -23 23.5164 192.189   1
  -1  -6  23 13.2760 94.4369   1
   1   6 -23 82.5489 110.751   1
   1  -6 -22 178.947 171.026   1
  -1   6  22 77.5467 221.500   1
   1   6 -22 136.612 185.947   1
   1  -6 -22 210.667 168.148   1
   1   6 -22 67.3172 114.845   1
  -1  -6  22-39.5458 99.5564   1
  -1  -6  21 760.074 246.842   1
  -1  -6  21 1352.10 170.026   1
   1  -6 -21 884.725 144.125   1
   1   6 -21 1038.68 161.460   1
  -1   6  20 113.861 174.677   1
  -1   6  20 40.0307 99.0929   1
   1   6 -20 212.889 165.448   1
  -1   6  20 495.306 211.657   1
  -1  -6  20 182.281 220.146   1
   1   6 -20 230.395 106.696   1
  -1  -6  20 179.896 98.6926   1
   1  -6 -20 304.030 100.942   1
  -1   6  19 267.849 179.156   1
   1  -6 -19 63.2705 152.728   1
  -1   6  19 64.9965 103.752   1
   1  -6 -19-187.583 159.080   1
  -1   6  19-135.186 163.159   1
   1   6 -19 82.0494 147.481   1
  -1  -6  19 24.9216 196.508   1
  -1  -6  19 12.5617 85.6394   1
   1  -6 -19 66.1327 83.7434   1
  -1   6  18 262.386 172.646   1
   1  -6 -18 640.569 173.738   1
  -1   6  18 152.344 106.342   1
   1   6 -18 218.922 100.965   1
   1  -6 -18 458.454 105.185   1
  -1  -6  18 380.726 201.820   1
   1  -6 -18 143.534 145.529   1
   1   6 -18 157.811 162.428   1
  -1   6  18 299.639 178.908   1
  -1   6  17 2463.91 246.422   1
   1  -6 -17 1720.75 273.442   1
  -1   6  17 2284.56 303.252   1
   1   6 -17 2383.48 197.854   1
   1   6 -17 2292.47 236.447   1
   1  -6 -17 2440.09 235.464   1
  -1  -6  17 2830.98 248.122   1
   1  -6 -17 2923.99 285.950   1
   1   6 -17 2821.59 298.018   1
  -1  -6  17 2465.86 320.717   1
  -1   6  17 2068.06 294.300   1
  -1  -6  17 2076.57 186.415   1
   1  -6 -16 6165.17 537.210   1
  -1   6  16 6754.34 554.146   1
   1   6 -16 5323.63 447.979   1
  -1   6  16 6174.21 490.187   1
   1   6 -16 5766.17 484.089   1
  -1  -6  16 5991.49 485.765   1
   1  -6 -16 6914.07 486.505   1
  -1  -6  16 5008.60 532.688   1
   1  -6 -16 6419.61 523.313   1
  -1   6  16 7115.40 545.718   1
   1   6 -16 6104.15 525.758   1
  -1  -6  16 5114.51 436.727   1
   1  -6 -15 3503.54 360.417   1
  -1   6  15 3068.32 300.091   1
  -1   6  15 3231.15 358.797   1
   1   6 -15 3163.77 276.311   1
   1  -6 -15 3980.20 309.101   1
  -1  -6  15 3785.10 311.054   1
   1   6 -15 3427.43 307.887   1
  -1  -6  15 3502.88 373.599   1
  -1   6  15 2942.88 345.602   1
   1  -6 -15 3132.11 328.637   1
   1   6 -15 3613.64 348.907   1
  -1  -6  15 3010.43 263.644   1
   1   6 -14 149.698 79.3059   1
  -1   6  14 139.075 152.920   1
   1  -6 -14 437.727 164.041   1
  -1   6  14 273.674 99.8309   1
   1  -6 -14 262.130 86.0512   1
   1   6 -14 332.737 97.1910   1
  -1  -6  14-10.9697 89.3617   1
   1  -6 -14 302.895 138.485   1
   1   6 -14 244.738 144.432   1
  -1  -6  14 323.052 172.641   1
  -1   6  14 385.449 155.898   1
  -1  -6  14 324.917 66.6081   1
  -1   6  13 1406.26 171.513   1
   1  -6 -13 1026.62 209.293   1
   1   6 -13 1117.54 146.481   1
  -1   6  13 1236.67 218.334   1
   1  -6 -13 1318.69 158.426   1
  -1  -6  13 1370.88 167.079   1
   1   6 -13 1358.52 171.840   1
  -1   6  13 1543.09 210.030   1
   1  -6 -13 1426.83 180.079   1
  -1  -6  13 1207.08 214.333   1
   1   6 -13 1766.57 209.759   1
  -1  -6  13 1393.56 137.626   1
  -1   6  12 31620.5 2225.61   1
   1  -6 -12 32224.4 2219.72   1
   1   6 -12 27730.1 2204.85   1
  -1   6  12 28824.4 2261.90   1
   1  -6 -12 27938.2 2256.43   1
  -1  -6  12 29457.6 2252.24   1
   1  -6 -12 30297.6 2231.92   1
   1   6 -12 27856.8 2236.47   1
  -1   6  12 30636.4 2242.96   1
   1   6 -12 31353.6 2222.56   1
  -1  -6  12 30709.4 2221.01   1
   1  -6 -11 506.755 105.690   1
   1  -6 -11 462.407 152.383   1
  -1   6  11 552.992 110.528   1
   1   6 -11 729.319 111.225   1
  -1   6  11 346.998 161.611   1
  -1  -6  11 854.699 164.045   1
  -1   6  11 638.634 138.229   1
   1   6 -11 647.561 141.399   1
   1  -6 -11 492.568 127.628   1
   1   6 -11 810.749 115.691   1
  -1  -6  11 799.563 117.742   1
  -1   6  10 2298.20 231.412   1
   1  -6 -10 2444.52 275.106   1
   1  -6 -10 2811.53 236.356   1
  -1   6  10 2296.51 278.267   1
   1  -6 -10 2243.16 233.983   1
  -1   6  10 2242.05 245.898   1
  -1  -6  10 2452.88 267.095   1
   1   6 -10 2216.61 250.969   1
   1   6 -10 2538.11 238.264   1
  -1  -6  10 2383.19 231.728   1
  -1   6   9 2569.87 244.057   1
   1  -6  -9 2482.34 286.280   1
   1  -6  -9 2572.59 241.152   1
  -1   6   9 2262.96 283.425   1
   1   6  -9 2791.44 249.618   1
  -1  -6   9 2806.77 244.927   1
   1   6  -9 2337.65 255.672   1
  -1  -6   9 3028.77 276.696   1
   1  -6  -9 2248.94 242.745   1
  -1   6   9 2744.20 260.830   1
  -1   6   8 117.112 130.539   1
  -1   6   8 30.3832 74.2599   1
   1  -6  -8 231.968 76.9935   1
  -1  -6   8 46.9155 63.8952   1
   1   6  -8 226.870 105.648   1
   1  -6  -8 16.6465 73.5147   1
  -1  -6   8 145.272 73.6210   1
  -1  -6   7 6377.75 515.632   1
   1   6  -7 7464.42 523.282   1
   1  -6  -7 5895.63 550.013   1
   1   6  -7 6554.10 525.887   1
   1  -6  -7 6275.50 514.693   1
  -1   6   7 6282.32 554.397   1
  -1   6   7 6382.58 520.189   1
  -1  -6   7 5922.89 512.803   1
   1  -6  -6 2002.80 201.204   1
   1  -6  -6 1986.30 246.121   1
   1   6  -6 2148.51 216.903   1
  -1   6   6 2159.22 209.868   1
   1   6  -6 2139.87 205.239   1
  -1  -6   6 2175.71 203.522   1
  -1   6   6 1968.11 197.969   1
  -1  -6   6 1866.68 207.518   1
  -1  -6   6 2167.51 207.275   1
  -1   6   5 442.660 149.910   1
   1  -6  -5 337.796 87.4752   1
  -1   6   5 442.185 93.9790   1
   1   6  -5 235.933 104.712   1
  -1  -6   5 161.859 86.9389   1
   1  -6  -5 436.608 131.518   1
   1   6  -5 387.645 85.3660   1
   1   6  -5 406.029 94.6446   1
  -1   6   5 353.532 79.7805   1
   1  -6  -5 370.744 71.4380   1
  -1  -6   5 389.792 85.3838   1
   1   6  -4 22357.1 1627.81   1
  -1   6   4 21950.0 1641.97   1
  -1   6   4 20026.6 1608.39   1
   1  -6  -4 21096.1 1608.60   1
   1  -6  -4 21153.4 1639.12   1
  -1  -6   4 22974.1 1611.36   1
   1   6  -4 23168.2 1609.35   1
   1  -6  -4 22067.8 1581.87   1
  -1  -6   4 21685.8 1588.04   1
  -1   6   4 20775.6 1585.92   1
   1   6  -4 22286.2 1600.38   1
  -1  -6   4 21017.8 1616.89   1
   1  -6  -3 8501.30 722.079   1
   1  -6  -3 8908.54 701.331   1
  -1   6   3 9065.23 728.246   1
   1   6  -3 9735.11 723.057   1
   1   6  -3 9625.93 697.739   1
  -1  -6   3 8946.88 695.351   1
  -1   6   3 9013.83 670.856   1
  -1  -6   3 8668.12 670.375   1
   1   6  -3 10021.9 687.618   1
  -1  -6   3 7852.97 706.711   1
   1   6  -2 4841.92 401.979   1
  -1   6   2 4879.61 406.205   1
   1  -6  -2 4750.54 381.004   1
   1  -6  -2 4257.46 401.131   1
   1   6  -2 4507.91 371.761   1
   1  -6  -2 4437.50 369.965   1
  -1  -6   2 4804.31 375.059   1
   1   6  -2 4560.82 355.206   1
  -1  -6   2 4337.77 342.550   1
  -1  -6   2 4213.28 388.275   1
  -1  -6   1 60.5091 91.5159   1
  -1   6   1 26.4855 103.967   1
   1  -6  -1 26.1371 103.226   1
   1  -6  -1 9.69791 72.4666   1
   1   6  -1 143.128 105.216   1
   1   6  -1 40.4281 58.8767   1
  -1  -6   1 98.8142 67.8937   1
   1  -6  -1 132.663 62.0415   1
   1   6  -1 142.406 52.3629   1
  -1  -6   1 82.9890 40.9461   1
   1  -6   0 825.410 130.461   1
  -1  -6   0 866.927 158.330   1
   1   6   0 1402.63 179.816   1
  -1   6   0 1047.89 154.276   1
   1  -6   0 1196.26 157.861   1
   1  -6   0 902.010 118.413   1
  -1  -6   0 970.191 119.781   1
   1   6   0 1013.01 97.1090   1
  -1  -6  -1 4395.13 390.468   1
   1  -6   1 4736.74 408.089   1
   1   6   1 4205.49 416.714   1
  -1  -6  -1 4464.25 413.622   1
  -1   6  -1 5186.17 414.030   1
  -1   6  -1 4473.52 393.151   1
  -1  -6  -1 4607.56 383.597   1
   1   6   1 4741.17 361.296   1
   1   6   1 5000.78 359.894   1
  -1  -6  -2 1133.51 174.762   1
  -1   6  -2 1335.22 170.237   1
   1   6   2 994.278 169.068   1
  -1  -6  -2 1050.84 139.202   1
   1  -6   2 1262.96 168.910   1
  -1   6  -2 1226.43 134.026   1
  -1  -6  -2 1162.41 130.639   1
   1   6   2 1212.79 113.449   1
   1   6   2 1080.98 105.584   1
   1  -6   3 2592.32 244.304   1
  -1  -6  -3 2497.49 258.922   1
   1   6   3 2350.77 266.936   1
  -1  -6  -3 2150.79 228.653   1
  -1   6  -3 2675.61 247.021   1
  -1  -6  -3 2188.47 220.320   1
  -1   6  -3 2554.20 227.888   1
   1  -6   3 2450.60 226.534   1
   1   6   3 2477.24 211.073   1
   1  -6   3 2432.07 198.784   1
  -1   6  -3 2439.47 199.912   1
   1   6   3 2692.39 201.845   1
  -1  -6  -4 11880.3 912.994   1
   1   6   4 12543.4 922.254   1
  -1  -6  -4 12161.1 883.345   1
  -1   6  -4 10947.7 889.987   1
   1  -6   4 11396.3 888.885   1
   1   6   4 12067.2 867.788   1
   1  -6   4 11858.5 862.341   1
  -1   6  -4 10804.9 857.484   1
   1  -6   4 11256.7 880.040   1
  -1  -6  -5 8629.05 658.296   1
  -1   6  -5 7934.13 665.559   1
   1  -6   5 8491.20 664.830   1
  -1  -6  -5 8208.53 690.052   1
   1   6   5 8563.55 662.266   1
  -1   6  -5 8056.15 641.154   1
   1   6   5 8502.27 650.396   1
   1  -6   5 9260.47 654.219   1
   1  -6   5 8608.28 661.935   1
   1  -6   6 161.301 87.9335   1
  -1  -6  -6 274.703 76.2742   1
  -1  -6  -6 214.397 126.179   1
   1   6   6 143.884 71.2377   1
   1   6   6 388.434 131.077   1
  -1   6  -6 100.252 70.0231   1
   1  -6   6 92.2553 64.7510   1
  -1   6  -6 6.89142 66.9932   1
   1  -6   6 193.063 86.6088   1
   1   6   7 2651.81 292.200   1
  -1  -6  -7 2483.44 242.551   1
   1   6   7 2824.25 254.848   1
  -1   6  -7 3169.65 256.138   1
   1  -6   7 2998.71 254.568   1
   1  -6   7 2266.30 255.469   1
  -1  -6  -7 2343.45 241.694   1
   1  -6   7 2800.62 252.205   1
   1   6   8 2630.21 283.238   1
  -1  -6  -8 2545.96 233.631   1
  -1  -6  -8 2328.70 269.441   1
   1   6   8 2278.06 237.423   1
   1   6   8 2788.34 248.413   1
  -1   6  -8 2262.61 237.166   1
  -1  -6  -8 2420.56 236.393   1
   1  -6   8 2969.22 243.604   1
  -1   6  -8 2559.42 236.495   1
   1   6   9 2588.75 294.281   1
  -1  -6  -9 2582.19 239.694   1
   1   6   9 2645.27 248.317   1
  -1   6  -9 2305.55 239.452   1
  -1  -6  -9 2674.12 294.245   1
   1   6   9 2657.72 260.129   1
  -1  -6  -9 2475.95 250.286   1
   1  -6   9 2200.51 263.904   1
  -1   6  -9 2564.11 253.985   1
   1  -6   9 3075.23 250.652   1
  -1   6  -9 2834.67 249.377   1
  -1  -6 -10 1103.57 141.082   1
  -1   6 -10 1057.08 136.891   1
   1   6  10 1445.22 155.675   1
  -1  -6 -10 1125.02 192.810   1
   1   6  10 1297.58 207.454   1
   1  -6  10 1226.60 146.878   1
  -1   6 -10 1483.57 155.244   1
   1  -6  10 1366.45 191.163   1
   1   6  10 1377.17 171.972   1
  -1   6 -10 1032.04 159.232   1
  -1  -6 -10 1203.03 168.292   1
  -1   6 -11 3715.28 317.272   1
   1   6  11 3447.94 376.983   1
  -1  -6 -11 3851.25 328.473   1
   1   6  11 3737.75 335.127   1
  -1  -6 -11 3915.73 377.573   1
  -1   6 -11 4271.04 336.440   1
   1  -6  11 3702.54 329.902   1
  -1  -6 -11 3232.68 338.005   1
  -1   6 -11 4366.92 350.522   1
   1  -6  11 4234.25 372.644   1
   1   6  11 3457.14 350.953   1
   1  -6  11 3662.48 310.568   1
  -1  -6 -12 6914.48 676.464   1
  -1   6 -12 8181.14 623.690   1
   1   6  12 8360.94 646.321   1
  -1  -6 -12 9358.44 647.229   1
   1   6  12 7731.57 687.974   1
  -1   6 -12 8092.88 646.750   1
   1  -6  12 8073.56 643.039   1
   1   6  12 7737.78 667.535   1
  -1  -6 -12 8122.09 664.423   1
  -1   6 -12 7613.36 657.993   1
   1  -6  12 7624.63 676.100   1
   1  -6  12 8179.94 619.637   1
  -1  -6 -13 330.231 155.040   1
   1   6  13 313.521 103.723   1
  -1   6 -13 212.250 69.4776   1
   1   6  13 578.239 172.729   1
  -1  -6 -13 264.687 84.2685   1
  -1   6 -13 142.630 96.7316   1
   1  -6  13 279.396 93.9001   1
   1  -6  13 488.719 166.498   1
   1   6  13 299.347 146.113   1
  -1   6 -13 197.595 130.008   1
  -1  -6 -13 150.542 130.515   1
   1  -6  13 241.976 61.7635   1
   1   6  14 22939.7 1661.53   1
   1   6  14 21351.7 1603.86   1
  -1   6 -14 18896.1 1568.46   1
  -1  -6 -14 21395.6 1646.62   1
  -1  -6 -14 25731.8 1607.81   1
  -1   6 -14 22162.9 1607.95   1
   1  -6  14 23919.2 1609.67   1
  -1  -6 -14 23190.7 1632.74   1
   1  -6  14 22420.6 1652.63   1
  -1   6 -14 19769.6 1624.15   1
   1   6  14 21803.6 1640.70   1
   1  -6  14 20356.6 1565.20   1
  -1   6 -15 428.181 66.4034   1
  -1  -6 -15 364.710 154.670   1
   1   6  15 387.694 175.152   1
   1   6  15 408.628 111.437   1
  -1   6 -15 446.573 104.666   1
   1  -6  15 291.417 102.144   1
  -1  -6 -15 438.089 101.612   1
  -1   6 -15 321.709 145.223   1
   1   6  15 198.995 160.446   1
   1  -6  15 338.082 193.578   1
  -1  -6 -15 385.268 151.578   1
   1  -6  15 347.227 56.5450   1
   1   6  16 700.554 131.121   1
   1   6  16 1047.48 209.622   1
  -1  -6 -16 648.373 171.848   1
  -1  -6 -16 618.178 176.242   1
  -1   6 -16 901.855 168.670   1
   1  -6  16 948.406 208.403   1
   1   6  16 1076.13 208.839   1
  -1   6 -16 1007.34 142.700   1
   1  -6  16 693.038 132.288   1
  -1  -6 -16 841.293 130.590   1
   1   6  17 450.895 174.260   1
   1   6  17 433.356 117.114   1
  -1  -6 -17 220.709 157.600   1
   1  -6  17 378.492 197.195   1
  -1  -6 -17 324.969 157.795   1
  -1   6 -17 627.257 162.099   1
   1   6  17 671.005 186.468   1
  -1   6 -17 420.114 115.877   1
  -1  -6 -17 331.916 104.927   1
   1  -6  17 593.976 113.849   1
   1   6  18 1033.80 241.615   1
  -1  -6 -18 1577.33 250.863   1
   1   6  18 1783.21 200.075   1
   1   6  18 814.743 249.779   1
   1  -6  18 1316.05 263.717   1
  -1   6 -18 1389.18 233.213   1
  -1  -6 -18 1844.42 253.941   1
  -1   6 -18 2109.00 206.328   1
  -1  -6 -18 1684.05 182.440   1
   1   6  19 711.807 135.120   1
  -1  -6 -19 709.391 185.457   1
   1   6  19 247.667 187.192   1
   1   6  19 695.862 216.615   1
   1  -6  19 616.736 225.005   1
  -1  -6 -19 915.470 200.381   1
  -1   6 -19 843.913 191.857   1
  -1  -6 -19 805.907 125.452   1
   1   6  20 345.684 188.801   1
   1   6  20 612.228 121.512   1
   1  -6  20 335.644 207.311   1
  -1   6 -20 408.671 175.350   1
   1  -6  20 409.481 119.521   1
  -1  -6 -20 401.348 104.029   1
  -1  -6 -21 1715.32 255.637   1
  -1  -6 -21 2170.24 204.560   1
   1  -6  21 1979.83 209.812   1
  -1   6 -21 1856.45 216.014   1
  -1  -6 -22 7030.74 672.648   1
  -1   6 -22 7307.81 676.397   1
   1   6  22 7534.23 704.222   1
  -1  -6 -22 8097.99 682.341   1
  -1  -6 -22 7344.54 617.676   1
  -1   6 -22 7714.33 630.874   1
   1  -6  22 8364.42 633.439   1
  -1  -6 -23 428.534 176.975   1
   1   6  23 133.097 213.470   1
  -1   6 -23 90.7558 167.987   1
   1  -6  23 726.702 253.723   1
  -1  -6 -23 538.502 190.399   1
  -1   6 -23 137.027 116.354   1
   1  -6  23 346.483 112.679   1
   1   6  24 149.626 197.875   1
   1   6  24 115.375 107.509   1
  -1  -6 -24 45.9311 173.354   1
   1   6  24 83.0312 244.329   1
  -1  -6 -24 399.122 188.098   1
  -1   6 -24 46.5770 181.474   1
   1  -6  24 90.4247 240.556   1
   1  -6  24-13.4244 99.4177   1
  -1   6 -24 28.0600 101.738   1
   1   6  25 960.377 166.299   1
  -1  -6 -25 956.326 229.349   1
   1   6  25 633.639 250.617   1
   1   6  25 315.345 238.843   1
  -1   6 -25 953.658 215.076   1
   1  -6  25 841.809 282.537   1
  -1  -6 -25 796.095 217.076   1
  -1  -6 -25 716.850 149.117   1
   1  -6  25 1078.22 158.676   1
  -1   6 -25 1018.23 164.041   1
  -1   7  25 432.309 148.086   1
  -1   7  25 507.125 226.504   1
   1  -7 -25 74.3799 183.751   1
   1   7 -25 379.088 220.119   1
  -1  -7  25 190.290 275.589   1
   1  -7 -25 729.154 199.729   1
  -1   7  25 146.756 242.252   1
   1   7 -25 416.433 132.967   1
   1  -7 -25 224.099 87.4349   1
  -1  -7  25 315.793 122.974   1
  -1   7  24 603.005 223.367   1
  -1   7  24 47.0698 126.329   1
   1  -7 -24 219.880 186.797   1
  -1  -7  24 30.7020 261.237   1
   1   7 -24 295.384 185.760   1
   1  -7 -24 156.047 177.098   1
  -1   7  24 481.326 233.467   1
   1   7 -24 395.362 129.815   1
  -1  -7  24 371.985 118.164   1
   1  -7 -24 331.847 121.435   1
   1  -7 -23 1275.02 244.844   1
  -1   7  23 569.309 156.601   1
  -1   7  23 951.237 257.700   1
  -1   7  23 1035.20 274.430   1
   1  -7 -23 1665.33 258.276   1
   1   7 -23 1361.63 247.695   1
  -1  -7  23 1008.73 289.783   1
  -1  -7  23 1360.70 184.754   1
   1   7 -23 1393.00 182.473   1
   1  -7 -23 1255.51 173.976   1
   1  -7 -22 1257.84 244.088   1
  -1   7  22 1039.73 185.905   1
  -1   7  22 1824.10 287.547   1
   1   7 -22 1109.96 230.969   1
   1  -7 -22 1319.23 235.183   1
  -1   7  22 968.220 247.040   1
  -1  -7  22 1196.22 176.011   1
   1  -7 -22 1286.24 173.540   1
   1   7 -22 1214.39 183.919   1
   1  -7 -21-46.6977 172.909   1
  -1   7  21 298.623 195.252   1
  -1   7  21 132.655 118.678   1
  -1  -7  21 219.258 194.381   1
   1  -7 -21 101.054 176.040   1
  -1  -7  21 234.976 106.076   1
   1   7 -21 27.6605 106.811   1
  -1   7  20 660.228 225.162   1
   1  -7 -20 413.460 185.028   1
  -1  -7  20 594.567 141.064   1
   1   7 -20 612.752 135.568   1
   1   7 -20 562.171 193.653   1
  -1  -7  20 52.6128 166.943   1
  -1   7  20 262.825 229.661   1
   1  -7 -19 611.107 188.866   1
   1   7 -19 530.626 81.7000   1
  -1  -7  19 1017.94 141.316   1
   1   7 -19 790.020 142.492   1
   1  -7 -19 580.561 124.030   1
   1  -7 -19 504.095 185.850   1
  -1   7  19 455.655 197.073   1
   1   7 -19 916.156 202.968   1
  -1  -7  19 806.033 224.445   1
  -1  -7  19 479.676 71.2822   1
   1   7 -18 160.298 73.1584   1
  -1   7  18 96.2095 105.841   1
  -1  -7  18 26.0674 86.7874   1
   1  -7 -18 23.7573 90.9309   1
   1   7 -18 143.995 110.534   1
  -1   7  18 43.4156 163.853   1
   1  -7 -18 107.117 130.284   1
   1   7 -18 80.1188 157.048   1
  -1  -7  18-23.9560 179.615   1
  -1  -7  18 28.4767 51.2678   1
  -1   7  17 94.2502 109.221   1
   1   7 -17 393.172 84.8908   1
  -1  -7  17 356.234 109.110   1
   1  -7 -17 195.529 94.3874   1
   1   7 -17-19.2270 153.771   1
  -1   7  17 308.626 171.922   1
   1  -7 -17 355.108 151.244   1
  -1  -7  17 431.525 193.587   1
  -1  -7  17 273.160 67.7780   1
  -1   7  16 1697.69 256.453   1
  -1   7  16 2216.97 216.133   1
   1   7 -16 1417.88 167.737   1
   1  -7 -16 1478.19 182.582   1
  -1   7  16 1747.89 251.385   1
   1   7 -16 1490.07 233.468   1
   1  -7 -16 1828.21 231.612   1
  -1  -7  16 1940.18 275.400   1
  -1  -7  16 1404.73 151.171   1
  -1   7  15 88.4629 161.605   1
   1   7 -15 210.080 96.7421   1
  -1   7  15 426.684 111.778   1
   1  -7 -15 63.0539 144.869   1
   1   7 -15 297.697 139.774   1
  -1   7  15 583.753 183.364   1
   1  -7 -15 590.469 151.539   1
  -1  -7  15 224.312 176.937   1
   1  -7 -15 370.129 104.106   1
   1   7 -15 149.048 102.033   1
  -1   7  14 530.683 138.733   1
   1  -7 -14 1237.09 206.454   1
  -1   7  14 820.113 205.609   1
   1  -7 -14 554.898 148.545   1
  -1   7  14 750.974 173.195   1
   1   7 -14 696.145 162.402   1
  -1  -7  14 536.789 184.083   1
   1  -7 -14 614.096 122.549   1
   1   7 -14 779.700 131.918   1
  -1  -7  14 703.992 124.563   1
  -1   7  13 740.346 201.973   1
  -1   7  13 480.681 117.299   1
   1  -7 -13 545.839 184.476   1
  -1  -7  13 661.173 122.692   1
   1  -7 -13 455.930 117.124   1
   1   7 -13 502.747 113.845   1
   1   7 -13 671.314 155.043   1
  -1   7  13 1015.42 172.815   1
  -1  -7  13 448.822 175.481   1
   1  -7 -13 344.965 132.433   1
   1  -7 -12 143.141 91.9907   1
   1  -7 -12 138.667 145.840   1
  -1   7  12 156.767 91.5743   1
  -1   7  12-41.2767 146.568   1
   1   7 -12 294.540 104.996   1
  -1  -7  12 69.0088 92.3570   1
  -1  -7  12 183.668 145.593   1
   1  -7 -12 12.2955 110.561   1
   1   7 -12 190.519 129.760   1
  -1   7  12 191.346 128.439   1
  -1  -7  12 148.673 77.0278   1
   1  -7 -11 13855.5 1093.10   1
  -1   7  11 14939.0 1102.20   1
  -1   7  11 13941.2 1144.86   1
   1  -7 -11 13944.1 1140.91   1
   1   7 -11 15434.1 1100.96   1
   1   7 -11 14212.2 1097.62   1
  -1  -7  11 14462.1 1095.91   1
  -1   7  11 13991.6 1109.39   1
  -1  -7  11 15106.4 1126.63   1
   1  -7 -11 15441.7 1101.85   1
   1   7 -11 14841.1 1114.54   1
  -1  -7  11 13250.7 1082.74   1
   1   7 -10 3013.34 273.355   1
   1  -7 -10 2636.97 256.632   1
   1  -7 -10 2600.34 307.355   1
  -1   7  10 2557.06 261.373   1
  -1   7  10 2224.80 300.588   1
   1   7 -10 2630.81 257.638   1
  -1  -7  10 3149.67 264.506   1
   1  -7 -10 2296.97 253.029   1
  -1   7  10 2190.81 262.488   1
  -1  -7  10 2763.39 292.241   1
   1   7 -10 3182.92 287.809   1
  -1  -7  10 2898.89 254.789   1
   1  -7  -9 7534.74 596.798   1
  -1   7   9 7211.80 646.770   1
   1   7  -9 6998.79 601.870   1
  -1   7   9 7610.81 603.616   1
  -1  -7   9 8120.98 599.997   1
  -1   7   9 7062.32 600.154   1
   1   7  -9 7705.84 612.445   1
   1  -7  -9 7387.06 591.061   1
  -1  -7   9 7479.66 618.408   1
  -1  -7   9 7244.81 591.674   1
   1  -7  -8 3643.71 362.972   1
   1  -7  -8 3886.73 321.488   1
  -1   7   8 3487.34 319.652   1
   1   7  -8 3166.12 327.344   1
  -1   7   8 3767.45 374.601   1
  -1  -7   8 3349.24 312.900   1
   1   7  -8 3392.04 318.308   1
   1  -7  -8 3411.99 305.573   1
  -1  -7   8 3962.63 323.224   1
  -1  -7   7 4664.87 384.953   1
   1   7  -7 4561.37 384.784   1
   1  -7  -7 3928.46 416.541   1
   1   7  -7 4257.09 401.132   1
   1  -7  -7 4722.42 384.852   1
  -1   7   7 4515.00 392.368   1
  -1  -7   7 4461.95 391.039   1
  -1   7   6 3520.48 371.723   1
   1  -7  -6 3987.43 339.986   1
  -1   7   6 3842.25 341.580   1
   1   7  -6 3721.20 356.410   1
   1  -7  -6 3522.06 367.698   1
   1   7  -6 3899.03 335.009   1
  -1  -7   6 3777.36 325.538   1
  -1   7   6 3696.33 318.147   1
  -1  -7   6 4176.70 347.718   1
  -1  -7   5 254.077 115.067   1
   1   7  -5 243.624 122.631   1
   1  -7  -5 353.313 136.574   1
  -1   7   5 347.121 96.7766   1
   1  -7  -5 376.122 89.8446   1
  -1   7   5 241.586 138.358   1
   1   7  -5 269.462 88.7038   1
   1   7  -5 380.565 99.2259   1
  -1  -7   5 293.274 78.1818   1
  -1   7   5 455.980 78.8904   1
   1  -7  -5 410.673 67.9063   1
  -1   7   4 16951.5 1323.47   1
   1  -7  -4 18231.3 1325.31   1
   1  -7  -4 17909.9 1289.32   1
   1   7  -4 18928.0 1313.17   1
   1   7  -4 18443.3 1285.46   1
  -1  -7   4 16936.0 1285.40   1
  -1  -7   4 14786.7 1252.76   1
  -1   7   4 17472.0 1258.80   1
   1   7  -4 17447.6 1272.29   1
  -1  -7   4 18041.8 1301.31   1
  -1   7   3 195.367 142.349   1
   1  -7  -3 152.658 86.6913   1
   1  -7  -3 334.657 131.649   1
   1   7  -3 129.872 113.338   1
  -1  -7   3 273.230 108.401   1
   1   7  -3 181.669 75.8909   1
  -1  -7   3 226.191 79.8139   1
   1  -7  -3 76.0730 71.3394   1
   1   7  -3 219.774 80.3636   1
  -1   7   3 182.653 55.3498   1
  -1  -7   3 337.493 57.5846   1
  -1   7   3 166.238 41.9998   1
   1  -7  -2 1764.72 222.112   1
  -1   7   2 1616.26 223.448   1
   1   7  -2 1766.27 225.172   1
   1  -7  -2 1999.12 199.141   1
   1   7  -2 2132.02 189.572   1
   1  -7  -2 1733.12 184.346   1
  -1  -7   2 2005.46 192.124   1
   1   7  -2 1906.33 173.859   1
  -1  -7   2 1651.32 151.545   1
  -1  -7   2 1834.53 216.288   1
   1  -7  -1 336.488 106.355   1
  -1  -7   1 349.190 116.328   1
  -1   7   1 505.216 129.256   1
   1   7  -1 244.171 119.000   1
   1  -7  -1 405.867 137.832   1
  -1  -7   1 352.041 81.7753   1
   1   7  -1 315.711 76.6205   1
   1  -7  -1 191.755 78.9540   1
   1   7  -1 292.779 66.8844   1
  -1  -7   1 194.891 46.3225   1
   1   7   0 1491.42 194.554   1
  -1   7   0 1249.09 179.806   1
   1  -7   0 1213.29 155.583   1
  -1  -7   0 1359.33 190.251   1
   1  -7   0 1147.99 180.318   1
   1   7   0 1399.86 116.712   1
   1   7   0 1186.74 118.547   1
  -1  -7   0 1244.77 143.429   1
   1  -7   0 1135.82 146.870   1
  -1  -7  -1 2266.09 232.856   1
  -1  -7  -1 1847.67 197.310   1
   1   7   1 1982.14 231.178   1
  -1   7  -1 1946.96 227.362   1
   1  -7   1 1797.68 220.755   1
  -1  -7  -1 1552.85 185.371   1
   1  -7   1 1552.18 184.499   1
   1   7   1 1933.88 159.260   1
   1   7   1 1865.80 157.991   1
   1  -7   2 9670.89 764.637   1
  -1  -7  -2 10047.0 781.964   1
  -1   7  -2 9376.88 766.694   1
   1   7   2 10002.4 784.847   1
  -1  -7  -2 8516.97 746.839   1
  -1  -7  -2 9549.60 741.017   1
  -1   7  -2 9252.21 741.412   1
   1   7   2 9519.28 716.796   1
   1   7   2 10101.4 712.974   1
   1  -7   3 314.366 114.316   1
  -1  -7  -3 437.644 95.8142   1
  -1  -7  -3 316.117 116.801   1
   1   7   3 473.771 148.189   1
  -1   7  -3 581.245 135.087   1
  -1  -7  -3 266.973 88.1914   1
  -1   7  -3 516.490 99.1778   1
   1  -7   3 477.345 97.3258   1
  -1   7  -3 541.334 63.9650   1
   1   7   3 416.103 75.8802   1
   1  -7   3 185.559 52.5912   1
   1   7   3 379.013 65.2077   1
  -1  -7  -4 1565.97 173.338   1
  -1   7  -4 1748.37 199.861   1
  -1  -7  -4 1558.79 219.101   1
   1   7   4 1803.09 231.586   1
   1  -7   4 1458.79 188.466   1
  -1  -7  -4 1805.69 175.430   1
  -1   7  -4 1757.15 176.628   1
   1  -7   4 1429.11 170.207   1
   1  -7   4 1577.65 145.355   1
  -1   7  -4 1254.62 142.562   1
   1   7   4 1535.70 156.370   1
   1   7   4 1591.05 142.767   1
  -1   7  -5 4486.34 384.813   1
  -1  -7  -5 4052.00 401.922   1
  -1  -7  -5 3964.61 366.556   1
   1   7   5 3929.23 404.205   1
   1  -7   5 4644.86 387.254   1
   1  -7   5 4528.42 352.536   1
   1   7   5 4587.19 357.077   1
  -1   7  -5 4109.28 345.502   1
   1  -7   5 4503.06 370.572   1
  -1  -7  -6 2821.45 286.863   1
   1  -7   6 2351.28 247.896   1
  -1   7  -6 2565.87 256.736   1
  -1  -7  -6 2311.59 234.620   1
   1   7   6 2327.74 241.745   1
  -1   7  -6 2827.71 229.823   1
   1  -7   6 2637.28 236.373   1
  -1  -7  -6 2570.30 226.537   1
  -1   7  -6 2557.30 242.137   1
   1  -7   6 2373.30 238.982   1
  -1   7  -7 34.9391 96.5656   1
  -1  -7  -7 140.379 129.168   1
   1   7   7 133.579 89.7868   1
   1  -7   7 98.3342 91.6271   1
  -1  -7  -7 112.235 82.3772   1
   1   7   7 147.838 139.710   1
   1  -7   7 201.414 89.8674   1
  -1   7  -7 282.760 91.5249   1
  -1  -7  -7 39.0653 69.2070   1
   1   7   7 75.4309 91.6711   1
   1  -7   7 58.3945 93.8416   1
   1   7   8 2225.14 278.064   1
  -1  -7  -8 2166.47 222.210   1
  -1   7  -8 2576.74 241.062   1
   1   7   8 2185.72 228.998   1
   1  -7   8 2316.94 224.454   1
  -1   7  -8 2275.14 226.580   1
   1   7   8 2470.28 236.538   1
  -1  -7  -8 2400.50 223.014   1
   1  -7   8 2042.21 226.477   1
   1   7   9 6503.38 530.310   1
  -1   7  -9 6043.81 528.396   1
  -1  -7  -9 6471.45 572.462   1
   1   7   9 6709.71 578.745   1
  -1  -7  -9 6427.75 523.721   1
  -1   7  -9 6939.02 531.385   1
   1  -7   9 6374.98 527.015   1
  -1  -7  -9 6673.30 525.443   1
   1  -7   9 6690.50 542.956   1
   1   7   9 6640.43 536.185   1
  -1   7  -9 6149.91 521.850   1
   1  -7   9 6402.48 522.949   1
   1   7  10 1708.60 177.389   1
  -1  -7 -10 1334.20 217.268   1
   1   7  10 2104.72 247.985   1
  -1  -7 -10 1386.09 166.134   1
   1  -7  10 1327.26 162.500   1
  -1   7 -10 1381.08 166.872   1
  -1   7 -10 1335.71 174.420   1
   1   7  10 1334.69 181.405   1
  -1  -7 -10 1562.54 174.898   1
   1  -7  10 1712.43 205.764   1
   1  -7  10 679.247 141.385   1
  -1  -7 -11 3091.43 328.151   1
  -1  -7 -11 3347.31 279.429   1
   1   7  11 2917.21 282.462   1
   1   7  11 3073.20 340.450   1
   1  -7  11 2948.21 278.871   1
  -1   7 -11 2922.54 280.895   1
   1   7  11 3217.63 309.531   1
  -1   7 -11 3129.29 299.758   1
  -1  -7 -11 3271.12 291.809   1
   1  -7  11 2126.76 298.565   1
   1  -7  11 2641.92 263.200   1
   1   7  12 6566.18 552.932   1
  -1  -7 -12 6836.88 549.068   1
  -1  -7 -12 6177.34 590.625   1
   1   7  12 6370.44 600.218   1
   1   7  12 6512.65 573.773   1
   1  -7  12 5823.91 577.586   1
  -1  -7 -12 6753.26 563.160   1
  -1   7 -12 6711.27 567.231   1
  -1   7 -12 7348.31 561.853   1
   1  -7  12 7517.51 559.384   1
  -1  -7 -13 1735.52 182.302   1
   1   7  13 1371.34 242.008   1
  -1  -7 -13 980.442 222.137   1
   1   7  13 1603.26 185.763   1
  -1   7 -13 1514.70 169.848   1
   1  -7  13 1511.65 182.665   1
  -1   7 -13 1333.73 176.758   1
   1   7  13 1686.58 227.077   1
   1  -7  13 1333.82 237.347   1
  -1   7 -13 1648.82 210.711   1
  -1  -7 -13 1297.96 195.955   1
  -1   7 -14 1411.17 167.683   1
   1   7  14 1763.17 198.983   1
   1   7  14 1929.15 269.919   1
  -1  -7 -14 1860.32 190.876   1
  -1  -7 -14 1367.82 240.482   1
   1  -7  14 1706.43 194.712   1
  -1   7 -14 1776.21 201.339   1
  -1   7 -14 1550.87 226.926   1
   1  -7  14 1884.94 254.305   1
   1   7  14 1948.23 250.059   1
  -1  -7 -14 1887.29 216.637   1
   1  -7  14 1439.50 160.826   1
   1   7  15 266.424 170.293   1
   1   7  15 138.414 103.147   1
  -1  -7 -15 520.256 177.034   1
  -1   7 -15 122.374 78.9386   1
  -1   7 -15 275.426 106.563   1
  -1  -7 -15 315.147 100.988   1
   1   7  15 386.324 160.636   1
  -1   7 -15 113.434 134.540   1
   1  -7  15 162.057 169.664   1
  -1  -7 -15 215.384 131.230   1
   1  -7  15 94.5643 63.6303   1
   1   7  16 4215.55 352.285   1
  -1   7 -16 3183.76 300.850   1
   1   7  16 4092.27 416.814   1
  -1  -7 -16 4326.21 339.665   1
   1   7  16 4376.30 403.774   1
   1  -7  16 3024.87 379.083   1
  -1   7 -16 3705.45 382.510   1
  -1  -7 -16 4358.10 380.959   1
   1  -7  16 3567.31 295.098   1
  -1   7 -17 876.506 103.515   1
   1   7  17 870.160 148.108   1
  -1  -7 -17 1003.81 139.612   1
   1  -7  17 1388.48 168.395   1
  -1  -7 -17 858.836 195.137   1
   1  -7  17 818.919 199.395   1
   1   7  17 1218.32 227.498   1
  -1   7 -17 687.006 188.628   1
   1  -7  17 864.300 92.8024   1
   1   7  18 3623.64 321.576   1
  -1  -7 -18 3160.35 376.189   1
   1   7  18 3590.13 377.525   1
   1  -7  18 3229.80 389.005   1
  -1   7 -18 2521.01 337.184   1
  -1  -7 -18 3182.97 347.759   1
  -1  -7 -18 3546.62 305.508   1
   1  -7  18 2849.21 307.228   1
   1   7  19 55.0455 107.927   1
  -1  -7 -19 89.3328 148.518   1
  -1   7 -19 19.8231 142.565   1
   1   7  19 91.0375 181.641   1
   1  -7  19 50.1798 200.231   1
  -1   7 -19 67.2761 98.8967   1
  -1  -7 -19 70.4528 90.9891   1
   1  -7  19 39.6131 93.6325   1
   1   7  20 147.976 198.749   1
  -1  -7 -20 227.074 171.338   1
   1  -7  20 578.807 227.120   1
  -1   7 -20 309.884 170.962   1
  -1   7 -20 369.561 121.121   1
   1  -7  20 495.244 131.467   1
  -1  -7 -20 399.334 108.309   1
  -1  -7 -21 254.038 178.142   1
   1   7  21 327.342 208.122   1
  -1  -7 -21 322.839 187.171   1
   1   7  21 198.393 189.851   1
   1  -7  21 273.420 117.197   1
  -1   7 -21 461.689 122.245   1
   1   7  22 769.466 161.520   1
  -1  -7 -22 446.568 204.188   1
   1   7  22 1077.64 242.920   1
  -1   7 -22 865.870 217.030   1
  -1  -7 -22 1126.32 232.985   1
   1   7  22 414.232 222.457   1
   1  -7  22 785.533 144.665   1
  -1   7 -22 569.682 139.141   1
   1   7  23 52.2332 186.921   1
  -1  -7 -23 214.910 179.764   1
   1   7  23 484.417 141.800   1
  -1   7 -23 342.781 184.276   1
   1   7  23 403.927 221.469   1
   1  -7  23 385.771 251.728   1
  -1  -7 -23 387.464 173.813   1
  -1  -7 -23 220.387 110.804   1
  -1   7 -23 552.829 141.605   1
   1  -7  23 426.430 125.277   1
   1   7  24 239.346 217.786   1
  -1  -7 -24 241.912 178.454   1
   1   7  24 340.446 140.209   1
   1  -7  24 276.725 243.016   1
   1   7  24 223.843 222.581   1
  -1   7 -24 47.1438 178.649   1
  -1  -7 -24 44.3170 170.211   1
   1  -7  24 343.605 125.061   1
  -1  -7 -24 263.300 121.048   1
  -1   7 -24 132.821 116.895   1
  -1   8  23 190.786 229.385   1
  -1   8  23 261.056 143.030   1
   1  -8 -23 227.921 188.106   1
  -1   8  23 165.919 178.381   1
  -1  -8  23 535.407 265.630   1
   1  -8 -23 236.064 187.504   1
   1   8 -23 267.207 206.752   1
  -1  -8  23 359.618 130.260   1
   1   8 -23 182.002 116.559   1
   1  -8 -23 188.645 117.399   1
  -1   8  22-32.0815 104.918   1
  -1   8  22 26.8266 202.452   1
   1  -8 -22 274.996 186.175   1
   1   8 -22-14.9751 118.876   1
  -1  -8  22 58.5971 106.934   1
   1  -8 -22 13.4433 105.462   1
   1  -8 -22 269.958 195.278   1
  -1   8  22 212.692 156.126   1
   1   8 -22 282.144 194.165   1
  -1   8  21 26.4318 183.206   1
   1   8 -21 91.3513 58.4931   1
   1  -8 -21 98.6047 192.202   1
  -1   8  21 31.5337 128.301   1
   1   8 -21 220.604 126.942   1
  -1  -8  21 287.931 129.774   1
   1  -8 -21 200.372 116.511   1
  -1  -8  21-165.446 236.397   1
   1  -8 -21 60.1386 171.964   1
  -1  -8  21 108.067 45.7695   1
   1   8 -20 290.572 83.1385   1
   1  -8 -20 413.311 194.758   1
  -1   8  20 390.569 224.879   1
  -1   8  20 401.804 147.532   1
   1   8 -20 203.419 113.802   1
  -1  -8  20-14.2504 99.4144   1
   1  -8 -20 420.743 122.725   1
   1   8 -20 263.311 177.971   1
  -1  -8  20 370.465 239.718   1
  -1   8  20 463.295 200.945   1
  -1  -8  20 163.332 61.7149   1
  -1   8  19 1033.61 165.665   1
   1  -8 -19 623.841 202.242   1
   1   8 -19 695.792 113.040   1
  -1   8  19 307.806 202.394   1
   1   8 -19 929.211 152.283   1
  -1  -8  19 669.813 140.487   1
  -1   8  19 880.899 241.808   1
   1  -8 -19 907.209 188.800   1
   1   8 -19 168.963 178.681   1
  -1  -8  19 582.107 234.133   1
  -1  -8  19 580.824 90.2453   1
  -1   8  18 2291.29 318.917   1
   1   8 -18 1466.14 200.794   1
   1  -8 -18 2908.41 333.072   1
   1   8 -18 1625.24 276.379   1
  -1  -8  18 2003.78 320.016   1
   1  -8 -18 2688.42 282.133   1
  -1   8  18 2386.92 303.121   1
  -1  -8  18 2358.42 244.715   1
   1   8 -18 2366.53 247.564   1
   1  -8 -17 163.060 178.617   1
  -1   8  17 271.928 213.347   1
   1  -8 -17 225.826 106.790   1
  -1  -8  17 174.985 112.042   1
   1   8 -17 305.953 122.982   1
  -1   8  17 104.759 171.656   1
  -1  -8  17 69.0081 184.091   1
   1  -8 -17 168.511 139.088   1
   1   8 -17 97.4689 156.194   1
  -1   8  16 243.206 208.613   1
   1  -8 -16 298.549 181.358   1
   1  -8 -16 122.408 97.6332   1
   1   8 -16 317.248 122.168   1
  -1  -8  16 105.757 105.976   1
   1  -8 -16 111.857 144.745   1
  -1   8  16 59.4101 136.418   1
   1   8 -16 74.5845 157.617   1
  -1  -8  16-21.7998 182.227   1
  -1  -8  16 99.6916 79.4725   1
   1  -8 -15 994.192 226.579   1
   1   8 -15 1203.81 156.367   1
  -1   8  15 698.999 152.386   1
   1  -8 -15 885.697 152.330   1
  -1  -8  15 1396.67 167.832   1
   1  -8 -15 889.896 174.522   1
  -1   8  15 1341.79 211.820   1
  -1  -8  15 842.664 228.495   1
   1   8 -15 727.616 172.737   1
  -1  -8  15 878.449 136.000   1
   1  -8 -14 2755.64 254.347   1
  -1   8  14 2390.08 258.135   1
   1   8 -14 2263.49 239.039   1
  -1  -8  14 2749.89 261.157   1
  -1   8  14 2440.93 294.641   1
  -1  -8  14 2654.68 312.726   1
   1  -8 -14 2798.44 277.576   1
  -1  -8  14 2240.76 232.816   1
  -1   8  13 136.375 108.146   1
   1   8 -13 216.025 114.365   1
   1  -8 -13 157.401 99.5304   1
   1   8 -13 63.4701 128.608   1
  -1   8  13 227.471 136.821   1
   1  -8 -13 132.296 114.507   1
  -1  -8  13 36.0055 152.297   1
  -1  -8  13 221.035 92.2181   1
  -1   8  12 3722.10 347.833   1
   1  -8 -12 3257.07 331.589   1
  -1   8  12 4258.69 416.148   1
   1   8 -12 4107.47 348.998   1
   1   8 -12 3958.49 343.406   1
  -1  -8  12 3853.71 375.429   1
  -1   8  12 4085.98 369.315   1
   1   8 -12 3648.70 365.560   1
   1  -8 -12 3816.82 351.525   1
  -1  -8  12 3475.01 329.300   1
  -1   8  11 701.500 200.304   1
  -1   8  11 686.610 137.617   1
   1  -8 -11 800.013 187.524   1
   1   8 -11 447.552 135.356   1
   1  -8 -11 401.052 110.373   1
  -1  -8  11 595.876 120.815   1
   1   8 -11 567.299 122.293   1
  -1  -8  11 758.502 181.642   1
  -1   8  11 442.884 152.322   1
   1  -8 -11 878.022 136.803   1
   1   8 -11 625.399 150.519   1
  -1  -8  11 759.459 129.199   1
  -1   8  10 133.412 104.789   1
   1   8 -10 204.889 117.234   1
   1  -8 -10 82.4815 88.5926   1
  -1   8  10 172.138 179.717   1
  -1  -8  10 71.8463 85.1166   1
   1   8 -10 24.1712 92.0491   1
   1   8 -10 77.9907 113.272   1
  -1  -8  10 219.830 131.522   1
  -1   8  10 227.767 128.370   1
   1  -8 -10 20.1929 88.9577   1
  -1  -8  10 90.6257 96.8121   1
  -1   8   9 2523.39 302.406   1
   1  -8  -9 2356.48 248.745   1
  -1   8   9 2622.61 256.608   1
   1   8  -9 2274.34 259.568   1
   1  -8  -9 2837.06 303.474   1
  -1  -8   9 2405.54 245.307   1
  -1  -8   9 2916.99 265.633   1
   1   8  -9 2221.44 254.991   1
   1  -8  -9 2213.72 232.396   1
  -1   8   9 2617.31 253.326   1
  -1  -8   9 2499.61 251.674   1
   1  -8  -8 10728.7 881.072   1
   1  -8  -8 10802.3 835.694   1
  -1   8   8 10286.1 839.115   1
   1   8  -8 10183.5 850.960   1
   1   8  -8 10717.9 833.319   1
  -1  -8   8 11375.5 836.665   1
  -1   8   8 10674.5 827.488   1
   1   8  -8 10576.2 835.102   1
   1  -8  -8 10687.0 815.531   1
  -1  -8   8 10531.5 838.415   1
   1   8  -7 39560.1 2843.96   1
   1   8  -7 39289.3 2864.21   1
   1  -8  -7 38307.5 2843.91   1
   1  -8  -7 36817.6 2881.05   1
  -1   8   7 39845.9 2851.12   1
  -1   8   7 37287.0 2887.13   1
  -1  -8   7 38203.8 2850.03   1
  -1   8   6 37963.6 2721.66   1
   1  -8  -6 36818.6 2752.79   1
  -1   8   6 38387.2 2761.95   1
   1   8  -6 38208.2 2737.90   1
   1  -8  -6 37198.2 2715.31   1
   1   8  -6 37585.9 2713.60   1
  -1  -8   6 34744.7 2688.80   1
  -1   8   6 36127.1 2693.67   1
  -1  -8   6 37593.7 2725.06   1
   1  -8  -5 4326.22 410.585   1
   1  -8  -5 4145.45 365.375   1
   1   8  -5 3940.40 389.861   1
  -1   8   5 4510.07 416.036   1
  -1  -8   5 4516.10 368.206   1
   1   8  -5 4128.13 359.418   1
  -1   8   5 4133.83 338.030   1
  -1  -8   5 3841.58 332.347   1
   1   8  -5 4149.21 352.485   1
  -1  -8   5 3930.71 377.116   1
  -1   8   4 1540.37 227.041   1
   1  -8  -4 1364.12 172.205   1
   1   8  -4 1379.74 205.793   1
   1  -8  -4 1147.93 202.783   1
  -1  -8   4 1168.05 186.303   1
   1   8  -4 1325.31 166.529   1
  -1  -8   4 1228.33 158.739   1
   1  -8  -4 1616.46 176.039   1
  -1  -8   4 1294.44 132.422   1
  -1   8   4 1627.77 141.885   1
   1   8  -4 1400.26 161.271   1
  -1   8   4 1355.33 123.159   1
  -1  -8   3 699.888 147.701   1
   1   8  -3 715.295 166.091   1
   1  -8  -3 479.351 159.307   1
  -1   8   3 679.934 169.609   1
   1  -8  -3 566.574 124.722   1
   1   8  -3 888.840 131.271   1
  -1  -8   3 839.050 128.455   1
   1  -8  -3 504.238 112.766   1
   1   8  -3 741.763 115.947   1
  -1   8   3 670.632 87.2913   1
  -1   8   3 710.282 77.5165   1
  -1  -8   3 869.801 87.4483   1
  -1   8   2 250.044 138.167   1
   1   8  -2 136.197 133.497   1
   1  -8  -2 313.849 104.693   1
  -1  -8   2 76.5742 112.143   1
   1  -8  -2 328.994 142.971   1
   1   8  -2 264.688 90.4386   1
   1  -8  -2 407.638 93.4300   1
  -1  -8   2 271.191 97.6355   1
   1   8  -2 300.155 80.1855   1
  -1  -8   2 318.590 56.7027   1
  -1   8   1 69.8026 138.423   1
   1  -8  -1-12.6764 88.4615   1
   1   8  -1 34.8357 122.470   1
   1  -8  -1 151.724 118.537   1
  -1  -8   1 79.0570 116.120   1
   1   8  -1 32.2245 64.7595   1
   1   8  -1 20.7872 78.4325   1
   1  -8  -1-64.6392 82.8841   1
  -1  -8   1 32.1639 73.6636   1
  -1   8   0 136.295 136.874   1
   1  -8   0 12.8059 101.160   1
  -1  -8   0 37.8256 82.6194   1
   1   8   0-17.7716 130.653   1
  -1  -8   0 293.322 127.078   1
   1  -8   0 180.485 138.542   1
   1   8   0 72.3322 49.8152   1
   1   8   0 113.464 58.5945   1
   1  -8   0 76.1852 69.4976   1
  -1  -8   0 85.1218 81.5662   1
  -1   8  -1 83.0642 126.158   1
   1   8   1 18.1642 130.577   1
  -1  -8  -1-74.5706 97.3978   1
   1  -8   1-13.0085 95.5255   1
   1  -8   1 111.617 122.651   1
  -1  -8  -1 267.622 140.343   1
   1  -8   1-32.8831 76.4777   1
  -1  -8  -1-31.6850 77.5578   1
   1   8   1-8.70606 49.2625   1
   1   8   1 4.25764 53.0127   1
  -1  -8  -2 68.6028 132.140   1
   1   8   2 148.408 144.687   1
  -1  -8  -2 172.067 94.8404   1
   1  -8   2 108.569 123.252   1
  -1   8  -2 80.9381 116.613   1
  -1   8  -2 85.4613 80.4197   1
  -1  -8  -2 73.2080 84.7577   1
   1  -8   2 44.1587 71.2559   1
   1   8   2 147.718 60.5931   1
   1   8   2 109.420 55.0181   1
  -1  -8  -3 1005.82 157.119   1
   1  -8   3 1606.14 195.646   1
  -1   8  -3 1512.40 203.705   1
   1   8   3 1283.41 213.912   1
  -1  -8  -3 1074.37 204.605   1
  -1   8  -3 1491.07 165.242   1
  -1  -8  -3 1104.73 150.481   1
   1   8   3 1316.35 135.574   1
   1   8   3 1273.84 123.161   1
  -1   8  -4 1913.37 240.773   1
   1  -8   4 2019.74 232.301   1
  -1  -8  -4 1331.30 190.729   1
  -1  -8  -4 2055.05 248.947   1
   1   8   4 1734.03 258.158   1
  -1   8  -4 1671.52 160.611   1
   1  -8   4 2151.87 162.211   1
   1   8   4 1762.38 176.051   1
  -1  -8  -4 1753.34 192.178   1
  -1   8  -4 1695.03 193.618   1
   1  -8   4 2065.18 208.501   1
  -1   8  -5 2820.83 298.345   1
   1   8   5 2448.92 315.286   1
  -1  -8  -5 2392.66 266.626   1
  -1  -8  -5 2615.26 301.711   1
   1  -8   5 2563.02 288.744   1
   1  -8   5 3100.66 274.523   1
  -1   8  -5 3158.94 274.887   1
  -1  -8  -5 2804.53 262.308   1
  -1   8  -5 2721.95 235.837   1
   1  -8   5 2832.61 237.889   1
  -1  -8  -6 8393.93 702.543   1
  -1  -8  -6 8906.27 668.806   1
  -1   8  -6 8261.24 684.336   1
   1   8   6 7436.68 701.977   1
   1  -8   6 9869.30 673.903   1
   1  -8   6 7913.60 641.488   1
  -1   8  -6 7403.42 634.803   1
   1  -8   6 8605.89 678.703   1
  -1   8  -7 13287.3 994.652   1
  -1  -8  -7 11689.0 1011.94   1
  -1  -8  -7 12782.2 977.010   1
   1   8   7 12533.6 980.754   1
  -1   8  -7 12735.7 977.769   1
   1  -8   7 13777.0 981.701   1
  -1  -8  -7 12937.4 957.209   1
   1   8   7 11425.8 963.464   1
   1  -8   7 12908.9 969.275   1
   1  -8   7 12382.8 984.381   1
  -1   8  -8 2768.77 291.930   1
   1   8   8 3016.89 333.764   1
  -1  -8  -8 2564.22 269.902   1
  -1  -8  -8 2864.68 321.638   1
   1   8   8 2637.01 275.368   1
   1  -8   8 2857.01 272.901   1
  -1   8  -8 2846.59 275.874   1
   1   8   8 2981.10 277.965   1
  -1  -8  -8 3080.00 261.279   1
   1  -8   8 3196.94 285.418   1
   1   8   9 210.848 177.573   1
   1  -8   9 460.292 117.542   1
   1   8   9 320.716 116.227   1
  -1  -8  -9 353.876 106.312   1
  -1   8  -9 233.214 113.524   1
  -1   8  -9 298.214 101.314   1
   1  -8   9 429.022 113.602   1
   1   8   9 394.381 128.472   1
   1  -8   9 249.476 133.904   1
  -1   8  -9 240.068 88.5196   1
  -1  -8  -9 349.291 102.164   1
  -1  -8 -10 61.1861 145.561   1
  -1  -8 -10 22.9878 82.6453   1
   1   8  10 52.1740 96.4618   1
  -1   8 -10 12.4369 104.368   1
   1   8  10-150.329 163.096   1
  -1   8 -10-24.3339 86.8466   1
   1  -8  10 167.590 90.9231   1
  -1  -8 -10 32.0566 93.8681   1
   1  -8  10 13.9152 118.618   1
   1   8  10 13.0304 113.903   1
  -1   8 -10-88.5694 77.2665   1
   1  -8  10 11.0739 88.8921   1
  -1   8 -11 864.555 148.547   1
  -1  -8 -11 793.401 135.552   1
   1   8  11 885.540 151.299   1
   1   8  11 854.671 215.397   1
  -1  -8 -11 831.233 194.806   1
   1  -8  11 890.681 139.956   1
  -1   8 -11 1062.68 146.514   1
   1   8  11 792.515 161.904   1
  -1  -8 -11 801.600 145.926   1
  -1   8 -11 1165.56 167.480   1
   1  -8  11 916.006 174.634   1
   1  -8  11 1036.74 140.549   1
   1   8  12 387.418 112.824   1
   1   8  12 89.7488 172.359   1
  -1   8 -12 225.191 109.874   1
  -1  -8 -12 138.650 102.454   1
  -1   8 -12 125.846 105.320   1
  -1  -8 -12 325.595 125.707   1
  -1   8 -12 330.189 129.460   1
   1   8  12 274.985 140.980   1
   1  -8  12 530.275 164.422   1
   1  -8  12 166.702 93.7898   1
  -1  -8 -13 354.308 113.342   1
   1   8  13 661.465 138.195   1
  -1   8 -13 506.192 121.169   1
   1   8  13 674.854 166.534   1
  -1   8 -13 328.354 140.259   1
  -1  -8 -13 725.578 144.314   1
   1  -8  13 339.351 161.871   1
   1  -8  13 519.059 112.234   1
  -1  -8 -14 131.430 159.181   1
   1   8  14 164.259 108.118   1
  -1  -8 -14 312.037 103.181   1
   1   8  14 211.584 142.150   1
  -1  -8 -14 158.409 115.019   1
   1  -8  14 249.563 180.211   1
  -1   8 -14 30.5932 127.691   1
   1  -8  14 158.650 87.1644   1
   1   8  15 909.006 156.834   1
  -1  -8 -15 1024.49 215.943   1
  -1   8 -15 716.838 181.949   1
   1   8  15 1051.53 198.500   1
   1  -8  15 449.513 191.015   1
  -1  -8 -15 1211.06 190.563   1
  -1  -8 -15 1081.50 151.270   1
   1  -8  15 736.910 144.952   1
   1   8  16 1294.32 258.837   1
   1   8  16 1339.67 181.646   1
  -1   8 -16 1005.42 147.712   1
  -1  -8 -16 1131.32 232.754   1
   1  -8  16 1534.82 182.531   1
  -1  -8 -16 1527.82 169.323   1
  -1   8 -16 1368.39 188.243   1
  -1   8 -16 759.856 194.278   1
   1  -8  16 1455.85 253.867   1
  -1  -8 -16 1533.83 208.535   1
   1   8  16 1114.61 223.990   1
  -1   8 -17 659.723 111.549   1
   1   8  17 1021.48 235.524   1
  -1  -8 -17 850.454 208.252   1
   1   8  17 911.607 151.679   1
  -1  -8 -17 1070.62 148.420   1
  -1   8 -17 587.242 140.724   1
   1  -8  17 910.437 151.235   1
  -1   8 -17 891.277 193.907   1
   1  -8  17 828.849 220.598   1
  -1  -8 -17 1000.54 183.778   1
   1   8  17 1240.28 221.537   1
   1  -8  17 624.402 104.627   1
   1   8  18 2896.29 350.022   1
  -1   8 -18 2446.78 219.550   1
  -1  -8 -18 2264.31 317.299   1
  -1  -8 -18 2810.65 259.942   1
  -1   8 -18 2689.10 271.652   1
   1  -8  18 2315.69 255.595   1
  -1   8 -18 2485.08 300.227   1
   1   8  18 2842.78 335.404   1
  -1  -8 -18 2769.49 306.145   1
   1  -8  18 2686.95 343.703   1
   1  -8  18 2282.77 206.175   1
  -1  -8 -19 734.394 209.665   1
  -1   8 -19 842.253 98.2330   1
   1   8  19 1057.23 236.262   1
   1  -8  19 1085.97 155.589   1
  -1   8 -19 792.889 160.199   1
  -1   8 -19 879.571 207.209   1
   1   8  19 946.188 226.044   1
   1  -8  19 1120.34 265.612   1
   1  -8  19 862.608 88.5607   1
   1   8  20-26.2685 183.351   1
  -1  -8 -20 288.833 181.663   1
   1   8  20 137.136 127.949   1
  -1   8 -20 104.045 145.277   1
  -1  -8 -20 77.5932 168.789   1
   1  -8  20 425.957 231.598   1
  -1   8 -20-58.3571 125.091   1
   1  -8  20 28.3990 110.712   1
   1   8  21 80.2858 203.306   1
  -1  -8 -21 97.6635 180.619   1
   1   8  21 124.218 127.600   1
  -1  -8 -21 80.4388 164.276   1
   1   8  21 151.074 215.784   1
   1  -8  21 100.733 109.421   1
  -1  -8 -21 51.9097 111.318   1
  -1   8 -21 14.8745 113.823   1
   1   8  22 1551.89 208.315   1
   1   8  22 1470.89 289.900   1
  -1  -8 -22 1039.81 245.845   1
  -1  -8 -22 1255.21 233.639   1
   1   8  22 1103.68 265.651   1
  -1   8 -22 849.287 229.774   1
  -1  -8 -22 1406.12 180.664   1
  -1   8 -22 979.822 179.836   1
   1  -8  22 1656.46 198.459   1
   1   8  23 332.085 244.273   1
  -1  -8 -23-50.0794 163.658   1
   1   8  23 112.847 120.089   1
  -1   8 -23 15.3098 110.934   1
  -1  -8 -23-26.2878 101.829   1
   1  -8  23 14.8772 116.665   1
   1   8  23 355.595 241.447   1
   1  -8  23 30.0474 232.622   1
  -1  -8 -23 129.451 178.165   1
  -1   8 -23 161.850 169.841   1
  -1   9  22 197.784 210.708   1
  -1   9  22 222.346 141.737   1
   1   9 -22 137.438 71.7906   1
   1  -9 -22 236.029 184.795   1
  -1  -9  22 274.475 125.104   1
   1   9 -22 204.441 113.722   1
   1  -9 -22 272.669 115.834   1
   1  -9 -22 145.668 180.512   1
  -1   9  22 27.0938 183.545   1
   1   9 -22 191.047 184.105   1
  -1  -9  22 111.626 56.9923   1
   1   9 -21 112.135 84.2433   1
  -1   9  21 234.735 120.672   1
  -1   9  21 111.515 207.628   1
   1  -9 -21 129.435 183.469   1
  -1  -9  21 30.2801 115.864   1
   1   9 -21 15.5933 115.446   1
   1  -9 -21 98.9732 106.831   1
   1  -9 -21 100.440 172.196   1
  -1  -9  21 45.2239 63.1360   1
  -1   9  20 412.802 228.290   1
  -1   9  20 427.029 144.584   1
   1  -9 -20 434.837 202.905   1
   1   9 -20 246.878 101.605   1
   1   9 -20 266.387 189.553   1
  -1  -9  20 426.272 217.440   1
   1  -9 -20 344.049 120.000   1
   1   9 -20 201.835 122.238   1
  -1  -9  20 267.829 134.446   1
  -1   9  19 1597.73 213.711   1
   1  -9 -19 985.040 252.525   1
  -1   9  19 1111.01 282.176   1
  -1  -9  19 1510.37 195.252   1
   1   9 -19 1557.82 208.139   1
   1  -9 -19 1210.04 182.903   1
   1  -9 -19 1314.15 224.892   1
  -1  -9  19 1248.50 265.627   1
  -1   9  19 950.352 252.772   1
   1   9 -19 1625.23 260.775   1
  -1   9  18 587.872 243.349   1
   1  -9 -18 823.022 227.995   1
  -1   9  18 998.713 165.938   1
   1   9 -18 460.117 133.801   1
   1   9 -18 898.358 157.779   1
   1  -9 -18 924.443 156.596   1
  -1  -9  18 806.679 145.241   1
  -1  -9  18 824.911 225.125   1
   1   9 -18 615.818 191.100   1
   1  -9 -18 654.372 166.327   1
  -1   9  18 721.039 214.559   1
  -1  -9  18 665.994 118.875   1
   1  -9 -17 147.700 179.373   1
   1   9 -17 439.553 124.054   1
  -1   9  17 394.205 223.605   1
  -1   9  17 533.529 144.140   1
  -1  -9  17 726.056 141.368   1
   1   9 -17 205.738 123.507   1
   1  -9 -17 292.459 121.475   1
  -1  -9  17 367.647 209.669   1
   1   9 -17 373.720 171.887   1
   1  -9 -17 552.705 166.586   1
  -1   9  17 427.607 182.710   1
  -1  -9  17 336.832 102.229   1
  -1   9  16 1163.23 179.405   1
   1  -9 -16 704.178 225.627   1
   1   9 -16 628.026 155.119   1
  -1   9  16 959.077 242.541   1
   1   9 -16 1195.05 170.434   1
  -1  -9  16 1113.39 168.338   1
  -1  -9  16 1045.82 234.761   1
  -1   9  16 709.346 206.187   1
   1   9 -16 1015.27 206.980   1
   1  -9 -16 756.642 172.973   1
  -1  -9  16 1020.80 143.736   1
   1   9 -15 322.542 126.581   1
  -1   9  15 61.5085 126.792   1
  -1   9  15 483.506 220.942   1
   1  -9 -15 311.857 178.263   1
   1   9 -15 339.784 125.607   1
  -1  -9  15 252.900 122.879   1
   1  -9 -15 297.416 146.678   1
  -1  -9  15-102.302 184.018   1
   1   9 -15 268.736 156.826   1
  -1   9  15 324.467 173.359   1
  -1  -9  15 203.745 107.273   1
   1  -9 -14 1442.26 260.041   1
  -1   9  14 1447.45 277.727   1
   1   9 -14 2034.19 232.997   1
  -1  -9  14 2150.59 222.292   1
   1   9 -14 2019.14 220.171   1
  -1  -9  14 1799.66 266.021   1
  -1   9  14 1450.27 245.312   1
   1  -9 -14 1716.49 221.470   1
   1   9 -14 1866.79 248.651   1
  -1  -9  14 1541.14 201.228   1
  -1   9  13 122.961 181.909   1
   1   9 -13 42.7251 127.592   1
   1  -9 -13 116.468 160.085   1
   1  -9 -13 155.549 101.089   1
   1   9 -13 13.6765 94.8233   1
  -1  -9  13-27.0501 102.166   1
   1  -9 -13-12.9582 109.994   1
  -1   9  13 217.018 146.709   1
  -1  -9  13 17.7437 145.765   1
   1   9 -13 175.876 134.250   1
  -1  -9  13 104.454 106.417   1
   1  -9 -12 2661.72 288.829   1
   1  -9 -12 2707.00 347.218   1
  -1   9  12 2772.51 359.172   1
   1   9 -12 3227.67 315.836   1
  -1  -9  12 3112.45 298.960   1
   1   9 -12 3522.73 307.372   1
  -1   9  12 2506.19 311.689   1
   1   9 -12 3442.48 323.104   1
   1  -9 -12 2760.02 294.724   1
  -1  -9  12 3532.58 341.629   1
  -1  -9  12 3106.01 297.833   1
   1  -9 -11 1033.11 160.541   1
   1   9 -11 1057.16 187.407   1
  -1   9  11 1168.73 171.946   1
  -1  -9  11 1299.84 168.425   1
  -1   9  11 1025.81 181.367   1
  -1  -9  11 1028.72 190.298   1
   1   9 -11 1160.94 188.275   1
   1  -9 -11 1125.35 162.771   1
  -1  -9  11 928.389 166.158   1
  -1   9  10 291.458 120.094   1
   1  -9 -10 129.100 99.2180   1
   1   9 -10 15.8731 134.292   1
   1  -9 -10 119.012 94.9813   1
   1   9 -10 130.370 119.853   1
  -1  -9  10 237.194 119.513   1
  -1   9  10 90.9389 122.053   1
  -1  -9  10 79.4350 109.789   1
   1  -9  -9 566.226 132.413   1
  -1   9   9 330.561 129.804   1
   1   9  -9 440.710 157.732   1
  -1   9   9 694.120 140.633   1
   1  -9  -9 558.753 111.764   1
   1   9  -9 630.041 147.525   1
  -1  -9   9 531.623 136.158   1
  -1  -9   9 632.405 147.086   1
   1  -9  -8 245.538 107.281   1
   1   9  -8 301.570 150.951   1
  -1   9   8 426.242 183.499   1
  -1   9   8 340.748 122.457   1
   1   9  -8 152.513 92.7780   1
   1   9  -8 224.059 110.689   1
   1  -9  -8 449.745 93.5056   1
  -1   9   8 390.734 111.188   1
  -1  -9   8 327.708 123.494   1
   1   9  -7 199.355 99.3183   1
   1   9  -7 499.125 142.838   1
   1  -9  -7 63.2765 136.159   1
  -1   9   7 44.1272 166.006   1
   1  -9  -7 168.990 106.540   1
  -1  -9   7 206.093 131.360   1
   1  -9  -6 683.131 211.466   1
   1   9  -6 1356.20 216.303   1
   1  -9  -6 1179.72 172.039   1
  -1   9   6 1229.52 236.314   1
  -1  -9   6 1119.51 169.455   1
   1   9  -6 1195.04 163.564   1
  -1   9   6 951.466 145.800   1
  -1  -9   6 1062.82 140.664   1
  -1  -9   6 897.879 187.980   1
   1   9  -5 10061.0 813.038   1
   1  -9  -5 9983.30 822.791   1
   1  -9  -5 11074.2 792.032   1
  -1   9   5 8925.36 821.751   1
   1   9  -5 10077.4 775.725   1
  -1  -9   5 10109.7 779.904   1
   1  -9  -5 9317.31 771.221   1
   1   9  -5 10704.8 763.765   1
  -1   9   5 9357.43 745.753   1
  -1  -9   5 10186.9 740.563   1
  -1  -9   5 9979.55 797.714   1
  -1   9   5 9343.81 730.540   1
   1  -9  -4 80.3638 110.104   1
  -1  -9   4 48.6466 125.638   1
   1   9  -4 238.891 155.916   1
   1  -9  -4 79.5528 159.709   1
  -1   9   4 208.191 169.107   1
   1  -9  -4-35.5969 93.1513   1
  -1  -9   4 12.4118 89.3954   1
   1   9  -4 167.272 87.3014   1
   1   9  -4 24.2098 92.8158   1
  -1   9   4 27.8102 71.6090   1
  -1  -9   4 128.219 59.4369   1
  -1   9   4 68.7001 49.9803   1
  -1   9   3 2540.14 310.007   1
   1   9  -3 3101.44 316.359   1
   1  -9  -3 2103.93 287.303   1
   1  -9  -3 2325.97 258.085   1
  -1  -9   3 2963.87 261.260   1
   1  -9  -3 2263.76 251.581   1
   1   9  -3 2859.88 264.031   1
  -1   9   3 2429.98 212.137   1
   1   9  -3 2730.75 240.718   1
  -1   9   3 2494.73 204.965   1
  -1  -9   3 2577.49 211.451   1
  -1  -9   3 2970.42 297.632   1
   1  -9  -2 12984.8 966.744   1
   1   9  -2 12784.2 966.013   1
   1  -9  -2 14009.6 941.850   1
  -1   9   2 11605.7 963.444   1
   1  -9  -2 12301.7 919.462   1
  -1  -9   2 12283.1 919.390   1
   1   9  -2 12430.6 917.506   1
   1   9  -2 12334.1 890.265   1
  -1  -9   2 10801.3 867.374   1
  -1  -9   2 10956.8 939.676   1
   1   9  -1 77.6336 169.325   1
  -1   9   1 254.263 159.326   1
   1  -9  -1 223.989 153.042   1
   1  -9  -1 324.318 116.463   1
  -1  -9   1 315.806 137.486   1
   1   9  -1 256.333 91.1614   1
   1   9  -1 292.364 59.8111   1
  -1  -9   1 296.807 109.869   1
   1  -9  -1 418.133 101.455   1
   1  -9   0 109.501 147.413   1
  -1  -9   0 42.1245 104.668   1
  -1  -9   0 197.923 161.160   1
   1  -9   0 85.4698 111.078   1
  -1   9   0 38.3436 148.495   1
   1   9   0-39.5248 147.219   1
   1   9   0 114.139 50.5433   1
   1   9   0 68.7964 68.4441   1
  -1  -9   0 70.8560 93.8184   1
   1  -9   0-12.0580 93.4865   1
   1  -9   1 2118.64 223.052   1
  -1  -9  -1 1746.86 213.953   1
   1  -9   1 1351.36 242.217   1
  -1   9  -1 1784.02 250.210   1
   1   9   1 1845.14 272.654   1
  -1  -9  -1 1637.96 246.636   1
   1   9   1 1928.23 167.309   1
   1   9   1 1701.80 163.358   1
   1  -9   1 1805.79 201.731   1
  -1  -9  -1 2267.05 209.648   1
  -1  -9  -2 2345.50 260.172   1
   1  -9   2 2737.51 293.639   1
  -1  -9  -2 2547.29 293.093   1
  -1   9  -2 2720.13 298.692   1
   1   9   2 2224.56 302.693   1
   1  -9   2 2644.32 257.909   1
  -1  -9  -2 2526.53 246.932   1
   1   9   2 2494.19 210.597   1
   1   9   2 2372.22 214.286   1
   1  -9   3 236.233 146.846   1
  -1   9  -3 413.090 168.669   1
   1   9   3 249.183 165.742   1
  -1  -9  -3 567.746 131.766   1
  -1  -9  -3 597.319 181.442   1
  -1  -9  -3 395.254 114.523   1
   1  -9   3 209.533 102.785   1
  -1   9  -3 416.984 105.280   1
   1   9   3 277.411 81.1550   1
   1   9   3 357.710 77.8712   1
  -1  -9  -4 1749.67 239.483   1
  -1  -9  -4 1775.52 193.295   1
   1   9   4 1475.64 241.813   1
   1  -9   4 1441.12 209.826   1
  -1   9  -4 1683.85 236.082   1
  -1  -9  -4 1249.73 170.104   1
  -1   9  -4 1888.83 190.637   1
  -1   9  -4 1457.27 128.686   1
   1   9   4 1533.35 154.736   1
   1  -9   4 1027.37 120.675   1
  -1  -9  -5 6569.25 553.614   1
  -1   9  -5 5660.61 532.009   1
  -1  -9  -5 6501.78 512.641   1
   1  -9   5 5818.70 525.057   1
   1   9   5 7267.43 574.402   1
  -1  -9  -5 6517.36 501.654   1
   1  -9   5 6227.50 505.534   1
  -1   9  -5 6472.69 505.684   1
   1  -9   5 5429.99 458.271   1
  -1   9  -5 5609.18 461.686   1
  -1   9  -6 2010.57 249.062   1
   1   9   6 2129.68 288.988   1
  -1  -9  -6 1924.37 259.164   1
  -1  -9  -6 1953.15 216.448   1
   1  -9   6 1746.41 234.891   1
   1  -9   6 2085.84 224.034   1
  -1  -9  -6 1683.49 199.847   1
   1  -9   6 2181.07 188.117   1
  -1   9  -6 1787.97 180.112   1
   1   9   6 1898.61 180.831   1
  -1   9  -7 1855.51 258.182   1
   1   9   7 2562.86 300.056   1
  -1  -9  -7 2272.13 236.068   1
  -1  -9  -7 2511.24 239.778   1
   1   9   7 2327.88 226.811   1
   1  -9   7 2295.32 220.873   1
   1   9   7 1818.89 194.917   1
   1  -9   7 2278.62 248.956   1
  -1  -9  -8 2711.46 271.316   1
  -1   9  -8 2443.45 289.848   1
   1   9   8 2788.12 333.859   1
  -1   9  -8 2672.74 267.629   1
  -1  -9  -8 2753.53 252.962   1
   1   9   8 3120.21 273.365   1
   1  -9   8 2526.45 286.666   1
  -1   9  -9 3080.50 321.019   1
   1   9   9 3615.83 321.264   1
  -1  -9  -9 3347.68 309.107   1
  -1   9  -9 3232.29 295.815   1
   1   9   9 3274.82 311.536   1
  -1  -9  -9 3150.98 293.601   1
   1  -9   9 2983.92 311.817   1
  -1   9 -10 6408.69 583.642   1
  -1  -9 -10 7796.61 580.200   1
   1   9  10 7029.21 581.949   1
  -1   9 -10 7580.71 575.571   1
   1  -9  10 6155.37 579.925   1
  -1  -9 -10 6662.35 559.957   1
   1   9  10 7364.51 583.297   1
   1  -9  10 6316.37 571.687   1
   1   9  11 1722.58 217.661   1
  -1   9 -11 1780.32 215.289   1
  -1  -9 -11 1874.52 203.461   1
  -1  -9 -11 1203.27 246.116   1
   1  -9  11 1681.72 203.591   1
   1   9  11 1858.79 233.521   1
   1  -9  11 1867.70 242.986   1
  -1  -9 -11 1693.60 202.368   1
  -1   9 -11 1761.61 205.272   1
   1  -9  11 1454.55 203.100   1
   1   9  12 8899.72 681.996   1
  -1  -9 -12 7830.61 719.631   1
  -1  -9 -12 8509.80 662.870   1
   1   9  12 7163.24 722.222   1
  -1   9 -12 8184.21 667.047   1
  -1   9 -12 8631.82 670.090   1
   1  -9  12 8495.46 668.175   1
  -1  -9 -12 8801.53 668.681   1
   1   9  12 8218.56 681.124   1
   1  -9  12 7196.53 677.690   1
  -1   9 -12 6723.76 658.993   1
   1  -9  12 8144.20 656.039   1
   1   9  13 747.539 151.776   1
   1   9  13 715.005 208.549   1
  -1   9 -13 403.385 136.384   1
  -1  -9 -13 321.672 184.470   1
  -1  -9 -13 330.236 124.508   1
  -1   9 -13 588.685 128.402   1
   1  -9  13 526.452 124.061   1
  -1   9 -13 697.323 157.044   1
   1   9  13 540.706 166.419   1
  -1  -9 -13 670.989 140.770   1
   1  -9  13 735.238 182.094   1
   1  -9  13 588.464 126.899   1
  -1  -9 -14 606.268 210.234   1
  -1  -9 -14 713.094 137.162   1
  -1   9 -14 344.139 130.585   1
   1   9  14 427.523 207.659   1
   1  -9  14 466.218 125.712   1
  -1   9 -14 487.071 127.413   1
   1   9  14 722.222 187.439   1
  -1  -9 -14 443.476 145.116   1
   1  -9  14 769.516 212.684   1
  -1   9 -14 290.387 140.120   1
   1  -9  14 615.101 120.941   1
  -1  -9 -15 686.044 197.499   1
   1   9  15 923.280 227.764   1
  -1   9 -15 480.459 137.765   1
   1  -9  15 572.596 137.552   1
  -1  -9 -15 789.283 139.601   1
  -1   9 -15 537.350 139.083   1
  -1   9 -15 602.304 152.180   1
   1   9  15 403.222 169.202   1
   1  -9  15 740.635 193.972   1
  -1  -9 -15 606.835 153.845   1
   1  -9  15 750.999 127.613   1
  -1   9 -16 105.430 103.211   1
   1   9  16 234.058 210.116   1
  -1  -9 -16 95.9292 156.949   1
  -1   9 -16 115.073 117.117   1
   1  -9  16 28.4451 104.097   1
  -1   9 -16 86.4233 135.749   1
   1   9  16 467.650 177.937   1
  -1  -9 -16 256.675 154.855   1
   1  -9  16 130.904 187.127   1
   1  -9  16 78.5947 85.9688   1
   1   9  17 1054.82 178.140   1
  -1  -9 -17 1046.79 238.932   1
   1   9  17 1006.04 261.910   1
   1  -9  17 1297.17 176.117   1
  -1   9 -17 1112.15 175.906   1
   1   9  17 1068.60 224.537   1
   1  -9  17 899.176 241.976   1
  -1  -9 -17 949.436 192.442   1
  -1   9 -17 1003.75 197.557   1
   1  -9  17 873.396 129.992   1
   1   9  18 1225.29 189.386   1
  -1  -9 -18 1479.76 248.277   1
   1   9  18 1320.02 272.905   1
  -1   9 -18 1442.81 199.356   1
   1  -9  18 1595.70 194.249   1
  -1  -9 -18 1199.54 183.306   1
   1   9  18 1304.13 240.252   1
   1  -9  18 994.624 258.831   1
  -1   9 -18 1555.92 233.612   1
  -1  -9 -18 993.477 206.131   1
   1   9  19 986.476 256.309   1
  -1  -9 -19 1273.95 261.586   1
   1   9  19 1021.04 186.167   1
  -1   9 -19 1033.39 141.690   1
   1  -9  19 1239.40 179.910   1
  -1   9 -19 1299.97 187.356   1
  -1  -9 -19 1346.81 176.578   1
  -1   9 -19 1485.87 230.448   1
   1  -9  19 967.571 253.979   1
   1   9  19 1600.34 264.283   1
   1  -9  19 1082.36 127.307   1
   1   9  20 889.965 171.960   1
   1   9  20 943.664 250.849   1
  -1   9 -20 525.689 105.176   1
  -1  -9 -20 1011.78 223.785   1
   1  -9  20 1316.66 178.268   1
  -1  -9 -20 982.335 158.081   1
  -1   9 -20 1156.09 174.908   1
  -1  -9 -20 792.593 212.653   1
   1  -9  20 695.746 251.138   1
  -1   9 -20 859.864 211.177   1
   1  -9  20 867.682 99.8390   1
   1   9  21 366.937 225.319   1
   1   9  21-16.4811 116.963   1
  -1  -9 -21-76.6330 187.714   1
  -1  -9 -21-13.8761 115.401   1
   1  -9  21 270.054 128.072   1
  -1   9 -21 141.238 129.036   1
  -1  -9 -21 20.0331 152.296   1
   1   9  21 205.478 213.321   1
  -1  10  20 17.4797 103.810   1
  -1  10  20-57.7719 210.691   1
   1  10 -20 44.5791 113.396   1
   1 -10 -20 240.860 205.907   1
  -1 -10  20 31.0543 111.716   1
   1 -10 -20 188.890 116.703   1
   1  10 -20-15.9625 123.645   1
  -1 -10  20-53.1154 206.903   1
   1  10 -20-67.3713 174.974   1
  -1 -10  20 113.801 82.4685   1
   1 -10 -19 1456.97 256.042   1
  -1  10  19 1228.12 292.414   1
   1  10 -19 937.839 164.735   1
  -1  10  19 1436.30 204.710   1
   1  10 -19 1024.01 179.333   1
   1 -10 -19 1222.89 180.026   1
  -1 -10  19 1376.32 187.267   1
  -1 -10  19 1319.44 261.564   1
   1  10 -19 1228.37 239.744   1
   1 -10 -19 1259.42 210.644   1
  -1  10  19 829.069 241.562   1
  -1 -10  19 749.898 141.068   1
   1 -10 -18 52.3408 200.210   1
  -1  10  18 197.064 231.290   1
  -1  10  18 259.106 138.899   1
   1  10 -18 52.6124 129.572   1
  -1 -10  18 136.432 113.939   1
   1 -10 -18 129.179 111.435   1
   1  10 -18 108.796 127.185   1
  -1 -10  18-24.0339 196.409   1
   1  10 -18-103.434 157.332   1
  -1  10  18 232.109 186.479   1
   1 -10 -18 34.9517 144.530   1
  -1 -10  18 160.816 98.4027   1
  -1  10  17 170.776 135.702   1
   1 -10 -17-25.8794 190.218   1
   1  10 -17-14.0411 125.963   1
  -1  10  17 249.638 226.607   1
  -1 -10  17 75.2293 116.751   1
   1 -10 -17 172.737 121.057   1
   1  10 -17 137.827 123.888   1
  -1 -10  17 182.434 194.542   1
  -1  10  17 176.383 179.180   1
   1  10 -17 39.5686 168.828   1
   1 -10 -17 16.5485 135.356   1
  -1 -10  17 150.623 102.747   1
   1 -10 -16-76.7478 191.842   1
  -1  10  16 109.633 209.584   1
   1  10 -16-29.6094 126.349   1
  -1  10  16 67.5697 126.766   1
   1  10 -16 15.0965 114.076   1
  -1 -10  16 105.283 118.041   1
   1 -10 -16 57.7834 112.698   1
   1 -10 -16 188.179 132.430   1
   1  10 -16 37.6672 165.540   1
  -1 -10  16 171.471 190.181   1
  -1  10  16 103.887 180.822   1
  -1 -10  16 240.088 109.024   1
   1 -10 -15 1415.24 259.747   1
  -1  10  15 1024.44 263.563   1
   1 -10 -15 1783.15 200.636   1
   1  10 -15 1278.58 209.076   1
  -1  10  15 1286.22 205.402   1
   1  10 -15 1280.52 182.121   1
  -1 -10  15 1376.78 195.740   1
   1 -10 -15 1673.70 209.318   1
  -1 -10  15 1486.52 247.527   1
   1  10 -15 823.654 202.596   1
  -1  10  15 1331.50 238.685   1
  -1 -10  15 1133.86 179.413   1
   1 -10 -14 27.9842 105.786   1
   1 -10 -14 149.806 187.642   1
  -1  10  14 186.390 230.855   1
  -1  10  14 132.642 125.041   1
   1  10 -14 239.142 144.717   1
   1  10 -14 323.119 125.955   1
  -1 -10  14 334.937 117.020   1
   1 -10 -14 137.294 121.386   1
  -1 -10  14 634.337 187.421   1
   1  10 -14 186.628 146.753   1
  -1  10  14-183.732 168.849   1
  -1 -10  14 128.392 113.078   1
   1 -10 -13 197.180 181.302   1
  -1  10  13 114.454 128.569   1
   1  10 -13 131.886 143.061   1
  -1  10  13 418.589 209.005   1
   1 -10 -13 111.611 104.398   1
   1  10 -13 174.007 107.738   1
  -1 -10  13 143.611 108.861   1
   1  10 -13 16.0267 135.597   1
  -1 -10  13 256.746 167.266   1
  -1  10  13 258.047 157.209   1
   1 -10 -13 178.830 114.301   1
  -1 -10  13-13.4923 118.973   1
  -1  10  12 335.804 215.766   1
   1  10 -12 357.822 165.038   1
   1 -10 -12 752.577 146.160   1
  -1  10  12 741.251 152.204   1
   1  10 -12 315.728 131.579   1
  -1 -10  12 639.612 139.946   1
  -1  10  12 447.196 163.113   1
   1 -10 -12 705.711 146.535   1
  -1 -10  12 281.691 152.992   1
   1  10 -12 554.787 153.745   1
  -1 -10  12 548.378 143.809   1
   1  10 -11 3098.68 340.134   1
  -1  10  11 3289.46 329.057   1
   1 -10 -11 3287.64 379.697   1
  -1  10  11 3198.68 393.386   1
  -1 -10  11 3786.97 326.263   1
   1  10 -11 2896.99 318.177   1
  -1 -10  11 3127.53 329.621   1
  -1  10  11 3315.16 335.733   1
   1 -10 -11 3344.57 304.250   1
  -1 -10  11 2945.23 321.813   1
  -1  10  10 1458.76 197.629   1
   1 -10 -10 1301.39 250.488   1
   1  10 -10 1462.15 229.836   1
   1  10 -10 1091.88 178.441   1
  -1 -10  10 1261.03 183.905   1
   1  10 -10 1452.94 189.081   1
  -1  10  10 1348.11 195.769   1
  -1 -10  10 1015.88 178.529   1
   1 -10 -10 1470.57 160.445   1
  -1 -10  10 1070.60 192.591   1
   1  10  -9 443.600 181.998   1
  -1  10   9 688.929 222.832   1
   1 -10  -9 349.857 193.394   1
  -1 -10   9 647.427 136.975   1
   1  10  -9 345.069 115.807   1
  -1 -10   9 512.453 125.057   1
   1  10  -9 574.242 144.812   1
   1 -10  -9 375.283 95.6512   1
  -1  10   9 451.778 141.853   1
  -1 -10   9 481.809 150.563   1
   1  10  -8 1775.15 246.366   1
  -1  10   8 1309.81 259.677   1
   1 -10  -8 1768.55 271.279   1
   1  10  -8 1633.00 193.536   1
  -1  10   8 1235.75 186.158   1
   1  10  -8 1399.47 195.397   1
  -1 -10   8 1827.48 226.764   1
   1  10  -7 552.691 141.540   1
  -1 -10   7 853.472 147.192   1
   1 -10  -7 316.640 183.289   1
   1  10  -7 753.342 190.182   1
  -1 -10   7 280.295 135.986   1
   1  10  -6 2261.40 285.232   1
  -1 -10   6 2340.13 242.254   1
  -1  10   6 2275.39 219.409   1
  -1 -10   6 2126.81 197.912   1
  -1 -10   6 1951.82 262.068   1
   1  10  -5 5104.82 440.535   1
  -1 -10   5 5251.81 402.047   1
  -1  10   5 3810.99 351.482   1
   1  10  -5 4549.65 368.920   1
  -1  10   5 3899.52 336.187   1
  -1 -10   5 5846.29 441.549   1
  -1 -10   5 4217.71 342.773   1
  -1 -10   4 933.443 188.774   1
   1  10  -4 692.348 188.944   1
  -1  10   4 1043.64 213.101   1
   1 -10  -4 748.206 141.647   1
   1  10  -4 795.412 119.378   1
  -1  10   4 614.427 98.9816   1
  -1  10   4 537.252 78.0935   1
  -1 -10   4 426.796 81.3581   1
  -1 -10   3 1047.46 196.774   1
   1 -10  -3 1248.44 222.155   1
   1 -10  -3 1334.91 187.281   1
   1  10  -3 724.742 202.724   1
  -1  10   3 849.206 216.480   1
   1  10  -3 1393.08 148.060   1
  -1  10   3 961.198 112.669   1
  -1  10   3 1061.57 103.585   1
  -1 -10   3 1104.40 107.233   1
   1 -10  -2 1514.04 246.920   1
  -1  10   2 1473.93 262.038   1
   1 -10  -2 1540.01 208.375   1
   1  10  -2 1577.59 250.455   1
  -1 -10   2 1147.38 220.590   1
   1  10  -2 1465.85 159.738   1
  -1 -10   1 268.598 160.749   1
   1 -10  -1 122.044 161.002   1
   1  10  -1 213.228 174.666   1
  -1 -10   1 187.626 119.585   1
  -1  10   1 194.825 174.312   1
   1 -10  -1 185.591 124.934   1
   1  10  -1 273.857 90.6758   1
   1  10  -1 173.221 58.5799   1
  -1 -10   0-58.8576 142.070   1
   1 -10   0 59.7651 155.179   1
  -1 -10   0-46.2410 127.265   1
   1  10   0 129.887 165.470   1
  -1  10   0 85.1480 175.748   1
   1  10   0 33.3413 54.1409   1
   1  10   0 35.0340 77.8199   1
  -1 -10  -1 396.691 128.834   1
   1  10   1 571.156 204.718   1
  -1  10  -1 481.265 177.760   1
  -1 -10  -1 480.069 187.863   1
   1 -10   1 429.479 162.934   1
   1  10   1 506.058 86.5248   1
   1  10   1 612.069 80.8645   1
  -1 -10  -2 1086.42 170.138   1
  -1  10  -2 1027.53 223.144   1
  -1 -10  -2 653.534 195.703   1
   1  10   2 758.056 209.825   1
   1 -10   2 782.759 186.718   1
   1  10   2 809.682 108.779   1
   1  10   2 1137.54 114.605   1
  -1  10  -3 7706.04 620.613   1
  -1 -10  -3 7353.10 574.795   1
   1  10   3 7349.89 627.358   1
   1 -10   3 7709.57 608.038   1
   1  10   3 6779.21 524.062   1
   1  10   3 6123.94 515.985   1
  -1 -10  -4 3772.95 333.281   1
  -1  10  -4 3718.23 376.569   1
   1 -10   4 3307.47 353.335   1
   1  10   4 3224.41 377.516   1
   1  10   4 3082.95 284.898   1
  -1  10  -5 2943.84 318.086   1
  -1 -10  -5 2867.22 275.967   1
  -1  10  -5 2621.28 213.600   1
   1 -10   5 2295.94 209.001   1
   1 -10   5 3099.97 306.488   1
  -1 -10  -6 2459.54 315.692   1
  -1 -10  -6 2253.48 257.119   1
  -1  10  -6 2171.78 294.246   1
   1 -10   6 3199.17 273.310   1
   1 -10   6 2170.01 208.708   1
  -1  10  -6 2209.25 210.705   1
   1  10   6 2544.80 218.549   1
   1 -10   6 2824.08 292.956   1
  -1 -10  -7 580.179 194.070   1
  -1  10  -7 539.320 170.469   1
   1 -10   7 599.376 159.127   1
  -1 -10  -7 609.356 133.977   1
   1 -10   7 851.101 150.702   1
  -1  10  -7 644.530 103.007   1
   1  10   7 509.223 119.996   1
   1 -10   7 538.338 102.620   1
   1  10   7 554.231 97.4974   1
  -1 -10  -8 544.894 190.678   1
  -1  10  -8 488.464 169.354   1
   1 -10   8 289.720 147.627   1
   1  10   8 387.780 199.851   1
  -1 -10  -8 706.772 135.967   1
   1 -10   8 631.007 136.396   1
   1  10   8 505.735 131.737   1
   1  10   8 351.978 89.6248   1
  -1 -10  -9 530.214 199.525   1
   1  10   9 294.861 196.537   1
  -1  10  -9 829.755 186.224   1
  -1  10  -9 651.028 135.045   1
   1 -10   9 559.544 138.898   1
   1  10   9 530.839 141.227   1
  -1  10  -9 708.536 121.791   1
   1 -10   9 684.964 161.113   1
  -1 -10 -10 257.240 180.689   1
  -1  10 -10 515.277 174.632   1
   1 -10  10 462.044 125.668   1
  -1  10 -10 421.153 132.822   1
   1  10  10 482.080 146.386   1
   1 -10  10 649.045 154.251   1
  -1 -10 -10 345.113 114.680   1
  -1  10 -10 510.121 122.750   1
   1 -10  10 566.273 150.217   1
   1  10  11 434.318 200.717   1
  -1  10 -11-66.6126 148.362   1
   1 -10  11 239.252 107.128   1
  -1  10 -11 228.242 106.434   1
  -1  10 -11 176.808 117.618   1
   1  10  11 179.802 133.001   1
  -1 -10 -11 181.876 114.339   1
   1 -10  11 245.653 142.745   1
   1 -10  11 186.316 118.524   1
   1  10  12 1932.00 263.987   1
   1  10  12 1915.35 330.179   1
  -1 -10 -12 2572.03 329.816   1
  -1  10 -12 2120.56 282.626   1
  -1  10 -12 3047.77 276.477   1
   1 -10  12 3196.26 278.380   1
  -1 -10 -12 2058.27 251.521   1
   1  10  12 2913.11 285.956   1
   1 -10  12 2139.56 282.174   1
  -1  10 -12 2248.64 261.290   1
   1 -10  12 2296.35 262.934   1
  -1  10 -13 154.205 138.856   1
   1  10  13 52.7057 202.822   1
  -1 -10 -13 97.4240 172.668   1
   1  10  13-16.0762 119.067   1
  -1  10 -13 130.988 117.006   1
   1 -10  13 187.046 116.344   1
   1  10  13 17.3622 148.903   1
  -1 -10 -13 13.3129 114.260   1
  -1  10 -13-14.0350 129.866   1
   1 -10  13 352.172 165.677   1
   1 -10  13 104.800 119.100   1
  -1 -10 -14 1800.14 288.492   1
  -1 -10 -14 1996.01 227.224   1
   1  10  14 1761.63 307.355   1
  -1  10 -14 1678.60 236.106   1
   1  10  14 2006.38 245.544   1
  -1  10 -14 1947.67 230.122   1
   1 -10  14 2168.06 237.724   1
   1  10  14 2130.49 270.213   1
   1 -10  14 2491.56 285.520   1
  -1 -10 -14 2529.32 252.606   1
  -1  10 -14 1694.08 235.835   1
   1 -10  14 1839.78 225.922   1
   1  10  15 841.809 241.179   1
  -1 -10 -15 976.511 160.927   1
   1  10  15 977.656 172.890   1
  -1  10 -15 723.381 175.172   1
  -1 -10 -15 1048.77 231.585   1
   1 -10  15 855.584 160.064   1
  -1  10 -15 805.982 153.678   1
  -1  10 -15 906.599 190.778   1
   1 -10  15 1163.31 225.314   1
   1  10  15 1122.03 217.387   1
  -1 -10 -15 1166.75 182.520   1
   1 -10  15 972.786 156.044   1
  -1  10 -16 404.692 146.503   1
   1  10  16 744.778 235.300   1
   1  10  16 419.195 144.476   1
  -1 -10 -16 328.451 198.452   1
  -1 -10 -16 383.985 133.324   1
   1 -10  16 224.432 125.491   1
  -1  10 -16 407.823 133.212   1
   1  10  16 290.330 182.180   1
  -1 -10 -16 384.290 153.950   1
  -1  10 -16 17.1941 130.549   1
   1 -10  16 781.552 212.450   1
   1 -10  16 260.298 112.426   1
   1  10  17 2037.79 333.541   1
  -1 -10 -17 2120.22 328.545   1
   1  10  17 2546.31 273.176   1
  -1  10 -17 1900.57 241.690   1
  -1 -10 -17 2508.69 258.379   1
   1 -10  17 2536.52 260.865   1
  -1  10 -17 2709.45 267.378   1
  -1 -10 -17 2154.70 269.787   1
  -1  10 -17 2184.53 287.049   1
   1 -10  17 1869.74 317.524   1
   1  10  17 2073.18 309.131   1
   1 -10  17 2159.16 232.148   1
  -1 -10 -18 257.885 192.311   1
  -1  10 -18 66.1071 104.181   1
   1  10  18 56.7048 226.494   1
   1  10  18 153.984 131.248   1
  -1  10 -18 124.072 124.971   1
   1 -10  18 212.570 125.848   1
  -1 -10 -18 238.787 123.279   1
  -1 -10 -18 123.401 146.761   1
   1 -10  18 365.524 200.379   1
  -1  10 -18 114.653 148.337   1
   1  10  18 114.588 187.443   1
   1 -10  18 117.050 90.5584   1
   1  10  19-57.5955 220.152   1
   1  10  19 225.231 136.675   1
  -1 -10 -19-156.444 184.757   1
  -1  10 -19 31.4568 114.783   1
  -1 -10 -19 57.3817 108.324   1
   1 -10  19 61.0989 121.957   1
   1 -10  19 102.423 220.531   1
  -1  10 -19 140.423 146.354   1
   1 -10  19 48.2177 85.8633   1
   1 -11 -17 649.090 233.118   1
  -1  11  17 408.297 236.619   1
   1  11 -17 446.752 160.019   1
  -1  11  17 675.083 173.570   1
  -1 -11  17 430.272 148.111   1
   1 -11 -17 768.969 156.241   1
   1  11 -17 382.876 141.688   1
  -1 -11  17 377.649 197.242   1
   1 -11 -17 442.186 158.461   1
  -1  11  17 728.517 207.674   1
   1  11 -17 217.244 167.572   1
  -1 -11  17 252.525 132.074   1
  -1  11  16 517.963 260.554   1
  -1  11  16 595.931 165.592   1
   1 -11 -16 777.002 230.533   1
   1  11 -16 518.379 178.726   1
   1 -11 -16 674.257 155.624   1
  -1 -11  16 520.644 149.703   1
   1  11 -16 536.977 148.595   1
  -1  11  16 496.137 208.209   1
   1 -11 -16 526.981 160.127   1
   1  11 -16 451.287 173.582   1
  -1 -11  16 291.644 192.244   1
  -1 -11  16 495.316 134.812   1
   1 -11 -15 185.655 201.956   1
   1  11 -15 215.000 159.575   1
   1 -11 -15 360.037 130.026   1
  -1  11  15 498.948 158.718   1
  -1  11  15-28.4774 216.767   1
   1  11 -15 78.2375 122.776   1
  -1 -11  15 46.5780 115.758   1
   1 -11 -15 335.342 139.017   1
   1  11 -15 320.318 164.382   1
  -1  11  15 162.885 175.065   1
  -1 -11  15 77.5278 170.879   1
  -1 -11  15 112.476 130.758   1
   1 -11 -14 26.2477 198.121   1
  -1  11  14 84.2126 213.258   1
  -1  11  14 105.497 133.663   1
   1 -11 -14 29.7917 111.061   1
   1  11 -14 92.2767 157.420   1
  -1 -11  14 107.394 118.912   1
   1  11 -14 30.9403 115.331   1
   1 -11 -14 95.1779 120.155   1
   1  11 -14 117.463 166.957   1
  -1 -11  14 286.704 168.564   1
  -1  11  14 133.691 178.885   1
  -1 -11  14 44.2348 130.275   1
   1  11 -13 3376.88 401.534   1
  -1  11  13 4128.38 398.175   1
  -1  11  13 3777.27 469.434   1
   1 -11 -13 4174.43 384.076   1
   1  11 -13 4229.26 385.860   1
  -1 -11  13 4691.88 388.621   1
   1  11 -13 3928.08 390.727   1
   1 -11 -13 3833.47 368.708   1
  -1  11  13 4338.64 404.755   1
  -1 -11  13 3455.77 390.923   1
  -1 -11  13 3856.23 389.708   1
  -1  11  12 984.214 275.882   1
   1  11 -12 1258.32 236.226   1
   1 -11 -12 1496.34 204.604   1
   1 -11 -12 1308.98 260.601   1
  -1  11  12 1730.09 222.784   1
  -1 -11  12 1745.98 207.950   1
  -1  11  12 1575.92 226.636   1
  -1 -11  12 1478.45 216.100   1
   1 -11 -12 1167.24 182.056   1
   1  11 -12 1520.57 212.429   1
  -1 -11  12 1424.45 209.331   1
   1 -11 -11 14.9869 115.522   1
  -1  11  11 356.447 144.866   1
  -1  11  11 270.443 213.358   1
   1  11 -11 39.6766 167.505   1
   1 -11 -11 177.527 186.385   1
  -1 -11  11 104.190 107.260   1
  -1 -11  11 115.313 121.190   1
  -1  11  11 15.3083 137.244   1
   1  11 -11 137.530 124.487   1
   1 -11 -11-10.3657 99.3667   1
  -1 -11  11 65.0938 133.816   1
   1 -11 -10-50.1250 190.537   1
   1  11 -10 121.375 159.746   1
  -1  11  10 532.595 221.230   1
   1 -11 -10 89.8064 99.0576   1
   1  11 -10 88.7984 121.838   1
  -1 -11  10 177.439 111.919   1
  -1  11  10 195.117 134.608   1
  -1 -11  10 145.128 121.003   1
   1  11 -10 101.473 122.072   1
  -1 -11  10-33.6575 140.736   1
  -1  11   9 131.632 193.464   1
   1  11  -9 185.745 168.659   1
   1 -11  -9 15.0725 120.486   1
   1 -11  -9-74.2449 174.154   1
   1 -11  -9 154.090 110.691   1
   1  11  -9 29.4022 108.207   1
  -1 -11   9 133.388 106.491   1
   1  11  -9 139.573 115.444   1
  -1  11   9 252.552 122.403   1
  -1 -11   9 34.5465 145.887   1
   1 -11  -8 1808.58 223.871   1
   1 -11  -8 1636.61 285.531   1
   1  11  -8 1891.82 280.969   1
  -1  11   8 2073.32 316.599   1
   1  11  -8 1960.91 220.924   1
  -1 -11   8 1635.02 212.144   1
   1 -11  -8 1907.81 215.983   1
   1  11  -8 1982.83 207.902   1
  -1  11   8 1626.77 170.298   1
  -1 -11   8 2020.98 245.030   1
  -1 -11   7 3739.68 365.818   1
   1  11  -7 4631.22 373.258   1
   1 -11  -7 3820.83 361.007   1
  -1  11   7 3073.68 421.945   1
   1 -11  -7 2964.23 404.547   1
   1 -11  -7 4152.65 374.430   1
   1  11  -7 4225.71 422.543   1
  -1 -11   7 3360.10 384.331   1
  -1  11   6 379.713 197.459   1
   1 -11  -6 336.846 133.250   1
   1  11  -6 607.003 186.723   1
   1 -11  -6 854.179 211.959   1
   1  11  -6 583.531 139.943   1
  -1 -11   6 528.212 130.530   1
   1 -11  -6 390.538 123.912   1
  -1  11   6 653.813 119.447   1
   1  11  -6 381.599 105.903   1
  -1 -11   6 348.610 88.7508   1
  -1 -11   6 447.318 161.407   1
  -1  11   6 426.233 80.1500   1
   1 -11  -5 202.046 131.017   1
  -1  11   5 300.009 203.358   1
   1 -11  -5 116.883 169.732   1
   1  11  -5 286.019 183.067   1
  -1 -11   5 57.4711 162.930   1
   1 -11  -5 264.872 113.879   1
  -1 -11   5 73.8167 106.880   1
   1  11  -5 211.244 120.699   1
  -1  11   5 207.591 83.8417   1
   1  11  -5 225.875 96.8672   1
  -1  11   5 184.784 63.8292   1
  -1 -11   5 116.474 66.6811   1
  -1  11   4 270.883 191.217   1
   1 -11  -4 79.4492 114.405   1
   1 -11  -4 230.320 177.809   1
   1  11  -4 290.072 181.779   1
  -1 -11   4 196.293 161.869   1
   1 -11  -4 448.019 123.898   1
  -1 -11   4 188.953 112.825   1
   1  11  -4 208.677 121.345   1
  -1  11   4 232.558 82.3036   1
  -1  11   4 168.987 56.5007   1
   1  11  -4 291.137 97.9548   1
  -1 -11   4 186.041 58.5937   1
  -1 -11   3 1657.67 253.575   1
   1 -11  -3 1699.74 257.156   1
   1  11  -3 1764.74 269.914   1
   1 -11  -3 1407.60 211.636   1
   1  11  -3 1645.32 170.561   1
   1 -11  -3 1482.11 194.867   1
  -1 -11   3 1876.44 211.788   1
  -1 -11   2 325.871 151.219   1
   1 -11  -2 646.682 195.527   1
   1  11  -2 389.678 193.924   1
   1 -11  -2 592.837 163.135   1
   1  11  -2 153.723 91.5950   1
   1  11  -2 318.643 63.5107   1
   1 -11  -2 281.182 114.241   1
  -1 -11   2 439.392 118.986   1
   1  11  -1 1926.84 284.723   1
   1 -11  -1 1960.47 243.290   1
  -1 -11   1 1727.81 231.248   1
   1  11  -1 1727.88 179.347   1
   1  11  -1 1559.04 152.252   1
   1 -11  -1 2220.00 219.039   1
  -1 -11   1 1839.09 216.299   1
  -1  11   0 116.861 189.896   1
  -1 -11   0 83.7961 118.075   1
   1 -11   0 203.066 140.674   1
   1  11   0 154.581 59.2947   1
   1  11   0 67.1794 82.5721   1
   1 -11   0 14.1720 102.163   1
  -1 -11   0 69.7593 102.736   1
  -1 -11  -1 42.9932 153.482   1
  -1 -11  -1 116.102 121.888   1
  -1  11  -1 184.328 190.275   1
   1 -11   1 85.4398 127.301   1
   1  11   1 11.6052 80.4868   1
   1  11   1 102.489 65.6776   1
   1 -11   1 71.1820 103.922   1
  -1 -11  -1-13.8860 102.785   1
   1 -11   2 310.545 179.057   1
  -1  11  -2 317.814 190.027   1
  -1 -11  -2 295.189 139.771   1
  -1 -11  -2 744.279 194.749   1
   1 -11   2 362.458 155.732   1
   1  11   2 247.532 76.7716   1
   1  11   2 327.900 84.4141   1
  -1 -11  -2 540.872 129.367   1
   1 -11   2 243.579 115.603   1
   1  11   3 975.285 233.045   1
  -1  11  -3 424.650 191.219   1
   1 -11   3 559.034 155.474   1
  -1 -11  -3 563.627 155.890   1
  -1 -11  -3 802.598 210.260   1
   1 -11   3 667.052 196.198   1
   1  11   3 609.479 95.8891   1
   1  11   3 444.276 94.4555   1
  -1 -11  -3 731.031 135.278   1
   1 -11   3 477.301 138.995   1
   1 -11   4-19.7582 152.162   1
  -1 -11  -4 248.993 177.545   1
   1  11   4 98.6827 180.056   1
  -1  11  -4 241.842 184.621   1
  -1 -11  -4 173.318 128.130   1
   1 -11   4 160.752 114.066   1
  -1 -11  -4 27.4596 107.197   1
   1  11   4 44.0936 79.5287   1
  -1 -11  -5 138.660 114.776   1
   1  11   5 25.0059 184.946   1
  -1 -11  -5 137.871 176.803   1
  -1  11  -5 151.235 150.803   1
   1 -11   5 19.2846 133.582   1
  -1 -11  -5 55.0510 105.277   1
  -1  11  -5-14.1730 99.7373   1
  -1  11  -5 9.94722 46.8186   1
   1 -11   5 92.5405 45.0419   1
   1 -11   6 716.852 186.721   1
  -1 -11  -6 888.535 211.686   1
   1  11   6 429.892 208.524   1
  -1  11  -6 701.771 193.336   1
  -1 -11  -6 909.411 158.793   1
  -1 -11  -6 548.095 132.000   1
  -1  11  -6 473.376 147.817   1
  -1  11  -6 552.734 84.3194   1
   1 -11   6 554.111 82.8013   1
   1  11   6 574.111 99.9639   1
   1 -11   7 110.075 133.923   1
  -1  11  -7 20.8431 181.384   1
   1  11   7 205.881 196.794   1
  -1 -11  -7 74.9632 107.171   1
  -1 -11  -7 142.213 166.756   1
   1 -11   7 209.118 117.930   1
  -1  11  -7 144.815 110.856   1
  -1 -11  -7 54.9918 103.905   1
   1  11   7-64.1156 104.808   1
  -1  11  -7 43.4762 73.9560   1
   1 -11   7 75.8047 75.6103   1
   1  11   7 100.560 76.3819   1
  -1  11  -8 204.750 166.470   1
   1  11   8 260.230 204.136   1
  -1 -11  -8 179.933 105.810   1
  -1 -11  -8-168.128 186.135   1
   1 -11   8 143.384 140.749   1
   1 -11   8 179.810 122.671   1
  -1 -11  -8-13.8157 100.444   1
   1  11   8 11.8280 108.225   1
   1 -11   8 105.082 86.1625   1
   1  11   8 229.089 90.1002   1
  -1  11  -9 759.833 195.786   1
  -1 -11  -9 1130.30 165.971   1
   1  11   9 763.053 227.941   1
  -1 -11  -9 730.463 217.026   1
  -1  11  -9 471.525 141.192   1
  -1 -11  -9 817.955 146.816   1
   1 -11   9 748.510 151.681   1
   1  11   9 652.768 152.060   1
  -1  11  -9 582.463 121.061   1
   1 -11   9 604.261 168.434   1
   1  11   9 699.802 115.155   1
  -1 -11 -10 3292.46 307.738   1
  -1 -11 -10 3106.61 368.735   1
  -1  11 -10 3107.74 340.810   1
   1  11  10 2865.74 374.162   1
  -1  11 -10 2760.97 301.301   1
   1 -11  10 3299.47 306.480   1
  -1 -11 -10 3202.45 311.242   1
   1 -11  10 2458.90 282.969   1
   1  11  10 3326.79 307.458   1
  -1  11 -10 2768.90 274.786   1
   1 -11  10 3023.28 320.607   1
   1  11  10 2582.25 260.776   1
  -1 -11 -11 698.818 227.496   1
  -1  11 -11 685.494 206.342   1
  -1 -11 -11 1017.19 171.807   1
   1 -11  11 1095.15 170.901   1
  -1  11 -11 1068.18 176.181   1
  -1  11 -11 951.211 155.611   1
   1 -11  11 841.558 174.627   1
   1  11  11 1099.54 187.828   1
   1 -11  11 1114.06 188.057   1
  -1  11 -12 610.478 182.790   1
  -1 -11 -12 752.484 159.922   1
   1  11  12 1183.54 264.489   1
   1  11  12 1270.34 187.660   1
  -1  11 -12 972.913 175.120   1
   1 -11  12 1116.52 168.537   1
  -1  11 -12 997.614 165.226   1
   1 -11  12 787.172 180.302   1
  -1 -11 -12 792.383 157.641   1
   1  11  12 984.932 194.121   1
   1 -11  12 1045.29 179.025   1
  -1 -11 -13 205.871 125.026   1
  -1 -11 -13 331.960 205.529   1
   1  11  13 496.681 145.475   1
   1  11  13 531.184 216.741   1
  -1  11 -13 322.060 159.459   1
   1 -11  13 335.373 121.060   1
  -1  11 -13 292.818 125.196   1
   1 -11  13 706.113 180.823   1
  -1 -11 -13 459.088 135.592   1
  -1  11 -13 422.622 139.228   1
   1  11  13 339.791 154.812   1
   1 -11  13 374.518 138.031   1
   1  11  14 225.993 235.998   1
   1  11  14 190.792 142.794   1
  -1  11 -14 17.2051 155.812   1
  -1 -11 -14 77.4247 165.978   1
  -1 -11 -14 279.322 122.489   1
   1 -11  14 107.455 117.805   1
  -1  11 -14 233.531 130.364   1
  -1  11 -14-44.2868 139.181   1
   1 -11  14 110.302 171.678   1
  -1 -11 -14 154.449 129.601   1
   1  11  14 208.675 162.868   1
   1 -11  14 28.7007 124.641   1
   1  11  15 372.396 212.150   1
   1  11  15 369.321 153.164   1
  -1 -11 -15 495.720 203.823   1
  -1 -11 -15 325.878 126.002   1
  -1  11 -15 343.624 154.983   1
   1 -11  15 559.066 145.494   1
  -1  11 -15 424.241 144.613   1
   1 -11  15 478.082 183.701   1
  -1  11 -15 126.960 142.743   1
  -1 -11 -15 329.035 147.307   1
   1  11  15 281.307 165.432   1
   1 -11  15 423.890 138.718   1
  -1  11 -16 124.252 137.048   1
   1  11  16 160.503 118.274   1
   1  11  16 463.089 228.577   1
  -1 -11 -16 105.421 197.964   1
  -1 -11 -16 257.276 132.282   1
   1 -11  16 203.838 120.565   1
  -1  11 -16 158.474 126.385   1
   1 -11  16 64.1641 176.091   1
  -1 -11 -16 238.406 152.496   1
   1  11  16 425.149 187.169   1
  -1  11 -16 135.629 144.357   1
   1 -11  16 12.8854 115.023   1
  -1  11 -17 73.1807 134.294   1
  -1 -11 -17 53.1798 187.122   1
   1  11  17 271.553 159.211   1
   1  11  17 381.599 241.133   1
  -1  11 -17 32.0373 133.935   1
   1 -11  17-15.9123 117.131   1
  -1 -11 -17 136.722 128.397   1
  -1  11 -17 53.7860 146.601   1
   1 -11  17 158.904 191.653   1
   1  11  17 402.321 199.315   1
  -1 -11 -17 303.111 160.511   1
   1 -11  17-24.0605 99.6484   1
   1 -12 -14 598.789 157.506   1
  -1  12  14 1003.88 256.749   1
  -1  12  14 684.366 174.286   1
   1  12 -14 483.670 205.770   1
  -1 -12  14 931.939 164.534   1
   1  12 -14 503.636 145.291   1
   1  12 -14 574.637 166.660   1
  -1 -12  14 593.457 172.370   1
   1 -12 -14 513.776 152.055   1
  -1  12  14 477.875 196.860   1
  -1 -12  14 380.173 156.996   1
   1  12 -13 42.9635 184.276   1
  -1  12  13 146.625 145.673   1
   1 -12 -13 324.793 209.714   1
   1 -12 -13 15.7883 129.240   1
  -1 -12  13 191.432 123.064   1
   1  12 -13 128.442 118.270   1
  -1  12  13 93.0930 165.373   1
   1  12 -13 353.709 147.900   1
   1 -12 -13 73.0637 110.923   1
  -1 -12  13 60.2264 147.141   1
  -1 -12  13 119.295 145.558   1
   1 -12 -12 375.278 212.473   1
   1  12 -12 568.220 186.123   1
  -1  12  12 317.811 235.387   1
   1 -12 -12 365.397 145.748   1
  -1 -12  12 491.889 138.271   1
   1  12 -12 427.474 149.350   1
  -1 -12  12 448.998 145.813   1
   1 -12 -12 461.614 123.738   1
  -1  12  12 675.411 187.509   1
  -1 -12  12 298.110 158.014   1
   1 -12 -11 2353.26 245.906   1
   1  12 -11 1406.00 266.796   1
  -1  12  11 1908.73 321.717   1
   1 -12 -11 1565.14 291.575   1
   1  12 -11 1650.87 230.217   1
  -1 -12  11 1884.63 224.349   1
  -1 -12  11 1479.01 210.985   1
   1  12 -11 1656.98 222.236   1
  -1  12  11 1710.66 245.342   1
  -1 -12  11 1490.09 238.258   1
   1  12 -10 565.549 214.956   1
  -1  12  10 564.659 240.991   1
   1 -12 -10 670.227 148.833   1
   1 -12 -10 551.408 222.227   1
   1  12 -10 531.848 149.792   1
   1 -12 -10 541.795 146.218   1
  -1  12  10 570.508 165.306   1
   1  12 -10 565.106 133.492   1
  -1 -12  10 448.577 129.521   1
  -1  12  10 372.069 96.2558   1
  -1 -12  10 535.961 178.338   1
   1 -12  -9 2494.25 258.807   1
  -1  12   9 1677.94 305.374   1
   1  12  -9 2208.96 303.283   1
   1 -12  -9 1843.34 299.909   1
   1  12  -9 1791.34 235.689   1
   1 -12  -9 2301.16 243.034   1
  -1 -12   9 1988.36 212.344   1
  -1  12   9 2124.45 247.073   1
   1  12  -9 2084.58 231.943   1
  -1  12   9 2052.87 195.886   1
  -1 -12   9 1643.97 254.128   1
   1  12  -8 383.394 143.436   1
   1 -12  -8 134.799 124.252   1
  -1 -12   8 187.285 123.599   1
   1 -12  -8 211.050 128.467   1
   1  12  -8 394.518 196.561   1
   1 -12  -8 102.681 197.009   1
  -1  12   8 165.527 212.952   1
  -1  12   8 313.839 82.2766   1
  -1 -12   8 193.527 165.910   1
  -1  12   7 1284.39 272.526   1
   1 -12  -7 1090.88 253.163   1
   1  12  -7 1082.59 250.842   1
   1 -12  -7 1844.49 218.142   1
  -1 -12   7 1734.53 212.331   1
   1 -12  -7 1567.71 196.935   1
   1  12  -7 1551.85 205.605   1
  -1  12   7 1638.40 187.945   1
  -1 -12   7 1481.38 239.237   1
  -1 -12   7 1116.19 149.197   1
  -1  12   6 108.261 201.951   1
   1 -12  -6 393.386 135.260   1
   1  12  -6 357.549 201.524   1
   1 -12  -6 100.246 198.063   1
   1  12  -6 105.585 109.284   1
   1 -12  -6 401.908 124.976   1
  -1 -12   6 187.085 128.722   1
  -1  12   6 218.440 106.200   1
   1  12  -6 106.605 94.4164   1
  -1  12   6 130.186 70.9243   1
  -1 -12   6 156.393 77.3726   1
  -1  12   5 1608.18 291.118   1
   1 -12  -5 1560.46 218.560   1
   1 -12  -5 1138.34 250.851   1
  -1 -12   5 1131.29 189.465   1
   1  12  -5 1443.33 203.336   1
   1 -12  -5 1566.74 199.240   1
   1  12  -5 1254.22 148.034   1
  -1  12   5 1557.74 161.849   1
  -1  12   5 1270.29 124.275   1
  -1 -12   5 1028.74 122.453   1
   1 -12  -4 405.407 151.410   1
  -1  12   4 449.337 207.846   1
   1 -12  -4 464.529 209.453   1
   1  12  -4 419.305 95.1329   1
   1 -12  -4 730.668 144.885   1
  -1 -12   4 527.504 138.523   1
  -1 -12   3 689.595 202.892   1
  -1  12   3 653.898 230.038   1
  -1 -12   3 409.124 159.731   1
   1 -12  -3 607.390 167.356   1
   1 -12  -3 530.592 205.225   1
   1  12  -3 380.455 82.7887   1
   1  12  -3 422.124 65.1662   1
   1 -12  -3 359.241 128.860   1
  -1 -12   3 824.932 150.551   1
   1 -12  -2 2016.48 275.316   1
  -1 -12   2 1377.14 260.928   1
  -1 -12   2 1120.85 206.348   1
  -1  12   2 1346.22 273.346   1
   1 -12  -2 1801.69 233.231   1
   1  12  -2 1844.56 284.953   1
   1  12  -2 1296.74 138.825   1
   1 -12  -2 1307.94 192.901   1
  -1 -12   2 1485.11 197.091   1
   1 -12  -1 180.492 126.057   1
  -1 -12   1 90.0522 110.815   1
   1 -12  -1 116.879 177.890   1
  -1 -12   1 155.589 157.872   1
   1 -12  -1 161.706 149.589   1
  -1 -12   1 290.996 142.994   1
  -1  12   1 179.249 198.547   1
   1  12  -1 75.5229 190.278   1
  -1 -12   0 3854.62 353.657   1
   1 -12   0 3631.05 354.611   1
  -1  12   0 3672.89 399.164   1
   1 -12   0 3174.64 370.008   1
   1  12   0 3432.36 397.745   1
   1 -12   0 3996.09 331.972   1
  -1 -12   0 3684.81 324.081   1
   1  12   0 2688.37 261.916   1
   1  12   0 2689.24 247.596   1
  -1 -12   0 4024.49 391.340   1
  -1 -12  -1 642.691 192.225   1
   1 -12   1 315.702 181.716   1
  -1  12  -1 425.612 222.420   1
   1 -12   1 494.804 158.263   1
  -1 -12  -1 624.049 156.392   1
   1  12   1 256.737 224.741   1
   1  12   1 230.945 69.4760   1
   1  12   1 309.950 91.0048   1
  -1 -12  -1 356.958 133.713   1
   1 -12   1 364.511 135.169   1
   1 -12   2 1959.30 236.209   1
  -1 -12  -2 1837.28 267.557   1
   1  12   2 1503.47 272.842   1
  -1 -12  -2 1510.46 217.685   1
   1 -12   2 1706.90 260.023   1
   1  12   2 1314.77 148.359   1
   1  12   2 1225.98 154.470   1
  -1 -12  -2 1700.44 206.939   1
   1 -12   2 1757.70 208.225   1
  -1 -12  -3 604.266 157.538   1
   1 -12   3 615.218 173.132   1
  -1 -12  -3 778.364 209.009   1
   1  12   3 627.821 229.896   1
   1  12   3 404.395 93.8325   1
   1  12   3 611.641 100.888   1
  -1 -12  -3 650.435 146.862   1
   1 -12   3 478.190 142.525   1
  -1 -12  -4 67.7471 133.587   1
   1  12   4 292.233 210.751   1
   1 -12   4 94.2437 134.564   1
  -1 -12  -4 215.549 200.987   1
   1  12   4-36.8947 83.0997   1
  -1 -12  -4 14.7324 107.495   1
   1 -12   4 46.6504 103.435   1
   1 -12   5 189.552 125.978   1
  -1 -12  -5 337.897 126.008   1
   1  12   5 134.039 210.939   1
  -1  12  -5 119.305 148.684   1
  -1 -12  -5 312.860 131.205   1
  -1 -12  -5 363.862 192.192   1
   1  12   6 5926.85 576.286   1
  -1 -12  -6 7396.83 522.552   1
  -1  12  -6 6343.62 566.985   1
  -1 -12  -6 7532.37 515.121   1
  -1  12  -6 7014.77 519.064   1
  -1  12  -6 5191.83 428.460   1
   1  12   6 5962.91 455.902   1
  -1 -12  -6 6103.42 564.530   1
   1 -12   6 5021.72 426.573   1
   1 -12   6 7122.14 554.979   1
   1 -12   7 360.969 167.543   1
   1  12   7 192.387 210.920   1
  -1 -12  -7 124.578 176.201   1
  -1  12  -7 46.1922 184.173   1
  -1 -12  -7 176.872 130.435   1
   1 -12   7 396.283 140.512   1
  -1  12  -7 245.093 126.498   1
  -1 -12  -7 249.868 121.494   1
   1  12   7 374.779 121.028   1
  -1  12  -7 289.341 74.8271   1
   1  12   7 316.947 88.3572   1
   1 -12   7 212.767 70.7005   1
  -1  12  -8 22.7715 171.931   1
   1  12   8 194.153 223.988   1
   1 -12   8 97.6183 156.831   1
  -1 -12  -8 80.3034 123.721   1
  -1 -12  -8 277.270 192.773   1
  -1 -12  -8 103.351 107.113   1
   1 -12   8 47.6105 115.105   1
  -1  12  -8 401.519 139.051   1
  -1  12  -8 6.64431 73.0420   1
   1  12   8 134.949 123.540   1
   1  12   8-15.9030 79.9392   1
   1 -12   8 87.5064 79.7817   1
   1  12   9 337.690 220.931   1
  -1  12  -9 200.711 184.588   1
  -1 -12  -9 191.087 130.686   1
  -1 -12  -9 305.898 196.531   1
   1 -12   9 15.8386 122.553   1
  -1 -12  -9 192.800 118.381   1
   1  12   9 189.417 131.582   1
   1 -12   9 151.186 143.196   1
   1  12   9 235.751 95.6529   1
  -1  12 -10 109.465 171.775   1
  -1 -12 -10 206.072 197.061   1
  -1 -12 -10 205.444 130.738   1
   1  12  10 141.933 233.208   1
   1 -12  10 95.0532 115.016   1
  -1  12 -10 282.182 128.983   1
  -1 -12 -10 59.6213 114.961   1
  -1  12 -10 281.059 100.313   1
   1  12  10-44.2902 126.761   1
   1 -12  10-73.5943 144.430   1
   1  12  10 8.96998 84.0309   1
  -1  12 -11-42.8639 161.281   1
  -1 -12 -11 157.126 126.204   1
   1  12  11 345.604 222.007   1
  -1 -12 -11 208.962 194.996   1
  -1 -12 -11 359.318 115.347   1
  -1  12 -11 79.2257 118.850   1
   1 -12  11 94.9296 123.325   1
   1 -12  11 199.770 128.652   1
  -1  12 -11 212.565 112.459   1
   1  12  11 272.135 156.794   1
   1 -12  11 232.848 145.309   1
   1  12  11 255.629 99.7252   1
  -1 -12 -12 1665.01 262.025   1
  -1  12 -12 1585.86 301.691   1
  -1 -12 -12 2479.56 352.380   1
   1 -12  12 1844.54 268.919   1
  -1  12 -12 1647.16 262.136   1
   1  12  12 1955.70 287.278   1
  -1  12 -12 1582.21 249.792   1
   1 -12  12 1779.38 270.307   1
   1 -12  12 1650.08 275.316   1
   1  12  13 1500.63 295.292   1
  -1  12 -13 850.776 223.045   1
  -1 -12 -13 1384.86 260.089   1
  -1 -12 -13 750.852 170.695   1
  -1  12 -13 1350.47 192.984   1
   1 -12  13 963.121 169.272   1
   1  12  13 916.789 197.445   1
   1 -12  13 968.682 205.531   1
  -1  12 -13 928.829 168.259   1
   1 -12  13 1124.39 190.502   1
   1 -13  -9 2278.05 340.200   1
   1 -13  -9 2469.61 281.110   1
  -1  13   9 1880.69 346.775   1
  -1 -13   9 3131.69 291.068   1
   1 -13  -9 2833.40 282.307   1
   1  13  -9 2541.55 279.726   1
  -1  13   9 2111.64 270.751   1
   1  13  -9 2396.63 242.763   1
  -1  13   9 2007.33 220.869   1
  -1 -13   8 65.6188 109.271   1
   1 -13  -8 47.4209 113.020   1
   1  13  -8 161.061 123.298   1
   1 -13  -8 137.638 140.638   1
  -1  13   8 116.690 231.492   1
   1 -13  -8 80.5928 200.115   1
  -1 -13   8 62.5662 161.582   1
  -1  13   7 1679.08 320.755   1
   1 -13  -7 1728.29 287.721   1
   1 -13  -7 1939.74 242.055   1
  -1 -13   7 1858.59 229.110   1
   1 -13  -7 1989.56 232.457   1
   1  13  -7 1693.32 225.276   1
  -1  13   7 1819.30 207.794   1
   1  13  -7 1589.99 177.956   1
  -1 -13   7 1443.64 160.157   1
  -1 -13   7 1826.48 276.572   1
   1  13  -6 601.451 222.511   1
   1 -13  -6 814.336 234.762   1
   1 -13  -6 644.047 165.217   1
  -1  13   6 718.203 251.145   1
  -1 -13   6 555.954 157.193   1
   1 -13  -6 695.710 152.403   1
   1  13  -6 741.493 161.022   1
  -1  13   6 839.149 134.014   1
   1  13  -6 438.965 96.3671   1
  -1 -13   6 734.750 215.176   1
  -1 -13   6 540.570 83.0227   1
  -1  13   6 567.624 86.6313   1
   1 -13  -5 670.335 169.701   1
  -1  13   5 141.984 234.623   1
   1 -13  -5 441.664 212.785   1
   1  13  -5 656.612 223.297   1
  -1 -13   5 606.852 151.179   1
   1 -13  -5 315.697 128.839   1
   1  13  -5 453.032 81.0135   1
  -1 -13   5 835.921 215.030   1
  -1 -13   4 16.4057 115.431   1
   1 -13  -4 15.8210 122.545   1
   1 -13  -4 102.735 183.345   1
  -1 -13   4 139.332 164.385   1
   1 -13  -4 17.9486 128.168   1
   1  13  -4 26.4888 199.896   1
  -1  13   4 112.709 218.154   1
  -1 -13   4 224.057 189.047   1
  -1  13   3 419.346 257.271   1
  -1 -13   3 114.365 169.256   1
   1  13  -3 106.884 201.707   1
   1 -13  -3-76.0771 193.936   1
   1 -13  -3 146.937 136.896   1
  -1 -13   3-19.7024 148.793   1
  -1 -13   3 64.6718 122.958   1
   1 -13  -3 111.042 121.425   1
  -1  13   2 1663.98 325.524   1
   1 -13  -2 1833.78 248.144   1
   1 -13  -2 1753.30 291.405   1
  -1 -13   2 1723.97 286.163   1
  -1 -13   2 2109.75 261.018   1
   1  13  -2 1858.78 302.850   1
   1 -13  -2 1749.04 229.078   1
  -1 -13   2 1812.91 230.881   1
   1 -13  -1 437.450 173.561   1
   1  13  -1 760.425 237.453   1
  -1 -13   1 259.358 180.698   1
   1 -13  -1 492.803 211.422   1
  -1 -13   1 367.935 165.996   1
  -1  13   1 165.033 225.879   1
  -1 -13   1 334.280 133.647   1
   1 -13  -1 159.283 128.660   1
  -1 -13   0 1458.22 252.663   1
   1 -13   0 1446.26 224.170   1
  -1 -13   0 1323.18 218.137   1
  -1  13   0 1253.99 285.774   1
   1  13   0 1367.77 278.738   1
   1 -13   0 1141.84 238.379   1
  -1 -13   0 1154.73 192.020   1
   1 -13   0 1132.90 191.839   1
   1 -13   1 1985.31 258.869   1
  -1 -13  -1 1744.89 290.183   1
  -1  13  -1 1566.77 294.316   1
   1  13   1 1901.83 311.493   1
  -1 -13  -1 1575.42 239.521   1
   1 -13   1 1434.65 269.219   1
   1 -13   1 1397.64 214.149   1
  -1 -13  -1 1509.04 212.210   1
   1 -13   2-19.6093 153.829   1
  -1 -13  -2 149.176 144.505   1
   1  13   2-55.8744 196.540   1
  -1 -13  -2 270.291 192.687   1
  -1  13  -2 53.5032 213.558   1
   1 -13   2 94.0515 155.125   1
   1  13   2 120.410 78.7115   1
   1  13   2 27.5895 61.2682   1
   1 -13   2 194.073 107.731   1
  -1 -13  -2 156.933 130.452   1
   1  13   3 253.219 220.555   1
  -1 -13  -3 91.5727 144.499   1
   1 -13   3 59.2588 156.767   1
   1 -13   3-23.1814 171.492   1
  -1 -13  -3-174.152 182.773   1
  -1  13  -3 52.9780 206.388   1
   1  13   3 142.938 78.8620   1
   1  13   3 47.8795 82.5623   1
  -1 -13  -3-15.6777 117.625   1
   1 -13   3 179.320 117.314   1
  -1  13  -4 1151.76 249.443   1
  -1 -13  -4 682.368 173.852   1
   1  13   4 623.371 264.650   1
   1 -13   4 1155.67 197.406   1
   1 -13   4 934.786 219.644   1
  -1 -13  -4 653.705 232.002   1
   1  13   4 683.214 107.885   1
   1  13   4 714.206 117.097   1
   1 -13   4 560.619 157.760   1
  -1 -13  -4 516.566 148.815   1
   1 -13   5-40.2242 140.387   1
  -1  13  -5 259.943 199.991   1
   1 -13   5 268.213 179.428   1
   1  13   5 285.367 234.324   1
  -1 -13  -5 87.7023 120.557   1
  -1 -13  -5 25.4245 180.149   1
   1  13   5 8.63972 94.3717   1
   1 -13   5-16.6698 120.771   1
  -1 -13  -5 15.6187 113.164   1
   1 -13   6 733.119 160.413   1
  -1 -13  -6 560.208 145.969   1
   1  13   6 606.941 254.964   1
  -1 -13  -6 745.304 227.844   1
  -1 -13  -6 757.957 169.323   1
   1 -13   6 748.501 194.046   1
   1 -13   7-21.5186 168.825   1
   1  13   7 232.874 210.921   1
  -1 -13  -7 78.0501 185.839   1
  -1 -13  -7 136.789 133.419   1
  -1  13  -7-15.9950 125.604   1
  -1 -13  -7 156.430 125.070   1
   1  13   7 168.916 119.627   1
   1  13   7 143.683 90.0924   1
  -1 -13  -8 78.8422 190.531   1
  -1 -13  -8 153.558 138.062   1
   1  13   8 87.9695 214.045   1
  -1 -13  -8 203.535 121.572   1
  -1  13  -8 194.009 143.011   1
   1 -13   8 166.876 141.089   1
   1  13   8 100.392 129.315   1
  -1  13  -8 136.375 68.8161   1
   1  13   8 32.1203 91.3830   1
   1 -13   8 147.387 70.5227   1
   2   0 -29-31.2921 127.201   1
  -2   0  29 102.628 137.995   1
  -2   0  29 363.218 280.068   1
   2   0 -29 116.541 105.938   1
  -2   0  29 83.4737 104.490   1
   2   0 -28 805.364 178.626   1
  -2   0  28 685.387 162.354   1
  -2   0  28 579.068 294.961   1
  -2   0  28 963.076 157.274   1
   2   0 -28 993.077 154.366   1
  -2   0  27 180.673 129.028   1
   2   0 -27 29.2368 122.052   1
  -2   0  27 31.2261 240.216   1
  -2   0  27-52.9776 100.639   1
   2   0 -27 85.4218 93.3364   1
   2   0 -26 1271.23 202.653   1
  -2   0  26 1554.47 201.140   1
  -2   0  26 1512.33 309.169   1
   2   0 -26 1864.31 196.534   1
  -2   0  26 1369.04 187.859   1
  -2   0  25 130.832 119.868   1
   2   0 -25 68.2710 123.410   1
  -2   0  25 175.475 233.367   1
  -2   0  25-25.0704 93.3744   1
  -2   0  24 1215.12 182.647   1
   2   0 -24 1730.06 192.128   1
  -2   0  24 1524.33 292.017   1
   2   0 -24 1239.66 162.841   1
  -2   0  23 171.719 117.914   1
   2   0 -23 114.442 110.794   1
  -2   0  23-54.3631 211.815   1
  -2   0  23 58.9707 96.5221   1
   2   0 -23 95.1930 76.8738   1
   2   0 -22 1357.15 172.467   1
  -2   0  22 1167.82 172.665   1
   2   0 -22 1286.74 154.691   1
  -2   0  22 1202.96 164.051   1
   2   0 -21 35.0405 97.5262   1
  -2   0  21 22.6696 95.6565   1
  -2   0  21 100.317 197.756   1
  -2   0  21-21.9060 86.9272   1
   2   0 -21 100.690 81.3328   1
  -2   0  20 15719.4 1228.24   1
   2   0 -20 16323.1 1231.01   1
   2   0 -20 19030.2 1297.43   1
  -2   0  20 18031.7 1315.27   1
   2   0 -20 15536.6 1220.09   1
  -2   0  20 16098.5 1226.85   1
  -2   0  19 83.2949 98.8233   1
   2   0 -19 94.8318 98.3300   1
   2   0 -19-193.588 167.604   1
  -2   0  19-22.8296 185.401   1
   2   0 -19 100.882 76.2787   1
  -2   0  19 70.2926 79.7933   1
  -2   0  18 3048.36 270.818   1
   2   0 -18 2687.57 267.768   1
  -2   0  18 3235.41 342.550   1
   2   0 -18 2805.20 324.877   1
   2   0 -18 2885.80 257.544   1
  -2   0  18 2781.67 260.185   1
   2   0 -17 28.7134 83.2675   1
   2   0 -17-53.3544 138.536   1
  -2   0  17 41.1838 155.369   1
  -2   0  17-45.6422 63.2310   1
   2   0 -17-41.4104 66.8836   1
   2   0 -16 3631.93 354.663   1
   2   0 -16 4143.91 403.296   1
  -2   0  16 3443.39 408.164   1
   2   0 -16 4359.59 351.108   1
  -2   0  16 4937.44 363.434   1
   2   0 -15 113.093 120.287   1
  -2   0  15 219.721 150.337   1
  -2   0  15-8.16889 60.8368   1
   2   0 -15 7.46351 55.9616   1
  -2   0  14 2816.88 255.293   1
  -2   0  14 2814.43 310.439   1
   2   0 -14 2745.96 298.190   1
  -2   0  14 3029.99 252.704   1
   2   0 -14 2798.18 245.854   1
  -2   0  13 37.2804 68.9485   1
  -2   0  13 96.0516 117.587   1
   2   0 -13 86.0899 112.476   1
   2   0 -13 20.0122 55.4386   1
  -2   0  13 35.7033 53.9411   1
  -2   0  12 33970.0 2496.05   1
   2   0 -12 34280.8 2498.01   1
   2   0 -12 35674.5 2536.42   1
  -2   0  12 28698.3 2528.22   1
  -2   0  12 33012.2 2493.12   1
   2   0 -12 37100.3 2494.71   1
   2   0 -11 40.7949 69.0466   1
  -2   0  11 77.2840 70.4515   1
  -2   0  11-54.8690 123.466   1
   2   0 -11 111.657 111.687   1
   2   0 -11 109.615 52.8310   1
  -2   0  11 42.8169 55.7355   1
  -2   0  10 80427.9 5723.39   1
   2   0 -10 80129.2 5725.87   1
   2   0 -10 78838.6 5754.35   1
  -2   0  10 78603.0 5757.87   1
  -2   0  10 80701.5 5721.86   1
   2   0 -10 76456.4 5717.47   1
  -2   0   9 59.6339 64.6516   1
   2   0  -9 185.085 66.5072   1
  -2   0   9 11.3834 115.162   1
   2   0  -9 52.5985 99.6322   1
  -2   0   9 127.822 53.1437   1
   2   0  -8 21778.0 1607.01   1
  -2   0   8 22113.3 1605.52   1
   2   0  -7 206.985 69.6961   1
  -2   0   7 303.819 69.5731   1
  -2   0   7 163.585 110.722   1
   2   0  -7 300.434 53.3786   1
  -2   0   6 43633.9 3144.59   1
   2   0  -6 45745.0 3146.87   1
  -2   0   6 42286.4 3168.02   1
   2   0  -6 40603.1 3164.24   1
   2   0  -6 42191.9 3141.12   1
  -2   0   6 44610.9 3143.77   1
   2   0  -5 75.4505 61.9593   1
  -2   0   5 84.7565 61.6456   1
  -2   0   5-74.7417 103.175   1
   2   0  -5 59.7468 99.9882   1
  -2   0   5 103.600 46.2995   1
   2   0  -4 236.329 51.7160   1
  -2   0   4 226.106 54.4641   1
   2   0  -4 243.981 42.0398   1
  -2   0   4 216.834 44.2341   1
   2   0  -4 195.389 82.5862   1
  -2   0   4 139.508 87.8908   1
   2   0  -3 77.3891 30.5637   1
  -2   0   3 52.5985 29.2174   1
  -2   0   3 57.0219 62.0713   1
   2   0  -3 44.3545 64.9552   1
   2   0   2 168137. 12102.9   1
   2   0   3-15.8805 55.1991   1
   2   0   4 52444.6 3797.88   1
   2   0   5 31.0964 48.6876   1
   2   0   5 93.4829 33.8657   1
  -2   0  -5 64.3559 30.2598   1
   2   0   5 187.516 77.6697   1
  -2   0  -5 75.5878 45.5615   1
   2   0   6 980.099 102.220   1
  -2   0  -6 987.137 89.4120   1
   2   0   6 1031.99 92.4777   1
   2   0   6 953.641 128.936   1
  -2   0  -6 1016.10 97.8600   1
  -2   0  -7 94.7299 37.0281   1
   2   0   7 90.5769 34.9127   1
   2   0   7 73.5788 54.5545   1
  -2   0  -7 42.0344 49.8503   1
   2   0   8 587.885 76.3003   1
  -2   0  -8 424.098 58.6474   1
   2   0   8 396.967 60.6205   1
   2   0   8 555.161 108.435   1
  -2   0  -8 501.282 73.7013   1
   2   0   9 56.3010 57.2087   1
  -2   0  -9 149.300 58.5261   1
  -2   0  -9 108.323 39.3697   1
   2   0   9 73.7910 102.267   1
   2   0  10 60441.5 4008.28   1
   2   0  10 51958.2 4037.58   1
  -2   0 -10 52131.4 4004.19   1
   2   0  11 102.573 60.7297   1
  -2   0 -11 11.6016 59.2475   1
   2   0  11 37.2474 49.6696   1
   2   0  11-89.8507 116.536   1
   2   0  12 66857.8 4754.82   1
   2   0  12 64699.8 4751.41   1
  -2   0 -12 64476.9 4748.69   1
   2   0  12 69817.5 4799.82   1
  -2   0 -12 65369.3 4753.42   1
  -2   0 -13 20.3689 60.6014   1
   2   0  13-7.16355 71.0461   1
   2   0  13 136.892 126.307   1
   2   0  13 44.3178 50.6409   1
  -2   0 -13 81.7947 47.5659   1
   2   0  14 5348.06 407.463   1
   2   0  14 5189.67 455.555   1
  -2   0 -14 5037.60 393.377   1
   2   0  14 4700.08 395.257   1
   2   0  15-8.27348 71.2452   1
  -2   0 -15 67.5927 53.9358   1
   2   0  15-51.5758 60.8314   1
   2   0  15-17.5014 128.521   1
  -2   0 -16 122.670 62.8407   1
   2   0  16 47.3634 69.3510   1
   2   0  16 186.471 144.509   1
   2   0  17 16.8705 62.5105   1
  -2   0 -17 69.0949 63.5168   1
  -2   0 -18 18707.3 1338.06   1
   2   0  18 16394.2 1338.18   1
   2   0  18 18070.6 1412.90   1
  -2   0 -18 19078.8 1345.27   1
  -2   0 -19 9.80777 87.8024   1
   2   0  19-43.7437 167.172   1
  -2   0 -19-93.3093 148.022   1
   2   0  19 28.1521 72.1866   1
  -2   0 -19-34.6127 61.3023   1
   2   0  20 75.7776 95.3474   1
  -2   0 -20 113.375 93.3978   1
   2   0  20 68.8417 169.825   1
   2   0  20 68.8742 82.4256   1
  -2   0 -20 127.358 74.6138   1
  -2   0 -21 21.6284 90.7690   1
   2   0  21 45.4250 103.104   1
  -2   0 -21 9.55321 67.2091   1
   2   0  21 61.9383 77.4062   1
  -2   0 -22 305.504 111.415   1
   2   0  22 117.999 104.810   1
   2   0  22 204.460 92.0098   1
  -2   0 -22 69.9315 82.8690   1
  -2   0 -22 314.245 173.355   1
   2   0  22 75.4662 178.587   1
   2   0  23 73.6813 112.981   1
  -2   0 -23-31.3987 87.8292   1
   2   0  23 33.8003 95.0468   1
  -2   0 -23 21.6228 163.140   1
   2   0  23-104.879 185.739   1
  -2   0 -23 94.4057 104.658   1
   2   0  24 1245.82 174.386   1
  -2   0 -24 1243.46 154.853   1
   2   0  24 1008.57 242.446   1
  -2   0 -24 1359.06 235.679   1
  -2   0 -24 1224.70 165.789   1
   2   0  25 104.553 121.387   1
  -2   0 -25 68.2667 89.8388   1
   2   0  25 197.530 208.709   1
  -2   0 -25-22.9352 155.098   1
  -2   0 -25 37.9416 108.461   1
   2   0  26 1020.58 175.092   1
  -2   0 -26 1529.44 246.032   1
   2   0  26 1054.71 278.511   1
  -2   0 -26 942.696 180.008   1
   2   0  27 13.7898 129.636   1
   2   0  27 38.1243 104.913   1
  -2   0 -27-72.2597 174.401   1
   2   0  27 151.426 217.712   1
  -2   0 -27-94.4275 116.742   1
   2   0  28 70.5009 123.744   1
  -2   0 -28 228.201 112.444   1
   2   0  28 156.678 113.543   1
   2   0  28 156.160 249.442   1
  -2   0 -28 246.704 200.593   1
  -2   0 -28 41.6766 121.933   1
   2   1 -29 767.350 161.493   1
   2  -1 -29 829.262 189.466   1
  -2   1  29 685.681 180.459   1
   2  -1 -29 1192.26 258.085   1
  -2  -1  29 865.794 303.294   1
  -2   1  29 1150.16 316.545   1
   2   1 -29 439.725 209.864   1
   2  -1 -29 883.357 147.399   1
  -2  -1  29 1044.18 165.067   1
  -2   1  29 683.080 133.351   1
   2   1 -29 1042.58 154.483   1
   2  -1 -28 205.622 150.356   1
   2   1 -28 323.834 128.505   1
  -2   1  28 50.1745 153.755   1
  -2  -1  28 167.456 116.954   1
  -2   1  28 223.614 252.215   1
   2   1 -28 253.787 205.291   1
  -2  -1  28 259.304 264.965   1
   2  -1 -28 75.0010 178.908   1
   2   1 -28 210.857 107.207   1
  -2  -1  28 153.711 114.860   1
  -2   1  28 231.036 115.405   1
   2  -1 -28 134.795 94.6005   1
  -2   1  27 179.611 150.023   1
  -2  -1  27 174.015 112.410   1
   2   1 -27 262.658 120.209   1
   2  -1 -27 347.937 149.431   1
  -2   1  27 495.960 253.118   1
  -2  -1  27 188.842 240.559   1
   2  -1 -27 195.713 187.767   1
   2   1 -27 646.260 207.002   1
   2  -1 -27 399.516 113.696   1
  -2  -1  27 339.356 113.517   1
  -2   1  27 395.377 122.684   1
   2   1 -27 653.211 126.885   1
  -2   1  26 63.5530 132.666   1
   2   1 -26-71.7900 113.034   1
  -2  -1  26 55.8735 108.203   1
   2  -1 -26 48.2260 134.945   1
   2  -1 -26-23.9751 187.932   1
  -2   1  26 360.186 239.523   1
   2   1 -26 194.643 177.470   1
  -2  -1  26-60.9978 227.091   1
  -2   1  26 140.851 108.088   1
   2   1 -26-37.3042 88.1835   1
  -2  -1  26 171.790 106.751   1
   2  -1 -26 23.3212 86.9090   1
   2  -1 -25-78.0721 134.533   1
  -2  -1  25 118.204 109.739   1
   2   1 -25 115.481 99.5471   1
  -2   1  25 46.3187 125.430   1
   2  -1 -25 116.949 182.236   1
   2   1 -25 47.4920 165.746   1
  -2  -1  25 295.267 227.167   1
  -2   1  25 116.227 214.900   1
  -2  -1  25 12.8222 98.1126   1
   2  -1 -24 1229.15 194.740   1
  -2  -1  24 1065.11 150.587   1
  -2   1  24 958.800 182.343   1
   2   1 -24 1201.24 164.189   1
   2  -1 -24 819.419 224.172   1
  -2  -1  24 1255.70 281.454   1
   2   1 -24 1247.12 237.384   1
  -2   1  24 981.291 262.701   1
   2  -1 -24 1028.76 147.145   1
  -2  -1  23 326.604 104.624   1
   2  -1 -23 264.184 127.538   1
   2   1 -23 319.059 111.356   1
  -2   1  23 145.542 129.600   1
  -2  -1  23 412.420 232.899   1
  -2   1  23 242.589 217.374   1
   2   1 -23 358.486 187.203   1
   2  -1 -23 309.930 180.986   1
  -2   1  23 356.216 102.193   1
   2  -1 -23 221.457 87.2836   1
  -2  -1  23 299.029 104.673   1
   2   1 -23 336.996 101.876   1
  -2   1  22 1456.09 194.153   1
   2   1 -22 1065.19 156.161   1
   2  -1 -22 1289.46 182.540   1
  -2  -1  22 1352.90 161.675   1
  -2   1  22 1240.96 161.177   1
  -2  -1  22 1322.59 166.512   1
   2  -1 -22 1208.60 157.890   1
   2   1 -22 1369.31 159.644   1
  -2   1  21 2791.40 302.877   1
   2   1 -21 2725.80 277.433   1
   2  -1 -21 2145.22 293.525   1
  -2  -1  21 3119.30 383.415   1
  -2   1  21 3224.31 371.623   1
  -2  -1  21 3754.02 297.051   1
  -2   1  21 2963.32 277.101   1
   2  -1 -21 2690.39 274.143   1
   2   1 -21 3630.19 289.195   1
   2   1 -20 144.958 98.0428   1
   2  -1 -20-13.1290 103.621   1
  -2   1  20 171.856 114.503   1
   2  -1 -20 119.922 152.837   1
   2   1 -20 20.3185 162.185   1
  -2  -1  20-121.310 192.497   1
  -2   1  20 94.9130 189.381   1
   2  -1 -20 76.3345 85.9459   1
  -2   1  20 50.7965 86.7202   1
   2   1 -20 59.5583 75.5288   1
  -2  -1  20 31.6096 82.7066   1
  -2   1  19 344.078 116.060   1
   2  -1 -19 112.979 109.610   1
   2   1 -19-19.5779 158.705   1
   2  -1 -19 268.595 161.633   1
  -2  -1  19 208.373 183.123   1
  -2   1  19 225.885 186.025   1
  -2   1  19 379.092 86.6082   1
  -2  -1  19 131.364 81.4627   1
   2   1 -19 161.668 82.3555   1
   2  -1 -19 144.850 81.9691   1
   2  -1 -18 1878.34 234.874   1
  -2  -1  18 2521.88 214.885   1
  -2   1  18 2158.92 241.291   1
   2  -1 -18 2134.94 278.977   1
  -2   1  18 2168.63 296.875   1
  -2  -1  18 2468.33 313.615   1
   2   1 -18 2524.86 285.254   1
  -2   1  18 1669.41 207.088   1
  -2  -1  18 2437.27 222.131   1
   2   1 -18 2750.35 227.627   1
   2  -1 -18 2216.39 213.637   1
  -2  -1  17 2169.03 196.120   1
  -2   1  17 2237.24 226.484   1
   2  -1 -17 1854.69 218.700   1
  -2  -1  17 2112.74 278.791   1
  -2   1  17 2034.73 273.358   1
   2  -1 -17 2021.85 261.809   1
   2   1 -17 1735.17 254.619   1
  -2   1  17 2267.25 202.375   1
   2   1 -17 1928.81 195.317   1
   2  -1 -17 2202.74 198.223   1
  -2  -1  17 1853.98 200.089   1
   2  -1 -16 733.265 127.266   1
   2   1 -16 607.468 95.7068   1
  -2  -1  16 540.204 90.3394   1
  -2   1  16 574.908 120.816   1
   2  -1 -16 636.158 160.537   1
  -2  -1  16 593.447 179.786   1
  -2   1  16 1115.78 199.540   1
   2   1 -16 689.758 169.678   1
  -2   1  16 601.881 98.7237   1
  -2  -1  16 680.831 98.8960   1
   2   1 -16 443.797 93.1271   1
   2  -1 -16 555.209 92.1100   1
  -2   1  15 290.761 95.7946   1
  -2  -1  15 263.782 66.9671   1
   2   1 -15 298.889 77.1221   1
   2  -1 -15 356.410 101.346   1
  -2  -1  15 391.438 160.412   1
   2   1 -15 114.584 126.029   1
  -2   1  15 90.4694 150.959   1
   2  -1 -15 127.084 126.163   1
  -2   1  15 102.631 62.5948   1
  -2  -1  15 299.995 69.3176   1
   2  -1 -15 89.3142 61.9678   1
   2   1 -15 225.674 66.6967   1
   2  -1 -14 1048.61 146.227   1
   2   1 -14 972.505 119.671   1
  -2   1  14 1130.64 152.454   1
  -2  -1  14 1036.98 118.786   1
   2  -1 -14 1127.06 178.713   1
   2   1 -14 1301.44 184.652   1
  -2   1  14 1338.17 195.575   1
  -2  -1  14 997.142 187.376   1
  -2   1  14 1231.95 125.535   1
  -2  -1  14 993.215 122.310   1
   2  -1 -14 1033.50 119.736   1
   2   1 -14 1226.08 127.286   1
   2   1 -13 2558.80 217.343   1
   2  -1 -13 2329.63 234.730   1
  -2  -1  13 2329.18 211.527   1
  -2  -1  13 2157.49 273.962   1
  -2   1  13 2319.51 273.386   1
   2  -1 -13 2065.20 259.045   1
   2   1 -13 2305.77 268.996   1
  -2  -1  13 2776.84 222.058   1
  -2   1  13 2312.48 217.356   1
   2   1 -13 2699.02 221.433   1
   2  -1 -13 2615.22 220.035   1
   2   1 -12 399.373 78.8849   1
  -2  -1  12 503.438 75.0759   1
   2   1 -12 584.380 139.974   1
  -2  -1  12 243.069 139.209   1
   2  -1 -12 330.228 122.101   1
  -2   1  12 657.585 138.308   1
   2  -1 -12 469.701 75.7222   1
   2   1 -12 383.211 72.4043   1
  -2   1  12 536.401 77.8575   1
  -2  -1  12 405.444 75.9278   1
  -2  -1  11 15679.5 1084.46   1
   2   1 -11 15595.4 1088.38   1
  -2   1  11 14983.3 1134.98   1
   2   1 -11 14283.1 1126.00   1
  -2  -1  11 15293.8 1139.29   1
   2  -1 -11 15343.0 1128.77   1
   2  -1 -11 14023.3 1089.09   1
  -2   1  11 15995.6 1093.80   1
  -2  -1  11 12149.0 1085.24   1
   2   1 -11 14817.5 1091.61   1
  -2   1  10 4422.51 363.121   1
   2   1 -10 4331.67 341.432   1
   2  -1 -10 4675.22 348.869   1
   2   1 -10 3936.21 342.499   1
  -2  -1  10 4070.13 344.619   1
  -2   1  10 4531.46 347.089   1
   2   1 -10 4601.09 388.078   1
   2  -1 -10 4579.28 386.944   1
  -2   1  10 4601.20 389.769   1
  -2  -1  10 4646.90 397.133   1
  -2   1   9 2456.25 229.258   1
   2   1  -9 2399.29 204.930   1
  -2  -1   9 2570.27 209.347   1
   2   1  -9 2524.09 210.741   1
  -2   1   9 2754.37 213.130   1
   2  -1  -9 2572.63 248.726   1
  -2   1   9 2177.64 245.201   1
  -2  -1   9 2497.03 260.417   1
   2   1  -9 3023.07 258.518   1
   2   1  -9 2304.43 197.460   1
   2  -1  -8 2478.25 244.728   1
   2   1  -8 2930.54 226.865   1
  -2   1   8 2563.16 248.293   1
   2   1  -8 2960.68 221.693   1
  -2   1   7 24283.1 1852.74   1
   2  -1  -7 23790.0 1853.64   1
   2   1  -7 27486.9 1837.23   1
   2   1  -7 28111.0 1843.19   1
   2  -1  -7 23699.1 1839.77   1
  -2   1   7 25257.9 1865.85   1
  -2  -1   7 22557.5 1867.32   1
   2   1  -7 24728.9 1832.23   1
   2  -1  -6 16944.6 1327.40   1
  -2   1   6 17121.6 1327.36   1
  -2   1   6 19341.6 1317.63   1
   2  -1  -6 17790.9 1314.53   1
  -2  -1   6 19077.3 1316.65   1
  -2   1   6 17912.8 1338.79   1
  -2  -1   6 18057.4 1344.90   1
   2   1  -6 18011.4 1343.52   1
   2  -1  -6 16684.9 1333.69   1
  -2  -1   6 17762.2 1308.45   1
   2   1  -6 18112.5 1309.18   1
  -2   1   5 40317.6 2880.02   1
   2  -1  -5 45323.7 2883.31   1
   2   1  -5 42319.4 2890.46   1
  -2   1   5 39912.3 2885.94   1
   2  -1  -5 39639.8 2884.29   1
  -2  -1   5 41660.2 2890.03   1
   2   1  -5 41408.6 2868.74   1
   2  -1  -5 39233.2 2867.74   1
  -2   1   5 36823.7 2867.22   1
  -2  -1   5 36441.9 2865.50   1
   2  -1  -4 15235.5 1109.39   1
  -2   1   4 15055.4 1109.18   1
  -2   1   4 15584.4 1113.23   1
   2  -1  -4 14988.1 1112.25   1
  -2  -1   4 15640.3 1115.68   1
   2   1  -4 16724.7 1118.85   1
   2   1  -4 15283.0 1096.44   1
  -2  -1   4 13609.0 1095.20   1
  -2   1   4 15175.7 1096.74   1
  -2   1   3 46398.2 3652.87   1
  -2   1   3 52664.0 3664.61   1
   2  -1  -3 52705.1 3664.61   1
   2   1  -3 53243.0 3666.51   1
  -2   1   3 50127.3 3663.53   1
  -2  -1   3 49294.7 3664.18   1
   2   1  -3 52247.6 3653.47   1
   2  -1  -3 51086.9 3653.46   1
  -2   1   2 3211.20 230.828   1
   2  -1  -2 3148.93 231.017   1
  -2   1   2 2901.89 241.489   1
   2  -1  -2 3213.57 243.944   1
  -2  -1   2 2930.49 228.374   1
   2   1  -2 2999.63 228.549   1
  -2  -1   2 2660.87 236.810   1
   2  -1  -1 238836. 17483.7   1
   2  -1  -1 246626. 17477.0   1
  -2  -1   1 241663. 17479.2   1
   2   1   0 6031.49 441.467   1
  -2  -1   0 5757.52 440.393   1
   2   1   1 103740. 7226.68   1
   2   1   1 98208.0 7219.55   1
   2  -1   2 4671.19 337.762   1
  -2   1  -2 4576.61 337.542   1
  -2  -1  -2 4309.60 344.902   1
   2  -1   2 4713.01 343.713   1
   2   1   2 4508.14 346.867   1
   2   1   2 4613.08 350.125   1
  -2  -1  -2 4156.42 346.240   1
  -2   1  -3 26663.1 1969.80   1
   2  -1   3 27076.5 1968.98   1
  -2  -1  -3 28436.1 1980.63   1
   2  -1   3 30748.7 1981.34   1
  -2   1  -3 25533.4 1977.23   1
   2   1   3 24474.6 1979.19   1
  -2  -1  -3 27554.7 1980.08   1
   2   1   3 28715.0 1982.01   1
   2  -1   4 227831. 18437.8   1
  -2  -1  -4 266036. 18435.6   1
  -2   1  -4 263841. 18440.0   1
   2   1   4 252357. 18436.0   1
   2  -1   4 258109. 18452.6   1
  -2  -1  -4 265070. 18453.5   1
  -2   1  -4 287647. 18454.2   1
   2   1   4 255047. 18453.8   1
  -2  -1  -4 250455. 18450.1   1
   2   1   4 258085. 18451.6   1
   2   1   5 122174. 8466.91   1
   2   1   5 121744. 8450.61   1
   2  -1   5 119691. 8452.54   1
  -2   1  -5 112597. 8451.92   1
  -2  -1  -5 118446. 8448.39   1
  -2  -1  -5 128827. 8472.69   1
   2   1   5 109165. 8469.15   1
   2  -1   5 110806. 8467.15   1
  -2   1  -5 106254. 8464.80   1
  -2  -1  -5 121112. 8464.87   1
   2   1   6 27886.1 2014.36   1
   2  -1   6 28553.3 2001.21   1
  -2   1  -6 29720.2 2002.00   1
   2   1   6 28314.7 1998.24   1
  -2  -1  -6 28341.6 1997.74   1
   2  -1   6 22142.3 2016.33   1
   2   1   6 24503.2 2019.07   1
  -2  -1  -6 25480.5 2011.10   1
   2   1   7 54031.0 4092.73   1
   2   1   7 61128.8 4079.41   1
   2  -1   7 55840.4 4081.12   1
  -2   1  -7 53094.7 4080.37   1
  -2  -1  -7 57530.7 4078.86   1
  -2  -1  -7 56032.4 4105.23   1
  -2  -1  -7 55753.8 4092.19   1
   2   1   8 15479.3 1014.05   1
  -2   1  -8 13065.0 993.802   1
   2   1   8 13375.9 991.559   1
  -2  -1  -8 12721.3 990.894   1
   2   1   8 14487.0 1030.51   1
  -2   1  -8 12906.7 1019.69   1
  -2  -1  -8 14774.6 1026.35   1
  -2  -1  -8 13682.5 1008.04   1
   2   1   9 161.490 80.4771   1
  -2  -1  -9 111.900 65.9253   1
   2   1   9 52.9897 104.458   1
  -2  -1  -9 109.164 93.2211   1
   2  -1   9 190.405 105.858   1
  -2   1  -9 105.990 93.9218   1
  -2  -1  -9 89.3582 41.2727   1
   2   1  10 39128.9 2953.05   1
   2  -1  10 38886.6 2937.43   1
  -2  -1 -10 40035.6 2971.44   1
  -2   1 -10 39525.4 2968.75   1
   2   1  10 42030.5 2976.93   1
   2  -1  10 48521.0 2987.75   1
   2  -1  11 340.511 61.4503   1
   2   1  11 549.955 91.5861   1
   2  -1  11 237.370 61.3200   1
   2   1  11 537.396 69.1031   1
  -2   1 -11 467.041 70.4503   1
  -2   1 -11 184.826 109.037   1
  -2  -1 -11 413.717 114.190   1
   2   1  11 461.795 133.887   1
   2  -1  11 298.549 125.245   1
  -2   1 -11 356.275 56.0458   1
   2  -1  12 1063.52 111.866   1
  -2   1 -12 1131.45 122.837   1
  -2  -1 -12 1287.83 119.978   1
   2   1  12 1099.81 120.391   1
   2  -1  12 957.028 117.051   1
   2   1  12 1187.38 186.549   1
   2  -1  12 1132.85 176.242   1
  -2  -1 -12 1108.41 167.158   1
  -2   1 -12 1186.91 167.208   1
  -2   1 -12 1445.53 114.826   1
   2  -1  13 11388.8 855.789   1
  -2  -1 -13 10358.7 876.157   1
  -2  -1 -13 11635.9 861.679   1
   2   1  13 12441.9 866.093   1
  -2   1 -13 10975.9 863.026   1
   2  -1  13 11012.3 863.482   1
   2  -1  13 10137.6 905.565   1
  -2   1 -13 11713.1 905.846   1
  -2  -1 -13 11924.5 907.745   1
  -2   1 -13 12513.7 856.055   1
  -2  -1 -14 152.272 81.0912   1
   2  -1  14 200.895 65.2321   1
   2   1  14 66.6265 53.1460   1
  -2   1 -14 257.770 69.1695   1
   2  -1  14 137.076 59.5327   1
  -2  -1 -14 185.956 54.0629   1
  -2  -1 -14 131.037 108.265   1
   2  -1  14 164.833 128.104   1
  -2   1 -14 243.460 112.815   1
  -2   1 -14 126.328 56.7951   1
  -2  -1 -15 2224.32 242.224   1
   2   1  15 2011.55 240.127   1
   2  -1  15 2541.69 219.595   1
   2   1  15 2381.61 221.968   1
  -2   1 -15 3036.83 231.518   1
   2  -1  15 2868.78 228.961   1
  -2  -1 -15 2304.32 220.578   1
  -2  -1 -15 2671.35 277.135   1
  -2   1 -15 2315.83 266.712   1
   2  -1  15 2477.60 287.113   1
  -2   1 -15 2515.45 215.154   1
   2  -1  16 1778.20 167.419   1
  -2  -1 -16 1126.96 179.026   1
   2   1  16 1524.12 191.255   1
  -2  -1 -16 1656.57 165.962   1
   2  -1  16 2091.38 173.932   1
   2   1  16 1313.11 161.033   1
  -2   1 -16 1867.94 170.769   1
  -2  -1 -16 1874.79 226.376   1
   2  -1  16 1835.29 254.806   1
  -2   1 -16 1819.42 228.686   1
  -2   1 -16 1762.64 161.450   1
   2   1  17 1335.17 175.171   1
   2  -1  17 1111.11 142.968   1
   2   1  17 1379.19 153.765   1
   2  -1  17 1462.31 155.051   1
  -2   1 -17 1608.41 153.340   1
  -2  -1 -17 1375.88 145.172   1
  -2  -1 -17 1730.80 224.138   1
   2  -1  17 930.947 209.938   1
  -2   1 -17 1270.46 210.652   1
  -2   1 -17 1243.89 140.227   1
  -2  -1 -17 1679.57 182.002   1
  -2  -1 -18 426.850 119.100   1
   2  -1  18 463.878 92.5238   1
   2   1  18 352.458 123.731   1
   2   1  18 300.425 89.3908   1
  -2   1 -18 570.907 97.3580   1
  -2  -1 -18 349.624 81.2533   1
   2  -1  18 575.360 92.4904   1
  -2  -1 -18 376.824 154.392   1
   2  -1  18 376.338 195.576   1
  -2   1 -18 479.282 151.246   1
  -2   1 -18 311.269 84.6695   1
   2  -1  19 800.101 119.473   1
  -2  -1 -19 1060.09 152.746   1
   2   1  19 861.480 154.020   1
   2  -1  19 881.768 205.783   1
  -2  -1 -19 1011.32 198.730   1
  -2   1 -19 707.744 180.570   1
  -2  -1 -19 831.076 120.531   1
  -2   1 -19 839.713 123.220   1
   2   1  19 759.847 119.875   1
   2  -1  19 926.685 123.615   1
   2  -1  20 1309.94 167.498   1
   2   1  20 1404.17 197.924   1
  -2  -1 -20 1617.37 197.835   1
   2  -1  20 1924.11 184.138   1
  -2  -1 -20 1563.34 166.716   1
   2   1  20 1494.05 168.490   1
  -2   1 -20 1750.03 177.972   1
   2  -1  20 1298.33 259.745   1
  -2  -1 -21 4710.45 384.566   1
   2   1  21 4949.83 392.284   1
   2  -1  21 4178.47 384.718   1
  -2   1 -21 4599.53 388.078   1
   2  -1  21 4560.39 383.002   1
   2   1  21 4771.10 413.908   1
  -2  -1 -21 4310.05 405.759   1
   2   1  22 383.862 139.132   1
  -2  -1 -22 378.994 126.255   1
   2  -1  22 126.900 203.572   1
  -2   1 -22 188.240 168.178   1
  -2  -1 -22 460.881 183.392   1
  -2  -1 -22 272.893 86.8858   1
   2   1  22 197.783 89.7982   1
   2  -1  22 488.569 104.175   1
  -2   1 -22 157.363 88.1541   1
  -2  -1 -23 506.237 142.739   1
   2   1  23 529.936 146.867   1
   2   1  23 444.421 110.893   1
  -2  -1 -23 480.359 108.154   1
   2  -1  23 386.944 110.363   1
  -2   1 -23 414.772 111.595   1
  -2  -1 -23 627.177 196.477   1
  -2   1 -23 712.861 193.567   1
   2  -1  23 422.102 225.034   1
   2   1  24 212.807 132.268   1
  -2  -1 -24 72.7566 120.858   1
   2  -1  24 106.567 98.3743   1
  -2  -1 -24 30.9681 78.4994   1
   2   1  24 11.2591 89.3988   1
  -2   1 -24-11.3382 86.7580   1
   2  -1  24 82.3065 212.405   1
  -2   1 -24 133.516 156.506   1
  -2  -1 -24 178.226 164.781   1
  -2   1 -24 46.6436 85.5390   1
  -2  -1 -25 30.1401 118.880   1
   2   1  25 110.037 131.249   1
  -2   1 -25 94.0792 101.336   1
   2   1  25 47.1761 94.7325   1
  -2  -1 -25 10.7492 74.5210   1
  -2   1 -25 252.717 166.392   1
  -2  -1 -25-22.9431 148.634   1
   2  -1  25-57.0679 219.517   1
  -2   1 -25 58.0790 84.6928   1
   2  -1  26 246.928 113.246   1
  -2  -1 -26 233.769 137.389   1
   2   1  26 226.524 134.829   1
   2  -1  26 76.2134 103.796   1
  -2  -1 -26 211.805 179.107   1
  -2   1 -26 212.073 185.039   1
   2  -1  26 118.200 231.876   1
  -2   1 -26 100.987 98.8111   1
   2   1  27 1861.25 237.232   1
   2  -1  27 1353.28 194.266   1
   2  -1  27 1676.58 202.669   1
  -2   1 -27 1884.28 207.674   1
   2   1  27 1579.89 200.907   1
   2  -1  27 1984.35 337.989   1
  -2   1 -27 1763.85 280.994   1
  -2  -1 -27 1541.52 284.891   1
  -2  -1 -27 2309.42 241.389   1
  -2   1 -27 1587.45 192.271   1
   2   1  28-16.9554 141.605   1
   2  -1  28-21.7869 104.263   1
  -2  -1 -28 36.2716 97.7395   1
  -2   1 -28 143.014 106.873   1
   2  -1  28-26.9271 103.697   1
   2   1  28 169.364 112.307   1
  -2  -1 -28-24.6361 187.162   1
  -2   1 -28 49.3970 185.184   1
   2  -1  28 315.339 258.950   1
  -2   1 -28 180.810 112.856   1
  -2  -1 -28 65.7087 147.151   1
   2   2 -29 517.812 127.102   1
  -2   2  29 520.930 186.109   1
   2  -2 -29 582.761 188.048   1
   2  -2 -29 427.258 220.586   1
   2   2 -29 600.176 219.533   1
  -2   2  29 752.653 304.835   1
  -2  -2  29 839.085 307.016   1
  -2  -2  29 478.270 146.591   1
   2   2 -29 650.129 145.645   1
   2  -2 -29 773.319 141.446   1
  -2   2  29 1007.95 162.853   1
   2  -2 -28 624.945 177.914   1
   2   2 -28 387.167 117.077   1
  -2   2  28 227.019 170.819   1
   2   2 -28 767.929 227.213   1
  -2  -2  28 1045.02 289.549   1
  -2   2  28 794.904 276.643   1
   2  -2 -28 198.191 174.725   1
  -2  -2  28 606.430 144.690   1
  -2   2  28 561.372 138.823   1
   2   2 -28 593.523 138.383   1
   2  -2 -28 575.515 123.119   1
   2   2 -27 591.742 125.797   1
  -2   2  27 556.648 178.288   1
   2  -2 -27 257.262 146.079   1
  -2   2  27 772.360 254.914   1
   2  -2 -27 509.234 210.996   1
   2   2 -27 502.029 216.015   1
  -2  -2  27 827.707 277.962   1
  -2  -2  27 531.514 132.800   1
  -2   2  27 628.163 133.568   1
   2   2 -27 550.413 129.597   1
   2  -2 -27 347.752 105.132   1
   2   2 -26 125.177 103.332   1
   2  -2 -26 107.130 150.682   1
  -2   2  26 163.254 162.428   1
   2  -2 -26 47.5938 169.345   1
  -2  -2  26 92.5996 224.076   1
   2   2 -26 171.876 190.746   1
  -2   2  26 89.7729 236.486   1
  -2  -2  26 331.375 116.975   1
  -2   2  26 291.929 107.101   1
   2  -2 -26 350.805 106.403   1
   2   2 -26 114.752 103.597   1
   2  -2 -25 174.585 140.736   1
  -2   2  25 177.213 137.808   1
   2  -2 -25 92.8165 174.411   1
   2   2 -25 622.123 219.547   1
  -2  -2  25-149.378 231.631   1
  -2   2  25 461.924 225.252   1
  -2   2  25 101.752 102.929   1
  -2  -2  25 90.3240 101.981   1
   2   2 -25 272.503 106.399   1
  -2   2  24 363.215 155.714   1
   2  -2 -24 254.771 138.876   1
  -2  -2  24 209.955 103.843   1
   2  -2 -24 197.649 93.6057   1
   2   2 -24 186.199 168.131   1
  -2   2  24 139.253 222.828   1
  -2  -2  24 548.447 237.565   1
   2  -2 -24 158.518 169.396   1
   2  -2 -23 231.344 123.329   1
  -2   2  23 185.356 151.774   1
   2   2 -23 337.442 98.0308   1
  -2   2  23 297.550 107.363   1
   2  -2 -23 138.015 95.6263   1
   2   2 -23 181.040 184.481   1
  -2  -2  23 278.495 216.220   1
   2  -2 -23 131.945 165.665   1
  -2   2  23 268.023 208.140   1
   2   2 -23 211.780 71.6551   1
  -2   2  22 4147.46 358.028   1
   2  -2 -22 2744.34 329.519   1
   2   2 -22 3835.99 319.614   1
  -2   2  22 3398.91 315.378   1
   2  -2 -22 3499.54 308.505   1
  -2  -2  22 3161.40 306.069   1
   2  -2 -22 2812.09 363.892   1
   2   2 -22 3413.66 280.576   1
  -2   2  21 3625.20 338.450   1
   2  -2 -21 3515.42 330.726   1
  -2  -2  21 2897.93 290.901   1
   2  -2 -21 3451.49 289.923   1
  -2   2  21 4023.17 307.661   1
   2   2 -21 2788.68 285.783   1
  -2   2  21 3723.41 396.161   1
  -2  -2  21 2751.28 381.125   1
   2   2 -21 2886.68 261.095   1
   2   2 -20 6136.33 503.053   1
  -2   2  20 6211.47 548.604   1
   2  -2 -20 6951.43 554.067   1
   2  -2 -20 6787.80 519.048   1
   2   2 -20 6094.06 518.745   1
  -2   2  20 7272.09 531.319   1
  -2  -2  20 6672.18 524.293   1
   2   2 -20 5984.90 578.287   1
  -2   2  20 6228.45 599.518   1
  -2  -2  20 6154.61 604.193   1
   2  -2 -20 5923.16 577.831   1
   2   2 -20 6169.12 492.009   1
  -2   2  19 19913.6 1610.52   1
   2   2 -19 20831.2 1569.23   1
   2  -2 -19 21352.6 1612.00   1
  -2  -2  19 21943.9 1589.30   1
   2   2 -19 21670.4 1588.97   1
   2  -2 -19 21994.5 1585.60   1
  -2   2  19 22942.4 1592.50   1
   2  -2 -19 21785.9 1643.79   1
   2   2 -19 20118.1 1641.04   1
  -2   2  19 21399.1 1658.60   1
  -2  -2  19 19938.8 1658.77   1
   2   2 -19 20594.7 1559.19   1
  -2   2  18 202.559 124.979   1
   2   2 -18 134.822 71.8393   1
   2  -2 -18 237.339 128.818   1
  -2   2  18 157.325 84.3930   1
   2  -2 -18 244.025 83.3676   1
   2   2 -18 67.4505 76.1605   1
  -2  -2  18 76.5528 76.0942   1
  -2   2  18-128.139 175.619   1
  -2  -2  18 313.642 197.016   1
   2  -2 -18 164.489 151.209   1
   2   2 -18 267.754 164.150   1
   2   2 -18 106.855 56.1561   1
   2   2 -17 4711.30 424.040   1
  -2   2  17 6061.83 480.413   1
   2  -2 -17 5733.50 475.195   1
  -2  -2  17 5956.56 449.025   1
   2  -2 -17 6007.86 447.125   1
  -2   2  17 5705.25 446.081   1
   2   2 -17 4969.19 439.141   1
   2   2 -17 5370.38 499.180   1
   2  -2 -17 6322.99 506.017   1
  -2  -2  17 6088.14 536.623   1
  -2   2  17 6053.27 517.752   1
   2   2 -17 5055.98 416.186   1
   2  -2 -16 5386.88 523.171   1
  -2   2  16 6699.75 540.025   1
   2   2 -16 6163.42 490.824   1
  -2  -2  16 6384.11 507.610   1
  -2   2  16 7013.47 514.256   1
   2  -2 -16 7315.53 512.178   1
   2   2 -16 6335.88 508.145   1
  -2   2  16 6895.27 575.235   1
   2   2 -16 6379.15 556.776   1
  -2  -2  16 5663.87 565.575   1
   2  -2 -16 5069.78 542.975   1
   2   2 -16 6208.30 481.856   1
   2   2 -15 32.2543 55.8866   1
   2  -2 -15-74.0542 102.590   1
  -2   2  15 12.8995 99.3652   1
   2  -2 -15 63.2416 69.6352   1
  -2   2  15 101.721 67.4450   1
   2   2 -15 66.9843 60.4259   1
  -2  -2  15 90.5988 68.5742   1
   2   2 -15 149.663 127.211   1
  -2  -2  15-19.0194 140.732   1
   2  -2 -15 376.700 143.209   1
  -2   2  15 53.8629 145.026   1
   2   2 -15 87.1663 44.5656   1
  -2   2  14 1640.15 210.263   1
   2  -2 -14 1207.23 195.922   1
   2   2 -14 1872.91 167.592   1
   2   2 -14 1835.15 181.760   1
  -2   2  14 1926.54 182.025   1
  -2  -2  14 1706.34 177.575   1
   2  -2 -14 1871.52 176.964   1
   2  -2 -14 1553.45 213.968   1
   2   2 -14 2098.04 237.164   1
  -2   2  14 1662.76 230.896   1
  -2  -2  14 2179.31 258.371   1
   2   2 -14 2169.02 160.487   1
  -2   2  13 35.2898 91.2014   1
   2  -2 -13-22.6574 93.6685   1
   2   2 -13 50.2791 53.7620   1
   2   2 -13 105.165 59.4519   1
  -2   2  13 166.831 68.3981   1
   2  -2 -13 84.8332 57.9497   1
  -2  -2  13 59.1268 57.4437   1
   2  -2 -13 27.7649 106.233   1
  -2   2  13-15.6304 134.690   1
   2   2 -13 14.7717 103.196   1
  -2  -2  13 217.366 131.136   1
   2   2 -13 57.6377 41.6117   1
   2   2 -12 4297.50 344.243   1
   2  -2 -12 4761.64 386.129   1
  -2   2  12 4509.06 387.150   1
  -2  -2  12 4017.20 356.040   1
   2   2 -12 4792.32 363.314   1
  -2   2  12 4521.02 360.639   1
   2  -2 -12 4497.57 357.806   1
  -2  -2  12 4657.29 415.416   1
  -2   2  12 4447.87 408.900   1
   2   2 -12 4537.49 403.423   1
   2  -2 -12 3932.96 393.777   1
   2   2 -12 4534.44 338.744   1
   2   2 -11 135.728 49.3096   1
  -2   2  11 117.518 98.5184   1
   2  -2 -11 156.373 90.4982   1
   2   2 -11 193.376 64.7664   1
   2  -2 -11 120.516 51.5850   1
  -2   2  11 172.998 62.0128   1
  -2  -2  11 109.341 60.5307   1
  -2   2  11-26.5783 110.309   1
   2   2 -11 247.113 113.699   1
   2  -2 -11 167.934 100.230   1
  -2  -2  11 215.611 128.587   1
   2   2 -11 212.016 43.4550   1
   2  -2 -10 12007.0 896.166   1
   2   2 -10 12745.5 861.722   1
  -2   2  10 12074.2 897.773   1
  -2  -2  10 11214.8 872.033   1
   2   2 -10 11315.1 872.743   1
  -2   2  10 12430.5 874.552   1
   2  -2 -10 11217.7 869.334   1
  -2   2  10 10481.3 902.180   1
   2   2 -10 10856.2 904.583   1
   2  -2 -10 11211.8 899.157   1
  -2  -2  10 10976.2 908.577   1
   2   2 -10 11590.9 854.616   1
   2  -2  -9 6219.91 538.847   1
  -2  -2   9 6621.71 519.358   1
   2   2  -9 7143.62 519.614   1
   2  -2  -9 6460.40 515.308   1
  -2   2   9 6487.81 517.024   1
   2  -2  -9 6066.59 540.921   1
   2   2  -9 6891.14 556.212   1
  -2  -2   9 6477.75 553.685   1
  -2   2   9 6511.89 549.853   1
  -2  -2   9 6858.52 502.207   1
   2   2  -9 7213.83 503.225   1
  -2  -2   8 32.1833 49.1100   1
   2   2  -8 138.234 49.7606   1
  -2   2   8 63.7312 51.5846   1
   2   2  -8 113.542 98.8761   1
  -2  -2   8 66.7503 35.2536   1
   2   2  -8 120.242 37.1250   1
  -2  -2   7 18244.1 1406.36   1
  -2  -2   7 19050.0 1435.14   1
  -2   2   7 18273.5 1426.14   1
   2   2  -7 19781.9 1396.26   1
  -2  -2   7 19527.8 1395.85   1
  -2   2   6 6313.92 469.380   1
   2  -2  -6 5834.59 443.556   1
   2   2  -6 5451.97 468.991   1
   2  -2  -6 5954.91 462.422   1
  -2   2   6 5509.87 461.967   1
  -2  -2   6 5854.91 470.021   1
   2   2  -6 5917.07 435.757   1
  -2  -2   6 5765.59 435.666   1
   2  -2  -5 66.6076 89.3588   1
  -2   2   5 347.102 95.1598   1
  -2   2   5 224.636 57.1001   1
   2   2  -5 325.559 56.4664   1
   2  -2  -5 209.012 49.6486   1
  -2   2   5 246.221 84.7342   1
  -2  -2   5 253.703 94.9249   1
   2  -2  -5 232.482 88.9030   1
   2   2  -5 262.665 94.2658   1
   2   2  -5 357.810 53.5782   1
  -2  -2   5 151.844 47.8095   1
   2  -2  -4 4721.97 333.322   1
  -2   2   4 4291.35 353.254   1
  -2   2   4 4056.86 331.158   1
   2   2  -4 4599.91 331.915   1
  -2   2   4 4033.79 340.867   1
  -2  -2   4 4076.67 346.194   1
   2   2  -4 4905.98 355.661   1
   2  -2  -4 3567.52 337.366   1
  -2  -2   4 4271.01 328.612   1
   2   2  -4 4250.06 328.424   1
   2  -2  -3 49276.5 3621.82   1
  -2   2   3 50791.6 3622.43   1
  -2   2   3 45959.4 3607.67   1
   2   2  -3 53539.3 3607.06   1
   2  -2  -3 51687.3 3608.94   1
  -2   2   3 49073.5 3609.30   1
  -2  -2   3 47512.7 3611.98   1
   2   2  -3 57157.7 3618.31   1
   2   2  -3 49379.5 3608.22   1
  -2  -2   3 47132.5 3606.33   1
  -2   2   2 18771.7 1395.41   1
   2  -2  -2 18353.4 1395.23   1
   2  -2  -2 17965.1 1407.84   1
  -2  -2   2 19561.3 1393.35   1
   2   2  -2 18717.7 1393.17   1
   2   2  -2 19182.0 1396.40   1
  -2  -2   2 20567.3 1395.43   1
  -2  -2   2 20155.5 1399.55   1
   2   2  -2 18673.8 1398.52   1
   2  -2  -1 12103.0 875.108   1
  -2   2   1 10994.2 872.160   1
   2  -2  -1 11192.3 862.207   1
  -2  -2   1 12041.1 859.562   1
   2   2  -1 11559.5 858.765   1
   2   2  -1 12147.7 859.083   1
   2   2  -1 11664.5 870.254   1
  -2  -2   1 10959.0 866.763   1
  -2  -2   1 12254.1 857.806   1
   2   2   0 41466.9 2980.90   1
  -2  -2   0 41032.6 2980.50   1
   2  -2   0 42444.4 2993.51   1
  -2   2   0 39762.5 2991.02   1
   2  -2   0 40653.7 2986.11   1
   2   2   0 43290.0 2994.87   1
   2   2   0 40927.8 2979.24   1
  -2  -2   0 40148.5 2978.75   1
  -2  -2   0 44054.8 2994.05   1
  -2   2  -1 70723.7 6912.01   1
  -2  -2  -1 78986.3 6910.47   1
   2  -2   1 74337.1 6913.30   1
   2  -2   1 78720.8 6917.97   1
  -2   2  -1 80380.5 6918.29   1
   2   2   1 82879.9 6924.55   1
  -2  -2  -1 80440.0 6923.32   1
   2   2   1 77189.8 6910.14   1
  -2  -2  -2 33.9140 39.0118   1
   2   2   2 218.052 85.6487   1
  -2   2  -2 81.5481 57.1420   1
   2  -2   2 36.0569 56.0560   1
   2   2   2 43.1202 42.7489   1
   2  -2   2-13.0685 46.4857   1
  -2   2  -2 120.857 50.6704   1
  -2  -2  -2 160.593 56.1074   1
   2   2   2 128.914 56.7000   1
   2   2   3 1307.80 156.182   1
   2   2   3 1166.69 125.095   1
  -2  -2  -3 1528.14 125.143   1
  -2   2  -3 1777.77 133.723   1
   2  -2   3 1761.40 133.381   1
  -2  -2  -3 1588.50 141.538   1
   2  -2   3 1354.59 133.474   1
  -2   2  -3 1386.74 132.293   1
   2   2   3 1519.10 140.618   1
  -2  -2  -3 1317.62 152.809   1
  -2  -2  -4 19466.6 1403.86   1
   2   2   4 19008.2 1404.41   1
   2   2   4 19257.3 1428.17   1
   2  -2   4 18862.8 1407.72   1
  -2   2  -4 19956.7 1409.76   1
   2   2   4 18405.4 1417.90   1
   2  -2   4 20044.3 1416.06   1
  -2  -2  -4 17649.3 1413.94   1
  -2   2  -4 22312.3 1417.13   1
  -2  -2  -4 18015.6 1424.19   1
   2   2   5 140.524 89.2800   1
   2   2   5 223.363 44.2471   1
  -2   2  -5 217.073 73.1453   1
   2  -2   5 191.651 76.0005   1
   2   2   5 155.252 78.2913   1
  -2  -2  -5 205.400 70.8869   1
  -2   2  -5 270.275 54.6508   1
  -2  -2  -5 281.737 49.2925   1
   2  -2   5 201.773 52.4802   1
   2   2   6 13554.7 1029.68   1
   2   2   6 15481.3 1059.07   1
   2  -2   6 13467.7 1050.93   1
  -2   2  -6 15315.3 1051.42   1
  -2   2  -6 12949.5 1033.06   1
  -2  -2  -6 14723.1 1029.23   1
   2   2   7 7559.21 565.506   1
  -2  -2  -7 7580.86 589.300   1
  -2  -2  -7 7533.09 563.962   1
  -2   2  -8 396.750 93.4612   1
   2   2   8 237.153 96.7109   1
  -2  -2  -8 134.555 86.2172   1
   2  -2   8 296.683 56.5741   1
  -2  -2  -8 207.841 47.6291   1
  -2  -2  -9 90.7085 90.4338   1
  -2  -2  -9 199.644 97.1962   1
   2   2   9 128.501 95.6419   1
   2  -2   9 215.456 109.721   1
  -2   2  -9 96.3118 93.0511   1
  -2   2  -9 27.3554 48.2764   1
   2  -2   9 97.3404 51.4816   1
  -2  -2 -10 1013.86 154.814   1
   2   2  10 1219.52 161.140   1
   2   2  10 1229.66 174.812   1
   2  -2  10 1326.47 172.743   1
  -2   2 -10 1168.67 168.051   1
  -2  -2 -10 1031.87 160.125   1
  -2   2 -10 1484.49 136.208   1
   2   2  10 1381.73 128.366   1
   2  -2  10 1496.81 137.314   1
   2   2  11 7350.67 617.841   1
  -2  -2 -11 7102.49 615.074   1
  -2   2 -11 7760.47 626.514   1
   2   2  11 7641.82 633.648   1
   2  -2  11 6362.51 623.600   1
  -2  -2 -11 7981.62 630.980   1
  -2   2 -11 8307.58 596.761   1
   2  -2  11 7486.61 593.599   1
  -2  -2 -11 7562.15 590.288   1
   2   2  11 8798.92 595.550   1
  -2  -2 -12 992.702 143.154   1
   2   2  12 1154.34 146.537   1
   2   2  12 996.184 177.041   1
  -2  -2 -12 797.561 153.337   1
  -2   2 -12 866.640 151.749   1
   2  -2  12 985.250 174.010   1
  -2  -2 -12 1025.42 108.699   1
   2  -2  12 1086.98 114.823   1
  -2   2 -12 1108.96 116.462   1
   2   2  12 1009.11 115.663   1
   2   2  13 4458.50 389.964   1
  -2  -2 -13 4247.10 381.324   1
   2   2  13 4213.12 404.032   1
   2  -2  13 5335.16 424.147   1
  -2   2 -13 4184.53 397.353   1
  -2  -2 -13 4746.99 403.249   1
   2  -2  13 4226.44 356.199   1
  -2  -2 -13 4531.30 355.216   1
  -2   2 -13 4399.00 359.224   1
   2   2  13 4596.60 358.597   1
   2   2  14 3885.29 347.341   1
  -2  -2 -14 3736.17 340.891   1
  -2   2 -14 2926.71 348.537   1
  -2  -2 -14 4220.82 371.701   1
   2  -2  14 2937.10 359.828   1
   2   2  14 3371.42 365.549   1
   2   2  14 4085.94 316.077   1
  -2  -2 -14 3902.84 310.048   1
   2  -2  14 3776.44 313.702   1
  -2   2 -14 3852.65 316.664   1
  -2  -2 -15 169.013 102.397   1
   2   2  15 12.6111 104.665   1
  -2   2 -15 199.045 136.202   1
  -2  -2 -15 46.5998 119.964   1
   2  -2  15 177.328 129.756   1
   2   2  15 104.732 136.379   1
   2   2  15 114.058 57.9932   1
  -2   2 -15 231.108 72.4739   1
   2  -2  15 187.197 65.2827   1
  -2  -2 -15 131.888 63.6315   1
   2   2  16 646.951 145.912   1
  -2  -2 -16 691.933 127.808   1
   2  -2  16 733.095 102.361   1
  -2   2 -16 663.545 102.588   1
  -2  -2 -16 590.560 96.9276   1
   2   2  16 623.231 94.8671   1
  -2   2 -16 773.002 153.606   1
  -2  -2 -16 704.865 162.414   1
   2  -2  16 623.808 171.833   1
   2   2  16 558.278 174.641   1
   2   2  17 10661.0 893.408   1
   2  -2  17 10818.1 838.238   1
  -2  -2 -17 11203.9 892.027   1
   2   2  17 12736.2 872.962   1
   2  -2  17 11975.3 868.701   1
  -2  -2 -17 11943.8 862.956   1
  -2   2 -17 12494.5 871.964   1
  -2   2 -17 12186.6 920.458   1
   2  -2  17 12312.2 939.107   1
   2   2  17 10890.3 931.597   1
  -2  -2 -17 11818.5 922.066   1
  -2   2 -17 10397.7 835.200   1
  -2  -2 -18 3161.32 317.923   1
   2  -2  18 3249.11 257.698   1
   2   2  18 2964.41 319.780   1
   2   2  18 3128.91 287.388   1
  -2   2 -18 3168.63 285.477   1
   2  -2  18 3486.09 289.602   1
  -2  -2 -18 3565.61 281.444   1
  -2  -2 -18 3083.65 338.369   1
   2   2  18 3226.86 367.644   1
  -2   2 -18 3999.27 362.267   1
   2  -2  18 2801.39 365.986   1
  -2   2 -18 3048.19 254.103   1
   2   2  19 804.702 167.989   1
   2  -2  19 1045.06 111.207   1
  -2  -2 -19 1308.39 182.286   1
  -2  -2 -19 1061.71 132.131   1
   2   2  19 1044.05 136.069   1
  -2   2 -19 1224.26 144.493   1
   2  -2  19 1220.60 141.442   1
  -2   2 -19 613.732 184.601   1
   2  -2  19 916.988 216.647   1
  -2  -2 -19 1260.57 212.927   1
   2   2  19 1096.03 230.748   1
  -2   2 -19 1081.43 107.584   1
  -2  -2 -20 612.532 140.725   1
   2   2  20 462.105 156.797   1
   2  -2  20 491.793 81.2076   1
  -2  -2 -20 518.274 96.6644   1
   2  -2  20 658.108 109.811   1
   2   2  20 528.221 107.711   1
  -2   2 -20 294.074 98.2232   1
   2   2  20 527.058 202.994   1
   2  -2  20 563.877 207.943   1
  -2   2 -20 832.924 190.604   1
  -2   2 -20 609.860 78.4644   1
   2   2  21 986.952 184.232   1
   2  -2  21 1054.83 125.226   1
  -2  -2 -21 1069.53 189.796   1
  -2   2 -21 1368.87 161.078   1
   2  -2  21 1682.70 166.474   1
   2   2  21 1105.41 149.704   1
  -2  -2 -21 1176.29 146.334   1
  -2  -2 -21 1644.17 248.406   1
  -2   2 -21 1381.14 127.087   1
   2   2  22 16.3631 132.098   1
  -2  -2 -22 124.304 117.242   1
   2  -2  22 53.1138 67.5813   1
  -2   2 -22-11.0282 85.9167   1
   2   2  22-10.8834 80.4952   1
   2  -2  22 53.8801 78.6026   1
  -2  -2 -22-9.61756 81.1463   1
  -2   2 -22-41.8397 150.398   1
  -2  -2 -22 146.985 165.565   1
   2  -2  22 282.729 211.029   1
   2   2  22 74.8477 184.488   1
  -2   2 -22-4.95030 58.1423   1
   2  -2  23 865.061 105.634   1
  -2  -2 -23 529.768 157.625   1
   2   2  23 609.357 181.572   1
  -2  -2 -23 1009.14 131.562   1
   2  -2  23 966.980 137.697   1
   2   2  23 725.372 133.978   1
  -2   2 -23 766.401 134.214   1
   2   2  23 701.621 230.341   1
  -2   2 -23 864.491 208.639   1
   2  -2  23 1124.86 264.722   1
  -2  -2 -23 1083.59 219.019   1
  -2   2 -23 998.683 107.000   1
  -2  -2 -24 115.738 132.767   1
   2  -2  24 65.6600 76.0490   1
   2   2  24 121.778 133.889   1
   2   2  24 82.3970 94.0216   1
  -2  -2 -24 30.9785 85.8288   1
  -2   2 -24 94.3558 93.6541   1
  -2   2 -24 67.0883 157.287   1
   2   2  24-54.0769 213.226   1
   2  -2  24-55.7022 198.806   1
  -2  -2 -24 134.059 167.514   1
  -2   2 -24 27.8966 66.8763   1
  -2  -2 -25 204.721 141.010   1
   2  -2  25 118.869 80.6045   1
   2   2  25 89.6850 136.390   1
  -2  -2 -25-21.2792 91.4141   1
   2   2  25 195.223 105.292   1
   2   2  25 112.344 235.757   1
  -2  -2 -25-45.9110 168.712   1
  -2   2 -25 206.944 177.004   1
   2  -2  25 115.642 209.443   1
  -2   2 -25 93.2231 70.0291   1
   2   2  26 864.403 190.081   1
  -2  -2 -26 543.959 170.644   1
  -2   2 -26 541.262 130.784   1
   2  -2  26 731.952 137.275   1
   2  -2  26 389.337 249.272   1
  -2   2 -26 684.103 208.219   1
   2   2  26 145.338 231.447   1
  -2  -2 -26 517.940 203.786   1
  -2   2 -26 476.828 94.3840   1
   2   2  27 37.9180 157.538   1
  -2  -2 -27 361.369 160.389   1
  -2   2 -27 77.8524 93.5511   1
   2   2  27 117.930 106.618   1
   2  -2  27-13.1969 101.120   1
  -2  -2 -27 361.098 181.762   1
  -2   2 -27 121.295 198.189   1
   2   2  27 59.9298 232.055   1
   2  -2  27 92.7986 231.944   1
  -2   2 -27 80.0716 70.0715   1
   2   2  28-116.294 154.667   1
  -2  -2 -28 55.8021 144.898   1
  -2  -2 -28-24.0299 91.2757   1
   2   2  28-13.5041 116.893   1
   2  -2  28 81.3997 105.042   1
  -2   2 -28 66.7768 106.588   1
   2   2  28-92.7289 237.770   1
  -2  -2 -28 147.563 175.530   1
   2  -2  28-63.7877 245.340   1
  -2   2 -28 322.289 197.821   1
  -2   2 -28 37.5086 73.4285   1
   2  -3 -28 473.650 176.302   1
   2   3 -28 230.358 92.5061   1
  -2   3  28 168.664 164.028   1
  -2   3  28 43.5259 109.987   1
   2  -3 -28 285.562 106.023   1
   2   3 -28 249.089 126.686   1
  -2  -3  28 208.982 109.101   1
  -2  -3  28 66.1940 251.881   1
   2  -3 -28 393.625 218.789   1
  -2   3  28 254.349 254.212   1
   2   3 -28 181.302 207.312   1
   2   3 -28 245.074 67.0291   1
  -2   3  27 1261.27 229.977   1
   2  -3 -27 1022.95 217.071   1
  -2   3  27 1568.31 180.567   1
   2  -3 -27 1027.25 157.279   1
   2   3 -27 1053.43 166.098   1
  -2  -3  27 1263.83 167.955   1
  -2  -3  27 1351.20 320.992   1
  -2   3  27 956.102 296.765   1
   2   3 -27 1395.79 254.929   1
   2  -3 -27 1057.43 245.380   1
   2   3 -27 991.204 133.896   1
   2   3 -27 852.918 112.915   1
   2  -3 -26 136.953 149.614   1
   2   3 -26 108.189 80.8068   1
  -2   3  26 141.833 178.888   1
  -2   3  26 233.662 117.854   1
  -2  -3  26 13.0169 96.3702   1
   2  -3 -26-35.2155 88.6936   1
   2   3 -26-26.3331 94.7740   1
   2   3 -26 49.6593 170.624   1
  -2   3  26-59.6357 214.406   1
   2  -3 -26 187.744 178.282   1
  -2  -3  26 468.081 266.020   1
   2   3 -26 60.4404 56.8230   1
   2  -3 -25 937.497 198.816   1
  -2   3  25 795.240 204.612   1
   2   3 -25 724.596 110.624   1
  -2   3  25 907.480 148.318   1
   2   3 -25 833.221 149.116   1
  -2  -3  25 623.744 133.564   1
  -2  -3  25 998.010 283.189   1
  -2   3  25 633.926 238.519   1
   2  -3 -25 851.272 225.301   1
   2   3 -25 726.043 200.193   1
   2   3 -25 634.875 92.0543   1
   2  -3 -24 1347.67 224.966   1
   2   3 -24 1419.43 150.364   1
  -2   3  24 1049.70 223.840   1
  -2  -3  24 1510.08 182.386   1
   2   3 -24 1558.12 180.399   1
  -2   3  24 945.038 271.752   1
   2   3 -24 1506.33 261.315   1
  -2  -3  24 1842.15 320.019   1
   2  -3 -24 1835.60 263.626   1
   2   3 -24 1288.97 129.879   1
   2   3 -23 3103.01 253.121   1
  -2   3  23 2826.53 336.339   1
   2  -3 -23 3021.52 274.766   1
  -2   3  23 3793.09 301.069   1
  -2  -3  23 3299.90 410.197   1
  -2   3  23 2701.35 386.535   1
   2   3 -23 2313.54 337.204   1
   2  -3 -23 3690.99 363.952   1
   2   3 -23 2781.74 237.416   1
   2  -3 -22 570.180 164.978   1
   2   3 -22 395.790 79.2855   1
  -2   3  22 499.040 171.645   1
   2   3 -22 612.615 116.790   1
   2  -3 -22 431.187 101.853   1
  -2   3  22 325.569 110.807   1
   2  -3 -22 613.424 192.140   1
   2   3 -22 441.171 69.2728   1
[truncated: 3,661,529 more chars]
