# Supplementary material for: Dual Circularly Polarized Luminescence from Chiral Boron‐Embedded Polycyclic Aromatic Hydrocarbons
Source: Angew Chem Int Ed Engl. 2025 Dec 21;65(10):e22746. doi: 10.1002/anie.202522746 (PMC12955512; doi:10.1002/anie.202522746)
Supplement: Supplementary file 2 — Supporting Information [file ANIE-65-e22746-s001.zip › 2.cif]

 
data_2
 
_audit_creation_method            'SHELXL-2018/1'
_shelx_SHELXL_version_number      '2018/1'
_chemical_name_systematic         ?
_chemical_name_common             ?
_chemical_melting_point           ?
_chemical_formula_moiety          ?
_chemical_formula_sum
 'C40 H30 B Cl2 O P' 
_chemical_formula_weight          639.32

loop_
 _atom_type_symbol
 _atom_type_description
 _atom_type_scat_dispersion_real
 _atom_type_scat_dispersion_imag
 _atom_type_scat_source
 'C'  'C'   0.0033   0.0016
 'International Tables Vol C Tables 4.2.6.8 and 6.1.1.4'
 'H'  'H'   0.0000   0.0000
 'International Tables Vol C Tables 4.2.6.8 and 6.1.1.4'
 'O'  'O'   0.0106   0.0060
 'International Tables Vol C Tables 4.2.6.8 and 6.1.1.4'
 'B'  'B'   0.0013   0.0007
 'International Tables Vol C Tables 4.2.6.8 and 6.1.1.4'
 'P'  'P'   0.1023   0.0942
 'International Tables Vol C Tables 4.2.6.8 and 6.1.1.4'
 'Cl'  'Cl'   0.1484   0.1585
 'International Tables Vol C Tables 4.2.6.8 and 6.1.1.4'
 
_space_group_crystal_system       orthorhombic
_space_group_IT_number            19
_space_group_name_H-M_alt         'P 21 21 21'
_space_group_name_Hall            'P 2ac 2ab'
 
_shelx_space_group_comment
;
The symmetry employed for this shelxl refinement is uniquely defined
by the following loop, which should always be used as a source of
symmetry information in preference to the above space-group names.
They are only intended as comments.
;
 
loop_
 _space_group_symop_operation_xyz
 'x, y, z'
 '-x+1/2, -y, z+1/2'
 'x+1/2, -y+1/2, -z'
 '-x, y+1/2, -z+1/2'
 
_cell_length_a                    8.1731(3)
_cell_length_b                    19.2523(9)
_cell_length_c                    20.4377(8)
_cell_angle_alpha                 90
_cell_angle_beta                  90
_cell_angle_gamma                 90
_cell_volume                      3215.9(2)
_cell_formula_units_Z             4
_cell_measurement_temperature     123(2)
_cell_measurement_reflns_used     8852
_cell_measurement_theta_min       2.7220
_cell_measurement_theta_max       26.7140
 
_exptl_crystal_description        Block
_exptl_crystal_colour             colorless
_exptl_crystal_density_meas       ?
_exptl_crystal_density_method     ?
_exptl_crystal_density_diffrn     1.320          
_exptl_crystal_F_000              1328
_exptl_transmission_factor_min    ?
_exptl_transmission_factor_max    ?
_exptl_crystal_size_max           ?
_exptl_crystal_size_mid           ?
_exptl_crystal_size_min           ?
_exptl_absorpt_coefficient_mu     0.284
_shelx_estimated_absorpt_T_min    ?
_shelx_estimated_absorpt_T_max    ?
_exptl_absorpt_correction_type    ?
_exptl_absorpt_correction_T_min   ?
_exptl_absorpt_correction_T_max   ?
_exptl_absorpt_process_details    ?
_exptl_absorpt_special_details    ?
_diffrn_ambient_temperature       123(2)
_diffrn_radiation_wavelength      0.71073
_diffrn_radiation_type            MoK\a
_diffrn_source                    ?
_diffrn_measurement_device_type   'dtrek-CrysAlisPro-abstract goniometer imported rigaku-d*trek images'
_diffrn_measurement_method        ?
_diffrn_detector_area_resol_mean  ?
_diffrn_reflns_number             34879
_diffrn_reflns_av_unetI/netI      0.0877
_diffrn_reflns_av_R_equivalents   0.0660
_diffrn_reflns_limit_h_min        -11
_diffrn_reflns_limit_h_max        11
_diffrn_reflns_limit_k_min        -26
_diffrn_reflns_limit_k_max        26
_diffrn_reflns_limit_l_min        -24
_diffrn_reflns_limit_l_max        28
_diffrn_reflns_theta_min          2.907
_diffrn_reflns_theta_max          29.891
_diffrn_reflns_theta_full         25.242
_diffrn_measured_fraction_theta_max   0.948
_diffrn_measured_fraction_theta_full  0.998
_diffrn_reflns_Laue_measured_fraction_max    0.948
_diffrn_reflns_Laue_measured_fraction_full   0.998
_diffrn_reflns_point_group_measured_fraction_max   0.925
_diffrn_reflns_point_group_measured_fraction_full  0.998
_reflns_number_total              8600
_reflns_number_gt                 5858
_reflns_threshold_expression      'I > 2\s(I)'
_reflns_Friedel_coverage          0.749
_reflns_Friedel_fraction_max      0.897
_reflns_Friedel_fraction_full     1.000
 
_reflns_special_details
;
 Reflections were merged by SHELXL according to the crystal
 class for the calculation of statistics and refinement.
 
 _reflns_Friedel_fraction is defined as the number of unique
 Friedel pairs measured divided by the number that would be
 possible theoretically, ignoring centric projections and
 systematic absences.
;
 
_computing_data_collection        ?
_computing_cell_refinement        ?
_computing_data_reduction         ?
_computing_structure_solution     'SHELXT 2018/2 (Sheldrick, 2018)'
_computing_structure_refinement 'SHELXL-2018/1 (Sheldrick, 2018)'
_computing_molecular_graphics     ?
_computing_publication_material   ?
_refine_special_details           ?
_refine_ls_structure_factor_coef  Fsqd
_refine_ls_matrix_type            full
_refine_ls_weighting_scheme       calc
_refine_ls_weighting_details
'w=1/[\s^2^(Fo^2^)+(0.0618P)^2^+0.8812P] where P=(Fo^2^+2Fc^2^)/3'
_atom_sites_solution_primary      ?
_atom_sites_solution_secondary    ?
_atom_sites_solution_hydrogens    geom
_refine_ls_hydrogen_treatment     constr
_refine_ls_extinction_method      none
_refine_ls_extinction_coef        .
_refine_ls_abs_structure_details
;
 Flack x determined using 1889 quotients [(I+)-(I-)]/[(I+)+(I-)]
 (Parsons, Flack and Wagner, Acta Cryst. B69 (2013) 249-259).
;
_refine_ls_abs_structure_Flack    -0.05(4)
_chemical_absolute_configuration  ?
_refine_ls_number_reflns          8600
_refine_ls_number_parameters      407
_refine_ls_number_restraints      0
_refine_ls_R_factor_all           0.1042
_refine_ls_R_factor_gt            0.0610
_refine_ls_wR_factor_ref          0.1428
_refine_ls_wR_factor_gt           0.1282
_refine_ls_goodness_of_fit_ref    1.040
_refine_ls_restrained_S_all       1.040
_refine_ls_shift/su_max           0.000
_refine_ls_shift/su_mean          0.000
 
loop_
 _atom_site_label
 _atom_site_type_symbol
 _atom_site_fract_x
 _atom_site_fract_y
 _atom_site_fract_z
 _atom_site_U_iso_or_equiv
 _atom_site_adp_type
 _atom_site_occupancy
 _atom_site_site_symmetry_order  
 _atom_site_calc_flag
 _atom_site_refinement_flags_posn
 _atom_site_refinement_flags_adp
 _atom_site_refinement_flags_occupancy
 _atom_site_disorder_assembly
 _atom_site_disorder_group
P1 P 0.23993(12) 0.36034(5) 0.39780(5) 0.0225(2) Uani 1 1 d . . . . .
Cl02 Cl 0.77527(19) 0.64111(8) 0.27066(7) 0.0636(4) Uani 1 1 d . . . . .
Cl03 Cl 1.0102(3) 0.75118(15) 0.29353(8) 0.1395(12) Uani 1 1 d . . . . .
O004 O 0.3306(3) 0.40557(14) 0.44863(12) 0.0260(6) Uani 1 1 d . . . . .
C005 C 0.2021(5) 0.4637(2) 0.55121(19) 0.0259(9) Uani 1 1 d . . . . .
C006 C -0.0751(5) 0.5111(2) 0.43184(18) 0.0249(8) Uani 1 1 d . . . . .
C007 C 0.5632(6) 0.3387(2) 0.2156(2) 0.0406(11) Uani 1 1 d . . . . .
H1 H 0.634113 0.335280 0.178869 0.049 Uiso 1 1 calc R U . . .
C008 C 0.5058(4) 0.6399(2) 0.49002(19) 0.0276(8) Uani 1 1 d . . . . .
C009 C 0.3286(5) 0.4697(2) 0.66142(19) 0.0322(10) Uani 1 1 d . . . . .
C00A C -0.2110(5) 0.4404(2) 0.34817(19) 0.0283(9) Uani 1 1 d . . . . .
H2 H -0.303826 0.432167 0.321248 0.034 Uiso 1 1 calc R U . . .
C00B C 0.5062(5) 0.6642(2) 0.4243(2) 0.0301(9) Uani 1 1 d . . . . .
C00C C -0.0771(5) 0.3959(2) 0.34491(19) 0.0261(8) Uani 1 1 d . . . . .
H3 H -0.076360 0.357304 0.315886 0.031 Uiso 1 1 calc R U . . .
C00D C -0.2096(4) 0.4976(2) 0.3913(2) 0.0288(9) Uani 1 1 d . . . . .
H4 H -0.301802 0.527571 0.392858 0.035 Uiso 1 1 calc R U . . .
C00E C 0.5696(5) 0.6857(2) 0.5388(2) 0.0347(10) Uani 1 1 d . . . . .
H5 H 0.564196 0.672672 0.583539 0.042 Uiso 1 1 calc R U . . .
C00F C 0.4224(5) 0.6257(2) 0.3746(2) 0.0296(9) Uani 1 1 d . . . . .
H6 H 0.426242 0.640595 0.330334 0.036 Uiso 1 1 calc R U . . .
C00G C 0.3240(5) 0.4916(2) 0.59433(18) 0.0267(9) Uani 1 1 d . . . . .
C00H C 0.0758(6) 0.4056(2) 0.6460(2) 0.0398(11) Uani 1 1 d . . . . .
H7 H -0.012099 0.379069 0.663396 0.048 Uiso 1 1 calc R U . . .
C00I C 0.0618(5) 0.4661(2) 0.42930(18) 0.0227(8) Uani 1 1 d . . . . .
C00J C 0.5800(6) 0.2921(2) 0.2673(2) 0.0381(11) Uani 1 1 d . . . . .
H8 H 0.661237 0.256843 0.265549 0.046 Uiso 1 1 calc R U . . .
C00K C 0.3586(5) 0.3496(2) 0.32416(19) 0.0253(8) Uani 1 1 d . . . . .
C00L C 0.3375(5) 0.5399(2) 0.45615(19) 0.0244(8) Uani 1 1 d . . . . .
C00M C 0.4313(5) 0.5727(2) 0.50455(19) 0.0256(9) Uani 1 1 d . . . . .
C00N C 0.1570(5) 0.1420(2) 0.4813(2) 0.0405(11) Uani 1 1 d . . . . .
H9 H 0.139956 0.096893 0.498875 0.049 Uiso 1 1 calc R U . . .
C00O C 0.1432(5) 0.2219(2) 0.3908(2) 0.0315(9) Uani 1 1 d . . . . .
H10 H 0.117237 0.231239 0.346373 0.038 Uiso 1 1 calc R U . . .
C00P C 0.2443(6) 0.2611(2) 0.4958(2) 0.0336(9) Uani 1 1 d . . . . .
H11 H 0.286264 0.296911 0.523077 0.040 Uiso 1 1 calc R U . . .
C00Q C 0.2058(5) 0.2750(2) 0.43027(19) 0.0271(9) Uani 1 1 d . . . . .
C00R C 0.4479(5) 0.5386(2) 0.57046(19) 0.0263(9) Uani 1 1 d . . . . .
C00S C 0.2206(6) 0.1944(2) 0.5207(2) 0.0404(11) Uani 1 1 d . . . . .
H12 H 0.248002 0.184729 0.564926 0.048 Uiso 1 1 calc R U . . .
C00T C 0.3421(5) 0.3953(2) 0.27163(19) 0.0319(10) Uani 1 1 d . . . . .
H13 H 0.260704 0.430511 0.272756 0.038 Uiso 1 1 calc R U . . .
C00U C 0.1982(6) 0.4279(2) 0.6855(2) 0.0374(11) Uani 1 1 d . . . . .
H14 H 0.196895 0.415390 0.730465 0.045 Uiso 1 1 calc R U . . .
C00V C 0.4644(6) 0.4882(2) 0.7010(2) 0.0382(11) Uani 1 1 d . . . . .
H15 H 0.466245 0.475452 0.745932 0.046 Uiso 1 1 calc R U . . .
C00W C -0.0738(5) 0.5735(2) 0.4773(2) 0.0348(10) Uani 1 1 d . . . . .
H26 H -0.175893 0.599590 0.472079 0.052 Uiso 1 1 calc R U . . .
H27 H 0.019172 0.603519 0.466374 0.052 Uiso 1 1 calc R U . . .
H28 H -0.063684 0.557653 0.522647 0.052 Uiso 1 1 calc R U . . .
C00X C 0.4777(5) 0.2972(2) 0.3214(2) 0.0315(10) Uani 1 1 d . . . . .
H16 H 0.488388 0.265206 0.356546 0.038 Uiso 1 1 calc R U . . .
C00Y C 0.0562(4) 0.40967(19) 0.38568(17) 0.0217(8) Uani 1 1 d . . . . .
C00Z C 0.1185(5) 0.1555(2) 0.4161(2) 0.0383(11) Uani 1 1 d . . . . .
H17 H 0.075642 0.119665 0.389061 0.046 Uiso 1 1 calc R U . . .
C010 C 0.0802(6) 0.4223(2) 0.5777(2) 0.0337(10) Uani 1 1 d . . . . .
H18 H -0.002789 0.404574 0.549821 0.040 Uiso 1 1 calc R U . . .
C011 C 0.6397(5) 0.7491(3) 0.5217(2) 0.0425(12) Uani 1 1 d . . . . .
H19 H 0.681242 0.778715 0.554937 0.051 Uiso 1 1 calc R U . . .
C012 C 0.3375(5) 0.5678(2) 0.3914(2) 0.0293(9) Uani 1 1 d . . . . .
H20 H 0.275295 0.544842 0.358582 0.035 Uiso 1 1 calc R U . . .
C013 C 0.4458(6) 0.3894(2) 0.2169(2) 0.0370(10) Uani 1 1 d . . . . .
H21 H 0.434297 0.420397 0.181110 0.044 Uiso 1 1 calc R U . . .
C014 C 0.5929(6) 0.5245(2) 0.6747(2) 0.0378(11) Uani 1 1 d . . . . .
H22 H 0.687976 0.532682 0.700356 0.045 Uiso 1 1 calc R U . . .
C015 C 0.5853(5) 0.5498(2) 0.6096(2) 0.0336(10) Uani 1 1 d . . . . .
H23 H 0.675517 0.574939 0.592246 0.040 Uiso 1 1 calc R U . . .
C016 C 0.5832(5) 0.7284(2) 0.4089(2) 0.0359(10) Uani 1 1 d . . . . .
H24 H 0.588532 0.743119 0.364571 0.043 Uiso 1 1 calc R U . . .
C017 C 0.6496(6) 0.7694(2) 0.4566(3) 0.0427(12) Uani 1 1 d . . . . .
H25 H 0.702410 0.811696 0.445330 0.051 Uiso 1 1 calc R U . . .
B018 B 0.2275(5) 0.4730(2) 0.4728(2) 0.0244(9) Uani 1 1 d . . . . .
C18 C 0.9276(8) 0.6744(3) 0.3232(3) 0.0669(17) Uani 1 1 d . . . . .
H29 H 0.879555 0.682867 0.366924 0.080 Uiso 1 1 calc R U . . .
H30 H 1.015763 0.639555 0.328122 0.080 Uiso 1 1 calc R U . . .
 
loop_
 _atom_site_aniso_label
 _atom_site_aniso_U_11
 _atom_site_aniso_U_22
 _atom_site_aniso_U_33
 _atom_site_aniso_U_23
 _atom_site_aniso_U_13
 _atom_site_aniso_U_12
P1 0.0188(4) 0.0250(5) 0.0238(4) -0.0028(4) -0.0021(4) 0.0003(4)
Cl02 0.0640(9) 0.0682(9) 0.0585(8) 0.0037(7) 0.0099(7) -0.0041(8)
Cl03 0.158(2) 0.210(3) 0.0500(9) 0.0101(13) -0.0043(12) -0.129(2)
O004 0.0198(13) 0.0282(15) 0.0301(14) -0.0054(12) -0.0057(11) 0.0043(12)
C005 0.024(2) 0.027(2) 0.027(2) -0.0047(17) -0.0013(16) 0.0074(17)
C006 0.0174(18) 0.028(2) 0.029(2) 0.0027(17) 0.0029(16) 0.0003(17)
C007 0.035(2) 0.046(3) 0.040(3) -0.015(2) 0.013(2) -0.014(2)
C008 0.0163(17) 0.031(2) 0.036(2) -0.0065(19) -0.0011(16) 0.0018(18)
C009 0.033(2) 0.040(2) 0.024(2) -0.0091(18) 0.0021(18) 0.002(2)
C00A 0.0177(19) 0.039(2) 0.029(2) 0.0038(18) -0.0052(17) -0.0041(17)
C00B 0.0216(19) 0.023(2) 0.045(2) -0.0011(18) -0.0003(19) 0.0006(16)
C00C 0.024(2) 0.028(2) 0.0255(19) -0.0001(17) -0.0010(17) -0.0048(17)
C00D 0.0170(18) 0.032(2) 0.037(2) 0.0048(19) 0.0025(17) 0.0033(16)
C00E 0.022(2) 0.034(2) 0.048(3) -0.010(2) 0.000(2) 0.0013(19)
C00F 0.0217(19) 0.033(2) 0.034(2) 0.0027(18) -0.0029(17) -0.0003(18)
C00G 0.0225(18) 0.031(2) 0.027(2) -0.0088(17) 0.0017(17) 0.0051(17)
C00H 0.041(3) 0.042(3) 0.036(2) 0.003(2) 0.009(2) -0.005(2)
C00I 0.0165(17) 0.026(2) 0.0252(19) 0.0017(16) -0.0014(16) -0.0033(16)
C00J 0.029(2) 0.034(2) 0.051(3) -0.014(2) 0.006(2) -0.001(2)
C00K 0.0218(18) 0.026(2) 0.028(2) -0.0056(17) -0.0011(16) -0.0052(17)
C00L 0.0179(18) 0.027(2) 0.028(2) -0.0057(17) -0.0014(16) 0.0027(16)
C00M 0.0165(18) 0.030(2) 0.030(2) -0.0071(17) 0.0006(16) 0.0045(17)
C00N 0.027(2) 0.033(2) 0.061(3) 0.014(2) 0.013(2) 0.006(2)
C00O 0.031(2) 0.031(2) 0.032(2) -0.0019(19) 0.0017(19) -0.0018(18)
C00P 0.030(2) 0.038(2) 0.033(2) 0.0005(18) -0.0043(19) 0.006(2)
C00Q 0.023(2) 0.030(2) 0.028(2) -0.0007(17) 0.0004(16) 0.0033(17)
C00R 0.0207(19) 0.033(2) 0.0250(19) -0.0099(17) -0.0020(16) 0.0032(17)
C00S 0.031(2) 0.050(3) 0.040(2) 0.014(2) 0.000(2) 0.010(2)
C00T 0.030(2) 0.036(2) 0.030(2) -0.0024(19) -0.0001(18) -0.0009(19)
C00U 0.040(3) 0.043(3) 0.030(2) -0.003(2) 0.003(2) -0.003(2)
C00V 0.040(3) 0.046(3) 0.028(2) -0.003(2) -0.001(2) 0.004(2)
C00W 0.027(2) 0.033(2) 0.045(3) -0.007(2) 0.001(2) 0.0074(19)
C00X 0.029(2) 0.028(2) 0.037(2) -0.0037(18) 0.0012(19) -0.0030(18)
C00Y 0.0175(17) 0.0254(19) 0.0224(19) -0.0004(15) 0.0011(15) -0.0010(15)
C00Z 0.034(2) 0.030(2) 0.051(3) -0.004(2) 0.003(2) -0.0037(19)
C010 0.032(2) 0.037(2) 0.033(2) -0.0066(19) 0.0010(19) -0.004(2)
C011 0.029(2) 0.040(3) 0.059(3) -0.014(2) -0.004(2) -0.001(2)
C012 0.0219(19) 0.032(2) 0.033(2) -0.0065(19) -0.0054(18) -0.0014(17)
C013 0.037(2) 0.043(3) 0.031(2) 0.001(2) 0.004(2) -0.007(2)
C014 0.032(2) 0.052(3) 0.030(2) -0.006(2) -0.0099(19) 0.001(2)
C015 0.027(2) 0.042(2) 0.032(2) -0.0075(19) 0.0005(19) -0.0030(19)
C016 0.027(2) 0.032(2) 0.048(3) 0.003(2) -0.002(2) 0.002(2)
C017 0.029(2) 0.031(2) 0.068(3) -0.001(2) 0.002(2) -0.005(2)
B018 0.018(2) 0.023(2) 0.032(2) -0.0057(18) -0.0006(19) 0.0022(18)
C18 0.052(3) 0.095(5) 0.054(3) 0.004(3) 0.004(3) 0.017(3)
 
_geom_special_details
;
 All esds (except the esd in the dihedral angle between two l.s. planes)
 are estimated using the full covariance matrix.  The cell esds are taken
 into account individually in the estimation of esds in distances, angles
 and torsion angles; correlations between esds in cell parameters are only
 used when they are defined by crystal symmetry.  An approximate (isotropic)
 treatment of cell esds is used for estimating esds involving l.s. planes.
;
 
loop_
 _geom_bond_atom_site_label_1
 _geom_bond_atom_site_label_2
 _geom_bond_distance
 _geom_bond_site_symmetry_2
 _geom_bond_publ_flag
P1 O004 1.545(3) . ?
P1 C00Y 1.794(4) . ?
P1 C00Q 1.794(4) . ?
P1 C00K 1.802(4) . ?
Cl02 C18 1.764(7) . ?
Cl03 C18 1.734(7) . ?
O004 B018 1.625(5) . ?
C005 C010 1.386(6) . ?
C005 C00G 1.434(5) . ?
C005 B018 1.625(6) . ?
C006 C00D 1.401(5) . ?
C006 C00I 1.416(5) . ?
C006 C00W 1.518(5) . ?
C007 C013 1.368(6) . ?
C007 C00J 1.394(6) . ?
C008 C00B 1.422(6) . ?
C008 C00E 1.429(6) . ?
C008 C00M 1.461(6) . ?
C009 C00V 1.419(6) . ?
C009 C00U 1.423(6) . ?
C009 C00G 1.435(6) . ?
C00A C00C 1.392(6) . ?
C00A C00D 1.411(6) . ?
C00B C016 1.423(6) . ?
C00B C00F 1.431(6) . ?
C00C C00Y 1.397(5) . ?
C00E C011 1.392(6) . ?
C00F C012 1.357(6) . ?
C00G C00R 1.444(6) . ?
C00H C00U 1.356(6) . ?
C00H C010 1.432(6) . ?
C00I C00Y 1.407(5) . ?
C00I B018 1.626(6) . ?
C00J C00X 1.390(6) . ?
C00K C00T 1.394(6) . ?
C00K C00X 1.403(6) . ?
C00L C00M 1.402(5) . ?
C00L C012 1.429(6) . ?
C00L B018 1.607(6) . ?
C00M C00R 1.504(5) . ?
C00N C00S 1.392(7) . ?
C00N C00Z 1.394(6) . ?
C00O C00Z 1.394(6) . ?
C00O C00Q 1.398(6) . ?
C00P C00S 1.394(6) . ?
C00P C00Q 1.402(5) . ?
C00R C015 1.395(6) . ?
C00T C013 1.407(6) . ?
C00V C014 1.371(6) . ?
C011 C017 1.388(7) . ?
C014 C015 1.420(6) . ?
C016 C017 1.367(6) . ?
 
loop_
 _geom_angle_atom_site_label_1
 _geom_angle_atom_site_label_2
 _geom_angle_atom_site_label_3
 _geom_angle
 _geom_angle_site_symmetry_1
 _geom_angle_site_symmetry_3
 _geom_angle_publ_flag
O004 P1 C00Y 101.29(16) . . ?
O004 P1 C00Q 110.01(17) . . ?
C00Y P1 C00Q 113.95(18) . . ?
O004 P1 C00K 111.59(16) . . ?
C00Y P1 C00K 113.31(18) . . ?
C00Q P1 C00K 106.72(18) . . ?
P1 O004 B018 114.0(2) . . ?
C010 C005 C00G 118.3(4) . . ?
C010 C005 B018 122.7(4) . . ?
C00G C005 B018 118.4(3) . . ?
C00D C006 C00I 119.0(3) . . ?
C00D C006 C00W 121.0(4) . . ?
C00I C006 C00W 120.0(3) . . ?
C013 C007 C00J 120.8(4) . . ?
C00B C008 C00E 117.0(4) . . ?
C00B C008 C00M 119.0(3) . . ?
C00E C008 C00M 123.9(4) . . ?
C00V C009 C00U 122.0(4) . . ?
C00V C009 C00G 119.5(4) . . ?
C00U C009 C00G 118.5(4) . . ?
C00C C00A C00D 120.3(3) . . ?
C008 C00B C016 119.7(4) . . ?
C008 C00B C00F 119.9(4) . . ?
C016 C00B C00F 120.3(4) . . ?
C00A C00C C00Y 117.9(4) . . ?
C006 C00D C00A 121.4(3) . . ?
C011 C00E C008 121.1(4) . . ?
C012 C00F C00B 119.4(4) . . ?
C005 C00G C009 119.7(4) . . ?
C005 C00G C00R 121.0(3) . . ?
C009 C00G C00R 119.3(4) . . ?
C00U C00H C010 119.3(4) . . ?
C00Y C00I C006 118.1(3) . . ?
C00Y C00I B018 115.9(3) . . ?
C006 C00I B018 126.0(3) . . ?
C00X C00J C007 119.9(4) . . ?
C00T C00K C00X 119.3(4) . . ?
C00T C00K P1 121.2(3) . . ?
C00X C00K P1 119.3(3) . . ?
C00M C00L C012 119.0(4) . . ?
C00M C00L B018 121.1(3) . . ?
C012 C00L B018 119.9(3) . . ?
C00L C00M C008 118.9(4) . . ?
C00L C00M C00R 119.0(4) . . ?
C008 C00M C00R 122.0(3) . . ?
C00S C00N C00Z 120.2(4) . . ?
C00Z C00O C00Q 120.7(4) . . ?
C00S C00P C00Q 119.5(4) . . ?
C00O C00Q C00P 119.6(4) . . ?
C00O C00Q P1 120.9(3) . . ?
C00P C00Q P1 119.5(3) . . ?
C015 C00R C00G 117.9(4) . . ?
C015 C00R C00M 121.2(4) . . ?
C00G C00R C00M 120.9(3) . . ?
C00N C00S C00P 120.6(4) . . ?
C00K C00T C013 120.1(4) . . ?
C00H C00U C009 121.7(4) . . ?
C014 C00V C009 120.2(4) . . ?
C00J C00X C00K 120.0(4) . . ?
C00C C00Y C00I 123.4(3) . . ?
C00C C00Y P1 129.4(3) . . ?
C00I C00Y P1 107.1(3) . . ?
C00N C00Z C00O 119.5(4) . . ?
C005 C010 C00H 121.9(4) . . ?
C017 C011 C00E 120.7(4) . . ?
C00F C012 C00L 122.9(4) . . ?
C007 C013 C00T 119.8(4) . . ?
C00V C014 C015 120.6(4) . . ?
C00R C015 C014 121.3(4) . . ?
C017 C016 C00B 121.3(4) . . ?
C016 C017 C011 119.8(4) . . ?
C00L B018 O004 106.6(3) . . ?
C00L B018 C005 111.7(3) . . ?
O004 B018 C005 106.1(3) . . ?
C00L B018 C00I 114.6(3) . . ?
O004 B018 C00I 101.5(3) . . ?
C005 B018 C00I 115.1(3) . . ?
Cl03 C18 Cl02 111.8(3) . . ?
 
loop_
 _geom_torsion_atom_site_label_1
 _geom_torsion_atom_site_label_2
 _geom_torsion_atom_site_label_3
 _geom_torsion_atom_site_label_4
 _geom_torsion
 _geom_torsion_site_symmetry_1
 _geom_torsion_site_symmetry_2
 _geom_torsion_site_symmetry_3
 _geom_torsion_site_symmetry_4
 _geom_torsion_publ_flag
C00Y P1 O004 B018 3.1(3) . . . . ?
C00Q P1 O004 B018 -117.7(3) . . . . ?
C00K P1 O004 B018 124.0(3) . . . . ?
C00E C008 C00B C016 6.2(6) . . . . ?
C00M C008 C00B C016 -177.8(4) . . . . ?
C00E C008 C00B C00F -170.7(4) . . . . ?
C00M C008 C00B C00F 5.3(6) . . . . ?
C00D C00A C00C C00Y 0.4(6) . . . . ?
C00I C006 C00D C00A -0.1(6) . . . . ?
C00W C006 C00D C00A 179.0(4) . . . . ?
C00C C00A C00D C006 -0.2(6) . . . . ?
C00B C008 C00E C011 -4.5(6) . . . . ?
C00M C008 C00E C011 179.8(4) . . . . ?
C008 C00B C00F C012 2.7(6) . . . . ?
C016 C00B C00F C012 -174.2(4) . . . . ?
C010 C005 C00G C009 7.4(5) . . . . ?
B018 C005 C00G C009 -164.3(4) . . . . ?
C010 C005 C00G C00R -175.9(4) . . . . ?
B018 C005 C00G C00R 12.5(5) . . . . ?
C00V C009 C00G C005 169.7(4) . . . . ?
C00U C009 C00G C005 -8.4(6) . . . . ?
C00V C009 C00G C00R -7.1(6) . . . . ?
C00U C009 C00G C00R 174.9(4) . . . . ?
C00D C006 C00I C00Y 0.2(5) . . . . ?
C00W C006 C00I C00Y -178.9(3) . . . . ?
C00D C006 C00I B018 -179.4(4) . . . . ?
C00W C006 C00I B018 1.4(6) . . . . ?
C013 C007 C00J C00X -0.6(7) . . . . ?
O004 P1 C00K C00T -91.3(3) . . . . ?
C00Y P1 C00K C00T 22.3(4) . . . . ?
C00Q P1 C00K C00T 148.5(3) . . . . ?
O004 P1 C00K C00X 84.3(3) . . . . ?
C00Y P1 C00K C00X -162.1(3) . . . . ?
C00Q P1 C00K C00X -35.9(4) . . . . ?
C012 C00L C00M C008 9.2(5) . . . . ?
B018 C00L C00M C008 -169.2(3) . . . . ?
C012 C00L C00M C00R -172.7(3) . . . . ?
B018 C00L C00M C00R 8.9(5) . . . . ?
C00B C008 C00M C00L -11.2(5) . . . . ?
C00E C008 C00M C00L 164.4(4) . . . . ?
C00B C008 C00M C00R 170.7(4) . . . . ?
C00E C008 C00M C00R -13.6(6) . . . . ?
C00Z C00O C00Q C00P 0.1(6) . . . . ?
C00Z C00O C00Q P1 179.3(3) . . . . ?
C00S C00P C00Q C00O 0.4(6) . . . . ?
C00S C00P C00Q P1 -178.8(3) . . . . ?
O004 P1 C00Q C00O -172.4(3) . . . . ?
C00Y P1 C00Q C00O 74.7(4) . . . . ?
C00K P1 C00Q C00O -51.2(4) . . . . ?
O004 P1 C00Q C00P 6.8(4) . . . . ?
C00Y P1 C00Q C00P -106.1(3) . . . . ?
C00K P1 C00Q C00P 128.0(3) . . . . ?
C005 C00G C00R C015 -163.9(4) . . . . ?
C009 C00G C00R C015 12.8(5) . . . . ?
C005 C00G C00R C00M 14.2(5) . . . . ?
C009 C00G C00R C00M -169.1(4) . . . . ?
C00L C00M C00R C015 152.4(4) . . . . ?
C008 C00M C00R C015 -29.5(6) . . . . ?
C00L C00M C00R C00G -25.6(5) . . . . ?
C008 C00M C00R C00G 152.4(4) . . . . ?
C00Z C00N C00S C00P 0.9(7) . . . . ?
C00Q C00P C00S C00N -0.9(6) . . . . ?
C00X C00K C00T C013 -1.0(6) . . . . ?
P1 C00K C00T C013 174.6(3) . . . . ?
C010 C00H C00U C009 2.2(7) . . . . ?
C00V C009 C00U C00H -174.4(4) . . . . ?
C00G C009 C00U C00H 3.6(6) . . . . ?
C00U C009 C00V C014 175.5(4) . . . . ?
C00G C009 C00V C014 -2.4(6) . . . . ?
C007 C00J C00X C00K -0.5(6) . . . . ?
C00T C00K C00X C00J 1.3(6) . . . . ?
P1 C00K C00X C00J -174.4(3) . . . . ?
C00A C00C C00Y C00I -0.3(6) . . . . ?
C00A C00C C00Y P1 175.4(3) . . . . ?
C006 C00I C00Y C00C 0.0(5) . . . . ?
B018 C00I C00Y C00C 179.7(4) . . . . ?
C006 C00I C00Y P1 -176.5(3) . . . . ?
B018 C00I C00Y P1 3.2(4) . . . . ?
O004 P1 C00Y C00C -180.0(3) . . . . ?
C00Q P1 C00Y C00C -61.9(4) . . . . ?
C00K P1 C00Y C00C 60.4(4) . . . . ?
O004 P1 C00Y C00I -3.8(3) . . . . ?
C00Q P1 C00Y C00I 114.3(3) . . . . ?
C00K P1 C00Y C00I -123.4(3) . . . . ?
C00S C00N C00Z C00O -0.3(6) . . . . ?
C00Q C00O C00Z C00N -0.1(6) . . . . ?
C00G C005 C010 C00H -1.6(6) . . . . ?
B018 C005 C010 C00H 169.6(4) . . . . ?
C00U C00H C010 C005 -3.2(7) . . . . ?
C008 C00E C011 C017 -0.1(7) . . . . ?
C00B C00F C012 C00L -5.0(6) . . . . ?
C00M C00L C012 C00F -1.2(6) . . . . ?
B018 C00L C012 C00F 177.3(4) . . . . ?
C00J C007 C013 C00T 1.0(7) . . . . ?
C00K C00T C013 C007 -0.2(6) . . . . ?
C009 C00V C014 C015 6.2(7) . . . . ?
C00G C00R C015 C014 -9.3(6) . . . . ?
C00M C00R C015 C014 172.6(4) . . . . ?
C00V C014 C015 C00R -0.1(7) . . . . ?
C008 C00B C016 C017 -3.5(6) . . . . ?
C00F C00B C016 C017 173.4(4) . . . . ?
C00B C016 C017 C011 -1.2(7) . . . . ?
C00E C011 C017 C016 3.1(7) . . . . ?
C00M C00L B018 O004 -100.1(4) . . . . ?
C012 C00L B018 O004 81.5(4) . . . . ?
C00M C00L B018 C005 15.4(5) . . . . ?
C012 C00L B018 C005 -163.1(3) . . . . ?
C00M C00L B018 C00I 148.5(3) . . . . ?
C012 C00L B018 C00I -29.9(5) . . . . ?
P1 O004 B018 C00L -121.8(3) . . . . ?
P1 O004 B018 C005 119.1(3) . . . . ?
P1 O004 B018 C00I -1.6(3) . . . . ?
C010 C005 B018 C00L 162.6(4) . . . . ?
C00G C005 B018 C00L -26.2(5) . . . . ?
C010 C005 B018 O004 -81.6(4) . . . . ?
C00G C005 B018 O004 89.6(4) . . . . ?
C010 C005 B018 C00I 29.8(5) . . . . ?
C00G C005 B018 C00I -159.0(3) . . . . ?
C00Y C00I B018 C00L 113.1(4) . . . . ?
C006 C00I B018 C00L -67.3(5) . . . . ?
C00Y C00I B018 O004 -1.3(4) . . . . ?
C006 C00I B018 O004 178.3(3) . . . . ?
C00Y C00I B018 C005 -115.4(4) . . . . ?
C006 C00I B018 C005 64.2(5) . . . . ?
 
_refine_diff_density_max    0.298
_refine_diff_density_min   -0.544
_refine_diff_density_rms    0.061

_shelx_res_file
;
TITL 20240308_DNaph-DPhPO_autored_a.res in P2(1)2(1)2(1)
    20240308_DNaph-DPhPO_autored_a.res
    created by SHELXL-2018/1 at 07:48:12 on 28-May-2025
REM  Yadorkari-X generated
CELL 0.71073 8.1731 19.2523 20.4377 90.0000 90.0000 90.0000
ZERR 4.0 0.0003 0.0009 0.0008 0.0000 0.0000 0.0000
LATT -1
SYMM 1/2-X, -Y, 1/2+Z
SYMM 1/2+X, 1/2-Y, -Z
SYMM -X, 1/2+Y, 1/2-Z
REM  SPGR P212121 orthorhombic
SFAC C H O B P Cl
UNIT 160 120 4 4 4 8
TEMP -150.0
L.S. 10
FMAP 2
PLAN -20
ACTA
CONF
LIST 4
OMIT    0    2    1
OMIT    0    0    2
OMIT    0    1    2
OMIT    1    1    0
OMIT    1    0    1
OMIT   -1    1    1
OMIT    1    1    1

WGHT    0.061800    0.881200
FVAR       0.50611
P1    5    0.239930    0.360337    0.397798    11.00000    0.01877    0.02498 =
         0.02383   -0.00277   -0.00213    0.00030
CL02  6    0.775265    0.641107    0.270658    11.00000    0.06402    0.06817 =
         0.05852    0.00368    0.00989   -0.00406
CL03  6    1.010216    0.751176    0.293530    11.00000    0.15807    0.21033 =
         0.05004    0.01015   -0.00428   -0.12929
O004  3    0.330568    0.405572    0.448626    11.00000    0.01983    0.02821 =
         0.03009   -0.00537   -0.00570    0.00430
C005  1    0.202146    0.463677    0.551208    11.00000    0.02379    0.02704 =
         0.02695   -0.00468   -0.00126    0.00742
C006  1   -0.075094    0.511134    0.431838    11.00000    0.01742    0.02847 =
         0.02869    0.00275    0.00288    0.00030
C007  1    0.563180    0.338703    0.215551    11.00000    0.03512    0.04633 =
         0.04025   -0.01509    0.01340   -0.01355
AFIX  43
H1    2    0.634113    0.335280    0.178869    11.00000   -1.20000
AFIX   0
C008  1    0.505763    0.639898    0.490016    11.00000    0.01628    0.03076 =
         0.03579   -0.00646   -0.00106    0.00183
C009  1    0.328634    0.469676    0.661417    11.00000    0.03267    0.03983 =
         0.02395   -0.00906    0.00214    0.00225
C00A  1   -0.211046    0.440353    0.348165    11.00000    0.01768    0.03858 =
         0.02860    0.00384   -0.00520   -0.00411
AFIX  43
H2    2   -0.303826    0.432167    0.321248    11.00000   -1.20000
AFIX   0
C00B  1    0.506196    0.664197    0.424291    11.00000    0.02156    0.02327 =
         0.04548   -0.00112   -0.00030    0.00063
C00C  1   -0.077117    0.395850    0.344906    11.00000    0.02439    0.02831 =
         0.02555   -0.00007   -0.00097   -0.00479
AFIX  43
H3    2   -0.076360    0.357304    0.315886    11.00000   -1.20000
AFIX   0
C00D  1   -0.209589    0.497577    0.391284    11.00000    0.01703    0.03187 =
         0.03750    0.00475    0.00253    0.00331
AFIX  43
H4    2   -0.301802    0.527571    0.392858    11.00000   -1.20000
AFIX   0
C00E  1    0.569642    0.685689    0.538756    11.00000    0.02237    0.03351 =
         0.04819   -0.00993   -0.00031    0.00126
AFIX  43
H5    2    0.564196    0.672672    0.583539    11.00000   -1.20000
AFIX   0
C00F  1    0.422433    0.625727    0.374630    11.00000    0.02175    0.03309 =
         0.03403    0.00274   -0.00288   -0.00035
AFIX  43
H6    2    0.426242    0.640595    0.330334    11.00000   -1.20000
AFIX   0
C00G  1    0.324049    0.491550    0.594328    11.00000    0.02250    0.03091 =
         0.02666   -0.00877    0.00168    0.00509
C00H  1    0.075751    0.405571    0.645985    11.00000    0.04132    0.04175 =
         0.03643    0.00318    0.00933   -0.00497
AFIX  43
H7    2   -0.012099    0.379069    0.663396    11.00000   -1.20000
AFIX   0
C00I  1    0.061810    0.466124    0.429304    11.00000    0.01654    0.02639 =
         0.02516    0.00172   -0.00140   -0.00329
C00J  1    0.579982    0.292080    0.267278    11.00000    0.02948    0.03362 =
         0.05114   -0.01412    0.00604   -0.00092
AFIX  43
H8    2    0.661237    0.256843    0.265549    11.00000   -1.20000
AFIX   0
C00K  1    0.358622    0.349624    0.324159    11.00000    0.02180    0.02602 =
         0.02797   -0.00558   -0.00114   -0.00521
C00L  1    0.337527    0.539861    0.456148    11.00000    0.01788    0.02701 =
         0.02824   -0.00570   -0.00144    0.00272
C00M  1    0.431323    0.572662    0.504553    11.00000    0.01655    0.03049 =
         0.02986   -0.00705    0.00057    0.00453
C00N  1    0.157045    0.141987    0.481282    11.00000    0.02686    0.03339 =
         0.06124    0.01353    0.01259    0.00626
AFIX  43
H9    2    0.139956    0.096893    0.498875    11.00000   -1.20000
AFIX   0
C00O  1    0.143187    0.221918    0.390823    11.00000    0.03113    0.03099 =
         0.03231   -0.00191    0.00169   -0.00179
AFIX  43
H10   2    0.117237    0.231239    0.346373    11.00000   -1.20000
AFIX   0
C00P  1    0.244313    0.261136    0.495810    11.00000    0.02989    0.03776 =
         0.03311    0.00049   -0.00429    0.00637
AFIX  43
H11   2    0.286264    0.296911    0.523077    11.00000   -1.20000
AFIX   0
C00Q  1    0.205806    0.274982    0.430268    11.00000    0.02288    0.03032 =
         0.02809   -0.00069    0.00040    0.00334
C00R  1    0.447898    0.538640    0.570461    11.00000    0.02068    0.03314 =
         0.02500   -0.00988   -0.00203    0.00323
C00S  1    0.220579    0.194450    0.520693    11.00000    0.03115    0.05012 =
         0.03995    0.01445   -0.00015    0.00965
AFIX  43
H12   2    0.248002    0.184729    0.564926    11.00000   -1.20000
AFIX   0
C00T  1    0.342101    0.395305    0.271627    11.00000    0.02960    0.03610 =
         0.03009   -0.00237   -0.00011   -0.00095
AFIX  43
H13   2    0.260704    0.430511    0.272756    11.00000   -1.20000
AFIX   0
C00U  1    0.198225    0.427932    0.685511    11.00000    0.03956    0.04314 =
         0.02959   -0.00262    0.00345   -0.00346
AFIX  43
H14   2    0.196895    0.415390    0.730465    11.00000   -1.20000
AFIX   0
C00V  1    0.464421    0.488212    0.701036    11.00000    0.04005    0.04611 =
         0.02836   -0.00341   -0.00093    0.00386
AFIX  43
H15   2    0.466245    0.475452    0.745932    11.00000   -1.20000
AFIX   0
C00W  1   -0.073756    0.573498    0.477257    11.00000    0.02661    0.03329 =
         0.04459   -0.00675    0.00068    0.00741
AFIX 137
H26   2   -0.175893    0.599590    0.472079    11.00000   -1.50000
H27   2    0.019172    0.603519    0.466374    11.00000   -1.50000
H28   2   -0.063684    0.557653    0.522647    11.00000   -1.50000
AFIX   0
C00X  1    0.477680    0.297198    0.321417    11.00000    0.02895    0.02834 =
         0.03712   -0.00373    0.00122   -0.00304
AFIX  43
H16   2    0.488388    0.265206    0.356546    11.00000   -1.20000
AFIX   0
C00Y  1    0.056204    0.409668    0.385675    11.00000    0.01746    0.02538 =
         0.02237   -0.00041    0.00114   -0.00100
C00Z  1    0.118456    0.155468    0.416079    11.00000    0.03354    0.03030 =
         0.05100   -0.00375    0.00341   -0.00367
AFIX  43
H17   2    0.075642    0.119665    0.389061    11.00000   -1.20000
AFIX   0
C010  1    0.080232    0.422326    0.577727    11.00000    0.03153    0.03685 =
         0.03267   -0.00657    0.00098   -0.00424
AFIX  43
H18   2   -0.002789    0.404574    0.549821    11.00000   -1.20000
AFIX   0
C011  1    0.639727    0.749063    0.521697    11.00000    0.02902    0.03973 =
         0.05877   -0.01395   -0.00413   -0.00139
AFIX  43
H19   2    0.681242    0.778715    0.554937    11.00000   -1.20000
AFIX   0
C012  1    0.337480    0.567804    0.391360    11.00000    0.02194    0.03237 =
         0.03348   -0.00645   -0.00541   -0.00142
AFIX  43
H20   2    0.275295    0.544842    0.358582    11.00000   -1.20000
AFIX   0
C013  1    0.445777    0.389351    0.216946    11.00000    0.03715    0.04262 =
         0.03127    0.00144    0.00440   -0.00681
AFIX  43
H21   2    0.434297    0.420397    0.181110    11.00000   -1.20000
AFIX   0
C014  1    0.592929    0.524460    0.674745    11.00000    0.03198    0.05162 =
         0.02971   -0.00560   -0.00987    0.00136
AFIX  43
H22   2    0.687976    0.532682    0.700356    11.00000   -1.20000
AFIX   0
C015  1    0.585287    0.549841    0.609558    11.00000    0.02731    0.04167 =
         0.03195   -0.00751    0.00055   -0.00297
AFIX  43
H23   2    0.675517    0.574939    0.592246    11.00000   -1.20000
AFIX   0
C016  1    0.583176    0.728419    0.408891    11.00000    0.02701    0.03243 =
         0.04836    0.00326   -0.00176    0.00196
AFIX  43
H24   2    0.588532    0.743119    0.364571    11.00000   -1.20000
AFIX   0
C017  1    0.649616    0.769406    0.456642    11.00000    0.02935    0.03125 =
         0.06755   -0.00090    0.00249   -0.00452
AFIX  43
H25   2    0.702410    0.811696    0.445330    11.00000   -1.20000
AFIX   0
B018  4    0.227484    0.473026    0.472831    11.00000    0.01831    0.02345 =
         0.03155   -0.00565   -0.00063    0.00220
C18   1    0.927562    0.674406    0.323171    11.00000    0.05189    0.09461 =
         0.05431    0.00434    0.00395    0.01720
AFIX  23
H29   2    0.879555    0.682867    0.366924    11.00000   -1.20000
H30   2    1.015763    0.639555    0.328122    11.00000   -1.20000

AFIX   0
HKLF 4 1 1 0 0 0 1 0 0 0 1


REM  20240308_DNaph-DPhPO_autored_a.res in P2(1)2(1)2(1)
REM R1 =  0.0610 for    5858 Fo > 4sig(Fo)  and  0.1042 for all    8600 data
REM    407 parameters refined using      0 restraints

END

WGHT      0.0618      0.8806

REM Highest difference peak  0.298,  deepest hole -0.544,  1-sigma level  0.061
Q1    1   0.5593  0.2347  0.7951  11.00000  0.05    0.30
Q2    1   0.2475  0.3011  0.4091  11.00000  0.05    0.29
Q3    1   0.5380  0.4191  0.7513  11.00000  0.05    0.29
Q4    1   0.4467  0.2896  0.7594  11.00000  0.05    0.27
Q5    1   0.6036  0.3561  0.7724  11.00000  0.05    0.26
Q6    1  -0.1068  0.4367  0.3351  11.00000  0.05    0.25
Q7    1   0.4497  0.4225  0.7624  11.00000  0.05    0.24
Q8    1   0.5294  0.6603  0.5957  11.00000  0.05    0.24
Q9    1   0.5293  0.6592  0.3041  11.00000  0.05    0.24
Q10   1   0.2812  0.5029  0.4654  11.00000  0.05    0.24
Q11   1   0.3563  0.6406  0.4002  11.00000  0.05    0.23
Q12   1   0.9433  0.7362  0.2527  11.00000  0.05    0.23
Q13   1   1.0540  0.7389  0.2929  11.00000  0.05    0.23
Q14   1  -0.1685  0.4763  0.3651  11.00000  0.05    0.23
Q15   1   0.0206  0.4372  0.4117  11.00000  0.05    0.22
Q16   1   0.7501  0.7028  0.2683  11.00000  0.05    0.21
Q17   1   0.5484  0.6458  0.4601  11.00000  0.05    0.21
Q18   1   0.4078  0.4043  0.2471  11.00000  0.05    0.21
Q19   1   0.5233  0.6238  0.5929  11.00000  0.05    0.21
Q20   1   0.5010  0.6968  0.4234  11.00000  0.05    0.21
;
_shelx_res_checksum   63305

_shelx_hkl_file
;
   0   0  -2   -0.81    1.02
   0   0  -3    0.38    2.58
   0   0   3   -3.40    2.35
   0   0   3   -2.91    2.08
   0   0  -3   -6.56    1.77
   0   0   3    2.44    1.85
   0   0   4   78.13    6.74
   0   0  -4   82.77    6.22
   0   0   4   85.02    6.12
   0   0  -4   86.13    7.25
   0   0  -4   85.89    6.75
   0   0   4   82.53    6.54
   0   0   5    4.40    3.67
   0   0  -5   -1.31    4.37
   0   0   5    0.83    3.29
   0   0   5    4.89    4.16
   0   0  -5    5.37    4.93
   0   0  -5   -2.96    3.38
   0   0   6  694.08   41.47
   0   0   6  672.20   41.03
   0   0  -6  667.47   41.12
   0   0  -6  658.03   41.55
   0   0  -6  668.27   41.57
   0   0   6  677.80   41.50
   0   0   7   -0.21    4.66
   0   0   7    2.88    3.93
   0   0   7   -1.15    3.73
   0   0  -7    4.22    5.87
   0   0  -7   -0.23    5.02
   0   0  -7    6.88    3.90
   0   0   8  443.44   28.21
   0   0  -8  446.67   27.72
   0   0   8  453.23   27.61
   0   0  -8  447.17   28.59
   0   0   8  420.90   28.18
   0   0  -8  442.45   28.33
   0   0   9    6.39    5.55
   0   0   9    2.83    5.41
   0   0   9   -0.18    4.42
   0   0  -9    0.29    7.43
   0   0  -9   -1.76    5.85
   0   0  -9    4.13    4.89
   0   0  10 1386.15   83.21
   0   0  10 1352.33   82.51
   0   0 -10 1360.30   82.65
   0   0 -10 1377.28   83.46
   0   0  10 1335.99   83.32
   0   0  11    5.88    5.46
   0   0  11    2.37    6.13
   0   0 -11    0.75    4.97
   0   0  11   -2.40    4.53
   0   0  12   34.05    6.53
   0   0  12   34.10    6.73
   0   0 -12   26.33    5.98
   0   0  12   29.82    5.42
   0   0  13    5.20    5.81
   0   0  13    8.08    6.35
   0   0 -13    1.50    5.40
   0   0  13   -3.27    4.74
   0   0  14   30.76    6.68
   0   0  14   17.40    5.63
   0   0 -14   28.01    6.42
   0   0  14   21.36    7.05
   0   0 -15   -3.16    5.91
   0   0  15    2.80    7.41
   0   0  15    2.78    7.00
   0   0  16  272.41   20.81
   0   0  16  284.38   20.49
   0   0 -16  263.95   19.46
   0   0 -17   -3.58    7.23
   0   0  17   -5.32    8.53
   0   0  17   -8.45    8.41
   0   0 -18  483.25   33.61
   0   0  18  558.62   34.86
   0   0  18  495.90   35.10
   0   0  19   -5.19    9.37
   0   0  19   17.31    9.17
   0   0  20    7.13    9.92
   0   0  20    9.51    9.50
   0   0  21    5.90   10.46
   0   0  21   -0.67   10.34
   0   0  22   43.66   11.56
   0   0  22   25.42   11.32
   0   0  23  -22.59   12.57
   0   0  23    3.70   11.41
   0   0  24   65.57   14.58
   0   0  24   81.29   14.04
   0   0  25   -6.32   13.20
   0   0  26   -2.21   13.96
   0   0  27   16.34   14.73
   0  -1  -2   -0.07    1.06
   0  -1   2    0.49    1.10
   0   1  -2   -0.22    1.47
   0   1   2    0.24    1.02
   0  -1  -2   -0.17    1.11
   0   1   3   70.57    4.54
   0  -1  -3   70.22    4.46
   0   1   3   39.99    4.10
   0   1  -3   64.83    4.77
   0  -1   3   60.67    4.66
   0  -1  -3   70.28    4.92
   0   1   4 1384.09   86.76
   0  -1  -4 1455.73   86.78
   0  -1   4 1425.82   86.34
   0   1   4 1462.07   86.60
   0  -1  -4 1402.23   86.59
   0   1   4 1470.08   86.70
   0  -1  -4 1484.10   86.67
   0  -1   4 1496.25   86.70
   0   1  -4 1447.16   86.75
   0   1  -4 1399.60   86.37
   0  -1  -5 2747.63  166.05
   0   1   5 2764.61  166.05
   0  -1  -5 2736.10  165.85
   0  -1   5 2828.15  165.58
   0   1   5 2799.04  165.82
   0  -1  -5 2774.56  165.97
   0  -1   5 2706.58  166.07
   0   1   5 2703.06  165.96
   0  -1   5 2745.98  165.95
   0   1  -5 2761.39  166.02
   0   1  -5 2760.10  165.63
   0  -1  -6  133.75    9.57
   0   1   6  124.01    9.18
   0  -1   6  122.15    8.16
   0  -1  -6  104.46    8.50
   0   1   6  118.95    8.61
   0  -1   6  115.15    8.85
   0  -1  -6  116.79    9.04
   0   1   6  133.06    8.95
   0   1  -6  112.20    9.58
   0  -1   6  121.09    9.14
   0   1  -6  106.32    8.21
   0   1   7 1344.82   83.24
   0  -1   7 1384.20   83.17
   0  -1   7 1401.55   83.39
   0  -1  -7 1352.70   83.17
   0   1   7 1354.11   83.21
   0   1  -7 1395.34   83.33
   0  -1  -7 1398.32   83.38
   0   1  -7 1339.86   82.70
   0   1   7 1361.99   82.91
   0  -1   7 1431.96   82.64
   0  -1  -7 1322.25   82.93
   0  -1  -8    0.42    4.51
   0  -1   8    8.61    3.76
   0   1   8    3.63    4.38
   0  -1   8   -1.89    5.41
   0   1  -8    7.74    6.93
   0  -1  -8   10.31    6.85
   0   1  -8   -1.94    4.13
   0  -1   8    4.10    6.65
   0   1   8   -1.56    5.42
   0   1   8    8.59    4.76
   0  -1   8    1.72    4.81
   0  -1  -8    3.00    5.46
   0  -1   9  473.76   29.02
   0  -1  -9  439.89   28.85
   0   1   9  447.06   28.88
   0  -1   9  448.47   27.96
   0  -1  -9  443.76   28.52
   0   1   9  459.27   28.35
   0   1  -9  428.24   28.12
   0  -1   9  439.69   28.78
   0   1   9  477.93   29.13
   0   1  -9  458.42   29.42
   0  -1  -9  431.72   29.27
   0   1  10  975.13   60.99
   0  -1  10  979.37   61.06
   0   1  10  977.60   60.34
   0  -1 -10  997.99   60.52
   0  -1  10  998.12   60.03
   0   1 -10  958.94   60.20
   0   1  10  959.78   60.88
   0  -1  10 1035.02   60.90
   0   1 -10 1027.84   61.30
   0  -1  11  787.55   48.97
   0   1  11  765.26   48.82
   0   1 -11  748.84   48.02
   0  -1  11  800.39   48.75
   0   1  11  808.65   48.92
   0  -1  11  772.14   47.78
   0  -1 -11  786.05   48.32
   0   1  12   18.13    5.26
   0  -1  12   15.47    4.62
   0  -1 -12   -0.31    5.58
   0   1  12    9.27    5.65
   0  -1  12   18.37    6.55
   0   1 -12   22.99    5.44
   0  -1  12    6.61    5.38
   0   1  12   10.14    5.70
   0  -1  13   20.25    5.04
   0   1  13   27.90    5.76
   0  -1 -13   27.25    5.95
   0  -1  13   25.01    6.95
   0   1  13   29.23    7.08
   0   1 -13   38.41    6.21
   0  -1  13   29.96    6.59
   0   1  13   27.25    6.28
   0  -1  14   60.86    6.72
   0  -1 -14   71.20    8.16
   0  -1  14   67.06    8.78
   0   1  14   73.29    8.83
   0   1  14   61.20    8.35
   0  -1  14   67.60    8.49
   0   1 -14   56.75    7.65
   0   1 -15  123.82   11.61
   0  -1 -15  152.47   12.32
   0   1  15  162.37   13.17
   0  -1  15  139.71   13.01
   0  -1  15  137.25   11.05
   0   1  15  144.07   13.09
   0  -1  15  153.35   13.14
   0   1  16  430.92   27.64
   0  -1  16  438.24   27.48
   0   1 -16  367.40   26.06
   0  -1 -16  387.00   26.53
   0  -1  16  392.32   27.74
   0   1  16  369.59   27.43
   0   1  17  168.42   14.33
   0  -1  17  160.33   14.30
   0  -1  17  143.58   14.36
   0  -1 -17  145.27   13.26
   0   1 -17  125.00   12.62
   0   1  17  160.23   14.40
   0  -1  18   17.62    9.32
   0   1  18   25.39    9.20
   0  -1  18   32.93    9.33
   0   1  18   41.44    9.83
   0  -1 -18   16.76    8.62
   0  -1  19   15.12    9.43
   0   1  19   -9.31   10.13
   0   1  19   -1.46    8.92
   0  -1  19   -1.51    9.45
   0   1  20   23.01    9.95
   0  -1  20   10.43    9.41
   0  -1  20   20.11   10.53
   0   1  20   23.41   10.44
   0   1  21   58.08   11.99
   0  -1  21   60.14   11.69
   0   1  21   60.45   12.23
   0  -1  21   48.82   12.02
   0  -1  22   40.98   11.19
   0   1  22   25.43   11.69
   0  -1  22   37.99   12.36
   0   1  22   28.92   12.00
   0   1  23   71.69   13.62
   0  -1  23   57.45   14.76
   0   1  23   53.77   13.96
   0   1  24   33.46   12.70
   0  -1  24   38.36   12.48
   0   1  24   33.52   13.38
   0  -1  24   42.36   13.43
   0   1  25   35.52   14.11
   0   1  25   30.16   13.08
   0  -1  25   28.69   14.44
   0  -1  26   25.85   14.94
   0   1  26    1.10   15.02
   0   1  27    1.16   14.91
   0  -1  27   12.94   14.65
   0  -2   1   -0.90    1.37
   0   2  -1   -0.30    1.29
   0  -2   1   -1.64    1.47
   0   2  -1   -1.03    1.57
   0  -2   1   -0.48    0.89
   0   2  -1    0.41    1.01
   0   2  -2  598.00    9.51
   0  -2  -2  623.39    8.59
   0  -2  -3   21.57    4.38
   0  -2  -3   14.48    2.89
   0   2   3   21.20    2.99
   0  -2  -3   12.12    3.42
   0   2   3   15.56    3.59
   0   2  -3   13.44    4.47
   0  -2   3   13.40    3.81
   0  -2   4 3480.58  204.50
   0  -2  -4 3342.98  204.58
   0   2  -4 3333.45  204.09
   0  -2   4 3490.44  204.08
   0   2  -4 3373.39  204.60
   0   2   4 3371.71  204.49
   0  -2  -4 3371.10  204.50
   0  -2  -4 3497.99  204.36
   0   2   4 3374.10  204.38
   0  -2   5   28.28    5.08
   0   2   5   22.17    4.49
   0  -2  -5   26.35    5.41
   0  -2   5   27.23    3.40
   0   2  -5   27.01    6.01
   0   2   5   23.42    4.46
   0  -2  -5   30.33    4.27
   0   2  -5   28.86    3.45
   0  -2  -5   29.47    4.37
   0   2   5   29.99    4.06
   0  -2  -6   83.80    6.70
   0   2   6   78.95    6.37
   0  -2  -6   80.94    7.63
   0   2   6   88.35    6.94
   0   2   6   74.83    6.62
   0  -2  -6   79.63    6.70
   0  -2   6   62.67    5.55
   0   2  -6   64.19    7.60
   0  -2   6   63.66    6.63
   0   2  -6   62.59    5.77
   0   2  -7   15.65    6.20
   0  -2   7   11.81    4.91
   0  -2  -7   22.04    6.29
   0   2   7   17.54    5.03
   0  -2   7   15.43    3.45
   0  -2  -7   26.18    4.88
   0   2   7   12.16    4.70
   0  -2  -7   21.00    5.14
   0   2   7   12.41    4.37
   0   2  -7   10.98    3.88
   0   2   8  111.33   10.58
   0  -2  -8  138.63   11.43
   0  -2   8  126.10   11.47
   0   2  -8  139.53    9.67
   0  -2   8  145.71    9.28
   0  -2  -8  115.67   10.17
   0   2   8  128.57   10.24
   0  -2   8  142.30   10.75
   0   2  -8  130.91   11.61
   0   2   8  125.35   10.49
   0  -2  -8  138.43   10.34
   0  -2   8  138.49   10.48
   0  -2   9  183.71   14.15
   0   2   9  197.20   14.23
   0  -2  -9  216.25   14.47
   0   2  -9  191.65   13.51
   0   2   9  204.13   13.96
   0  -2  -9  194.58   14.09
   0  -2   9  212.24   13.15
   0  -2  -9  205.67   15.40
   0   2   9  188.94   14.49
   0  -2   9  200.57   14.42
   0   2  -9  189.15   15.39
   0  -2  10  522.10   34.48
   0   2  10  556.01   34.45
   0   2  10  556.22   34.04
   0  -2 -10  544.19   34.11
   0  -2  10  557.64   33.30
   0   2  10  554.39   34.53
   0  -2  10  521.99   34.26
   0   2 -10  519.58   34.84
   0   2 -10  520.73   33.53
   0   2 -11   61.90    9.71
   0  -2  11   53.27    7.57
   0   2  11   54.50    7.60
   0   2  11   61.10    7.34
   0  -2  11   57.06    7.30
   0   2 -11   55.44    6.49
   0   2  11   68.87    7.07
   0  -2  11   53.37    5.76
   0  -2 -11   66.54    7.15
   0  -2  12   46.17    7.59
   0   2  12   42.34    7.65
   0  -2  12   52.09    7.35
   0   2  12   42.46    7.03
   0   2 -12   51.04    6.28
   0  -2  12   48.43    5.54
   0   2  12   43.70    6.73
   0  -2 -12   67.64    7.55
   0   2  13    6.11    6.05
   0  -2  13    0.38    6.52
   0   2  13    8.66    5.73
   0  -2  13    7.91    5.87
   0   2 -13   -2.02    5.08
   0  -2  13    4.79    4.28
   0  -2 -13    6.50    5.95
   0   2  14   37.49    8.10
   0  -2  14   46.68    8.03
   0   2  14   54.84    8.08
   0  -2  14   48.97    7.74
   0   2 -14   37.23    6.46
   0  -2 -14   35.40    7.40
   0  -2  14   51.06    5.64
   0  -2  15   91.08   10.54
   0   2  15   77.75    9.90
   0  -2  15   91.22    9.90
   0   2  15   79.90   10.19
   0  -2 -15   81.31    9.38
   0   2 -15   87.58    8.82
   0  -2  16   41.65    9.06
   0   2  16   46.81    9.02
   0  -2 -16   41.42    8.42
   0   2 -16   40.84    7.51
   0   2  16   32.29    8.94
   0  -2  16   44.05    8.44
   0  -2  17  478.13   33.54
   0   2  17  443.72   33.22
   0  -2 -17  489.85   32.52
   0  -2  17  524.70   33.05
   0   2  17  505.50   33.51
   0  -2  18   13.59    8.63
   0   2  18   18.23    9.29
   0  -2 -18   20.53    8.66
   0   2  18   29.27    9.74
   0  -2  18   25.26    9.27
   0   2  19    9.37    9.13
   0  -2  19   11.49    9.38
   0  -2 -19   14.28    8.96
   0  -2  19    5.12    9.29
   0   2  19   -3.22    9.44
   0   2  20    4.08    9.82
   0  -2  20    0.60    9.20
   0  -2  20    4.09   10.14
   0   2  20   -3.83   10.42
   0  -2  21  163.52   15.48
   0  -2  21  116.40   15.87
   0   2  21  121.51   15.91
   0   2  21  163.82   16.16
   0  -2  22   -0.92   11.41
   0   2  22   34.84   11.74
   0   2  22   20.25   11.31
   0  -2  22   34.41   11.49
   0  -2  23   -4.86   11.52
   0   2  23  -10.12   11.92
   0   2  23    1.58   11.17
   0  -2  23    4.88   10.78
   0  -2  24   13.34   12.62
   0   2  24   28.36   13.31
   0   2  24   10.77   12.20
   0  -2  25   -3.24   13.36
   0   2  25   26.94   13.50
   0   2  25   -0.87   12.75
   0  -2  26   20.39   14.05
   0   2  26   20.81   14.89
   0  -2  27   49.02   16.61
   0   2  27   75.73   17.02
   0   2  28   13.25   16.42
   0   3   0    2.34    1.74
   0  -3   0    1.47    3.03
   0   3   0   -0.73    2.77
   0  -3   0    3.04    2.78
   0   3   0    0.94    2.38
   0  -3   0    3.13    1.99
   0   3   1  883.72   47.82
   0   3  -1  780.79   47.59
   0  -3   1  677.26   47.49
   0   3  -1  814.34   47.80
   0  -3   1  806.05   47.73
   0  -3   1  802.98   47.57
   0   3  -1  794.81   47.60
   0  -3  -2 4306.27  256.96
   0  -3   2 4449.04  257.31
   0  -3   2 4260.95  257.03
   0  -3   2 4238.12  257.28
   0   3  -2 4494.06  257.33
   0   3   2 4133.08  256.99
   0  -3   2 4217.38  257.30
   0   3  -2 4349.38  257.03
   0   3  -3 2269.21  143.25
   0  -3   3 2385.62  143.19
   0  -3   3 2386.73  142.73
   0   3  -3 2344.44  142.71
   0  -3  -3 2351.75  143.16
   0   3  -3 2382.79  143.14
   0  -3   3 2177.34  143.06
   0   3   3 2510.22  142.86
   0  -3  -3 2502.86  142.80
   0   3   4 2627.65  157.40
   0  -3  -4 2531.54  157.69
   0  -3  -4 2632.31  157.68
   0   3   4 2711.52  157.69
   0  -3   4 2618.42  157.15
   0   3  -4 2577.32  157.13
   0  -3   4 2697.04  157.82
   0  -3  -4 2739.49  157.36
   0   3  -4 2509.71  157.64
   0  -3   4 2587.99  157.66
   0   3   5   23.79    4.12
   0  -3  -5   23.64    5.43
   0  -3   5   24.66    3.18
   0  -3   5   28.91    5.18
   0   3  -5   31.22    6.28
   0   3  -5   29.64    3.25
   0  -3  -5   28.17    4.21
   0   3   5   33.55    5.05
   0  -3  -5   33.97    4.59
   0   3  -6   19.14    6.71
   0  -3   6   33.36    5.25
   0   3   6   20.03    4.91
   0  -3  -6   11.28    5.73
   0  -3   6   26.12    3.51
   0   3  -6   30.91    3.54
   0   3   6   27.46    5.24
   0  -3  -6   31.92    4.93
   0  -3  -6   15.89    4.44
   0   3   6   20.04    4.41
   0  -3   7  715.14   43.66
   0   3   7  706.66   43.82
   0  -3  -7  675.76   43.86
   0   3  -7  703.23   42.82
   0  -3  -7  746.58   43.43
   0  -3   7  701.81   42.71
   0   3   7  727.07   43.56
   0  -3  -7  692.66   43.52
   0   3   7  677.98   43.38
   0   3  -7  706.72   44.06
   0  -3   8  547.84   33.08
   0   3  -8  544.71   32.24
   0  -3  -8  495.68   32.81
   0  -3  -8  521.06   33.50
   0   3   8  492.81   33.16
   0  -3  -8  498.40   32.96
   0  -3   8  550.28   32.05
   0   3   8  489.31   32.89
   0   3   8  512.37   32.93
   0   3  -8  513.35   33.65
   0  -3   9 1353.80   82.44
   0   3  -9 1382.04   81.75
   0  -3  -9 1383.53   82.38
   0  -3   9 1363.31   81.53
   0   3   9 1336.86   82.39
   0  -3  -9 1325.85   82.43
   0   3  -9 1384.07   82.96
   0   3   9 1308.16   82.46
   0   3   9 1323.92   82.73
   0  -3  10  208.45   15.37
   0   3  10  209.88   15.55
   0   3 -10  225.29   14.35
   0  -3  10  211.28   13.88
   0   3  10  215.65   15.13
   0  -3 -10  209.89   15.08
   0   3 -10  207.15   16.54
   0   3  10  205.04   15.13
   0   3  11   90.86    9.47
   0  -3  11  109.12    9.37
   0  -3 -11   64.17    8.68
   0  -3  11  100.29    7.28
   0   3  11   91.08    8.94
   0   3 -11   93.00    7.91
   0  -3  11   97.92    9.33
   0   3 -11   83.69   10.86
   0  -3  12   72.91    8.68
   0   3  12   77.37    8.56
   0   3 -12   79.65    7.48
   0  -3 -12   76.21    8.39
   0   3  12   82.52    8.93
   0  -3  12   84.22    6.71
   0  -3  12   84.48    8.88
   0  -3  13  103.48   10.24
   0   3 -13   99.11    8.81
   0   3  13  106.00   10.22
   0  -3  13  106.36    8.24
   0  -3 -13  126.95   10.48
   0   3  13   99.68   10.34
   0  -3  14  332.40   24.08
   0   3 -14  349.53   22.60
   0   3  14  339.70   23.97
   0  -3  14  333.41   21.96
   0  -3 -14  345.00   23.70
   0   3  14  366.00   24.25
   0  -3  14  358.09   23.87
   0   3 -15    7.94    5.76
   0  -3  15   12.39    7.13
   0   3  15    2.67    7.35
   0   3  15   -2.12    7.66
   0  -3  15    4.79    7.33
   0  -3 -15    6.65    7.14
   0   3 -16  353.57   24.04
   0  -3  16  377.20   25.38
   0   3  16  370.25   25.99
   0   3  16  360.55   25.72
   0  -3  16  343.06   25.93
   0  -3 -16  382.44   25.45
   0   3  17  582.98   35.61
   0   3  17  507.67   35.29
   0  -3  17  556.99   34.78
   0  -3 -17  507.54   34.41
   0  -3  17  447.01   34.94
   0  -3 -18  105.88   12.20
   0   3  18  106.99   12.96
   0  -3  18  112.14   13.38
   0   3  18  122.09   13.61
   0  -3  18  113.24   12.44
   0  -3 -19   89.28   11.76
   0  -3  19   83.44   11.82
   0   3  19   92.93   12.75
   0   3  19   73.78   11.78
   0  -3  19   80.05   12.45
   0  -3  20    6.45    9.20
   0   3  20    7.74    9.51
   0  -3  20   -3.32   10.31
   0   3  20    0.76   10.15
   0   3  21   28.32   11.01
   0   3  21   40.21   11.55
   0  -3  21    7.40    9.88
   0  -3  21   31.77   11.80
   0   3  22   73.43   14.00
   0   3  22   83.66   13.62
   0  -3  22   89.46   12.85
   0  -3  22   81.35   14.35
   0   3  23   22.07   12.45
   0   3  23   18.14   11.96
   0  -3  23   28.55   12.80
   0   3  24   21.34   13.59
   0   3  24   62.58   13.42
   0  -3  24   52.03   14.04
   0   3  25   -1.03   13.53
   0   3  25   -7.26   12.88
   0  -3  25   14.25   13.54
   0   3  26    9.75   14.27
   0   3  26   22.78   14.20
   0  -3  26   -4.60   14.04
   0  -3  27   30.11   15.76
   0   3  27   11.35   15.15
   0   3  28   22.66   16.76
   0  -4   0    4.77    3.15
   0   4   0   10.25    4.03
   0  -4   0    7.89    4.37
   0   4   0    7.03    3.11
   0   4   0    5.63    4.35
   0  -4   0   13.89    4.72
   0  -4   1   13.00    3.68
   0   4   1   19.11    4.67
   0  -4   1   14.35    4.46
   0  -4  -1   24.86    4.93
   0   4  -1   15.29    3.55
   0  -4   1    8.55    3.42
   0   4   1   18.30    3.01
   0   4  -1   17.60    3.96
   0  -4  -1   17.67    4.93
   0   4  -1   12.78    4.59
   0  -4  -1   17.74    3.01
   0   4   2 1215.79   74.34
   0  -4  -2 1289.52   74.32
   0  -4   2 1251.89   74.71
   0   4  -2 1233.73   74.92
   0  -4   2 1270.91   74.82
   0  -4   2 1197.20   74.46
   0   4  -2 1196.18   74.50
   0   4   2 1220.04   74.91
   0   4  -2 1253.19   74.71
   0  -4   3    4.77    4.47
   0   4  -3    9.43    4.33
   0  -4   3    8.95    4.74
   0  -4   3    6.58    4.15
   0   4  -3   13.95    2.86
   0  -4   3   12.46    3.10
   0   4   3   10.72    3.15
   0  -4  -3    8.62    2.92
   0   4  -4   -3.09    2.71
   0   4  -4    5.92    5.18
   0  -4   4    6.21    4.08
   0  -4  -4    0.21    3.85
   0   4   4    1.20    4.63
   0   4   4    0.76    3.18
   0  -4  -4    5.59    3.10
   0  -4   4    4.63    4.60
   0   4  -4   11.24    4.64
   0  -4   4    6.55    2.99
   0  -4   5  198.32   14.18
   0   4  -5  201.23   14.32
   0   4   5  206.93   14.05
   0  -4  -5  206.82   13.92
   0  -4  -5  209.21   14.27
   0   4  -5  192.45   12.87
   0  -4   5  199.95   14.37
   0   4   5  225.54   13.54
   0  -4   5  195.99   13.73
   0  -4  -5  207.59   13.30
   0  -4   5  200.00   12.94
   0  -4   6   12.09    4.44
   0  -4   6    1.38    5.90
   0   4  -6   10.31    2.98
   0  -4  -6   10.11    3.99
   0   4  -6    5.47    6.14
   0  -4   6   10.11    5.26
   0   4   6    6.56    4.14
   0  -4  -6   19.25    5.81
   0   4   6   12.78    4.75
   0  -4  -6    0.50    4.69
   0   4   6   11.66    5.20
   0  -4   6   12.39    3.02
   0   4  -7  917.24   55.51
   0  -4   7  895.24   56.81
   0  -4  -7  954.81   56.08
   0  -4   7  893.89   56.55
   0   4   7  906.67   56.41
   0  -4  -7  916.19   56.42
   0  -4   7  902.17   56.33
   0  -4  -7  905.68   56.66
   0   4   7  946.16   56.68
   0   4   7  919.65   56.17
   0   4  -7  937.06   56.84
   0  -4   7  913.23   55.49
   0   4  -8 1882.31  110.70
   0  -4   8 1846.82  110.14
   0   4  -8 1795.03  109.31
   0   4   8 1791.68  110.44
   0   4   8 1841.02  110.22
   0  -4  -8 1842.48  110.27
   0  -4  -8 1881.98  109.93
   0  -4   8 1785.31  109.24
   0   4   8 1792.40  110.04
   0  -4   9   27.03    6.32
   0   4   9   32.57    6.42
   0   4  -9   28.74    4.41
   0   4  -9   21.59    9.14
   0   4   9   15.93    6.46
   0  -4  -9   23.11    5.92
   0  -4   9   24.38    4.12
   0  -4  -9   28.36    5.86
   0   4   9   24.38    5.52
   0   4  10   30.24    5.66
   0  -4 -10   25.46    6.11
   0   4 -10   25.06    4.51
   0   4  10   26.84    6.52
   0  -4  10   24.16    6.20
   0  -4  10   19.77    3.99
   0  -4 -10   26.90    6.16
   0   4 -10   14.72    8.68
   0   4  11  120.31   10.34
   0  -4  11   95.19    9.72
   0   4 -11   95.27   11.75
   0   4 -11  101.41    8.29
   0  -4 -11  111.26   10.04
   0  -4  11  104.23    7.86
   0   4  11  121.02    9.82
   0   4  12   37.83    6.94
   0  -4  12   51.07    7.84
   0  -4 -12   48.35    7.30
   0   4  12   58.46    7.93
   0  -4  12   57.67    5.17
   0   4 -12   50.73    5.88
   0   4  13   21.67    6.74
   0  -4  13   33.90    6.90
   0  -4  13   26.69    7.29
   0  -4 -13   16.97    6.81
   0   4  13   32.09    7.38
   0  -4  13   31.13    4.38
   0   4 -13   29.89    5.21
   0   4  14   38.14    7.87
   0  -4  14   62.51    8.40
   0   4  14   34.31    8.31
   0  -4  14   57.72    8.08
   0  -4 -14   29.39    7.60
   0   4 -14   52.45    6.29
   0  -4  14   57.99    5.53
   0  -4 -15   81.16    9.74
   0   4  15   66.55    9.29
   0  -4  15   56.40    9.58
   0   4  15   73.14   10.27
   0   4 -15   83.94    7.78
   0  -4  15   74.70    9.78
   0  -4 -16  103.75   11.54
   0  -4  16   92.80   11.74
   0   4  16  106.25   11.57
   0   4  16  102.49   11.90
   0  -4  16   98.45   11.24
   0  -4 -17   12.14    8.55
   0  -4  17    3.42    8.46
   0   4  17    6.23    9.07
   0  -4  17  -16.71    9.00
   0   4  17   -0.61    8.13
   0   4  18  200.86   17.10
   0  -4  18  143.79   16.55
   0   4  18  151.51   16.36
   0  -4  18  223.51   16.52
   0  -4 -18  211.20   16.70
   0  -4  19  129.61   13.01
   0   4  19   94.37   13.36
   0   4  19   88.65   12.42
   0  -4 -19  119.25   12.85
   0  -4  19   83.80   13.21
   0  -4  20    5.20    9.63
   0   4  20   10.30   10.57
   0  -4  20   21.87   11.03
   0   4  20   24.18   10.24
   0   4  21  -13.23   10.94
   0  -4  21   12.70   10.04
   0  -4  21   -1.79   10.45
   0   4  21   -4.85   10.60
   0  -4  22  148.06   17.53
   0   4  22  149.24   17.73
   0   4  23   11.20   12.50
   0  -4  23    1.00   12.26
   0   4  23   12.77   12.18
   0   4  24  105.80   15.92
   0  -4  24   86.94   16.21
   0   4  24   84.05   15.93
   0   4  25   12.33   13.09
   0  -4  25   -3.33   14.14
   0   4  25   11.19   13.46
   0   4  26  -14.80   14.33
   0  -4  26   17.51   14.08
   0   4  26    8.58   14.15
   0   4  27   27.88   14.94
   0   4  27   14.67   15.34
   0   5   0    4.55    3.19
   0  -5   0    6.32    3.41
   0  -5   0   13.97    4.58
   0   5   0    7.16    4.65
   0  -5   0    5.57    4.96
   0  -5   1  400.96   24.67
   0   5  -1  378.88   24.66
   0  -5  -1  422.15   25.18
   0   5   1  425.20   25.24
   0  -5  -1  412.18   24.93
   0   5  -1  365.77   24.87
   0  -5  -1  434.61   25.28
   0  -5   1  358.52   24.76
   0   5   1  397.76   24.41
   0  -5  -1  392.89   24.42
   0   5  -1  412.08   25.30
   0  -5   1  390.54   25.05
   0  -5  -2  330.60   21.66
   0   5   2  351.70   21.69
   0  -5  -2  341.85   20.80
   0   5  -2  339.80   21.74
   0  -5   2  340.79   21.53
   0   5  -2  327.68   21.26
   0   5  -2  352.60   21.27
   0  -5   2  317.45   20.98
   0   5   2  314.32   20.78
   0  -5   2  363.36   21.34
   0   5  -3  371.87   23.44
   0  -5   3  372.55   23.37
   0  -5   3  367.03   24.03
   0  -5  -3  373.27   23.17
   0   5   3  364.00   23.28
   0  -5   3  402.22   23.93
   0  -5   3  397.54   23.99
   0   5  -3  397.56   23.98
   0   5   3  365.92   24.06
   0   5   4    5.13    3.49
   0  -5  -4   10.70    3.25
   0  -5   4    7.51    3.43
   0   5  -4    6.22    3.14
   0  -5   4   19.60    5.28
   0   5  -4   16.86    4.89
   0  -5  -4    8.90    4.45
   0  -5   4    9.95    4.49
   0  -5   4    8.40    5.16
   0   5  -5  579.16   36.24
   0  -5   5  587.81   36.10
   0  -5  -5  563.03   35.34
   0   5   5  563.60   35.52
   0   5  -5  588.26   35.21
   0  -5   5  560.10   36.21
   0  -5   5  593.68   35.33
   0   5   5  634.29   36.33
   0  -5  -5  527.50   36.01
   0   5  -5  583.48   36.39
   0  -5   6   75.29    7.54
   0   5  -6   55.49    8.17
   0   5  -6   63.66    5.29
   0   5   6   64.08    6.13
   0  -5  -6   67.13    8.22
   0  -5   6   65.54    5.72
   0  -5  -6   75.18    6.15
   0  -5   6   58.15    6.63
   0   5   6   52.80    7.64
   0  -5  -6   51.43    6.96
   0  -5   6   64.13    7.90
   0   5  -7   22.39    7.90
   0  -5   7   27.01    6.68
   0   5   7   27.84    5.11
   0   5   7   28.03    6.32
   0   5  -7   22.76    3.81
   0  -5  -7   28.01    5.52
   0   5   7   25.07    6.65
   0  -5   7   20.30    5.35
   0  -5  -7   35.92    5.18
   0  -5   7   26.42    4.04
   0  -5   7   20.93    6.95
   0  -5   8    6.27    3.81
   0   5  -8    5.38    3.33
   0  -5  -8   10.18    4.87
   0  -5   8    2.06    4.58
   0   5  -8    6.58    7.75
   0  -5   8   -3.36    6.24
   0   5   8    9.37    5.67
   0  -5  -8    9.74    5.32
   0   5   8   11.28    5.48
   0   5  -9  185.86   15.54
   0  -5  -9  192.36   14.43
   0  -5   9  191.67   14.43
   0  -5  -9  182.23   13.70
   0  -5   9  194.19   12.84
   0  -5   9  198.26   14.64
   0   5   9  203.68   14.84
   0   5   9  184.00   13.97
   0   5  -9  205.67   12.80
   0   5 -10  509.29   31.63
   0  -5  10  453.02   29.20
   0  -5 -10  478.95   30.80
   0  -5 -10  490.26   30.31
   0   5  10  495.26   31.16
   0   5 -10  475.87   29.31
   0  -5  10  485.79   30.66
   0   5  10  461.45   30.51
   0  -5  11  871.58   56.20
   0   5 -11  972.46   57.32
   0   5  11  923.87   56.41
   0   5 -11  909.35   55.08
   0  -5  11  892.73   54.95
   0  -5 -11  913.56   56.53
   0   5  11  921.70   56.93
   0  -5  12   33.05    7.40
   0  -5 -12   15.43    6.65
   0  -5  12   22.27    3.99
   0   5 -12   23.59    4.37
   0   5  12   20.80    7.12
   0   5  12   16.56    6.24
   0   5  13 1152.44   69.09
   0   5  13 1108.33   68.53
   0   5 -13 1123.85   67.01
   0  -5 -13 1068.62   68.45
   0  -5  13 1101.93   66.73
   0  -5  13 1050.21   68.24
   0   5  14   39.98    7.69
   0  -5 -14   37.25    8.01
   0   5  14   45.71    8.24
   0  -5  14   27.71    7.86
   0   5 -14   30.10    5.38
   0  -5 -15   70.93   10.05
   0   5  15   88.95   11.00
   0   5  15   70.65    9.81
   0  -5  15   66.60    9.70
   0  -5  16  328.03   24.93
   0   5  16  343.73   24.56
   0  -5 -16  332.79   24.33
   0   5  16  352.90   25.04
   0  -5  16  349.28   24.25
   0  -5  17  186.32   17.42
   0   5  17  180.44   16.97
   0  -5 -17  205.80   17.17
   0   5  17  200.72   17.52
   0  -5  17  229.44   16.99
   0  -5  18  261.20   21.31
   0   5  18  227.15   20.48
   0  -5 -18  239.13   20.55
   0  -5  18  299.91   20.82
   0   5  18  287.03   21.70
   0   5  19  185.65   16.65
   0  -5  19  143.14   16.34
   0  -5  19  181.72   15.55
   0  -5 -19  144.82   15.41
   0   5  19  147.41   15.98
   0  -5  20   13.06    9.52
   0   5  20   16.33   11.26
   0  -5 -20    5.75    9.93
   0   5  20   10.57   10.61
   0  -5  20    5.13   10.32
   0   5  21    5.71   10.92
   0  -5  21   10.75   10.17
   0   5  21   17.73   10.91
   0  -5  21   -4.53   11.03
   0   5  22   48.10   12.74
   0  -5  22   29.83   12.38
   0   5  23   23.34   13.08
   0  -5  23   13.24   12.31
   0   5  23    7.26   11.53
   0  -5  24   -5.37   12.53
   0   5  24   -4.79   13.10
   0   5  24    8.48   12.92
   0  -5  25   35.06   14.85
   0   5  25   36.41   14.48
   0   5  25   21.76   14.34
   0  -5  26   39.20   16.26
   0   5  26   52.05   15.64
   0   5  26   79.16   16.65
   0   5  27   -1.07   15.31
   0   6   0  307.13   19.14
   0  -6   0  302.10   20.03
   0   6   0  292.63   19.96
   0  -6   0  287.48   19.72
   0  -6   0  304.87   19.21
   0  -6   0  312.28   19.49
   0  -6  -1   70.38    6.23
   0   6  -1   63.63    7.37
   0   6  -1   58.16    6.07
   0  -6   1   60.59    5.78
   0   6   1   59.28    5.34
   0  -6  -1   61.47    5.32
   0  -6  -1   59.95    7.04
   0  -6   1   63.82    6.93
   0  -6  -1   62.58    7.24
   0   6   1   72.39    7.21
   0  -6   1   63.47    6.20
   0   6  -1   68.89    6.41
   0   6  -2  189.64   12.65
   0  -6  -2  163.22   12.73
   0  -6  -2  191.83   11.99
   0  -6   2  191.41   12.63
   0   6   2  177.22   12.02
   0  -6   2  170.22   12.31
   0   6  -2  186.07   12.66
   0  -6  -2  196.35   13.47
   0  -6   2  182.90   13.02
   0   6  -2  192.92   13.48
   0  -6  -2  188.94   13.17
   0   6   2  193.01   13.20
   0  -6  -3  164.88   10.98
   0   6   3  145.98   11.06
   0  -6   3  170.82   11.81
   0  -6   3  179.38   11.23
   0   6  -3  175.58   11.95
   0   6  -3  172.99   11.62
   0   6  -3  164.19   12.38
   0  -6   3  159.23   12.01
   0   6   3  162.09   12.09
   0  -6  -3  153.83   12.34
   0  -6   4  141.88   11.10
   0  -6  -4  136.45    9.74
   0   6   4  143.07    9.99
   0  -6   4  150.75   11.07
   0  -6   4  139.46   10.02
   0   6  -4  157.31   11.12
   0   6  -4  138.67   10.06
   0  -6   4  141.41   11.00
   0   6   4  141.84   11.23
   0  -6   5  560.22   34.21
   0   6  -5  558.59   35.19
   0   6  -5  545.28   34.13
   0  -6  -5  557.07   34.07
   0   6   5  558.50   34.33
   0  -6   5  525.63   34.90
   0  -6   5  569.73   35.00
   0  -6   5  577.50   35.21
   0  -6  -5  548.07   34.92
   0   6   6  589.42   36.28
   0  -6   6  577.37   37.13
   0  -6  -6  617.07   36.00
   0  -6   6  580.45   35.97
   0   6  -6  585.68   35.81
   0  -6  -6  580.25   36.86
   0  -6   6  532.84   36.84
   0  -6  -7  365.35   21.73
   0  -6   7  329.92   22.38
   0  -6   7  315.37   21.32
   0   6  -7  346.89   21.18
   0  -6  -7  332.40   22.50
   0  -6   7  324.07   22.71
   0   6  -7  308.96   22.90
   0   6   7  356.83   21.96
   0   6   8  305.17   21.09
   0  -6  -8  283.77   21.49
   0  -6   8  357.79   21.95
   0  -6  -8  325.81   20.98
   0  -6   8  310.55   20.39
   0   6  -8  344.44   20.32
   0  -6   8  335.43   22.03
   0   6  -8  346.49   22.54
   0   6   8  310.52   22.07
   0   6  -9  478.57   32.33
   0  -6   9  483.46   31.74
   0  -6   9  494.44   30.42
   0   6   9  489.79   32.22
   0  -6   9  492.19   31.91
   0   6  -9  511.84   30.37
   0   6   9  482.23   31.36
   0  -6  -9  476.64   31.82
   0  -6  10   60.72    7.29
   0  -6 -10   46.12    6.62
   0   6 -10   54.58    9.40
   0  -6  10   48.75    7.53
   0   6  10   52.11    6.77
   0  -6  10   40.20    5.16
   0   6  10   52.85    7.99
   0   6 -10   59.55    5.03
   0  -6 -10   47.22    7.31
   0  -6  11   94.26    9.61
   0   6 -11  110.38   11.62
   0   6  11   93.95    9.92
   0   6 -11   88.14    6.97
   0  -6  11   86.86    7.06
   0  -6  11   96.47    9.47
   0  -6 -11   85.53    9.52
   0   6  11   91.53    9.06
   0  -6  12  301.16   18.72
   0  -6 -12  275.58   20.72
   0   6  12  298.17   21.40
   0   6 -12  308.07   18.83
   0  -6  12  303.00   20.80
   0  -6  12  288.38   21.02
   0   6  12  280.66   20.44
   0   6  13    8.40    6.58
   0   6  13    4.45    7.14
   0   6 -13   13.17    3.94
   0  -6  13   13.34    3.64
   0  -6 -13   11.21    7.20
   0  -6  13    8.89    7.34
   0   6  14  237.84   17.84
   0   6  14  217.34   16.86
   0  -6 -14  185.11   16.81
   0   6 -14  216.25   14.38
   0  -6  14  231.49   16.92
   0   6  15  156.40   14.23
   0  -6 -15  160.06   14.56
   0  -6  15  174.15   14.50
   0  -6 -16   38.87    9.44
   0   6  16   35.04    9.89
   0   6  16   33.50    9.37
   0  -6  16   32.22    9.06
   0   6  17  600.27   43.58
   0  -6 -17  608.77   43.56
   0  -6  17  690.60   43.24
   0  -6 -18    5.64    9.15
   0   6  18  -12.49   10.71
   0  -6  18    5.58    8.99
   0   6  18   11.81    9.28
   0  -6 -19  157.54   16.79
   0   6  19  161.43   16.60
   0  -6  19  145.56   16.60
   0   6  19  191.68   17.95
   0  -6 -20   82.98   13.53
   0   6  20   89.60   14.15
   0  -6  20  106.10   12.74
   0   6  20  100.68   13.12
   0  -6  20   70.74   13.17
   0  -6 -21  103.31   13.95
   0  -6  21   84.24   14.35
   0   6  21   85.47   13.89
   0   6  21   97.86   15.15
   0  -6  22   37.31   12.56
   0   6  22   34.00   12.28
   0   6  22   32.33   13.00
   0  -6  23   32.17   12.92
   0   6  23   17.97   12.71
   0   6  23   36.84   13.25
   0  -6  24   18.50   13.39
   0   6  24   -5.71   12.75
   0   6  24   -0.98   13.23
   0  -6  25   25.19   14.48
   0   6  25   27.87   15.30
   0  -6  26   56.56   16.36
   0   6  26   32.15   15.25
   0   6  27   -2.24   15.77
   0   7   0    0.66    3.64
   0  -7   0    1.52    3.92
   0   7   0    1.22    6.11
   0  -7   0    6.56    5.21
   0  -7   0    4.06    5.56
   0  -7   0    2.30    4.27
   0  -7  -1  237.07   17.56
   0  -7   1  289.81   17.80
   0  -7  -1  263.28   17.25
   0  -7   1  242.25   17.11
   0  -7  -1  236.89   17.58
   0   7  -1  295.38   18.05
   0   7   1  252.53   17.83
   0  -7   1  255.24   16.83
   0   7  -1  258.03   16.86
   0   7   1  251.38   16.48
   0  -7  -1  251.55   16.54
   0   7   2  317.70   20.18
   0   7  -2  309.38   20.65
   0  -7  -2  320.29   20.17
   0  -7   2  344.78   20.78
   0  -7  -2  327.41   21.35
   0   7   2  322.55   21.36
   0  -7  -2  325.02   21.09
   0  -7   2  313.56   21.12
   0   7  -2  332.66   21.68
   0  -7  -2  330.10   21.50
   0  -7   2  302.78   20.54
   0   7  -2  313.33   20.86
   0   7  -3   23.91    5.45
   0  -7   3   26.01    5.25
   0  -7  -3   28.77    4.53
   0   7   3   22.61    4.43
   0  -7   3   30.28    4.72
   0  -7  -3   35.92    7.15
   0   7   3   33.11    6.29
   0  -7   3   15.83    5.95
   0   7  -3   34.96    7.18
   0   7  -3   34.20    5.46
   0   7  -4   48.14    5.53
   0  -7   4   42.61    7.00
   0   7  -4   26.88    6.01
   0  -7   4   39.95    6.54
   0  -7  -4   31.12    4.47
   0   7   4   23.59    5.06
   0  -7   4   35.40    6.71
   0  -7   4   48.19    5.18
   0   7   4   28.42    6.36
   0  -7  -4   17.04    7.30
   0  -7   5  829.16   53.75
   0  -7  -5  894.60   52.72
   0   7   5  855.10   52.99
   0  -7   5  882.97   53.77
   0  -7   5  859.31   53.71
   0   7  -5  855.02   53.00
   0   7  -5  896.83   53.98
   0   7   5  834.92   53.93
   0  -7   5  883.46   53.01
   0  -7   6  147.22   12.01
   0  -7   6  158.27   10.87
   0   7   6  148.68   11.23
   0  -7   6  157.04   12.42
   0  -7  -6  116.97   11.42
   0   7  -6  162.08   10.65
   0  -7   6  170.88   12.44
   0  -7  -6  150.82   10.52
   0   7   7    7.79    4.88
   0  -7   7    7.65    4.51
   0  -7   7    9.88    5.14
   0  -7   7   19.18    6.87
   0  -7  -7   13.90    4.48
   0  -7   7    7.44    6.57
   0  -7  -7   11.58    5.27
   0   7  -7    5.42    3.69
   0   7  -8  415.59   26.13
   0  -7  -8  443.07   26.62
   0  -7   8  437.38   27.63
   0   7   8  424.81   26.95
   0  -7   8  398.78   26.27
   0  -7  -8  425.12   27.56
   0  -7   8  415.83   27.71
   0   7  -8  398.38   27.97
   0   7  -9  116.96   11.71
   0  -7   9  108.65   10.90
   0   7   9  117.01    9.74
   0  -7   9  118.55    8.68
   0   7   9  112.94   11.02
   0   7  -9  123.59    8.44
   0  -7  -9  103.15   10.31
   0  -7   9  121.94   10.38
   0  -7  -9  116.99    9.36
   0   7 -10   47.15    9.05
   0  -7 -10   39.06    6.98
   0   7  10   28.02    6.87
   0  -7  10   29.85    4.71
   0  -7  10   29.98    7.59
   0   7  10   34.70    6.01
   0  -7  10   35.50    6.49
   0  -7 -10   37.83    5.94
   0   7 -10   36.82    4.20
   0  -7 -11    8.90    6.34
   0   7  11    7.93    6.71
   0  -7  11   18.00    7.11
   0  -7  11   13.99    4.12
   0   7 -11    9.53    3.37
   0   7  11   10.97    5.92
   0  -7  11    8.29    5.77
   0  -7  12   42.40    8.42
   0   7 -12   53.09    4.93
   0  -7  12   47.98    5.08
   0  -7 -12   47.27    8.07
   0  -7  12   39.61    7.94
   0   7  12   45.20    7.28
   0   7  12   52.83    8.84
   0   7 -13   10.11    3.72
   0  -7  13   13.63    6.87
   0   7  13   20.33    7.23
   0  -7 -13   15.13    7.08
   0   7  13   23.25    8.19
   0  -7  13   21.26    7.79
   0  -7  14   -2.44    7.52
   0   7  14   -8.20    7.61
   0  -7 -14    3.28    7.75
   0   7  14   -3.76    8.37
   0  -7  14    0.42    7.85
   0  -7  15   15.04    8.17
   0   7  15   29.36    8.35
   0  -7 -15   21.99    8.74
   0   7  15    9.93    9.57
   0  -7  15   24.86    8.98
   0  -7  16  225.74   17.37
   0   7  16  214.36   18.70
   0  -7 -16  195.23   17.74
   0   7  16  207.33   17.31
   0   7  17  223.30   19.23
   0  -7  17  251.15   18.64
   0  -7 -17  207.41   18.97
   0   7  17  256.71   20.35
   0   7  18   10.49    9.39
   0   7  18   -3.11   11.01
   0  -7 -18   11.30   10.21
   0  -7  18   21.33    9.83
   0  -7 -19   -4.84   10.40
   0  -7  19    0.53    9.59
   0   7  19   14.02   10.15
   0   7  19    8.16   11.25
   0   7  20    8.22   10.39
   0   7  20  -12.92   11.21
   0  -7 -20   -4.31   10.34
   0   7  21   17.48   11.22
   0   7  21   21.61   12.05
   0  -7 -21   25.33   11.48
   0   7  22   36.68   13.78
   0   7  22   43.96   12.72
   0  -7  22   49.66   13.70
   0   7  23    3.95   12.99
   0   7  23   13.41   12.55
   0  -7  23    3.15   12.86
   0  -7  24   -4.43   13.21
   0   7  24  -14.40   13.81
   0  -7  25   -1.16   14.19
   0   7  25   -1.08   14.04
   0   7  26   41.39   16.36
   0   7  27  127.42   21.20
   0  -8   0 1449.91   84.62
   0   8   0 1381.66   84.80
   0  -8   0 1381.85   83.90
   0  -8   0 1415.88   84.31
   0   8   0 1361.01   83.84
   0  -8   0 1329.31   84.40
   0  -8  -1  462.20   30.73
   0  -8   1  495.23   30.83
   0   8  -1  499.88   31.37
   0   8   1  471.71   30.95
   0  -8   1  481.60   30.08
   0  -8  -1  488.67   29.78
   0  -8  -1  480.46   30.45
   0  -8   1  491.59   30.25
   0   8  -1  448.29   29.96
   0   8   1  490.50   29.80
   0  -8   1  457.22   30.36
   0  -8  -1  464.74   30.76
   0   8  -2  361.79   23.12
   0  -8   2  330.95   22.76
   0  -8  -2  380.21   23.83
   0   8  -2  335.45   22.74
   0  -8  -2  357.19   22.28
   0  -8  -2  360.78   23.67
   0   8   2  343.18   23.63
   0  -8  -2  365.07   23.19
   0  -8   2  357.28   22.81
   0   8   2  342.63   22.13
   0   8  -2  349.01   23.92
   0  -8   2  380.22   23.53
   0   8  -3  280.73   18.11
   0   8   3  251.32   17.27
   0  -8   3  287.46   18.69
   0   8  -3  278.63   19.43
   0  -8  -3  253.06   18.28
   0   8  -3  268.29   18.26
   0  -8  -3  258.66   17.32
   0  -8   3  289.86   18.27
   0   8   3  266.97   18.87
   0  -8   3  284.69   17.80
   0   8  -4   15.80    6.02
   0  -8   4   12.85    5.94
   0  -8  -4    4.68    4.10
   0  -8   4    7.92    6.04
   0   8   4    6.64    4.50
   0  -8   4   15.63    4.75
   0   8   4   -0.39    5.70
   0   8  -4    2.04    5.10
   0  -8   4   14.27    6.24
   0  -8   5 1563.48   98.18
   0  -8  -5 1647.80   96.99
   0   8   5 1521.53   97.23
   0  -8   5 1691.10   98.09
   0   8   5 1545.39   98.38
   0   8  -5 1637.08   97.49
   0  -8   5 1608.00   97.39
   0   8  -5 1653.91   98.29
   0  -8   5 1637.09   98.00
   0   8  -6  402.01   25.58
   0  -8   6  384.78   24.16
   0   8  -6  402.82   24.22
   0  -8  -6  372.26   23.77
   0   8   6  362.04   24.16
   0   8   6  364.60   25.42
   0  -8   6  388.15   25.38
   0  -8   6  384.06   25.26
   0  -8  -6  353.56   25.02
   0   8  -7  365.91   23.43
   0  -8  -7  355.36   24.60
   0  -8   7  371.66   23.57
   0  -8   7  367.13   24.31
   0  -8  -7  379.20   23.36
   0  -8   7  338.17   24.71
   0   8   7  386.96   23.88
   0   8   8  211.28   15.84
   0  -8  -8  234.86   15.46
   0  -8   8  241.29   16.55
   0  -8  -8  211.64   16.60
   0  -8   8  232.56   15.48
   0  -8   8  218.69   16.89
   0  -8   8  265.75   17.59
   0   8  -8  231.34   15.21
   0  -8  -9  333.01   22.72
   0  -8   9  361.11   23.97
   0  -8  -9  323.79   23.88
   0  -8   9  347.48   22.47
   0   8   9  351.76   23.28
   0  -8   9  353.87   24.04
   0   8  -9  378.38   22.39
   0  -8 -10  561.49   36.85
   0   8 -10  555.13   35.03
   0  -8  10  529.91   35.11
   0  -8 -10  596.12   35.76
   0  -8  10  574.52   36.84
   0   8  10  582.23   36.23
   0   8 -10  629.00   37.47
   0  -8  10  582.56   36.79
   0   8  10  597.81   37.58
   0  -8  11  194.64   15.28
   0   8  11  156.97   14.26
   0   8  11  185.23   15.59
   0   8 -11  214.09   12.84
   0  -8  11  182.58   12.91
   0  -8  11  199.10   15.25
   0  -8 -11  184.12   15.11
   0  -8  12   74.11    9.83
   0   8  12   95.94   10.59
   0  -8 -12   73.24    9.51
   0  -8  12   73.48    6.52
   0   8 -12   65.78    6.09
   0   8  12   81.35    8.98
   0  -8  12   69.32    9.13
   0  -8  13  276.77   19.85
   0   8  13  261.10   20.80
   0   8 -13  285.38   17.13
   0  -8 -13  246.53   19.78
   0   8  13  239.38   19.20
   0  -8  13  257.00   20.11
   0  -8 -14   37.27    9.08
   0   8  14   28.22    8.38
   0   8  14   34.27    9.73
   0  -8  14   48.73    9.30
   0  -8  14   35.65    8.74
   0  -8 -15   -4.29    8.68
   0   8  15    7.82    8.08
   0   8  15   13.45   10.41
   0  -8  15  -13.07    9.19
   0  -8  15    5.34    8.65
   0  -8 -16  115.43   12.89
   0   8  16   84.55   11.80
   0   8  16   95.30   13.21
   0  -8  16  119.53   12.38
   0  -8  16  104.20   13.00
   0  -8 -17   11.38    9.17
   0   8  17   20.64    9.28
   0   8  17   26.59   10.56
   0  -8  17    7.40    9.37
   0  -8  17    8.35    9.82
   0  -8 -18   18.95   10.33
   0   8  18   32.56    9.80
   0   8  18   37.74   11.62
   0  -8  18   30.11   10.17
   0  -8  18   33.08   10.97
   0   8  19   23.68   10.47
   0  -8 -19   24.06   10.56
   0   8  19   38.96   11.97
   0   8  20   46.04   11.75
   0  -8 -20   39.40   11.55
   0   8  20   57.04   13.75
   0   8  21  -11.05   11.94
   0   8  21   -0.95   12.90
   0  -8 -21   -7.83   11.73
   0   8  22    0.99   13.17
   0  -8 -22  -20.26   12.61
   0   8  23    3.11   13.65
   0  -8  24    3.38   13.63
   0   8  24    5.38   14.44
   0  -8  25   18.88   14.50
   0   8  25   29.31   15.83
   0   8  26   56.07   18.08
   0  -9   0    3.45    6.04
   0  -9   0   -0.30    4.70
   0  -9   0    5.75    6.85
   0   9   0    0.85    4.43
   0   9   0    4.03    6.94
   0  -9   0   -1.53    4.84
   0  -9   1    7.22    5.75
   0  -9  -1   -2.93    4.64
   0  -9   1    0.24    5.36
   0   9   1    6.12    4.19
   0   9  -1    0.95    4.72
   0   9   1    6.48    6.32
   0  -9   1    6.98    7.03
   0   9  -1    6.46    7.05
   0  -9  -1    5.07    4.74
   0  -9   1    2.53    4.65
   0   9  -2  113.00    8.70
   0   9   2   87.17   10.22
   0   9  -2   94.09   10.38
   0  -9  -2   98.89    8.05
   0  -9   2  113.87   10.16
   0  -9  -2   87.78    8.66
   0  -9   2  116.89    8.94
   0   9   2  100.33    7.86
   0  -9   2   99.28    8.79
   0   9  -3  526.62   35.05
   0   9  -3  517.40   35.85
   0  -9   3  529.39   35.36
   0  -9  -3  578.47   35.45
   0  -9  -3  580.22   34.39
   0   9   3  566.08   36.08
   0  -9   3  533.56   34.79
   0   9   3  557.72   34.28
   0  -9   3  576.27   35.07
   0   9  -3  552.50   35.16
   0  -9  -4  432.93   26.23
   0  -9   4  408.75   27.48
   0   9   4  417.66   28.04
   0  -9   4  441.17   27.32
   0   9  -4  425.63   27.48
   0  -9   4  417.89   26.80
   0   9  -4  403.10   27.05
   0   9   4  411.13   26.33
   0  -9   5  633.67   43.10
   0  -9  -5  719.40   41.70
   0   9   5  654.28   41.94
   0  -9   5  672.48   42.89
   0   9  -5  679.23   43.00
   0  -9   5  666.18   42.19
   0   9   5  701.64   43.52
   0   9  -5  684.30   42.38
   0  -9  -6   21.18    4.26
   0  -9   6   21.17    5.14
   0  -9   6   23.64    6.85
   0   9   6    8.45    5.08
   0   9  -6   23.42    6.65
   0  -9   6   16.85    6.53
   0   9  -6   20.38    5.28
   0   9   6   23.10    6.79
   0   9  -7  443.26   28.18
   0  -9   7  432.34   28.86
   0  -9   7  429.12   28.12
   0  -9   7  444.55   29.37
   0   9   7  448.03   28.25
   0   9   7  458.43   29.84
   0  -9  -7  417.22   29.18
   0  -9   7  428.01   29.09
   0  -9  -7  479.35   27.86
   0   9   8   81.36    8.06
   0  -9   8   84.93    7.71
   0  -9  -8   61.47    8.50
   0  -9   8   75.57    9.59
   0  -9  -8   82.83    7.17
   0  -9   8   92.36    8.61
   0   9  -8   88.88    7.38
   0  -9   8   73.31    9.82
   0   9   9    2.18    5.62
   0  -9  -9    8.27    6.24
   0   9  -9    7.54    4.31
   0  -9   9   -1.09    4.74
   0  -9   9    4.91    5.71
   0  -9  -9    4.54    4.52
   0  -9   9    0.45    7.09
   0  -9   9    3.59    7.46
   0   9  10    2.05    5.77
   0  -9 -10   -8.11    6.60
   0  -9  10  -11.26    4.60
   0  -9  10    6.96    7.55
   0  -9  10    7.73    6.14
   0  -9 -10    1.77    4.81
   0   9 -10   -1.66    4.23
   0  -9  11  790.00   47.19
   0   9  11  715.99   46.45
   0   9  11  682.13   47.77
   0  -9  11  755.86   47.27
   0   9 -11  771.83   45.38
   0  -9  11  716.51   45.31
   0  -9 -11  714.01   47.23
   0  -9  12   81.77   10.44
   0   9  12   78.83    9.37
   0   9  12   54.69   10.58
   0  -9  12   76.65    9.47
   0   9 -12   68.14    6.56
   0  -9 -12   85.77   10.08
   0  -9  13  131.25   12.78
   0  -9 -13  116.08   12.61
   0  -9  13  150.18   13.26
   0   9  13  122.79   13.71
   0   9  13  116.45   12.02
   0  -9  14    5.79    8.04
   0   9  14    2.17    9.45
   0  -9 -14   -4.34    8.13
   0  -9  14    1.82    8.86
   0   9  14    1.93    7.51
   0  -9  15   69.33   11.34
   0   9  15  123.65   13.75
   0  -9 -15   84.74   11.94
   0  -9  15  108.34   12.06
   0   9  15   82.76   11.09
   0  -9  16   13.91    8.91
   0   9  16   15.92   10.48
   0  -9 -16   10.14    9.56
   0  -9  16   11.08    9.71
   0   9  16    7.83    8.50
   0  -9  17   35.00   10.88
   0   9  17   35.88   12.05
   0  -9 -17   56.75   11.37
   0  -9  17   57.09   10.74
   0   9  17   43.36   10.30
   0  -9 -18   95.26   13.50
   0   9  18  100.08   12.92
   0   9  18   94.30   14.17
   0  -9  18   87.51   13.41
   0  -9 -19  167.18   16.54
   0   9  19  149.70   17.74
   0  -9  19  136.94   16.64
   0   9  19  161.05   16.35
   0  -9 -20   21.51   11.65
   0   9  20   24.78   12.65
   0  -9  20   15.74   10.78
   0  -9 -21    4.94   11.74
   0   9  21   24.83   13.29
   0  -9  21   20.56   12.13
   0   9  22   -1.04   13.65
   0  -9 -22   -8.50   12.67
   0   9  23   10.85   13.97
   0   9  24   23.77   15.27
   0   9  25    5.87   15.53
   0   9  26    7.32   16.35
   0 -10   0 1113.90   67.55
   0 -10   0 1119.60   68.02
   0  10   0 1093.56   67.45
   0  10   0 1093.07   68.77
   0 -10   1   -4.02    5.30
   0 -10   1    2.84    4.87
   0 -10  -1    1.06    4.95
   0  10   1    7.63    4.30
   0  10  -1    9.12    4.56
   0 -10  -1    3.93    4.54
   0  10  -1    5.92    7.21
   0  10   1    9.61    7.03
   0  10   2   73.31    6.84
   0 -10   2   78.99    7.71
   0  10   2   57.26    8.91
   0  10  -2   78.10    7.70
   0  10  -2   90.36   10.26
   0 -10  -2   76.55    8.02
   0 -10   2   76.05    7.50
   0 -10  -2   77.37    7.00
   0 -10  -3   89.80    9.00
   0  10  -3   93.20    8.91
   0 -10  -3  123.20    8.35
   0 -10   3   89.32    8.87
   0  10   3  103.66    7.99
   0 -10   3   74.78    9.68
   0  10  -3  106.52   11.13
   0  10   3  109.31   10.46
   0 -10   3   86.44    8.69
   0  10   4   38.76    5.39
   0 -10  -4   40.31    5.40
   0  10  -4   50.79    9.02
   0  10   4   45.47    7.93
   0 -10   4   46.65    7.33
   0 -10  -4   40.97    6.61
   0 -10   4   50.94    6.19
   0  10  -4   48.72    7.29
   0 -10   4   64.73    7.19
   0  10  -5    7.40    5.25
   0 -10   5    9.24    6.69
   0  10   5   14.51    4.59
   0 -10  -5   11.11    4.18
   0  10  -5   10.40    5.96
   0 -10   5   13.22    6.11
   0 -10   5   12.08    5.09
   0  10   5    7.63    6.58
   0 -10   6   15.39    5.27
   0  10  -6   19.29    6.84
   0  10   6    4.25    6.26
   0 -10   6    5.31    6.51
   0 -10   6   17.89    6.67
   0  10  -6   18.89    5.36
   0  10   6    7.32    4.85
   0 -10  -6   10.88    4.21
   0 -10   7   10.62    5.29
   0 -10   7    9.40    7.30
   0 -10   7   15.34    5.34
   0 -10  -7    8.64    5.90
   0  10   7    6.63    6.35
   0  10  -7   12.43    5.18
   0 -10   7   18.53    7.13
   0 -10  -7    7.15    4.04
   0  10   7   12.22    5.24
   0 -10   8    8.99    5.55
   0 -10   8    4.99    5.27
   0 -10   8    7.62    7.08
   0  10   8   11.57    7.06
   0  10   8    3.97    5.37
   0  10  -8    9.85    4.88
   0 -10  -8    7.03    5.84
   0 -10  -8    5.84    4.26
   0 -10   9  409.14   25.42
   0 -10   9  406.86   27.32
   0  10   9  373.66   25.64
   0 -10  -9  359.47   26.59
   0  10  -9  416.60   25.33
   0 -10   9  401.87   26.51
   0 -10  -9  386.49   25.12
   0 -10  10  384.54   24.40
   0  10  10  390.04   25.20
   0 -10 -10  396.14   24.44
   0 -10  10  388.11   26.02
   0  10 -10  389.55   24.36
   0 -10  10  369.91   26.17
   0 -10 -10  326.91   25.83
   0 -10 -11   17.10    7.64
   0  10  11   21.71    6.99
   0 -10  11   12.87    8.84
   0 -10 -11   11.50    5.73
   0 -10  11   13.48    7.00
   0  10 -11   11.26    4.75
   0 -10  12   59.34    9.19
   0  10  12   64.16    8.88
   0  10  12   58.90   11.29
   0 -10 -12   51.38    9.41
   0 -10  12   68.92   10.39
   0  10  13   89.87   10.19
   0  10  13   86.92   11.89
   0 -10 -13   80.36   10.96
   0 -10  13   63.45   11.22
   0 -10  13   69.48   10.36
   0  10  14   -8.77    8.46
   0  10  14    3.85    9.73
   0 -10 -14   12.45    8.79
   0 -10  14  -13.56    9.47
   0 -10  14    1.32    7.91
   0  10  15   -6.32    8.62
   0  10  15    7.26   10.03
   0 -10 -15   -6.15    8.83
   0 -10  15    6.79    9.27
   0 -10  15    4.23    8.67
   0  10  16   15.30    9.40
   0  10  16   16.90   10.70
   0 -10 -16    0.72    9.41
   0 -10  16    5.94    9.79
   0 -10  16   16.52    9.41
   0 -10 -17   67.84   11.73
   0  10  17   52.40   10.84
   0 -10  17   53.37   11.44
   0  10  17   67.15   13.51
   0 -10 -18   36.42   11.35
   0 -10  18   19.43   10.97
   0  10  18   35.07   12.38
   0 -10 -19   13.74   11.55
   0 -10  19   17.79   11.43
   0  10  19   -4.82   12.17
   0 -10 -20   -5.86   11.46
   0 -10  20   14.15   11.54
   0  10  20  -19.07   13.75
   0 -10 -21   -3.46   12.37
   0 -10  21   31.75   12.78
   0  10  21   27.29   14.51
   0 -10 -22  -17.84   13.54
   0  10  22   -1.09   13.88
   0 -10  22   -7.33   13.00
   0  10  23    9.07   14.65
   0 -10  23    1.10   14.42
   0  10  24   16.52   16.04
   0 -10  24  -13.93   14.84
   0  10  25   57.45   18.64
   0 -11   0    9.00    5.23
   0  11   0    0.51    7.22
   0  11   0   10.56    4.54
   0 -11   0    2.95    5.34
   0  11   1  486.35   32.81
   0  11  -1  486.33   32.90
   0 -11  -1  495.14   31.89
   0 -11   1  485.36   31.60
   0  11  -1  498.53   31.25
   0  11   1  500.80   30.97
   0 -11   1  478.03   31.38
   0 -11  -1  498.59   31.08
   0 -11  -2  146.04   10.12
   0 -11   2  143.42   10.92
   0 -11   2  124.19   10.66
   0 -11  -2  120.33   10.90
   0  11   2  134.54    9.91
   0  11  -2  128.85   10.72
   0  11  -2  124.12   12.41
   0  11   2  144.06   12.41
   0 -11  -3   21.53    5.01
   0 -11  -3   23.66    6.17
   0 -11   3   17.15    5.18
   0 -11   3   33.43    6.27
   0  11   3   17.91    4.51
   0  11  -3   27.29    6.11
   0  11   3   10.51    7.50
   0  11  -3   15.66    7.64
   0  11   4   81.27    6.97
   0 -11  -4   74.01    8.25
   0 -11   4   70.89    7.13
   0  11   4   83.30    9.50
   0 -11  -4   90.55    7.11
   0  11  -4   73.43    8.76
   0  11  -4   64.93   10.45
   0 -11   5  351.43   25.28
   0 -11  -5  390.99   23.08
   0 -11   5  340.91   23.83
   0  11   5  371.56   25.49
   0  11  -5  356.24   24.69
   0 -11  -5  359.58   24.74
   0  11   5  356.50   23.24
   0  11   6   -0.58    7.14
   0  11   6   -0.46    4.63
   0 -11   6    5.54    5.35
   0 -11   6    1.53    7.02
   0 -11  -6    3.88    4.07
   0 -11   7   19.87    7.18
   0  11  -7   18.48    5.51
   0 -11   7   15.11    5.68
   0  11   7   15.40    5.33
   0  11   7   13.92    7.38
   0 -11  -7   15.30    4.43
   0 -11   7   14.38    5.61
   0 -11   8  504.91   32.52
   0  11   8  528.16   34.77
   0 -11  -8  522.16   31.94
   0 -11   8  499.76   33.25
   0  11   8  536.94   32.55
   0  11  -8  482.50   32.44
   0 -11   8  505.34   33.99
   0 -11  -8  512.95   33.82
   0 -11   9  212.04   14.98
   0  11   9  196.18   15.08
   0  11   9  225.87   17.60
   0 -11   9  200.12   17.20
   0 -11  -9  182.68   16.11
   0  11  -9  209.85   14.83
   0 -11   9  216.82   15.90
   0 -11  -9  205.63   14.20
   0 -11 -10   23.84    7.41
   0  11  10   11.10    6.73
   0  11 -10   15.72    5.65
   0 -11  10   16.08    9.49
   0 -11  10   24.89    7.39
   0 -11  11  104.75   11.32
   0  11 -11  117.28    9.33
   0 -11 -11   93.69   11.62
   0  11  11  111.52   11.00
   0 -11  11  116.38   13.02
   0  11  12    4.65    7.62
   0 -11  12    1.19    7.76
   0 -11 -12    6.36    8.41
   0 -11  12   -5.13    9.36
   0 -11 -13    1.99    8.48
   0 -11  13    8.31    8.28
   0  11  13    6.27    9.78
   0 -11  13   -5.07    9.75
   0  11  13    0.45    8.17
   0  11  14  241.56   17.60
   0 -11  14  204.87   18.03
   0 -11 -14  182.08   18.08
   0  11  14  219.00   19.51
   0 -11  14  229.72   18.31
   0 -11 -15   56.43   10.70
   0 -11  15   32.81   10.98
   0  11  15   34.32   12.20
   0 -11  15   47.58   10.05
   0  11  16    6.27   11.48
   0 -11  16   10.71    9.54
   0 -11 -16    9.76   10.29
   0  11  17   12.16   11.64
   0 -11  17   14.62   10.04
   0 -11 -17    4.69   10.14
   0  11  18   41.95   13.18
   0 -11  18   30.09   11.47
   0 -11 -18   20.41   10.81
   0  11  19   34.55   12.89
   0 -11  19   11.81   10.10
   0 -11 -19   21.17   11.82
   0  11  20  138.53   18.30
   0 -11  20  122.25   16.67
   0 -11 -20  124.38   16.16
   0  11  21    7.69   13.79
   0 -11  21   -5.06   12.82
   0 -11 -21    9.05   12.60
   0  11  22   12.55   14.65
   0 -11  22   20.26   13.54
   0 -11 -22   15.88   13.52
   0  11  23   45.14   17.00
   0 -11  23   49.33   15.09
   0 -11 -23   37.41   14.73
   0 -11  24   58.99   16.04
   0  11  24   35.69   16.51
   0  11  25   22.90   16.74
   0 -12   0   47.05    6.43
   0  12   0   42.83    8.75
   0  12   0   30.29    5.79
   0 -12   0   38.65    6.67
   0  12   1  129.37    9.67
   0 -12  -1  101.20   10.48
   0 -12   1  115.71   10.48
   0  12   1  116.94   12.55
   0  12  -1  128.53   13.01
   0  12  -1  137.46   10.12
   0 -12   1  129.32   10.43
   0 -12  -1  128.75    9.85
   0 -12   2   23.07    6.31
   0 -12   2   24.35    6.07
   0 -12  -2   26.41    6.33
   0  12  -2   29.56    8.68
   0  12   2   24.48    7.75
   0  12   2   29.19    4.95
   0  12  -2   34.12    6.10
   0 -12  -2   29.38    5.43
   0 -12  -3  104.87    8.35
   0 -12  -3   87.90    9.33
   0 -12   3   76.67    8.41
   0  12  -3   91.14   11.16
   0  12   3   78.25   10.56
   0  12  -3  100.97    9.15
   0  12   3  102.85    7.90
   0 -12  -4    2.18    4.51
   0  12   4    8.31    7.34
   0  12  -4    4.44    8.48
   0 -12  -4    2.93    5.80
   0  12   4    5.01    4.36
   0  12  -4   15.30    6.53
   0  12   5  482.99   30.71
   0  12   5  497.75   33.43
   0 -12  -5  511.49   30.59
   0 -12   5  518.84   33.37
   0 -12  -5  455.86   32.30
   0 -12   5  475.82   31.29
   0  12  -5  519.21   32.53
   0 -12   6   17.91    4.95
   0 -12  -6   31.22    4.89
   0  12   6   27.32    8.56
   0  12   6   25.24    5.19
   0 -12   6   37.58    8.50
   0 -12   7   13.70    5.89
   0  12   7    9.26    7.98
   0  12   7   17.14    5.55
   0 -12  -7    7.57    4.26
   0 -12   7    2.23    7.38
   0  12   8   42.31    9.69
   0 -12   8   48.19    7.46
   0  12   8   48.83    7.07
   0 -12   8   38.32    9.49
   0 -12   8   36.18    7.35
   0 -12  -9  121.90   12.91
   0  12   9  104.91   13.46
   0  12   9  134.71   11.28
   0 -12   9  143.17   14.01
   0 -12   9  149.34   12.30
   0  12  10  189.93   17.90
   0 -12  10  189.86   16.01
   0 -12 -10  208.93   16.82
   0  12  10  216.98   15.46
   0 -12  10  190.22   17.89
   0 -12  11   -2.81    9.86
   0 -12 -11   16.83    8.33
   0 -12  11   14.96    7.88
   0  12  11    3.77    7.25
   0 -12  12    4.92    7.72
   0 -12 -12    1.35    8.83
   0 -12  12   26.53   10.31
   0 -12  13    2.63    8.69
   0 -12 -13   11.27    9.07
   0 -12  13   11.99   10.45
   0 -12 -14  101.58   13.06
   0 -12  14  107.15   13.15
   0 -12  14  123.30   13.05
   0 -12  15   18.49    9.96
   0  12  15   29.94   12.37
   0 -12 -15   38.74   10.65
   0 -12  16   21.16   10.25
   0  12  16   14.19   12.48
   0 -12 -16   11.09    9.81
   0 -12  17   44.89   11.54
   0  12  17   66.05   13.87
   0 -12 -17   36.23   11.79
   0 -12  18   53.58   12.19
   0  12  18   48.22   14.14
   0 -12 -18   41.01   12.06
   0 -12  19  107.61   15.32
   0  12  19  116.32   17.20
   0 -12 -19   93.77   15.07
   0 -12  20   20.62   12.66
   0  12  20   19.95   14.90
   0 -12 -20   -8.28   12.85
   0 -12  21  103.06   16.78
   0  12  21   96.61   18.26
   0 -12 -21  116.63   17.04
   0 -12  22   28.21   13.66
   0  12  22   -4.77   15.60
   0 -12 -22    2.93   14.01
   0 -12  23   -3.42   14.28
   0  12  23   -2.48   16.28
   0 -12 -23   -5.02   15.11
   0  12  24   25.66   16.57
   0 -13   0   -5.78    5.51
   0  13   0    1.19    4.80
   0  13   0   -6.19    8.45
   0 -13   0    1.24    5.44
   0 -13  -1    6.86    5.50
   0 -13   1    4.25    5.62
   0 -13  -1    7.45    5.87
   0  13  -1    8.83    5.03
   0  13   1    5.49    4.65
   0  13   1    6.87    8.00
   0  13  -1   11.65    8.60
   0 -13   1    5.11    5.92
   0 -13  -2  102.69    8.62
   0  13   2  116.16    8.38
   0 -13   2   99.58    9.50
   0 -13   2   81.77    9.01
   0 -13  -2   84.46    9.46
   0  13   2   81.69   11.38
   0  13  -2   82.27   11.75
   0  13  -2   84.51    9.04
   0  13   3   49.61    9.60
   0 -13  -3   57.59    6.86
   0 -13   3   66.28    7.60
   0 -13  -3   54.52    8.10
   0  13  -3   39.45    9.78
   0  13   3   54.97    6.23
   0  13  -3   56.40    7.97
   0  13   4   33.34    8.96
   0 -13  -4   44.49    6.00
   0 -13   4   46.58    6.41
   0 -13  -4   28.92    7.41
   0  13  -4   33.95    7.37
   0  13   4   41.22    5.71
   0  13  -4   38.76   10.15
   0 -13  -5   12.06    6.96
   0 -13   5    7.41    5.00
   0  13   5   12.71    8.30
   0  13  -5   22.28    7.25
   0  13   5   13.09    4.78
   0 -13   5   10.01    8.31
   0 -13  -5   12.41    4.76
   0 -13   6   24.88    5.48
   0 -13  -6   29.72    7.85
   0  13   6   22.03    9.24
   0  13   6   29.73    5.54
   0 -13   6   19.65    8.88
   0  13   7   86.38   12.02
   0  13   7   88.18    8.32
   0 -13   7   78.95    8.42
   0 -13   7  109.19   12.06
   0 -13   7   95.78    9.43
   0 -13   8   77.41    9.34
   0 -13   8   73.87    7.80
   0  13   8   71.87   11.93
   0  13   8   78.97    8.15
   0 -13   8   84.81   11.52
   0  13   9   43.84   10.39
   0 -13   9   40.33    8.19
   0 -13  -9   45.96    9.51
   0 -13   9   48.85    6.56
   0 -13   9   40.24   10.41
   0  13  10    7.96    9.72
   0 -13  10    2.95    5.21
   0 -13 -10   18.46    8.48
   0 -13  10   -8.31   10.85
   0 -13  10    2.77    7.46
   0 -13  11  306.33   22.09
   0 -13  11  323.96   23.56
   0  13  11  303.30   24.17
   0 -13 -11  261.11   22.44
   0 -13  12   -7.63    8.32
   0 -13  12    3.58   10.56
   0 -13 -12    7.16    9.30
   0 -13  13   36.43    9.87
   0 -13  13   64.34   12.30
   0 -13 -13   70.82   11.62
   0 -13  14    9.32    9.16
   0 -13 -14   16.21    9.83
   0 -13  15   15.96    9.67
   0  13  15   24.17   12.36
   0 -13 -15   24.04   10.84
   0 -13  16  115.47   14.11
   0  13  16  110.92   16.44
   0 -13 -16  102.28   14.47
   0 -13  17   22.09   11.01
   0  13  17   37.40   13.40
   0 -13 -17   10.40   11.18
   0 -13  18   -0.90   10.69
   0  13  18    9.72   13.19
   0 -13 -18   14.36   11.63
   0 -13  19    9.46   11.41
   0  13  19   -3.36   14.26
   0 -13 -19    8.36   12.33
   0 -13  20   71.01   15.05
   0  13  20   82.56   17.12
   0 -13 -20   70.02   15.04
   0 -13  21  -11.54   13.91
   0  13  21    6.02   15.50
   0 -13 -21   -6.92   13.32
   0 -13  22   -1.10   12.89
   0  13  22   13.81   15.85
   0 -13 -22   11.22   14.01
   0 -13  23    9.26   14.50
   0 -13 -23   -7.33   15.34
   0  13  23    2.60   16.45
   0  14   0  400.84   30.26
   0 -14   0  441.16   28.16
   0 -14   0  406.74   28.79
   0  14   0  466.97   28.04
   0  14  -1   63.70    7.36
   0  14   1   48.60    6.94
   0 -14   1   56.95    8.25
   0 -14  -1   50.76    8.08
   0 -14  -1   45.32    7.13
   0 -14   1   57.37    8.02
   0  14  -1   41.72   10.60
   0  14   1   56.65   10.69
   0 -14  -2   31.76    6.28
   0  14   2   10.39    9.59
   0  14  -2    9.26    9.57
   0  14  -2   23.07    6.57
   0  14   2   20.14    5.40
   0 -14   2   17.70    6.68
   0 -14  -2   29.81    7.33
   0 -14  -3   82.66   10.15
   0 -14   3   85.37    9.40
   0  14   3   66.64   11.80
   0  14  -3   88.30   12.41
   0  14   3   89.35    8.05
   0  14  -3   88.53    9.59
   0 -14  -4   88.90   10.79
   0 -14   4   96.75    9.99
   0  14   4  104.00   13.02
   0  14  -4  122.17   13.58
   0  14  -4  128.36   11.21
   0  14   4   97.03    8.75
   0 -14   5    9.30    5.63
   0 -14  -5    0.59    7.30
   0  14   5   25.40    9.39
   0 -14   5   12.94    9.41
   0  14   5   23.94    5.31
   0 -14   6  211.88   15.00
   0 -14  -6  163.84   16.33
   0  14   6  208.00   18.52
   0 -14   6  229.15   15.45
   0  14   6  204.74   14.20
   0 -14   6  177.62   17.51
   0  14   7   77.29   12.47
   0 -14   7   92.10   12.60
   0 -14   7   84.76    8.62
   0 -14  -7   69.20   10.75
   0 -14   7   99.92    9.78
   0 -14   8  276.84   19.91
   0 -14   8  316.17   21.24
   0 -14   8  262.08   22.64
   0  14   8  314.39   23.68
   0  14   9  111.29   14.90
   0 -14   9  134.26   12.39
   0 -14   9  110.51   10.25
   0 -14   9  132.05   14.64
   0 -14 -10  873.40   59.30
   0 -14  10  873.45   57.04
   0 -14  10  982.65   58.95
   0 -14  10 1023.78   60.23
   0  14  10  985.81   60.93
   0 -14 -11   20.37    9.29
   0  14  11   33.76   11.81
   0 -14  11    7.96    8.42
   0 -14  11    2.73   11.41
   0 -14  12  143.81   14.18
   0 -14  12  145.62   15.91
   0 -14 -12  118.06   14.47
   0  14  12  137.52   16.42
   0 -14  13  102.30   14.49
   0 -14 -13   95.25   13.47
   0 -14  13  110.09   12.73
   0 -14 -14  114.02   14.72
   0 -14  14  137.38   14.55
   0 -14 -15   97.91   14.44
   0 -14  15  116.69   13.75
   0  14  16  -13.82   13.84
   0 -14 -16    3.50   10.66
   0 -14  16   -1.65   10.21
   0  14  17   16.55   14.03
   0 -14 -17   29.82   12.23
   0 -14  17   -4.34   11.33
   0  14  18    5.72   14.53
   0 -14 -18    2.83   11.87
   0 -14  18   -3.66   11.26
   0  14  19   21.36   15.68
   0 -14 -19   37.95   14.05
   0 -14  19   58.83   13.37
   0  14  20    6.14   15.53
   0 -14 -20   47.21   14.46
   0 -14  20   20.37   13.86
   0  14  21    6.36   15.87
   0 -14 -21   16.56   14.52
   0 -14  21   30.95   14.02
   0  14  22  -27.59   18.18
   0 -14  22   15.70   14.04
   0 -14 -22    5.32   14.50
   0 -14 -23    9.84   15.04
   0 -14 -24   86.06   18.80
   0  15   0   -3.66   10.21
   0 -15   0    1.04    7.01
   0  15   0   -7.09    6.31
   0 -15   1  457.93   33.99
   0 -15  -1  491.14   34.42
   0  15  -1  578.81   33.81
   0  15   1  573.34   33.29
   0  15   1  502.03   36.02
   0  15  -1  529.47   36.49
   0 -15   2  185.57   16.37
   0 -15  -2  208.48   16.89
   0  15  -2  229.48   19.52
   0  15   2  214.07   19.00
   0  15   2  234.99   15.33
   0  15  -2  211.22   16.17
   0 -15   3   89.66    9.97
   0 -15  -3   86.52   10.65
   0  15   3   77.91   12.83
   0  15  -3   96.73   13.36
   0  15   3   91.41    8.51
   0  15  -3   96.76   10.36
   0  15  -4  109.11   13.77
   0 -15   4   74.20    9.55
   0 -15  -4   85.92   10.81
   0  15   4   96.65   13.07
   0  15  -4   85.36   10.65
   0 -15   5  246.75   19.35
   0 -15   5  204.15   16.01
   0 -15  -5  221.90   17.65
   0  15   5  196.63   18.98
   0 -15  -6   80.07   11.07
   0 -15   6   79.44    8.84
   0 -15   6   56.33   11.94
   0 -15   6   84.10    8.90
   0  15   6   86.39   13.17
   0 -15  -7   62.76   10.36
   0 -15   7   50.66    7.41
   0 -15   7   60.01   11.70
   0 -15   7   51.35    8.17
   0  15   7   42.41   11.88
   0 -15   8   95.63    9.76
   0  15   8  114.02   14.44
   0 -15   8  115.12   13.88
   0 -15   8   89.69   10.62
   0 -15   9   11.49    6.18
   0 -15   9    5.52    7.41
   0  15   9   22.15   12.12
   0 -15   9    6.43   10.87
   0 -15 -10  153.91   15.58
   0  15  10  152.88   17.47
   0 -15  10  142.20   14.08
   0 -15  10  152.34   16.89
   0 -15  11   13.85    8.77
   0  15  11   43.52   12.50
   0 -15 -11   43.83   10.76
   0 -15  11   22.84   12.58
   0 -15  12   34.91   12.56
   0  15  12   -5.90   12.50
   0 -15  12   22.14    9.42
   0 -15 -12   21.57   10.42
   0 -15 -13  201.63   19.42
   0 -15  13  224.98   18.94
   0  15  13  212.08   21.62
   0 -15 -14   33.43   11.81
   0 -15  14   48.87   10.72
   0 -15 -15   49.70   12.38
   0 -15  15   31.03   11.32
   0 -15 -16  155.30   17.70
   0 -15  16  154.19   17.14
   0 -15 -17    5.69   11.94
   0  15  17   19.79   14.68
   0 -15  17   10.67   11.06
   0 -15 -18  -12.75   12.81
   0  15  18   22.92   15.32
   0 -15  18   21.55   12.15
   0 -15 -19    5.10   13.46
   0  15  19    4.99   15.72
   0 -15  19   -9.82   13.03
   0 -15 -20   28.38   14.74
   0  15  20   19.36   16.88
   0 -15  20   29.01   13.41
   0 -15 -21    1.08   14.43
   0  15  21    6.67   17.21
   0 -15  21  -20.61   14.86
   0 -15 -22   14.44   15.00
   0 -15  22   28.46   15.25
   0 -15 -23    3.41   15.60
   0  16   0  260.86   21.95
   0  16   0  241.65   17.70
   0  16  -1   62.83   13.04
   0  16   1   31.28   12.11
   0  16  -1   92.74    9.32
   0 -16  -1   59.76    9.73
   0 -16   1   65.27    9.29
   0  16  -2   -7.70   10.93
   0  16   2   -0.81   10.27
   0  16  -2   -7.14    7.43
   0 -16   2   -7.27    7.45
   0 -16  -2    2.41    7.74
   0  16  -3   97.42   14.25
   0  16   3  100.07   14.46
   0  16  -3  130.22   11.54
   0 -16  -3   96.62   11.79
   0 -16   3   95.02   10.72
   0 -16  -4   15.53    8.01
   0 -16   4   17.24    7.44
   0  16   4    7.53   11.07
   0  16  -4   32.87   12.19
   0 -16   5  233.97   19.50
   0  16   5  197.80   19.05
   0 -16  -5  196.19   17.27
   0 -16   5  180.71   15.46
   0 -16   5  201.47   15.34
   0 -16   6   78.47   13.28
   0  16   6   81.65   14.17
   0 -16  -6   92.21   11.64
   0 -16   6   56.38    8.77
   0 -16   6   89.83    9.23
   0 -16   7   33.79   11.10
   0  16   7   34.84   11.68
   0 -16  -7   17.90    9.26
   0 -16   7   11.79    6.29
   0 -16   7   21.34    7.28
   0 -16   8  281.41   22.55
   0 -16   8  270.23   19.62
   0  16   8  279.22   23.28
   0 -16   8  246.98   18.57
   0 -16  -8  249.66   21.31
   0 -16   9   57.13   12.85
   0 -16   9   46.12    9.26
   0  16   9   57.67   12.97
   0 -16  10  194.66   16.84
   0 -16  10  236.78   20.10
   0  16  10  178.48   20.03
   0 -16  11   14.85    8.74
   0  16  11   -3.03   13.05
   0 -16 -11   -4.06   10.16
   0 -16  11   18.63   12.97
   0 -16  12   12.38    9.41
   0  16  12   11.47   12.84
   0 -16 -12   21.04   10.76
   0 -16  13  151.05   15.19
   0  16  13  158.81   19.20
   0 -16 -13  135.38   16.38
   0 -16  14   46.12   10.77
   0 -16 -14    8.11   11.77
   0  16  14   24.51   14.72
   0 -16 -15  180.87   19.31
   0 -16  15  186.82   18.28
   0 -16  16   17.19   11.34
   0 -16 -16    8.68   11.74
   0 -16  17   47.08   12.76
   0 -16 -17   23.85   13.34
   0 -16  18   41.01   13.54
   0  16  18   -1.27   16.79
   0 -16 -18   31.83   14.07
   0 -16  19   60.40   14.29
   0  16  19   22.33   16.77
   0 -16 -19   26.48   14.77
   0 -16  20   -3.16   13.73
   0  16  20    9.49   16.89
   0 -16 -20    2.20   14.40
   0 -16 -21   14.67   15.17
   0 -16  21    1.10   13.82
   0 -16 -22    4.63   15.73
   0  17   0   -5.15   11.73
   0 -17   0    6.58    8.04
   0  17  -1   -0.84   11.60
   0  17   1    5.18   11.38
   0 -17  -1    1.24    8.08
   0 -17   1    9.83    8.15
   0  17  -2   32.35   12.26
   0  17   2   14.92   11.88
   0  17  -2   23.91    8.26
   0 -17  -2   12.83    9.05
   0 -17   2   23.93    8.15
   0 -17  -3   22.63    9.06
   0 -17   3   26.84    8.01
   0  17  -3   29.54   12.54
   0  17   3   26.78   12.27
   0 -17   4   23.26    7.76
   0 -17  -4    5.50    8.36
   0  17   4    7.30   11.38
   0  17  -4    1.63   12.47
   0 -17   5   58.04    8.81
   0 -17  -5   60.32   11.06
   0  17   5   65.53   13.92
   0 -17   5   69.82    8.88
   0 -17   5   51.81   13.06
   0  17   6  122.70   16.08
   0 -17   6  126.45   15.71
   0 -17  -6  113.07   13.45
   0 -17   6   94.73   11.05
   0 -17   6  125.69   11.12
   0 -17   7   69.05   13.79
   0  17   7   65.75   14.38
   0 -17   7   81.30    9.51
   0 -17   7   77.89    9.18
   0 -17  -7   71.20   11.83
   0 -17   8   52.97   13.02
   0 -17   8   79.33    9.38
   0  17   8   44.60   14.33
   0 -17  -8   56.07   11.67
   0 -17   8   61.23    8.57
   0 -17   9    6.43    7.53
   0  17   9    1.02   12.61
   0 -17   9    9.75   11.63
   0 -17  10  114.78   13.34
   0  17  10  142.01   18.76
   0 -17  10  156.84   17.26
   0 -17  11  132.29   14.11
   0  17  11  125.58   18.04
   0 -17  12   55.51   10.83
   0  17  12   54.14   15.76
   0 -17 -12   75.23   12.66
   0 -17  13   81.90   12.65
   0  17  13   99.45   17.29
   0 -17 -13   87.17   14.19
   0 -17  14    7.87   10.47
   0  17  14  -22.36   15.32
   0 -17 -14    6.62   11.83
   0 -17  15    7.45   11.26
   0  17  15    6.08   15.56
   0 -17 -15   -9.77   12.66
   0 -17  16  139.15   16.61
   0 -17 -16  144.38   17.77
   0 -17  17   58.06   13.99
   0 -17 -17   79.03   15.35
   0 -17  18   -3.88   12.52
   0 -17 -18   15.03   13.96
   0 -17  19    2.05   13.15
   0  17  19    6.89   17.25
   0 -17 -19  -14.39   14.02
   0 -17  20    5.35   13.91
   0 -17 -20    1.14   14.86
   0 -17 -21   12.94   15.82
   0 -18   0  334.74   25.30
   0  18   0  368.63   28.06
   0 -18  -1  170.93   16.82
   0 -18   1  212.58   16.99
   0  18  -1  199.35   19.97
   0  18   1  219.49   20.22
   0 -18  -2   72.50   11.73
   0 -18   2   84.44   10.88
   0  18  -2   98.22   15.21
   0  18   2   76.28   14.31
   0 -18   3   -6.32    8.35
   0 -18  -3    9.89    9.19
   0  18   3    2.87   12.65
   0  18  -3    6.15   12.16
   0 -18   4   96.86   11.27
   0 -18  -4  101.97   12.86
   0 -18   4  101.63   10.31
   0  18  -4  101.87   16.12
   0  18   4   92.11   15.32
   0 -18   5   27.17   12.87
   0 -18   5   27.11    7.92
   0 -18  -5    5.27    9.49
   0  18   5   13.89   12.78
   0 -18   5   16.86    7.24
   0 -18   6   26.60   12.55
   0  18   6   58.77   14.23
   0 -18   6   46.58    7.83
   0 -18   6   16.84    7.87
   0 -18  -6   42.69   10.65
   0 -18   7   40.28   12.95
   0 -18  -7   30.37   10.65
   0 -18   7   31.27    7.62
   0 -18   7   37.86    7.90
   0  18   7   69.39   14.64
   0 -18   8   15.62   12.84
   0 -18   8   30.40    8.12
   0 -18  -8   18.06   10.79
   0 -18   9   84.18   11.45
   0  18   9  120.40   17.11
   0 -18  -9   93.52   13.95
   0  18  10   14.45   13.70
   0 -18  10   -3.21    9.31
   0  18  11    6.84   13.87
   0 -18  11   27.15    9.87
   0 -18 -12  -13.12   12.07
   0  18  12   -8.24   14.95
   0 -18  12   19.37   10.10
   0 -18 -13   12.56   11.45
   0  18  13   14.50   15.84
   0 -18  13   13.67   10.35
   0 -18 -14   57.50   15.15
   0  18  14   71.12   17.75
   0 -18  14  113.06   13.83
   0 -18 -15  -10.23   13.40
   0  18  15   14.10   16.27
   0 -18  15    7.63   11.26
   0 -18  16    1.79   11.09
   0 -18 -16   26.41   13.95
   0 -18  17   -0.94   11.80
   0 -18 -17    5.43   13.50
   0 -18  18    1.97   12.59
   0 -18 -18   14.58   14.69
   0 -18  19   18.66   13.55
   0 -18 -19   41.57   15.95
   0 -18  20   13.01   13.89
   0 -19   0   -3.40    8.73
   0  19   0   -8.81   13.92
   0 -19  -1  221.74   19.49
   0 -19   1  234.42   19.53
   0  19   1  256.78   23.24
   0  19  -1  259.23   23.13
   0 -19   2    7.61    8.51
   0 -19  -2   15.94    9.37
   0  19  -2   13.25   13.07
   0  19   2   19.15   14.03
   0 -19  -3  -16.43    9.74
   0 -19   3    4.90    8.12
   0  19  -3   -8.40   13.26
   0  19   3    7.17   13.69
   0 -19  -4   44.73   11.12
   0 -19   4   52.04    9.72
   0  19  -4   59.16   14.51
   0  19   4   30.39   14.36
   0 -19   5   77.94   15.61
   0 -19   5   68.89   10.27
   0 -19  -5   54.86   11.84
   0  19   5   85.77   16.28
   0 -19   6   65.91   14.54
   0 -19   6   50.35    9.33
   0 -19  -6   57.26   11.98
   0  19   6   57.54   15.38
   0 -19   7   20.44   13.03
   0  19   7   -7.75   14.75
   0 -19   7   -0.54    7.16
   0 -19  -7   -3.36   10.52
   0 -19   8  193.01   15.01
   0  19   8  145.87   20.45
   0 -19  -8  136.11   16.75
   0 -19   9   -4.32    8.21
   0  19   9    1.16   14.14
   0 -19  -9    4.43   11.07
   0 -19 -10   61.43   13.85
   0  19  10   88.68   17.94
   0 -19  10   92.99   11.69
   0  19  11    7.32   16.39
   0 -19  11   40.17   10.26
   0  19  12   63.62   17.89
   0 -19  12   61.59   12.13
   0 -19 -13   20.23   13.20
   0  19  13    8.94   15.91
   0 -19  13   23.26   10.92
   0 -19 -14   -1.04   12.82
   0  19  14   -1.32   16.72
   0 -19  14  -15.59   11.12
   0 -19 -15    6.46   13.68
   0  19  15   -5.43   16.45
   0 -19  15   22.40   11.88
   0 -19 -16   -5.54   14.69
   0  19  16   22.24   17.61
   0 -19  16    5.44   12.79
   0 -19  17   31.48   13.11
   0 -19 -17    2.29   15.03
   0 -19  18  -14.08   14.02
   0 -19 -18   -9.41   15.29
   0 -19  19   31.56   14.40
   0 -20   0   19.43    9.72
   0  20   0   38.40   14.99
   0 -20   1   -0.70    9.12
   0 -20  -1   -3.71    9.72
   0  20  -1    6.12   13.81
   0  20   1   -2.12   13.38
   0 -20   2   24.27    9.54
   0 -20  -2   21.47   10.51
   0  20   2   61.43   15.68
   0  20  -2   32.21   14.72
   0  20   3  603.03   42.31
   0 -20  -3  514.78   38.55
   0 -20   3  540.38   37.90
   0 -20  -4   13.02   10.43
   0 -20   4   13.84    8.91
   0  20   4   14.51   13.95
   0 -20   5    5.08   13.74
   0 -20   5    8.49    8.81
   0 -20  -5    9.20   10.79
   0  20   5   14.85   15.07
   0 -20   6   -1.99   13.57
   0 -20  -6   12.87   10.63
   0 -20   6   -0.58    8.70
   0  20   6   18.69   14.78
   0 -20  -7   55.47   12.88
   0  20   7   76.85   16.85
   0 -20  -8    4.52   11.03
   0  20   8    8.44   15.28
   0  20   9  163.92   21.71
   0 -20  -9  176.00   18.17
   0  20  10   10.13   15.46
   0 -20 -10   17.44   12.40
   0  20  11   23.29   16.63
   0  20  12   -3.96   16.45
   0 -20  12    0.75   10.41
   0 -20 -13   32.79   14.29
   0  20  13   -6.80   17.03
   0 -20  13   11.81   11.06
   0 -20 -14   -4.36   13.26
   0  20  14   23.61   18.06
   0 -20  14   -9.99   11.75
   0 -20 -15   23.61   14.68
   0  20  15   48.61   18.13
   0 -20  15   36.83   12.91
   0 -20 -16   40.45   15.60
   0  20  16   57.39   20.15
   0 -20  16   22.15   12.63
   0 -20  17    0.97   12.79
   0 -20  18   -1.02   13.50
   0  21   0    4.40   14.67
   0 -21   0   -3.04    9.98
   0  21  -1   -2.17   14.69
   0  21   1   -1.13   14.80
   0 -21   1   29.41   10.26
   0 -21  -1   -3.92    9.92
   0  21  -2  100.46   17.96
   0  21   2   94.38   18.02
   0 -21  -2   83.93   13.36
   0 -21   2   79.05   12.55
   0  21  -3   39.02   15.77
   0  21   3   14.05   15.56
   0 -21   3   13.09    9.64
   0 -21  -3   19.11   10.86
   0  21   4   17.80   15.06
   0 -21   4   -0.67    9.02
   0 -21  -4    3.42   10.58
   0 -21   5   59.99   15.90
   0  21   5   63.09   17.09
   0 -21  -5   42.95   12.08
   0 -21   5   30.79   10.20
   0  21   6   28.54   16.60
   0 -21  -6    2.70   11.04
   0  21   7    8.88   15.61
   0 -21  -7   21.24   11.94
   0  21   8  130.76   19.92
   0 -21  -8   72.59   14.75
   0 -21  -9   23.71   12.75
   0  21   9   17.16   17.12
   0 -21 -10   16.21   13.06
   0  21  10  -10.76   16.65
   0 -21 -11   -8.38   13.15
   0  21  11    4.11   17.09
   0  21  12   -4.23   17.52
   0  21  13   21.55   18.11
   0 -21 -14    2.27   14.65
   0  21  14   -5.91   18.15
   0 -21 -15   33.97   15.88
   0  21  15   63.26   20.97
   0  22   0  134.20   19.58
   0 -22   0   76.01   13.63
   0  22   1   30.87   16.31
   0  22  -1   53.79   16.89
   0 -22   1   30.24   11.50
   0 -22  -1   27.18   11.36
   0  22  -2   77.68   17.56
   0  22   2   66.88   17.93
   0 -22  -2   48.32   12.71
   0 -22   2   71.37   12.14
   0  22  -3   24.43   16.35
   0  22   3   26.19   17.59
   0 -22   3    8.72   10.36
   0 -22  -3   26.10   11.84
   0 -22   4   52.72   17.27
   0  22   4   41.50   17.45
   0 -22  -4   48.27   12.90
   0 -22   4   58.29   11.67
   0  22   5   29.56   17.36
   0 -22  -5   -3.67   11.66
   0  22   6  227.30   24.00
   0 -22  -6  131.79   18.14
   0  22   7    8.06   16.69
   0 -22  -7  -11.68   12.90
   0  22   8   27.44   17.45
   0 -22  -8   46.92   13.72
   0  22   9   16.78   17.47
   0 -22  -9   26.83   13.73
   0  22  10    1.42   16.92
   0 -22 -10   10.67   13.58
   0  22  11  -14.50   18.06
   0 -22 -11   -5.47   13.83
   0  22  12   16.38   18.62
   0 -22 -12   22.47   15.14
   0  22  13   25.75   18.48
   0  23   0  -12.27   17.68
   0 -23   0    5.87   10.99
   0  23  -1   79.71   19.03
   0  23   1   87.58   18.73
   0 -23  -1   60.26   13.22
   0 -23   1   37.41   12.59
   0  23   2    5.13   16.85
   0  23  -2   13.08   16.43
   0 -23   2    5.52   10.75
   0 -23  -2    2.66   11.41
   0  23   3   13.14   17.60
   0 -23   3   17.55   11.51
   0 -23  -3   21.84   11.88
   0  23   4  -12.00   18.74
   0 -23  -4   14.00   12.03
   0  23   5   33.97   18.04
   0 -23  -5   30.66   12.84
   0  23   6  -11.10   18.42
   0 -23  -6    3.96   12.70
   0  23   7   -4.25   19.34
   0 -23  -7   20.33   13.12
   0  23   8   -2.89   18.68
   0 -23  -8   -5.25   14.06
   0  23   9   36.93   19.90
   0 -23  -9   49.94   15.50
   0  23  10  -13.54   19.20
   0 -23 -10   -5.56   14.20
   0  23  11  -29.35   21.37
   0 -23 -11   27.41   15.48
   0  24   0   60.85   19.03
   0 -24   0   62.92   13.82
   0  24   1   14.54   18.15
   0 -24  -1   29.64   12.74
   0 -24   1   -2.54   11.83
   0  24   2    9.42   17.78
   0 -24   2    5.76   11.25
   0 -24  -2   12.92   12.29
   0  24   3  105.02   21.12
   0 -24  -3   74.94   15.14
   0  24   4   14.15   18.17
   0 -24  -4  -16.69   13.39
   0  24   5    4.31   19.33
   0 -24  -5    7.05   13.21
   0  24   6   19.01   19.88
   0 -24  -6   -2.08   13.83
   0  24   7   28.37   19.84
   0 -24  -7    8.54   14.22
   0  24   8   -3.05   19.59
   0 -24  -8   12.13   14.47
   0  24   9   -1.55   19.61
   0 -24  -9   -1.13   15.10
   0  24  10   -1.59   20.43
   0 -25   0  -10.00   12.73
   0  25   1   -1.39   19.19
   0 -25   1    1.77   11.73
   0 -25  -1  -20.75   12.78
   0  25   2   45.13   20.44
   0 -25  -2   37.80   14.23
   0 -25  -3   23.89   13.96
   0  25   3   17.35   19.08
   0 -25  -4   41.89   14.32
   0  25   4   10.39   19.67
   0 -25  -5   20.07   14.18
   0  25   5   -7.59   20.25
   0 -25  -6  -14.08   14.19
   0  25   6    3.08   20.85
   0  25   7   -4.70   21.62
   0  25   8   68.74   22.53
   0 -26   0   15.24   13.12
   0 -26  -1   -7.84   13.15
   0 -26  -2   35.52   14.37
   0 -26  -3   13.55   14.43
   0  26   3   58.92   21.89
   0 -26  -4   12.83   14.53
   0  26   4    9.29   20.17
   0  26   5    1.59   21.13
  -1   0   0   -2.78    2.16
   1   0   0   -0.52    1.75
  -1   0   0    1.14    1.79
   1   0   0   -1.67    1.92
   1   0   1   -2.26    2.43
  -1   0  -1    2.37    2.16
   1   0   1   15.25    2.39
   1   0  -1   17.04    2.32
  -1   0  -1   24.32    2.23
   1   0   1    0.64    1.86
   1   0  -1    0.84    1.85
   1   0  -2  286.89   15.95
  -1   0   2  260.92   15.98
  -1   0  -2  249.18   16.16
   1   0   2  270.44   16.28
   1   0   2  275.80   15.96
  -1   0  -2  268.38   15.97
  -1   0   3  773.26   49.28
   1   0  -3  794.82   49.23
   1   0  -3  813.82   49.78
  -1   0   3  795.07   49.74
  -1   0  -3  832.02   49.69
   1   0   3  861.88   49.77
  -1   0  -3  818.07   49.27
   1   0   3  856.53   49.26
  -1   0   4 2888.62  174.72
   1   0  -4 2878.92  174.80
  -1   0  -4 2922.07  175.00
   1   0  -4 2851.75  174.34
  -1   0  -4 2845.07  174.76
   1   0   4 2982.01  174.82
  -1   0   4 2857.15  174.38
   1   0   4 2960.50  174.33
  -1   0  -4 2970.52  174.30
  -1   0  -5    2.24    2.81
  -1   0   5    9.56    4.59
  -1   0  -5    4.52    4.01
   1   0   5    1.23    4.75
   1   0  -5    1.81    4.67
   1   0   5    1.79    5.07
  -1   0  -5   -1.40    6.08
  -1   0   5    2.58    3.92
   1   0  -5   -1.66    3.66
  -1   0   5    0.98    3.25
   1   0   5    1.60    2.87
  -1   0  -6  308.93   19.36
  -1   0   6  317.37   20.24
  -1   0   6  306.94   20.26
  -1   0  -6  308.05   21.03
   1   0   6  312.09   20.58
   1   0  -6  298.14   19.80
   1   0   6  315.76   20.62
   1   0  -6  313.75   20.35
  -1   0  -6  336.58   19.48
  -1   0   6  303.08   19.74
  -1   0  -6  302.33   20.44
   1   0  -7  100.76    9.20
  -1   0   7  112.38    9.09
  -1   0  -7  109.75    7.61
  -1   0   7  106.50    8.88
  -1   0  -7  105.82   10.82
   1   0   7  129.34    9.78
   1   0  -7  103.97    8.72
   1   0   7   98.87    9.55
   1   0  -7  114.57    9.11
  -1   0  -7  102.95    7.85
  -1   0   7   97.98    8.19
  -1   0  -7   96.23    9.06
  -1   0  -8  101.08    7.66
  -1   0  -8   97.40    7.29
  -1   0   8   84.80    8.68
   1   0   8  107.99    9.52
  -1   0   8   84.47    8.03
   1   0  -8   99.50    8.78
  -1   0  -8   88.63   10.90
   1   0  -8   97.62    8.95
  -1   0   8   86.48    8.84
   1   0   8   86.67    9.49
   1   0   8   97.43    8.17
   1   0  -8   93.23    9.29
  -1   0   9  309.36   22.05
   1   0   9  326.92   22.46
  -1   0   9  342.38   21.44
   1   0  -9  316.00   21.76
   1   0   9  339.37   22.50
   1   0  -9  349.49   22.05
  -1   0   9  321.81   21.62
  -1   0  -9  331.09   20.86
   1   0   9  325.74   21.71
  -1   0  -9  319.85   20.99
  -1   0  10   22.43    6.01
   1   0  10   24.73    5.14
   1   0  10   29.13    7.35
   1   0 -10    9.05    6.77
   1   0 -10   13.63    6.17
  -1   0 -10   25.97    5.05
  -1   0  10   17.69    5.37
  -1   0  10   13.10    5.99
  -1   0 -10   19.24    4.63
   1   0 -11  300.79   21.35
   1   0  11  313.86   21.77
  -1   0  11  301.16   20.87
   1   0 -11  324.45   21.33
  -1   0 -11  316.81   20.38
  -1   0  11  331.84   20.95
  -1   0 -11  314.43   20.15
  -1   0  11  306.85   21.68
   1   0  11  308.24   21.25
   1   0  12 1240.65   73.43
  -1   0  12 1150.08   72.69
   1   0  12 1228.83   73.25
  -1   0 -12 1168.74   72.18
  -1   0 -12 1217.59   72.10
  -1   0  12 1145.84   72.47
  -1   0  12 1110.41   73.35
   1   0 -12 1182.29   72.86
  -1   0 -13   34.30    5.86
   1   0 -13   21.38    6.99
   1   0  13   21.89    6.30
  -1   0  13   25.67    6.96
  -1   0 -13   26.01    5.26
   1   0  13   42.01    8.03
   1   0  14  178.23   14.44
  -1   0  14  167.99   13.25
  -1   0  14  158.35   13.79
   1   0 -14  170.25   13.75
  -1   0 -14  152.97   12.16
  -1   0 -14  155.57   12.47
   1   0  14  175.86   13.65
  -1   0  15   41.27    8.34
   1   0  15   52.11    8.15
  -1   0  15   31.84    7.50
   1   0  15   48.19    9.46
  -1   0 -15   38.93    6.57
   1   0 -15   48.86    8.38
  -1   0  16  103.91   12.01
   1   0  16  101.91   11.38
  -1   0  16   95.50   10.77
   1   0  16  110.13   12.18
  -1   0 -16  107.58    9.82
   1   0 -16   98.41   11.63
   1   0  17   12.45    8.42
  -1   0  17    6.18    8.77
  -1   0  17   10.15    7.88
   1   0  17    4.81    9.14
  -1   0 -17   15.08    6.81
   1   0 -17    4.83    8.50
   1   0  18   24.13   10.01
  -1   0  18   24.19    8.82
  -1   0  18   24.90    9.44
   1   0  18   24.83    8.81
   1   0 -18   39.62    9.72
  -1   0  19   -5.48    8.53
   1   0  19   11.38    9.55
  -1   0  19   11.00    9.82
   1   0  19   -4.31    9.59
   1   0 -19    8.49    9.27
  -1   0  20   49.15   11.90
   1   0  20   52.00   11.63
  -1   0  20   59.62   10.65
   1   0  20   59.01   11.47
   1   0  21  207.72   21.13
  -1   0  21  235.13   20.27
  -1   0  21  218.59   21.65
  -1   0  22   -2.62    9.99
   1   0  22  -17.75   11.91
   1   0  22   -0.87   11.06
  -1   0  22   -2.82   11.13
   1   0  23  189.29   18.43
   1   0  23  163.21   17.90
   1   0  24   10.10   12.54
   1   0  24  -26.17   13.41
  -1   0  24    4.19   13.16
   1   0  25   50.19   14.14
   1   0  25   12.29   13.11
  -1   0  25   32.17   14.90
   1   0  26   55.15   15.23
   1   0  26   31.26   14.15
  -1   0  26   28.02   15.99
   1   0  27    7.90   14.52
  -1   0  27   -4.89   15.68
   1  -1  27   20.71   14.65
  -1   1  27   19.42   15.82
   1  -1  26   -2.19   13.99
  -1   1  26   -4.64   15.10
   1  -1  25   13.74   13.19
   1  -1  25   26.01   13.64
  -1   1  25   15.40   14.45
   1  -1  24    2.47   12.19
   1  -1  24   12.82   12.57
  -1   1  24   -1.05   13.15
   1  -1  23  120.26   15.28
  -1   1  23  110.65   14.39
   1  -1  23  108.11   15.60
  -1   1  23   66.40   15.53
  -1   1  22   27.04   11.30
   1  -1  22   24.22   12.05
   1  -1  22    1.76   11.21
  -1   1  22   29.88   12.09
   1  -1  21   62.94   12.16
  -1   1  21   43.24   11.40
   1  -1  21   58.22   12.21
  -1   1  21   38.87   11.90
  -1   1  20  122.54   13.21
   1  -1  20  136.76   14.66
   1  -1  20   90.16   13.62
  -1   1  20   80.34   13.65
   1  -1  19   37.56   10.96
  -1   1  19   25.59    9.89
   1  -1  19   33.66   10.16
  -1   1  19   42.15   10.53
   1   1 -18   16.01    8.97
  -1   1  18   15.23    8.79
   1  -1  18   30.67    9.89
   1  -1  18    6.15    8.51
  -1   1  18   25.49    9.73
   1  -1  17  164.66   15.27
  -1  -1 -17  170.11   13.89
  -1   1  17  181.81   14.96
   1   1 -17  159.37   14.78
  -1   1  17  180.31   15.98
   1   1 -16   17.05    8.00
  -1   1  16    1.90    7.28
   1  -1  16    1.12    9.02
  -1  -1 -16    3.79    6.60
  -1   1  16    6.39    8.35
   1  -1  16    4.17    7.30
   1   1 -15   15.77    7.64
   1  -1  15    9.44    8.21
  -1   1  15    0.88    7.06
  -1  -1 -15   25.92    6.51
  -1   1  15   10.62    7.48
   1  -1  15   12.70    7.16
  -1   1  14  143.46   12.85
  -1   1  14  146.55   12.47
  -1  -1 -14  132.47   11.37
   1  -1  14  156.92   13.46
   1   1 -14  139.91   12.55
  -1  -1 -14  162.40   12.03
   1  -1  14  153.56   12.82
  -1   1  13  120.49   12.31
   1  -1  13  160.67   12.89
  -1   1  13  140.57   11.75
  -1  -1 -13  131.82   11.03
   1   1 -13  161.45   12.18
   1  -1  13  149.82   12.16
  -1  -1 -13  140.85   11.53
   1  -1  12   42.09    6.95
  -1   1  12   40.53    7.12
   1   1 -12   45.72    8.11
   1  -1  12   42.71    7.94
  -1  -1 -12   39.84    5.80
  -1   1  12   46.04    7.08
   1   1 -12   44.05    7.23
  -1  -1 -12   44.49    6.69
   1   1 -11  249.52   18.64
   1  -1  11  292.09   19.19
   1  -1  11  275.07   18.65
  -1   1  11  268.13   18.46
  -1   1  11  252.33   18.76
  -1  -1 -11  264.27   17.70
  -1   1  11  257.45   18.32
  -1  -1 -11  253.79   17.97
   1   1 -11  270.58   18.55
   1  -1  10    6.83    4.93
  -1   1  10   -1.94    5.24
   1   1 -10    2.09    6.63
   1  -1  10    7.13    6.91
  -1  -1 -10    2.36    4.28
  -1   1  10    6.70    5.84
  -1   1  10    6.89    5.16
   1   1 -10   11.48    6.15
  -1  -1 -10    4.99    5.14
  -1  -1  -9  391.89   23.87
  -1   1   9  366.81   24.46
  -1   1   9  375.69   24.43
   1  -1   9  371.13   24.62
  -1   1   9  352.05   24.81
   1   1  -9  351.68   24.41
   1  -1   9  399.07   25.16
  -1  -1  -9  363.63   24.12
   1   1  -9  389.77   24.64
  -1  -1  -8  688.06   41.78
   1   1  -8  636.92   40.57
   1  -1   8  714.72   41.40
  -1   1   8  631.41   40.70
  -1  -1  -8  639.46   40.48
   1  -1   8  631.54   41.36
  -1   1   8  626.56   41.10
  -1   1   8  617.18   40.73
  -1  -1  -8  686.88   40.32
   1   1  -8  664.32   40.95
   1  -1   7  816.37   49.26
  -1  -1  -7  825.95   49.37
   1   1  -7  787.07   48.34
   1  -1   7  779.85   49.13
  -1   1   7  820.50   48.57
  -1  -1  -7  775.45   48.32
  -1   1   7  789.70   48.98
   1   1  -7  798.59   48.76
  -1   1   7  780.11   48.68
  -1  -1  -7  762.84   48.17
   1   1  -6 2607.50  156.19
  -1  -1  -6 2606.36  156.93
   1  -1   6 2785.24  157.02
   1  -1   6 2637.13  156.91
  -1   1   6 2584.50  156.46
  -1  -1  -6 2536.01  156.27
  -1  -1  -6 2556.43  156.75
  -1   1   6 2516.90  156.78
   1   1  -6 2697.95  156.69
  -1  -1  -6 2600.29  156.20
  -1   1   6 2535.05  156.59
   1   1  -5  817.85   48.71
  -1  -1  -5  792.62   48.98
   1  -1   5  858.17   49.07
   1   1  -5  777.29   48.04
  -1   1   5  767.64   48.38
  -1  -1  -5  822.31   48.24
  -1  -1  -5  761.92   48.53
  -1   1   5  758.71   48.68
   1  -1   5  827.08   48.88
  -1   1   5  799.19   48.64
   1   1  -4 2481.53  151.15
  -1  -1  -4 2559.32  150.79
   1  -1   4 2503.99  151.35
   1   1  -4 2467.76  150.53
  -1   1   4 2521.40  150.93
  -1   1   4 2467.02  151.18
  -1   1   4 2527.60  151.13
   1  -1   4 2605.95  151.29
  -1  -1  -4 2530.76  150.97
   1   1  -3  625.74   39.53
  -1   1   3  633.69   39.27
  -1  -1  -3  662.79   39.25
   1  -1   3  724.45   39.68
  -1   1   3  621.84   39.47
   1   1  -3  592.77   39.38
  -1  -1  -3  654.82   39.16
   1   1  -2 1055.80   65.00
   1  -1   2 1098.02   64.57
  -1  -1  -2 1049.99   64.76
  -1   1   2 1040.95   64.85
   1   1  -2 1045.90   64.86
  -1  -1  -2 1102.95   64.73
   1  -1   2 1097.09   65.01
  -1   1   1  355.74   32.76
   1  -1   1  326.79   32.57
   1   1   0   -0.15    5.97
   1  -1   0   -1.34    6.06
   1  -1   0   -2.08    6.23
  -1  -1   0    5.56    6.06
   1  -1  -1  713.15   24.14
  -1   1  -1  650.06   23.64
   1   1   1  705.68   23.73
   1   1   2  873.08   62.01
  -1  -1   2  995.05   62.13
  -1   1  -2 1081.42   61.77
   1   1   2 1031.05   61.90
   1   1   2 1068.40   61.96
   1  -1  -2 1065.53   62.00
  -1  -1   3  626.84   39.47
   1  -1  -3  579.85   39.50
   1  -1  -3  623.01   39.21
   1   1   3  676.31   39.30
  -1   1  -3  651.49   40.09
   1   1   3  684.16   39.17
   1  -1  -4 2400.44  149.22
   1  -1  -4 2447.24  149.27
  -1  -1   4 2433.54  149.15
  -1   1  -4 2435.59  149.34
   1   1   4 2520.40  149.13
  -1  -1   4 2517.34  148.65
   1  -1  -4 2462.68  148.96
   1   1   4 2497.88  148.98
  -1   1  -4 2566.94  149.62
   1  -1  -5  743.60   47.77
   1  -1  -5  767.71   47.47
  -1  -1   5  797.42   47.16
   1  -1  -5  747.38   47.77
  -1  -1   5  807.19   47.71
   1   1   5  791.34   47.76
   1   1   5  757.67   47.42
  -1   1  -5  843.97   48.01
  -1   1  -5  835.93   48.42
  -1   1  -5  761.56   46.94
  -1   1  -6 2512.43  153.66
  -1   1  -6 2622.59  152.57
   1  -1  -6 2523.10  153.46
  -1   1  -6 2647.88  153.88
  -1  -1   6 2551.97  152.89
   1   1   6 2524.33  153.60
   1  -1  -6 2444.44  153.11
   1  -1  -6 2490.87  153.41
  -1  -1   6 2533.15  153.23
  -1   1  -6 2551.99  152.58
   1   1   6 2439.15  153.38
   1   1   7  832.81   50.24
   1  -1  -7  773.15   49.67
  -1  -1   7  789.92   49.40
   1  -1  -7  797.20   49.97
  -1  -1   7  810.99   49.74
  -1   1  -7  832.63   48.96
  -1   1  -7  818.62   48.99
  -1   1  -7  802.49   50.30
   1   1   7  797.91   50.02
   1   1   7  786.83   49.73
   1  -1  -7  826.14   50.06
  -1   1  -7  815.87   50.64
  -1   1  -8  711.19   44.13
   1  -1  -8  706.51   43.04
   1   1   8  695.68   43.48
  -1  -1   8  713.75   42.62
   1  -1  -8  614.61   43.02
  -1  -1   8  690.11   42.91
  -1   1  -8  739.39   42.12
  -1   1  -8  679.36   42.14
   1   1   8  697.19   43.31
   1   1   8  671.62   42.98
   1  -1  -8  663.62   43.22
  -1  -1   8  676.83   43.32
  -1   1  -9  399.09   26.06
   1  -1  -9  377.97   24.80
   1   1   9  394.20   25.13
  -1  -1   9  391.22   24.19
  -1  -1   9  368.20   24.39
  -1   1  -9  370.57   23.46
   1   1   9  382.79   24.50
   1  -1  -9  372.09   24.83
  -1  -1   9  370.05   24.89
   1   1   9  378.05   25.01
  -1   1  -9  370.80   23.56
  -1   1 -10    4.09    4.00
  -1  -1  10    2.41    4.71
   1   1  10   -1.14    6.04
  -1   1 -10    5.61    3.79
   1  -1 -10    8.87    6.39
  -1  -1  10    2.24    5.62
   1   1  10    9.87    5.03
  -1  -1  10   10.77    5.29
   1  -1 -10    5.16    6.70
  -1  -1  11  268.31   17.84
   1   1  11  260.19   18.80
   1  -1 -11  266.94   18.47
  -1   1 -11  258.92   17.07
  -1  -1  11  275.34   17.87
  -1   1 -11  247.82   16.92
   1   1  11  268.57   18.15
  -1  -1  11  261.96   18.58
  -1   1 -12   45.85    5.74
  -1  -1  12   54.80    6.79
  -1   1 -12   45.17    5.53
   1   1  12   49.83    6.92
  -1  -1  12   44.23    7.25
   1   1  12   53.88    8.20
  -1  -1  12   50.75    6.90
   1  -1 -12   53.01    7.47
   1   1  13  154.91   13.08
  -1  -1  13  142.20   11.81
  -1  -1  13  151.25   12.88
  -1   1 -13  162.23   10.84
  -1  -1  13  149.32   11.64
   1  -1 -13  121.10   12.37
   1   1  13  150.53   12.31
  -1   1 -13  134.83   10.84
   1   1  14  135.64   13.11
  -1  -1  14  141.73   11.89
  -1   1 -14  130.99   10.80
   1   1  14  148.62   12.34
  -1  -1  14  144.18   13.09
   1  -1 -14  151.63   12.83
  -1   1 -14  143.62   10.70
  -1  -1  15   11.55    7.29
   1   1  15   27.77    7.69
  -1   1 -15    6.37    5.49
   1   1  15   16.34    8.17
  -1  -1  15   10.30    6.66
   1  -1 -15   10.17    7.88
   1  -1 -16   -1.46    8.29
  -1   1 -16    1.61    5.57
  -1  -1  16    8.58    7.06
   1   1  16    4.05    8.92
   1   1  16    6.25    7.31
  -1  -1  16    7.17    7.68
  -1  -1  17  176.08   16.84
   1   1  17  213.91   17.25
  -1  -1  17  190.95   15.56
   1   1  17  204.61   16.56
   1  -1 -17  159.41   15.77
  -1  -1  18   10.83    8.15
   1   1  18   15.51   10.17
   1  -1 -18   23.07    9.44
   1   1  18    2.63    8.84
  -1  -1  18   31.92    9.87
   1   1  19   29.26   10.95
  -1  -1  19   33.03    9.24
   1  -1 -19   29.71    9.82
  -1  -1  19   22.92   10.40
   1   1  19   39.38   10.48
   1   1  20  115.96   14.18
  -1  -1  20  103.06   14.51
   1   1  20  131.64   14.47
  -1  -1  20  121.08   12.87
   1   1  21   28.92   11.43
  -1  -1  21   44.72   12.27
   1   1  21   48.73   12.06
  -1  -1  21   44.70   10.55
   1   1  22   10.24   10.80
  -1  -1  22   23.73   10.53
   1   1  22   14.14   11.34
  -1  -1  22   18.88   11.64
   1   1  23   78.80   14.74
   1   1  23  113.67   15.18
  -1  -1  23   99.22   15.56
   1   1  24   -1.91   12.42
   1   1  24    6.05   13.23
  -1  -1  24    8.50   13.18
   1   1  25    7.05   12.96
   1   1  25   32.52   13.71
  -1  -1  25    8.92   13.76
   1   1  26   20.09   14.09
   1   1  26   15.02   14.21
  -1  -1  26   15.30   14.97
   1   1  27   27.73   14.53
   1   1  27   25.33   15.01
  -1  -1  27   -6.18   15.87
   1   1  28   39.75   16.50
   1  -2  27   14.09   14.79
  -1   2  27   -4.82   15.65
   1  -2  26   54.83   15.89
  -1   2  26   79.38   16.72
   1  -2  25   77.55   15.77
   1  -2  25   88.48   15.54
  -1   2  25   54.68   16.22
   1  -2  24   15.12   12.61
   1  -2  24   21.08   12.63
  -1   2  24   10.47   12.12
  -1   2  24    8.33   13.11
   1  -2  23    7.63   11.57
   1  -2  23   -0.78   11.66
  -1   2  23   12.99   11.78
  -1   2  23    6.89   12.45
   1  -2  22   38.65   12.38
   1  -2  22   86.90   13.34
  -1   2  22   54.63   12.13
  -1   2  22   43.85   13.40
   1  -2  21   57.65   12.45
  -1   2  21   72.99   13.68
   1  -2  21   74.41   12.81
  -1   2  21   75.74   12.08
   1  -2  20  110.10   14.11
  -1   2  20   96.33   14.34
  -1   2  20  115.67   13.70
   1  -2  20  121.31   14.25
  -1   2  19   78.48   13.40
  -1   2  19   99.04   12.68
   1  -2  19  114.79   13.31
   1  -2  19  135.05   13.98
  -1   2  18    6.57    9.10
  -1  -2 -18    7.67    7.92
   1   2 -18   14.52    8.77
  -1   2  18    2.90    9.47
   1  -2  18    8.04    9.55
   1  -2  18    4.89    8.99
  -1   2  17  207.73   16.73
   1  -2  17  196.54   16.82
   1   2 -17  184.95   16.11
   1  -2  17  238.84   17.86
  -1  -2 -17  185.03   15.59
  -1   2  17  180.04   17.35
  -1   2  16  104.31   12.49
   1  -2  16  147.15   13.15
   1   2 -16  122.41   12.44
   1  -2  16  139.89   13.68
  -1  -2 -16  141.55   11.66
  -1   2  16  114.92   12.90
   1  -2  15  552.13   34.42
  -1   2  15  498.19   33.86
   1  -2  15  531.46   34.32
   1   2 -15  518.85   33.52
  -1  -2 -15  497.85   33.03
  -1   2  15  485.15   34.40
   1   2 -14   37.14    7.78
  -1   2  14   76.32    9.06
  -1  -2 -14   50.32    7.26
  -1   2  14   61.18    8.59
   1  -2  14   50.23    7.98
   1  -2  14   50.12    9.11
   1  -2  13  249.09   17.20
  -1  -2 -13  217.10   16.16
  -1   2  13  213.85   16.29
   1  -2  13  195.07   16.23
   1   2 -13  235.10   16.18
  -1   2  13  218.71   16.82
  -1  -2 -13  222.46   15.74
  -1  -2 -12   69.50    8.41
  -1  -2 -12   77.53    7.80
   1   2 -12   84.48    9.85
   1  -2  12   94.56    9.55
   1  -2  12   78.83    8.61
   1   2 -12   67.75    8.43
  -1   2  12   83.96    8.73
  -1   2  12   75.16    9.02
  -1  -2 -11  478.76   31.02
   1   2 -11  500.60   31.53
  -1  -2 -11  469.35   31.30
   1  -2  11  482.48   31.79
  -1   2  11  496.77   32.01
   1   2 -11  498.27   31.62
   1  -2  11  530.68   32.29
  -1   2  11  470.87   31.66
  -1   2  10  381.36   26.37
  -1  -2 -10  406.63   25.88
   1   2 -10  409.65   26.41
  -1  -2 -10  407.51   26.32
   1  -2  10  406.77   26.63
  -1   2  10  401.12   26.85
  -1   2  10  408.82   26.47
   1  -2  10  417.95   26.99
   1   2 -10  396.94   26.39
  -1   2   9  177.13   13.60
  -1  -2  -9  164.55   13.42
   1  -2   9  177.19   14.41
   1   2  -9  180.64   13.71
  -1   2   9  188.71   13.92
   1   2  -9  189.18   13.83
  -1   2   9  219.17   14.06
  -1  -2  -9  193.78   13.06
  -1  -2  -8  238.42   16.73
  -1   2   8  244.29   17.57
   1   2  -8  277.46   17.71
  -1   2   8  252.29   17.60
  -1  -2  -8  252.44   17.34
  -1  -2  -8  248.43   18.69
   1   2  -8  267.11   17.30
   1  -2   8  285.98   18.73
   1  -2   8  268.59   18.51
  -1   2   8  249.51   17.46
  -1  -2  -7 1961.63  116.73
  -1   2   7 1956.97  117.12
   1   2  -7 1893.53  117.01
  -1   2   7 1947.63  117.31
  -1  -2  -7 1918.04  116.89
  -1  -2  -7 2004.57  117.48
   1  -2   7 2045.12  117.55
   1   2  -7 1816.34  116.53
   1  -2   7 1975.45  117.51
  -1   2   7 1941.42  117.07
   1   2  -6  276.84   18.92
  -1  -2  -6  276.87   18.53
  -1   2   6  291.56   18.94
   1  -2   6  277.84   19.28
   1   2  -6  269.95   18.09
  -1  -2  -6  286.73   19.54
  -1  -2  -6  283.19   18.29
  -1   2   6  294.08   18.94
   1  -2   6  299.06   19.42
  -1   2   6  305.44   18.92
   1   2  -6  296.87   18.82
   1   2  -5    6.36    4.60
  -1  -2  -5    5.77    4.08
  -1  -2  -5   11.67    3.79
   1  -2   5    8.85    5.42
   1   2  -5   13.65    4.97
   1  -2   5   17.12    5.64
   1   2  -5   12.28    3.47
  -1   2   5   16.35    4.94
  -1   2   5   14.44    4.35
  -1   2   5   15.24    4.70
  -1   2   4 2954.93  180.93
   1   2  -4 2906.13  180.83
  -1   2   4 2891.01  180.88
  -1  -2  -4 2990.34  180.59
   1  -2   4 3291.19  181.33
  -1   2   4 2930.56  180.85
   1   2  -4 3079.57  180.88
  -1  -2  -4 3103.84  180.71
  -1  -2  -3 1727.70  106.47
  -1   2   3 1720.87  106.96
  -1   2   3 1775.17  106.86
   1   2  -3 1833.01  106.80
  -1  -2  -3 1812.58  106.72
   1   2  -3 1785.87  106.87
  -1  -2  -2 4891.74  290.48
  -1  -2  -2 4596.50  290.16
  -1  -2  -2 4850.57  290.47
  -1   2   2 4833.56  290.61
   1   2  -2 4826.74  290.37
   1  -2   2 5095.66  290.13
  -1   2   2 4890.78  290.63
   1   2  -2 4766.74  290.54
   1  -2   1 1747.58  102.58
  -1   2   1 1713.36  102.93
  -1   2   1 1612.81  102.78
   1   2  -1 1714.01  102.56
   1   2  -1 1692.67  102.82
  -1  -2  -1 1683.94  102.77
  -1  -2  -1 1755.15  102.67
   1   2   0  363.62   24.83
  -1  -2   0  430.26   24.94
  -1  -2   0  417.01   24.95
  -1   2   0  455.50   25.19
  -1   2   0  371.30   25.30
   1  -2   0  402.28   25.16
   1   2   0  428.23   24.89
   1   2   1 1696.51  100.88
   1  -2  -1 1673.86  101.19
  -1   2  -1 1681.62  100.77
  -1  -2   1 1659.29  100.81
  -1   2  -2 4915.22  293.45
  -1  -2   2 4848.55  293.03
   1   2   2 4939.56  293.11
   1  -2  -2 4882.76  293.20
  -1   2  -2 5068.28  292.74
   1   2   2 4965.90  293.09
   1  -2  -2 4895.65  293.19
   1   2   2 4714.53  292.77
  -1  -2   2 4751.94  293.14
   1   2   3 1735.53  105.49
  -1  -2   3 1785.61  105.59
   1   2   3 1635.84  105.63
   1  -2  -3 1732.39  105.55
  -1  -2   3 1792.93  105.58
   1  -2  -3 1826.04  105.65
   1   2   3 1783.45  105.26
  -1   2  -3 1954.03  106.17
   1  -2  -3 1609.90  105.62
  -1   2  -4 3439.35  181.78
   1  -2  -4 3017.64  181.09
  -1  -2   4 2941.16  181.11
   1   2   4 3046.44  180.82
   1  -2  -4 3000.47  180.98
  -1  -2   4 2987.31  180.99
   1   2   4 2880.58  180.98
   1  -2  -4 3017.49  181.17
  -1   2  -5    7.33    7.56
  -1  -2   5   14.93    4.74
   1  -2  -5   18.42    4.98
   1   2   5   14.15    4.23
   1   2   5   10.70    4.11
   1  -2  -5   16.38    4.58
   1  -2  -5   15.44    4.35
  -1  -2   5   14.05    2.86
   1  -2  -6  293.00   19.11
   1  -2  -6  274.90   18.82
  -1  -2   6  281.01   18.04
   1   2   6  288.01   18.46
  -1  -2   6  285.05   18.73
  -1   2  -6  291.36   20.31
   1   2   6  295.04   18.85
   1  -2  -6  311.94   19.25
  -1  -2   7 1958.28  118.90
   1   2   7 2092.82  119.85
   1  -2  -7 1883.19  119.36
  -1  -2   7 1913.61  119.24
   1   2   7 2013.98  119.30
   1  -2  -7 2046.95  119.61
  -1   2  -7 2059.50  120.27
   1   2   7 1993.53  119.47
  -1   2  -7 1897.36  119.89
   1  -2  -7 1972.33  119.66
  -1  -2   8  281.14   17.31
   1  -2  -8  241.70   18.03
   1   2   8  244.29   18.29
  -1  -2   8  263.46   17.73
   1   2   8  245.73   17.46
   1  -2  -8  248.89   18.18
   1  -2  -8  234.81   17.99
  -1   2  -8  277.09   16.41
  -1   2  -8  280.28   19.80
   1   2   8  247.85   18.00
  -1   2  -8  245.90   18.46
  -1   2  -8  278.31   16.36
  -1   2  -9  198.48   13.37
   1  -2  -9  216.19   15.39
  -1  -2   9  209.18   14.76
  -1   2  -9  220.79   13.43
   1   2   9  207.81   14.79
  -1   2  -9  225.33   17.45
  -1  -2   9  212.68   14.47
   1  -2  -9  211.00   15.56
   1   2   9  206.01   15.54
   1   2   9  215.05   15.41
  -1   2 -10  390.34   24.95
  -1  -2  10  386.69   25.90
   1  -2 -10  399.56   26.59
   1   2  10  436.59   27.03
  -1  -2  10  401.71   25.83
   1   2  10  429.99   26.34
   1  -2 -10  414.81   26.73
  -1   2 -10  399.11   24.93
  -1   2 -11  454.56   28.88
  -1  -2  11  495.99   29.78
  -1  -2  11  479.69   29.79
   1   2  11  487.08   30.86
  -1   2 -11  457.92   28.85
   1  -2 -11  498.51   30.59
   1   2  11  478.87   30.23
  -1  -2  11  425.28   30.55
  -1   2 -12   64.42    6.09
   1   2  12   73.88    8.59
  -1  -2  12   57.20    7.17
  -1  -2  12   75.93    8.56
   1   2  12   68.42    7.67
  -1   2 -12   75.25    6.25
  -1  -2  12   72.53    7.51
   1  -2 -12   77.46    8.78
   1   2  13  234.83   16.77
  -1  -2  13  193.15   15.20
  -1   2 -13  205.02   14.12
   1  -2 -13  217.78   16.06
  -1   2 -13  200.04   14.12
   1   2  13  230.39   15.84
  -1  -2  13  221.55   16.59
  -1  -2  13  210.26   15.07
  -1   2 -14   37.88    5.51
   1  -2 -14   51.28    8.37
   1   2  14   50.98    7.53
  -1  -2  14   33.73    7.83
   1   2  14   50.38    8.61
  -1  -2  14   38.02    7.16
  -1   2 -14   32.52    5.33
   1  -2 -15  518.14   33.42
  -1   2 -15  475.39   31.49
  -1  -2  15  519.14   32.86
   1   2  15  554.88   34.23
   1   2  15  519.72   33.56
  -1  -2  15  463.00   33.75
   1   2  16  105.93   12.93
   1  -2 -16  121.69   12.61
   1   2  16  133.07   12.40
  -1  -2  16  109.11   12.70
  -1  -2  16  137.13   11.90
   1  -2 -17  189.42   16.48
  -1  -2  17  205.19   15.44
   1   2  17  193.31   16.97
   1   2  17  185.50   15.93
  -1  -2  17  155.96   16.53
  -1  -2  18   18.10    9.05
   1   2  18    0.64    8.54
   1  -2 -18    9.66    9.59
   1   2  18   28.40    9.94
  -1  -2  18   26.86    8.25
  -1  -2  19   92.08   13.74
   1   2  19   84.20   12.11
   1  -2 -19   91.60   12.47
   1   2  19  115.83   13.38
  -1  -2  19   87.59   11.01
  -1  -2  20  123.99   14.83
   1   2  20   70.21   13.21
   1  -2 -20  122.00   14.13
  -1  -2  20  114.80   12.59
   1   2  20  110.61   14.35
   1   2  21   61.46   12.67
  -1  -2  21   74.66   13.25
   1   2  21   83.01   13.41
  -1  -2  21   77.44   11.63
   1   2  22   48.66   12.48
  -1  -2  22   77.86   13.93
   1   2  22   60.69   13.40
   1   2  23   -9.78   11.88
  -1  -2  23   22.20   12.25
   1   2  23   12.74   12.50
   1   2  24  -11.26   12.71
  -1  -2  24   23.52   13.26
   1   2  24    0.89   12.70
   1   2  25   62.31   15.36
  -1  -2  25   86.40   17.08
   1   2  25   94.16   15.91
   1   2  26   79.92   15.61
  -1  -2  26   74.62   16.30
   1   2  26   47.92   15.13
   1   2  27   21.94   14.64
  -1  -2  27   17.47   16.06
   1   2  27   20.92   14.82
   1   2  28   -3.47   15.50
   1  -3  27   15.51   15.80
  -1   3  27   13.21   15.68
   1  -3  26   60.19   15.12
  -1   3  26    6.86   14.93
   1  -3  25   10.81   14.47
  -1   3  25   -4.34   14.34
  -1   3  24   34.67   13.09
   1  -3  24   13.32   13.07
  -1   3  24   14.47   13.19
   1  -3  24   24.74   12.87
  -1   3  23   39.34   12.26
   1  -3  23    6.78   12.41
  -1   3  23    4.89   12.96
   1  -3  23   27.76   12.77
  -1   3  22   55.97   12.38
   1  -3  22   29.28   11.93
  -1   3  22   55.66   13.14
   1  -3  22   25.84   11.76
  -1   3  21   19.57   10.67
   1  -3  21    6.91   11.11
   1  -3  21   17.63   11.09
  -1   3  21    7.86   11.37
   1  -3  20  176.95   17.04
  -1   3  20  162.51   17.65
  -1   3  20  161.90   16.32
   1  -3  20  168.22   17.10
   1  -3  19  163.43   15.33
  -1   3  19  105.68   15.16
  -1   3  19  132.48   14.43
   1  -3  19  143.21   15.15
  -1   3  18  108.35   13.54
   1  -3  18  108.59   12.71
  -1   3  18   94.01   13.09
   1  -3  18  118.89   13.47
  -1  -3 -18  100.50   11.70
   1   3 -17   28.42    8.31
  -1   3  17   26.58    9.92
   1  -3  17   28.16    9.14
   1  -3  17   33.03   10.06
  -1   3  17   30.74    9.48
  -1  -3 -17   25.69    8.18
   1  -3  16   67.99   10.83
   1   3 -16   75.57    9.74
  -1   3  16   63.05   10.79
   1  -3  16   75.99   10.72
  -1   3  16   82.41   10.68
  -1  -3 -16   87.87    9.57
   1  -3  15   72.75   10.39
  -1  -3 -15   51.61    8.01
   1  -3  15   52.78    8.64
  -1   3  15   47.47    9.13
  -1   3  15   58.59    9.04
   1   3 -15   56.60    8.66
   1  -3  14  141.39   12.49
   1   3 -14  137.54   12.06
   1  -3  14  153.76   13.61
  -1   3  14  144.82   13.11
  -1  -3 -14  136.55   11.85
  -1   3  14  146.83   12.98
   1  -3  13   36.43    7.13
  -1   3  13   44.28    7.96
   1   3 -13   45.09    7.46
   1  -3  13   56.88    8.79
   1   3 -13   35.87    8.87
  -1   3  13   50.48    7.85
  -1  -3 -13   45.39    6.97
   1  -3  12   33.20    6.49
   1   3 -12   44.18    8.34
   1  -3  12   47.57    8.19
  -1   3  12   51.45    7.40
   1   3 -12   40.62    7.19
  -1  -3 -12   35.92    6.23
  -1   3  12   51.06    7.35
  -1  -3 -11  310.31   20.25
  -1  -3 -11  290.31   20.69
   1  -3  11  298.77   20.85
   1   3 -11  305.43   20.40
   1   3 -11  311.85   20.89
   1  -3  11  313.52   21.59
  -1   3  11  287.67   20.91
  -1   3  11  300.51   20.81
  -1  -3 -10  718.79   44.16
  -1  -3 -10  720.41   44.48
   1  -3  10  751.40   44.87
   1   3 -10  650.04   44.16
   1  -3  10  766.56   45.16
  -1   3  10  659.28   44.70
  -1   3  10  711.43   44.67
   1   3 -10  694.57   44.27
  -1   3   9  192.92   13.65
   1   3  -9  179.09   13.22
  -1   3   9  169.48   13.47
  -1  -3  -9  165.53   12.84
   1   3  -9  167.44   13.34
   1  -3   9  187.74   14.72
  -1   3   9  188.71   13.75
  -1  -3  -9  176.99   13.52
   1   3  -8  120.03   10.52
   1  -3   8  146.89   11.94
  -1   3   8  124.07   10.88
  -1  -3  -8  135.10   10.06
  -1   3   8  124.53   10.72
   1   3  -8  135.96   10.61
  -1  -3  -8  122.19   10.83
  -1   3   8  117.71   10.84
  -1  -3  -7   81.23    8.03
  -1   3   7   80.08    8.14
   1   3  -7   68.59    7.37
  -1  -3  -7   86.47    9.77
   1  -3   7   82.91    9.15
  -1   3   7   78.09    7.73
   1   3  -7   74.70    8.10
  -1   3   7   70.51    7.81
  -1  -3  -7   74.68    7.05
   1   3  -7   84.20    7.83
  -1  -3  -6  142.64   10.43
   1   3  -6  128.00   10.20
  -1   3   6  133.19   10.30
   1   3  -6  129.54   10.57
  -1   3   6  140.08   10.46
  -1   3   6  133.50   10.76
  -1  -3  -6  141.08    9.93
   1   3  -6  121.55    9.61
   1  -3   6  140.92   11.50
  -1  -3  -5 3108.87  184.27
   1   3  -5 3123.43  184.24
  -1   3   5 3128.13  184.43
   1   3  -5 3119.44  184.31
  -1   3   5 3079.33  184.42
   1  -3   5 3271.96  184.86
   1   3  -5 2855.69  183.66
  -1   3   5 3079.54  184.36
   1   3  -4 5511.89  342.79
  -1   3   4 5703.90  342.96
   1  -3   4 6228.29  343.47
   1   3  -4 5625.76  342.78
  -1  -3  -4 5816.19  342.81
  -1   3   4 5630.19  342.98
  -1  -3  -3 3098.62  186.58
   1  -3   3 3290.75  187.13
   1   3  -3 3009.84  186.60
  -1  -3  -3 3088.69  186.66
  -1   3   3 3027.27  186.77
   1   3  -3 3038.40  186.49
   1  -3   3 3219.12  186.02
  -1   3   3 3031.79  186.79
  -1  -3  -3 3057.81  186.07
  -1   3   2  133.20    9.40
  -1  -3  -2  134.84    9.22
   1   3  -2   97.39    8.84
   1   3  -2  108.92    8.53
  -1  -3  -2  144.86    9.40
  -1   3   2  122.93    9.46
   1  -3   2  125.03    8.27
   1   3  -1 1476.22   89.00
   1   3  -1 1418.00   89.52
   1  -3   1 1485.64   89.69
  -1   3   1 1505.71   89.65
  -1  -3  -1 1552.16   89.39
   1   3  -1 1475.85   89.13
   1  -3   1 1500.78   89.28
  -1   3   1 1455.76   89.49
   1  -3   0 1675.79   96.87
  -1   3   0 1588.64   96.81
   1   3   0 1475.57   96.67
   1  -3   0 1609.64   96.63
  -1   3   0 1581.13   96.56
  -1  -3   0 1614.76   96.23
   1   3   0 1601.42   96.18
   1   3   0 1624.82   96.36
  -1  -3   0 1639.64   96.37
  -1  -3   1 1493.78   90.59
   1   3   1 1567.16   90.94
   1  -3  -1 1510.96   91.22
  -1   3  -1 1507.68   91.23
   1  -3  -1 1541.14   91.14
  -1   3  -1 1502.26   90.83
  -1  -3   1 1489.68   91.15
  -1  -3   1 1487.56   90.76
  -1   3  -2  103.35    7.41
  -1  -3   2  104.43    7.84
   1   3   2  134.27    8.43
   1  -3  -2  122.29    8.96
   1  -3  -2  127.57    9.29
  -1  -3   2   96.64    8.63
  -1   3  -2   97.04    8.39
  -1   3  -2  104.51    9.86
  -1   3  -3 3316.32  185.29
   1  -3  -3 3050.27  184.79
  -1  -3   3 3017.57  184.69
   1   3   3 3067.94  184.82
   1  -3  -3 3088.35  184.89
  -1   3  -3 3206.05  184.12
   1   3   3 2979.79  184.82
   1   3   3 2934.30  184.24
  -1   3  -3 3082.46  185.00
  -1  -3   3 3001.12  184.70
  -1   3  -4 6027.63  338.81
   1  -3  -4 5636.55  338.27
   1   3   4 5685.61  338.39
   1   3   4 5587.21  337.85
   1  -3  -4 5589.16  338.33
   1   3   4 5617.62  338.37
   1  -3  -4 5544.38  338.44
  -1  -3   4 5609.84  338.18
  -1  -3   4 5466.46  338.28
   1   3   4 5739.27  337.76
   1   3   5 3086.14  184.14
  -1  -3   5 3093.99  184.73
   1  -3  -5 2999.23  184.79
   1   3   5 3158.00  184.71
  -1   3  -5 3414.37  185.37
  -1  -3   5 2971.24  183.84
   1   3   5 3129.32  184.28
  -1  -3   5 3032.18  184.47
   1  -3  -5 3069.26  184.61
   1  -3  -5 3086.96  184.64
  -1  -3   6  127.67    8.83
   1  -3  -6  124.83   10.30
   1  -3  -6  133.96   10.33
  -1  -3   6  123.52    9.87
  -1   3  -6  156.26   12.40
   1   3   6  133.62    9.63
   1  -3  -6  131.17   10.18
   1   3   6  124.69    9.21
  -1  -3   6  134.60   10.11
  -1   3  -7   84.92   10.93
  -1  -3   7   64.03    6.38
   1  -3  -7   79.54    8.25
  -1  -3   7   80.32    7.85
   1   3   7   83.94    7.40
   1  -3  -7   79.22    8.22
   1   3   7   86.06    7.06
  -1  -3   7   75.60    7.75
   1  -3  -7   95.93    8.43
   1  -3  -8  130.19   10.69
  -1  -3   8  121.00    9.94
   1   3   8  120.44   10.67
   1  -3  -8  103.35   10.52
  -1  -3   8  115.66    9.11
  -1   3  -8  123.67   13.07
   1   3   8  131.08   10.10
   1   3   8  125.92    9.47
   1  -3  -8  114.45   10.40
   1  -3  -9  199.72   13.89
  -1  -3   9  181.15   13.08
   1   3   9  188.17   12.93
  -1  -3   9  176.00   12.61
   1  -3  -9  193.04   14.02
   1   3   9  159.74   13.58
  -1   3  -9  195.24   16.15
   1   3   9  163.44   13.44
   1  -3 -10  678.16   42.06
   1   3  10  706.44   41.63
   1   3  10  686.88   41.96
  -1  -3  10  703.29   41.29
  -1   3 -10  646.68   40.13
  -1  -3  10  702.70   41.19
   1   3  10  756.12   42.49
  -1   3 -10  631.55   40.04
  -1   3 -11  264.51   17.45
  -1  -3  11  302.37   18.93
   1  -3 -11  311.25   20.04
  -1   3 -11  272.41   17.58
   1   3  11  305.58   19.32
   1   3  11  297.23   20.10
  -1  -3  11  290.19   18.81
   1   3  12   43.93    7.66
  -1  -3  12   37.51    6.19
  -1  -3  12   54.11    6.50
   1  -3 -12   49.64    7.98
  -1   3 -12   42.53    4.52
  -1   3 -12   42.86    4.15
   1   3  12   43.95    6.60
   1   3  13   52.49    8.34
  -1  -3  13   54.26    6.78
  -1   3 -13   37.73    4.36
   1   3  13   43.34    7.01
  -1   3 -13   33.28    4.62
   1  -3 -13   42.15    8.46
  -1  -3  13   55.18    6.58
  -1   3 -14  128.24   10.11
   1  -3 -14  154.05   13.27
  -1  -3  14  138.15   11.34
  -1  -3  14  152.01   11.80
   1   3  14  160.21   13.50
  -1  -3  14  130.83   12.98
   1   3  14  160.13   12.55
   1  -3 -15   58.53    9.49
   1   3  15   63.09   10.17
  -1  -3  15   44.60    7.84
  -1   3 -15   47.37    5.97
   1   3  15   61.29    8.61
  -1  -3  15   46.80    8.85
   1  -3 -16   88.11   11.24
  -1  -3  16   85.84   11.65
   1   3  16   77.96   10.36
  -1  -3  16   84.92    9.74
   1   3  16   83.28   11.04
   1  -3 -17   36.89    9.82
  -1  -3  17   50.05    9.93
   1   3  17   20.55    8.38
   1   3  17    7.06    9.79
  -1  -3  17   21.35    7.93
   1   3  18  120.21   13.52
   1  -3 -18   98.07   12.88
  -1  -3  18   70.36   11.98
   1   3  18   90.59   12.00
  -1  -3  18  115.82   11.46
  -1  -3  19  114.02   14.98
   1   3  19  148.95   14.68
   1   3  19  168.04   15.70
  -1  -3  19  149.63   13.62
   1  -3 -19  137.15   15.06
   1   3  20  142.07   16.02
  -1  -3  20  147.43   16.95
   1   3  20  207.63   17.67
  -1  -3  20  161.76   15.14
   1  -3 -20  180.51   16.95
   1   3  21   -0.77   10.21
  -1  -3  21    0.91   10.89
   1   3  21   15.10   11.11
   1   3  22   24.69   11.22
  -1  -3  22   18.31   11.81
   1   3  22   38.38   12.41
   1   3  23    1.74   11.13
  -1  -3  23   35.51   12.86
   1   3  23    9.58   12.75
   1   3  24   24.85   12.74
  -1  -3  24   16.14   13.28
   1   3  24   24.53   13.14
  -1  -3  25    6.83   13.63
   1   3  25   -3.91   13.09
   1   3  25   -5.67   13.68
  -1  -3  26   59.58   16.07
   1   3  26   42.42   15.42
   1   3  26   32.68   15.20
   1   3  27   26.02   15.33
   1   3  27   16.56   14.89
   1   3  28   85.84   18.48
  -1   4  27   30.98   16.35
   1  -4  26   34.59   15.06
  -1   4  26    2.27   14.38
  -1   4  25   -5.61   13.41
   1  -4  25    6.57   13.29
  -1   4  25   -1.08   13.88
  -1   4  24   35.54   13.33
   1  -4  24   50.89   14.67
  -1   4  24   50.38   13.89
   1  -4  23   25.60   13.46
   1  -4  23   57.10   13.49
  -1   4  23   69.82   13.81
  -1   4  23   48.84   14.32
   1  -4  22   81.95   14.07
   1  -4  22   43.76   12.60
  -1   4  22   61.34   13.50
  -1   4  22   63.65   14.24
   1  -4  21   40.62   12.06
   1  -4  21   54.15   12.18
  -1   4  21   53.15   12.50
  -1   4  21   47.13   12.66
   1  -4  20   14.95   10.09
   1  -4  20   23.43   10.70
  -1   4  20   21.42   11.25
  -1   4  20   26.20   11.08
  -1   4  19   54.93   12.06
  -1  -4 -19   63.26   10.46
   1  -4  19   70.42   11.31
   1  -4  19   84.94   12.37
  -1   4  19   51.19   11.68
  -1   4  18  326.64   24.42
  -1  -4 -18  300.00   22.98
   1  -4  18  340.32   24.78
  -1   4  18  277.78   24.45
   1  -4  18  355.02   24.41
   1  -4  17   92.43   12.11
  -1   4  17   76.39   11.55
   1  -4  17   61.45   10.68
  -1   4  17   74.97   11.73
  -1  -4 -17   86.17   10.04
  -1   4  16  180.82   15.77
  -1   4  16  163.69   15.75
   1   4 -16  194.61   14.40
   1  -4  16  183.54   16.20
   1  -4  16  169.16   15.47
  -1  -4 -16  162.64   14.54
   1   4 -15   96.16    9.95
  -1   4  15  105.01   11.50
   1  -4  15   69.11   10.50
   1  -4  15  112.64   12.24
  -1  -4 -15   99.75   10.30
  -1   4  15   99.11   11.58
   1  -4  14   20.89    7.26
   1  -4  14   35.04    9.12
  -1   4  14   40.22    8.31
  -1   4  14   25.71    7.90
   1   4 -14   13.92    6.62
  -1  -4 -14   19.48    6.63
   1  -4  13  429.79   28.43
  -1   4  13  431.55   28.22
  -1  -4 -13  399.78   27.32
   1  -4  13  407.17   28.12
   1   4 -13  387.52   27.98
  -1   4  13  397.00   28.12
   1   4 -13  447.41   27.38
   1  -4  12  545.86   34.85
  -1   4  12  560.55   34.68
  -1  -4 -12  512.31   33.85
   1  -4  12  507.70   34.49
   1   4 -12  515.80   34.32
  -1   4  12  521.42   34.61
   1   4 -12  548.68   33.83
   1  -4  11  102.96   11.01
  -1   4  11  103.76   10.11
  -1  -4 -11  102.61    9.16
   1  -4  11   81.62    9.45
   1   4 -11  104.17   10.47
  -1   4  11  110.60   10.05
   1   4 -11  128.37    9.72
  -1  -4 -10   96.57    8.63
  -1   4  10   88.31    9.56
   1   4 -10  122.67    9.28
  -1   4  10   85.59    9.69
   1   4 -10   86.85   10.00
   1  -4  10  114.55   10.89
   1  -4   9  781.80   48.13
  -1   4   9  803.50   47.97
  -1  -4  -9  743.10   47.28
   1   4  -9  761.65   47.21
   1   4  -9  694.13   47.22
  -1   4   9  786.50   47.79
  -1  -4  -9  749.53   47.66
   1  -4   8  341.14   21.63
  -1  -4  -8  286.88   20.19
   1   4  -8  306.15   20.46
   1   4  -8  335.37   20.43
  -1   4   8  307.35   20.68
  -1  -4  -8  269.28   20.63
  -1   4   8  293.71   20.74
  -1   4   7  251.06   16.83
  -1  -4  -7  254.68   16.19
   1  -4   7  238.72   17.60
   1   4  -7  207.30   15.98
   1   4  -7  222.80   16.13
  -1   4   7  255.23   16.83
   1   4  -7  222.18   16.63
  -1  -4  -7  236.29   16.76
  -1   4   7  237.49   16.76
  -1   4   6  752.60   44.10
  -1  -4  -6  698.78   43.66
  -1   4   6  700.84   44.08
   1   4  -6  708.53   43.66
  -1   4   6  730.47   44.00
  -1  -4  -6  701.55   43.94
   1   4  -6  692.34   43.87
   1   4  -6  653.20   43.14
   1  -4   6  765.03   44.61
  -1   4   5  178.21   13.24
   1   4  -5  186.86   12.60
  -1   4   5  181.66   12.93
  -1  -4  -5  167.39   13.02
   1   4  -5  178.74   11.86
   1  -4   5  200.93   14.18
   1   4  -5  175.32   12.82
  -1   4   5  177.04   13.06
   1   4  -4 2189.98  134.36
   1   4  -4 2169.57  134.35
   1  -4   4 2416.15  134.93
  -1  -4  -4 2204.91  134.59
  -1   4   4 2169.64  134.76
   1  -4   4 2272.90  135.06
   1  -4   4 2202.42  133.66
  -1   4   4 2290.38  134.64
   1  -4   4 2251.96  133.67
  -1  -4  -4 2248.31  134.56
  -1  -4  -3  410.34   24.23
   1  -4   3  405.25   24.86
   1  -4   3  413.84   24.48
  -1  -4  -3  410.15   24.33
  -1   4   3  398.80   24.23
   1   4  -3  348.30   23.87
   1   4  -3  349.96   23.72
   1  -4   3  370.61   23.21
  -1   4   2 2126.18  130.15
   1  -4   2 2191.68  129.71
  -1  -4  -2 2147.89  130.05
   1  -4   2 2240.87  130.70
   1   4  -2 2033.05  130.09
   1   4  -2 2172.18  129.61
   1  -4   2 2204.98  130.60
   1   4  -2 2176.83  129.81
  -1   4   2 2100.84  130.24
   1  -4   2 2236.37  130.38
  -1  -4  -1 4313.90  254.37
   1   4  -1 4274.75  254.14
   1   4  -1 4234.66  254.58
   1  -4   1 4239.43  254.94
   1   4  -1 4231.07  254.10
  -1   4   1 4270.02  254.51
   1  -4   1 4137.16  254.32
   1  -4   1 4381.70  254.73
  -1   4   1 4134.70  254.63
  -1  -4   0 4663.42  285.67
  -1  -4   0 4965.52  285.96
   1   4   0 4830.99  285.98
   1   4   0 4800.71  286.31
  -1  -4   0 4505.30  286.27
   1   4   0 4770.18  285.65
  -1   4   0 4709.67  286.13
   1  -4   0 4884.36  286.20
   1  -4   0 5008.28  286.40
  -1   4   0 4707.64  286.37
  -1  -4   1 4312.68  258.90
   1  -4  -1 4329.36  259.39
   1   4   1 4392.86  259.16
  -1  -4   1 4373.58  258.86
  -1   4  -1 4301.18  259.79
  -1   4  -1 4211.79  259.43
  -1  -4   1 4283.11  259.37
   1  -4  -1 4394.10  259.36
  -1   4  -1 4250.11  259.06
  -1   4  -2 2193.58  132.48
  -1   4  -2 2318.92  133.20
   1   4   2 2119.09  132.82
   1  -4  -2 2145.47  132.93
  -1  -4   2 2201.31  132.63
  -1  -4   2 2250.53  132.94
  -1  -4   2 2230.94  132.32
   1   4   3  339.84   23.39
  -1   4  -3  377.71   22.35
  -1   4  -3  372.90   24.16
  -1  -4   3  345.74   23.20
   1  -4  -3  359.11   23.60
  -1  -4   3  358.37   22.28
   1   4   3  391.61   23.21
  -1   4  -3  364.08   23.46
  -1  -4   3  351.99   22.92
   1  -4  -3  373.06   23.31
   1   4   4 2174.11  128.30
  -1  -4   4 2205.74  128.00
  -1  -4   4 2040.36  127.34
   1  -4  -4 2199.86  128.07
   1   4   4 2210.27  128.19
   1   4   4 2045.86  127.39
  -1   4  -4 2204.78  128.41
   1   4   4 2213.20  127.32
  -1  -4   4 2206.74  128.04
   1  -4  -4 2087.19  128.20
  -1  -4   4 1951.93  127.35
  -1   4  -4 2281.78  128.69
   1   4   5  173.72   11.83
   1   4   5  173.16   12.86
  -1  -4   5  203.41   12.89
  -1   4  -5  204.24   14.52
  -1  -4   5  177.14   11.58
   1   4   5  161.20   12.76
  -1   4  -5  211.98   13.34
  -1  -4   5  210.20   12.77
   1   4   5  167.22   11.59
   1  -4  -5  175.77   12.75
   1  -4  -5  166.52   13.12
   1  -4  -5  178.99   13.01
  -1   4  -6  758.78   44.72
  -1  -4   6  691.01   42.69
   1  -4  -6  711.45   43.81
   1   4   6  724.94   43.09
  -1   4  -6  631.56   43.85
  -1  -4   6  677.96   43.33
   1   4   6  741.62   42.97
  -1  -4   6  728.31   43.73
   1  -4  -6  694.34   43.52
   1  -4  -6  667.22   43.63
  -1  -4   7  228.25   15.28
   1  -4  -7  246.13   16.76
   1   4   7  242.96   15.92
  -1  -4   7  216.50   16.06
  -1   4  -7  230.97   18.17
  -1  -4   7  231.86   16.41
   1   4   7  256.47   15.52
   1  -4  -7  237.98   16.32
   1  -4  -7  208.52   16.54
   1   4   8  271.61   20.39
   1  -4  -8  299.11   21.17
  -1  -4   8  310.41   20.47
  -1  -4   8  320.08   19.94
  -1   4  -8  343.75   23.02
   1  -4  -8  299.14   20.83
   1   4   8  305.11   20.16
  -1  -4   8  343.67   21.23
  -1  -4   9  721.82   45.36
   1   4   9  749.72   46.63
   1   4   9  733.31   45.96
  -1  -4   9  724.45   45.64
  -1   4  -9  788.11   47.84
   1  -4  -9  763.34   46.54
  -1  -4   9  715.08   46.43
   1   4   9  766.83   45.83
   1   4  10   94.19    9.27
   1  -4 -10   95.29    9.65
  -1  -4  10   93.94    9.38
   1   4  10  100.02    8.68
  -1  -4  10   91.00    8.69
   1   4  10  110.39    9.93
  -1  -4  10  101.52    8.39
   1  -4 -11  106.68    9.91
   1   4  11   82.98    8.48
  -1  -4  11   87.61    8.40
   1   4  11  100.14    9.79
  -1  -4  11   95.98    8.26
  -1  -4  12  563.72   35.42
   1   4  12  568.96   36.77
   1  -4 -12  570.80   36.60
  -1  -4  12  549.18   35.27
   1   4  12  563.16   35.92
   1   4  13  415.14   28.81
  -1  -4  13  430.37   27.39
   1   4  13  415.10   27.97
  -1  -4  13  428.81   27.16
   1  -4 -13  426.19   28.63
   1   4  14   21.10    6.82
  -1  -4  14   28.14    6.68
   1   4  14   23.34    8.23
  -1  -4  14   29.77    6.14
   1  -4 -14   21.45    8.03
  -1   4 -14   24.70    2.97
   1   4  15   90.91    9.81
   1  -4 -15   92.25   11.02
   1   4  15  104.14   11.55
  -1  -4  15   78.89    9.40
   1   4  16  180.62   15.19
  -1  -4  16  158.07   15.78
  -1  -4  16  183.45   14.46
   1   4  16  190.48   16.51
   1  -4 -16  191.16   16.15
   1   4  17   65.79   10.46
  -1  -4  17   54.43   10.82
   1  -4 -17   68.32   10.99
   1   4  17   81.62   11.73
  -1  -4  17   63.94    9.55
   1  -4 -18  343.07   24.45
   1   4  18  294.21   23.61
  -1  -4  18  306.81   24.83
   1   4  18  314.11   24.47
  -1  -4  18  343.97   23.01
  -1  -4  19   67.72   12.18
   1   4  19   60.69   10.72
   1   4  19   62.36   11.97
  -1  -4  19   76.24   10.17
   1  -4 -19   47.82   11.32
   1   4  20   17.13   10.13
  -1  -4  20   17.47   10.35
   1   4  20   30.46   11.07
   1  -4 -20   10.97   10.48
  -1  -4  21   37.97   12.48
   1   4  21   29.64   11.10
   1   4  21   34.35   11.82
   1  -4 -21   73.65   12.63
   1   4  22   54.77   13.52
  -1  -4  22   49.84   13.84
   1   4  22   52.51   12.40
   1   4  23   58.20   14.20
  -1  -4  23   47.29   14.31
   1   4  23   44.44   12.69
   1   4  24   32.65   14.17
   1   4  24   23.66   12.69
  -1  -4  24   14.07   13.29
   1   4  25   15.65   13.60
   1   4  25   -6.76   13.34
  -1  -4  25    5.73   14.07
   1   4  26  -12.26   13.80
  -1  -4  26   13.29   14.37
   1   4  27   41.80   16.89
   1   4  28   54.39   17.24
  -1   5  27  -21.16   16.59
  -1   5  26    8.99   15.58
   1  -5  26    9.41   13.84
  -1   5  25   30.15   14.90
  -1   5  25    3.91   13.63
   1  -5  25   16.78   13.41
  -1   5  24   47.15   13.92
  -1   5  24   36.44   14.10
   1  -5  24   21.22   13.19
   1  -5  23  121.82   17.19
  -1   5  23  109.82   16.78
   1  -5  23  108.47   15.98
  -1   5  23  158.65   17.55
   1  -5  22   10.46   12.32
  -1   5  22   -8.30   11.98
   1  -5  22    2.19   11.76
  -1   5  22   -5.96   11.97
   1  -5  21   -3.59   11.17
  -1   5  21    3.49   11.07
   1  -5  21    6.96   11.22
  -1   5  21   -4.88   11.37
   1  -5  20   69.49   12.19
  -1   5  20   52.56   12.70
  -1   5  20   40.77   12.31
   1  -5  20   89.90   12.61
  -1   5  19   -1.46   10.18
   1  -5  19   18.41    9.65
  -1   5  19   -0.77    9.95
   1  -5  19    0.64   10.45
  -1  -5 -19   -4.53    8.89
  -1   5  18   68.92   12.28
  -1   5  18   44.35   11.20
   1  -5  18   66.23   11.49
   1  -5  18   86.74   11.94
  -1  -5 -18   76.56   10.73
   1  -5  17  603.13   37.66
  -1  -5 -17  522.91   36.30
  -1   5  17  566.51   37.56
  -1   5  17  514.78   37.31
   1  -5  17  548.31   37.54
  -1   5  16  390.81   28.88
   1  -5  16  440.76   29.06
  -1  -5 -16  380.22   27.79
   1   5 -16  447.56   27.35
  -1   5  16  370.36   28.74
   1  -5  16  415.97   28.83
  -1   5  15  126.37   13.82
   1  -5  15  162.69   14.52
  -1  -5 -15  147.91   13.00
   1   5 -15  154.79   12.51
  -1   5  15  157.52   14.10
   1  -5  15  120.87   13.46
  -1   5  14  137.52   12.98
   1  -5  14  145.11   13.50
  -1  -5 -14  136.26   11.91
   1   5 -14  141.71   11.32
  -1   5  14  112.10   12.46
   1  -5  14  117.00   12.29
   1   5 -13  329.61   24.61
   1  -5  13  360.36   24.89
   1  -5  13  345.59   24.44
  -1   5  13  386.40   24.93
  -1  -5 -13  316.16   23.69
   1   5 -13  379.93   23.55
  -1   5  13  340.67   24.57
   1  -5  12   48.95    9.44
  -1   5  12   54.03    8.63
   1   5 -12   60.03    7.31
  -1   5  12   55.87    8.29
   1   5 -12   44.51    9.41
  -1  -5 -12   76.79    7.84
   1  -5  11   46.86    8.63
  -1  -5 -11   52.26    6.85
  -1   5  11   62.14    7.97
   1   5 -11   55.10    8.96
   1   5 -11   39.24    6.67
  -1   5  11   55.84    7.72
   1  -5  10  272.56   19.65
   1   5 -10  276.15   18.12
  -1   5  10  274.05   19.09
  -1   5  10  251.91   18.73
   1   5 -10  246.47   18.59
  -1  -5 -10  264.35   18.34
   1  -5   9   16.80    7.61
  -1   5   9    9.51    6.13
   1   5  -9    6.05    5.25
   1   5  -9    4.40    6.33
  -1   5   9    4.91    5.74
  -1  -5  -9    7.63    4.92
   1   5  -8  398.75   25.89
  -1   5   8  381.11   26.76
  -1  -5  -8  384.18   26.11
  -1   5   8  414.82   26.53
   1  -5   8  446.41   27.41
   1   5  -8  415.51   25.95
   1   5  -7  122.03   10.43
   1  -5   7  159.04   12.82
  -1   5   7  130.18   11.48
  -1  -5  -7  145.34   10.60
   1   5  -7  140.00   10.52
   1   5  -7  124.06   11.28
  -1  -5  -7  130.98   11.43
  -1   5   7  122.08   11.19
   1  -5   6 1017.78   60.97
  -1   5   6 1008.47   60.52
  -1   5   6  970.89   60.71
   1   5  -6  966.98   60.03
   1   5  -6  950.16   60.31
  -1  -5  -6  930.97   60.53
  -1   5   6  997.32   60.63
  -1  -5  -6  994.27   60.30
   1  -5   6 1022.22   61.33
   1  -5   5  105.04    9.87
   1  -5   5   76.75   10.33
  -1  -5  -5   99.65    9.40
  -1   5   5   95.90    9.11
  -1   5   5  108.00    8.89
   1   5  -5   90.84    7.91
   1   5  -5   90.88    8.50
   1  -5   5   94.22    6.42
  -1  -5  -5  100.65    8.87
   1  -5   5   90.42    6.38
   1  -5   4  335.09   19.82
  -1  -5  -4  302.81   19.37
  -1   5   4  305.98   19.30
   1   5  -4  274.14   18.76
   1   5  -4  272.36   18.77
   1  -5   4  288.44   19.89
  -1  -5  -4  275.79   19.22
   1  -5   4  287.69   18.00
   1  -5   4  287.68   17.91
  -1  -5  -3 1881.98  111.26
   1  -5   3 1837.67  111.71
   1  -5   3 1962.23  111.47
  -1  -5  -3 1894.43  111.20
  -1   5   3 1832.90  111.20
   1   5  -3 1732.81  111.01
  -1   5   3 1811.89  111.21
   1  -5   3 1908.00  110.55
   1  -5   3 1797.72  111.65
   1   5  -3 1818.16  110.64
   1   5  -3 1762.01  110.81
  -1  -5  -2  626.35   34.13
   1   5  -2  521.44   33.61
   1  -5   2  582.30   34.96
   1  -5   2  569.55   34.95
   1   5  -2  510.13   34.01
   1  -5   2  556.52   33.62
  -1   5   2  571.55   34.25
   1   5  -2  496.97   33.58
  -1   5   2  572.32   34.30
   1  -5   2  567.62   34.44
  -1   5   1 5074.84  307.10
   1  -5   1 5075.60  306.93
   1  -5   1 5255.56  307.60
  -1  -5  -1 5138.67  306.95
   1   5  -1 5111.33  307.14
  -1   5   1 5101.75  307.18
   1  -5   1 5172.89  307.29
   1   5  -1 5106.84  306.81
   1  -5   0 1352.67   79.88
  -1   5   0 1261.33   79.79
  -1   5   0 1375.51   80.39
   1  -5   0 1247.59   80.18
  -1   5   0 1297.77   79.61
   1  -5   0 1319.30   79.67
   1   5   0 1304.95   79.50
  -1  -5   0 1342.76   79.43
  -1  -5   0 1290.32   79.02
  -1  -5   0 1315.76   78.98
   1   5   0 1333.68   79.83
  -1  -5   0 1375.26   79.86
   1  -5  -1 5164.09  305.65
  -1   5  -1 5166.33  305.36
   1  -5  -1 5138.81  305.63
  -1   5  -1 5288.13  306.23
  -1  -5   1 5131.98  305.63
  -1  -5   1 5082.27  305.08
  -1   5  -1 5149.06  305.71
   1   5   1 4663.36  305.65
  -1  -5   1 5059.03  305.16
   1   5   1 5174.94  305.48
  -1   5  -2  627.61   36.15
   1  -5  -2  595.82   35.98
  -1  -5   2  562.01   35.91
   1   5   2  640.47   35.93
  -1  -5   2  574.45   35.24
   1  -5  -2  607.61   36.08
  -1   5  -2  549.11   35.38
  -1  -5   2  523.06   35.35
  -1  -5   3 1857.66  112.23
   1   5   3 1853.78  112.89
   1  -5  -3 1905.93  112.85
  -1  -5   3 1940.22  112.86
  -1   5  -3 1849.44  113.11
  -1  -5   3 1832.94  112.61
  -1   5  -4  273.21   19.04
  -1  -5   4  246.55   17.15
   1  -5  -4  263.21   17.92
   1   5   4  288.78   16.60
  -1  -5   4  273.99   17.71
  -1  -5   4  272.05   17.91
   1   5   4  267.34   18.01
   1  -5  -4  266.60   18.34
   1   5   4  249.40   16.64
  -1   5  -4  293.02   18.41
   1   5   4  277.06   18.20
  -1  -5   4  265.53   17.04
  -1  -5   5  100.51    8.58
   1   5   5  105.96    7.15
   1   5   5   97.08    7.33
  -1  -5   5  109.63    8.86
   1  -5  -5   96.27    8.81
   1   5   5  108.40    9.09
  -1   5  -5   92.02   10.70
  -1  -5   5   96.43    7.96
   1  -5  -5  106.91    8.77
   1   5   5  105.42    8.84
  -1   5  -5  107.01    9.24
  -1  -5   5   86.92    7.74
   1  -5  -5  116.84    9.96
   1  -5  -6  978.94   59.74
   1   5   6 1002.05   60.09
   1  -5  -6  994.85   60.11
  -1  -5   6  959.50   59.59
   1   5   6 1006.94   59.04
  -1  -5   6 1022.55   59.98
   1   5   6  979.43   59.14
  -1   5  -6  977.74   60.31
  -1  -5   6  882.55   59.01
  -1   5  -6 1031.53   60.83
   1  -5  -6  952.45   60.13
  -1  -5   7  154.26   11.29
   1   5   7  153.74   10.18
   1   5   7  129.61   10.37
  -1   5  -7  133.27   11.78
   1  -5  -7  142.02   11.60
  -1  -5   7  135.39   11.15
  -1  -5   7  139.84   10.13
  -1   5  -7  142.21   13.62
   1  -5  -7  131.91   11.32
  -1  -5   8  407.49   25.84
  -1  -5   8  411.40   26.92
   1   5   8  427.35   26.11
   1  -5  -8  418.77   27.25
  -1  -5   8  407.53   26.37
   1   5   8  397.72   26.23
  -1   5  -8  397.31   27.28
   1  -5  -8  403.22   26.63
  -1   5  -8  463.82   28.54
  -1  -5   9    9.10    5.59
   1   5   9   13.86    5.48
  -1   5  -9    4.89    6.07
   1  -5  -9    8.97    6.23
  -1  -5   9   14.60    5.70
   1   5   9   11.67    4.52
  -1  -5   9    8.49    4.76
   1  -5 -10  223.99   18.28
   1   5  10  262.32   17.72
   1   5  10  254.19   17.33
  -1  -5  10  272.48   18.53
  -1  -5  10  258.79   17.39
  -1  -5  10  246.21   17.08
   1   5  10  286.34   18.77
  -1  -5  11   56.27    7.88
   1   5  11   61.10    7.05
  -1  -5  11   60.40    6.97
  -1  -5  11   52.70    6.65
   1  -5 -11   65.14    8.58
   1   5  11   57.92    8.10
  -1  -5  12   73.75    7.22
  -1  -5  12   65.23    7.25
   1  -5 -12   47.41    8.58
  -1  -5  12   56.70    8.39
   1   5  12   71.99    7.65
   1   5  12   63.11    8.76
   1   5  13  349.07   24.37
  -1  -5  13  353.48   22.77
   1  -5 -13  340.07   24.28
  -1  -5  13  344.41   22.50
   1   5  13  329.54   23.22
   1   5  14  123.67   12.59
  -1  -5  14  118.80   10.69
   1  -5 -14  127.03   12.49
  -1  -5  14  114.01   10.19
   1   5  14  119.72   11.23
   1   5  15  151.72   13.89
  -1  -5  15  138.72   11.65
   1  -5 -15  114.81   13.23
   1   5  15  119.41   11.94
  -1  -5  16  422.85   26.84
   1   5  16  413.21   28.62
   1  -5 -16  379.52   28.07
   1   5  16  371.60   27.41
   1   5  17  599.17   39.47
  -1  -5  17  605.89   38.52
   1   5  17  610.45   40.46
   1  -5 -17  569.67   39.82
   1  -5 -18   82.55   12.39
  -1  -5  18   87.97   10.33
   1   5  18  102.67   12.90
   1   5  18   67.12   11.24
   1  -5 -19   -6.09   10.41
   1   5  19  -12.27   10.96
   1   5  19    7.19    9.15
  -1  -5  19   26.77   10.76
   1  -5 -20   51.15   11.94
  -1  -5  20   66.70   12.68
   1   5  20   63.65   11.25
   1   5  20   61.13   13.00
   1   5  21    4.51   10.60
  -1  -5  21   10.32   11.04
   1   5  21    7.59   11.77
   1  -5 -21    9.68   11.20
  -1  -5  22    9.92   12.14
   1   5  22    6.38   11.28
   1   5  22   -4.40   12.34
  -1  -5  23   95.04   16.98
   1   5  23  137.04   16.23
   1   5  23  141.75   17.41
  -1  -5  24   15.38   13.47
   1   5  24    9.06   12.66
   1   5  24   24.16   13.26
  -1  -5  25   13.82   14.13
   1   5  25    9.12   13.70
  -1  -5  26    2.43   14.84
   1   5  26   -8.49   15.50
   1   5  27   17.71   15.66
   1  -6  26    3.58   15.22
  -1   6  26   -3.18   14.39
  -1   6  26    3.36   15.74
   1  -6  25   10.19   14.36
  -1   6  25    8.17   14.69
  -1   6  25    4.27   14.42
   1  -6  24    2.15   13.47
  -1   6  24   15.65   13.77
  -1   6  24   -1.01   13.03
   1  -6  23   64.44   14.01
  -1   6  23   31.95   13.72
  -1   6  23   49.10   14.28
  -1   6  22   22.43   12.44
   1  -6  22   13.00   11.56
   1  -6  22   17.52   11.64
  -1   6  22   23.86   12.68
  -1   6  21  142.61   17.94
  -1   6  21  133.72   18.11
   1  -6  21  190.80   17.45
   1  -6  21  189.24   18.20
  -1   6  20   35.27   11.57
  -1  -6 -20   37.86   10.62
   1  -6  20   59.95   12.35
   1  -6  20   53.80   12.35
  -1   6  20   30.37   11.63
  -1   6  19   57.99   12.55
  -1  -6 -19   60.51   11.11
   1  -6  19   68.99   12.58
   1  -6  19   93.59   12.83
  -1   6  19   62.86   12.47
  -1   6  18   21.09   10.65
  -1  -6 -18   15.01    9.01
   1  -6  18   38.66   10.06
   1  -6  18   55.89   11.36
  -1   6  18   36.23   11.36
  -1   6  17   23.87    9.55
  -1  -6 -17   38.41    8.80
   1  -6  17   17.44    9.51
   1  -6  17   24.21   10.62
  -1   6  17   35.85   10.71
  -1   6  16   50.43   10.39
  -1  -6 -16   53.14    9.41
   1  -6  16   57.29   11.35
   1  -6  16   60.38   10.57
  -1   6  16   72.74   11.39
   1  -6  15  424.23   27.76
  -1   6  15  378.85   27.57
  -1   6  15  399.01   27.96
  -1  -6 -15  352.05   26.72
   1   6 -15  402.21   25.91
   1   6 -14   39.44    6.82
  -1  -6 -14   21.31    7.66
  -1   6  14   28.71    8.67
   1  -6  14   37.65    9.77
  -1   6  14   28.70    8.43
   1  -6  13    2.00    7.88
  -1   6  13    1.54    7.25
  -1  -6 -13    0.89    6.22
  -1   6  13    9.12    7.57
   1   6 -13   -4.49    8.54
   1   6 -13   -2.77    5.62
   1   6 -12  121.11   10.02
  -1   6  12  105.82   11.80
   1  -6  12  116.15   12.12
   1   6 -12  102.79   11.56
  -1   6  12  128.84   11.57
  -1  -6 -12  125.83   10.90
  -1  -6 -11  628.45   41.83
   1   6 -11  650.32   41.81
   1   6 -11  657.62   41.25
  -1   6  11  685.00   42.39
  -1   6  11  673.42   42.69
   1  -6  11  683.37   42.74
  -1   6  10  227.33   17.07
  -1  -6 -10  218.15   16.04
   1   6 -10  218.53   16.26
   1   6 -10  238.20   15.53
  -1   6  10  214.49   16.47
   1  -6  10  209.78   17.29
   1   6  -9  885.35   53.43
  -1   6   9  862.99   54.52
   1  -6   9  908.76   54.81
   1   6  -9  844.08   53.55
  -1   6   9  862.10   54.15
  -1  -6  -9  845.52   53.93
  -1   6   8  740.74   45.10
   1  -6   8  704.37   45.26
   1   6  -8  713.46   44.03
   1   6  -8  715.34   43.99
  -1   6   8  751.10   44.76
  -1  -6  -8  653.56   44.36
  -1   6   7  190.71   14.80
   1  -6   7  225.43   16.49
   1   6  -7  195.88   13.69
  -1   6   7  185.02   14.54
  -1  -6  -7  187.82   14.04
  -1   6   6  761.04   46.79
   1  -6   6  711.12   44.91
   1   6  -6  729.06   45.81
   1  -6   6  752.97   44.90
  -1  -6  -6  754.48   46.24
  -1   6   6  800.55   46.49
   1  -6   6  740.64   47.25
  -1  -6  -5  146.69   11.32
  -1   6   5  148.81   10.71
   1  -6   5  111.51    8.59
  -1  -6  -5  142.23   11.20
   1   6  -5  122.53    9.87
   1  -6   5  155.79   11.62
   1  -6   5  121.71    8.61
   1  -6   5  125.99   11.84
   1  -6   4  464.32   29.43
  -1  -6  -4  472.42   28.64
  -1   6   4  436.69   28.51
  -1  -6  -4  432.88   28.67
   1  -6   4  428.64   27.57
   1   6  -4  433.85   28.12
   1  -6   4  467.78   29.07
  -1   6   4  434.92   28.72
   1  -6   4  460.12   27.48
   1  -6   4  424.41   29.41
   1  -6   3  786.20   46.89
  -1  -6  -3  771.40   45.96
  -1   6   3  732.83   45.91
   1   6  -3  775.96   45.80
   1  -6   3  681.15   45.21
  -1   6   3  736.89   46.06
   1   6  -3  754.01   45.50
   1  -6   3  750.11   46.72
   1  -6   3  742.07   45.31
   1  -6   3  793.10   46.27
   1  -6   2  421.78   26.27
  -1   6   2  393.76   25.78
  -1  -6  -2  426.93   25.84
   1   6  -2  396.61   25.68
   1   6  -2  400.11   25.47
   1  -6   2  395.09   26.89
   1  -6   2  398.62   25.30
  -1   6   2  425.16   26.03
  -1  -6  -1  114.61    8.83
  -1  -6  -1  102.48    8.23
   1   6  -1   94.98    7.91
  -1   6   1  107.79    8.53
   1  -6   1   88.46    7.73
   1   6  -1   93.94    8.14
   1  -6   1  107.63   10.13
  -1   6   1  106.85    9.72
   1  -6   1  110.98    9.00
  -1   6   1   89.78    8.31
   1  -6   0  149.40   11.68
  -1   6   0  148.98   11.50
   1  -6   0  167.17   11.13
  -1   6   0  163.49   11.23
   1   6   0  156.87   11.45
  -1  -6   0  148.24    9.90
  -1  -6   0  142.14   10.03
  -1   6   0  163.95   12.42
   1  -6   0  176.85   12.87
  -1  -6   0  157.48   11.58
   1   6   0  157.31   11.08
  -1  -6   0  160.60   10.85
   1   6   1  111.11    8.86
  -1  -6   1   89.98    8.81
  -1  -6   1   98.92    7.64
   1  -6  -1  113.02    9.16
   1   6   1  115.14    8.71
  -1  -6   1   98.58    7.80
   1  -6  -1  116.16    8.69
  -1   6  -1  106.96    8.33
  -1   6  -1  110.71   10.16
  -1   6  -1  110.58    8.84
  -1  -6   1  101.35    7.51
  -1  -6   2  379.28   25.37
  -1  -6   2  394.19   24.77
  -1  -6   2  393.71   24.62
   1   6   2  439.84   25.36
   1  -6  -2  422.21   25.48
  -1   6  -2  383.25   24.77
   1  -6  -2  410.33   25.39
  -1   6  -2  394.21   25.51
  -1  -6   2  366.76   24.63
  -1   6  -2  386.68   26.23
  -1  -6   3  786.60   46.92
   1  -6  -3  760.27   46.89
  -1  -6   3  764.95   46.26
   1   6   3  785.62   46.99
  -1  -6   3  763.75   46.59
   1  -6  -3  696.03   46.94
  -1   6  -3  746.04   47.19
  -1  -6   3  774.73   46.52
  -1  -6   4  465.46   28.29
  -1  -6   4  447.03   27.55
   1  -6  -4  448.90   28.17
  -1  -6   4  431.71   27.75
  -1  -6   4  452.35   27.97
   1   6   4  436.08   28.42
   1  -6  -4  391.74   28.68
  -1  -6   4  466.57   28.15
  -1   6  -4  434.92   28.60
   1  -6  -5  133.75   10.25
   1   6   5  138.33    8.53
  -1   6  -5  120.39   10.53
   1   6   5  114.24    8.52
  -1  -6   5  113.54   10.43
  -1  -6   5  122.44    9.42
  -1  -6   5  129.36   10.38
  -1  -6   5  125.14    9.56
  -1  -6   5  124.36    9.94
   1   6   5  135.11   10.58
   1  -6  -5  123.35   11.35
   1   6   6  750.50   44.69
   1  -6  -6  788.54   45.62
   1  -6  -6  770.83   46.14
  -1  -6   6  729.31   45.86
  -1   6  -6  741.12   46.21
   1   6   6  689.00   44.68
  -1  -6   6  719.26   45.03
  -1  -6   6  704.28   45.44
  -1  -6   6  650.88   45.04
  -1   6  -6  811.28   46.96
  -1  -6   6  777.90   45.79
   1   6   6  762.10   45.98
   1   6   7  179.83   11.90
   1  -6  -7  176.10   13.01
   1  -6  -7  184.53   13.50
   1   6   7  183.60   12.12
  -1   6  -7  165.36   13.65
  -1  -6   7  159.01   12.45
  -1  -6   7  174.80   13.04
  -1  -6   7  184.26   13.02
  -1   6  -7  186.57   15.28
  -1  -6   7  158.31   12.07
   1   6   7  180.50   13.55
  -1  -6   8  680.98   43.83
  -1  -6   8  742.42   44.95
  -1   6  -8  684.63   45.38
   1   6   8  717.63   44.01
   1  -6  -8  714.28   45.10
  -1  -6   8  687.33   44.22
   1  -6  -8  730.74   44.48
   1   6   8  727.05   43.87
  -1   6  -8  802.65   46.10
   1   6   9  842.56   51.11
   1   6   9  826.59   51.26
  -1   6  -9  830.38   52.68
  -1  -6   9  796.23   51.19
  -1  -6   9  882.83   52.21
   1  -6  -9  812.54   52.16
  -1  -6   9  820.55   50.94
   1   6  10  233.89   15.90
   1   6  10  217.92   16.23
  -1   6 -10  242.02   17.94
  -1  -6  10  222.28   15.99
  -1  -6  10  258.73   17.24
   1  -6 -10  220.94   17.05
  -1  -6  10  224.92   15.74
   1   6  11  710.79   41.18
   1   6  11  649.05   39.81
   1   6  11  603.76   39.93
  -1  -6  11  593.63   39.36
  -1  -6  11  602.59   39.32
  -1  -6  11  620.03   40.73
   1  -6 -11  653.46   40.88
   1  -6 -12  116.87   11.72
  -1  -6  12  133.80   11.65
   1   6  12  120.33   10.44
  -1  -6  12  114.25    9.98
  -1  -6  12  130.22   10.22
   1   6  12  111.94   11.57
  -1  -6  13    0.28    5.71
   1  -6 -13   -8.21    7.72
  -1  -6  13   -2.70    5.65
  -1  -6  13   -4.54    6.97
   1   6  13    5.43    5.96
   1   6  13    1.14    7.43
   1  -6 -14   21.27    8.83
  -1  -6  14   42.84    8.64
   1   6  14   27.42    7.15
  -1  -6  14   39.45    7.08
   1   6  14   32.18    8.87
  -1  -6  15  323.73   26.04
   1  -6 -15  360.00   26.33
   1   6  15  394.40   26.72
  -1  -6  15  379.75   24.68
   1   6  15  371.48   25.23
   1  -6 -16   44.30   10.79
  -1  -6  16   65.40    8.45
   1   6  16   42.86   10.61
   1   6  16   53.70    9.39
   1  -6 -17   20.42   10.15
   1   6  17   28.68   10.51
  -1  -6  17   15.73    7.62
   1   6  17   20.48    8.47
   1  -6 -18   52.80   11.68
   1   6  18   49.08   11.30
   1   6  18   42.71    9.77
   1   6  19   53.04   12.56
   1   6  19   58.09   10.90
   1  -6 -19   69.79   12.42
   1   6  20   63.13   12.02
   1   6  20   47.28   11.10
   1  -6 -20   31.81   11.87
   1   6  21  187.38   18.56
   1   6  21  147.45   16.78
   1  -6 -21  168.02   17.93
   1   6  22   -5.50   12.61
  -1  -6  22   -1.01   12.24
   1  -6 -22    0.81   12.52
   1   6  22    0.79   10.90
  -1  -6  23   63.59   14.49
   1   6  23   17.76   12.69
   1   6  23   53.90   14.87
   1   6  24    6.07   13.60
  -1  -6  24   27.82   13.87
   1   6  25   31.57   15.07
  -1  -6  25   11.68   14.55
   1   6  26    4.39   15.58
  -1  -6  26    7.33   15.74
   1   6  27   19.49   16.68
  -1   7  26   47.54   17.01
   1  -7  25   15.02   14.54
  -1   7  25   19.21   14.96
   1  -7  24   21.99   13.40
  -1   7  24   13.17   14.56
  -1   7  24    7.17   14.26
   1  -7  23   21.94   12.61
  -1   7  23    3.84   13.13
  -1   7  23   22.65   13.25
   1  -7  22   26.87   12.47
  -1   7  22   31.89   13.22
  -1   7  22   31.07   13.04
   1  -7  21   21.52   11.75
  -1   7  21    7.77   11.98
   1  -7  21   29.08   11.96
  -1   7  21   28.88   12.69
  -1   7  20   83.21   14.44
  -1  -7 -20  140.26   14.52
   1  -7  20  103.74   14.97
  -1   7  20  119.29   15.87
   1  -7  20  114.05   14.42
  -1   7  19   27.70   11.53
  -1  -7 -19   62.40   10.97
   1  -7  19   48.56   11.10
  -1   7  19   33.05   12.06
   1  -7  19   67.16   12.24
  -1   7  18   84.71   12.86
  -1  -7 -18   88.45   11.97
  -1   7  18  102.53   13.99
   1  -7  18   97.24   13.78
   1  -7  17  312.59   22.32
  -1   7  17  288.30   22.54
  -1  -7 -17  248.04   20.74
  -1   7  17  253.60   21.72
   1  -7  16  490.53   32.24
  -1   7  16  464.79   32.16
  -1  -7 -16  428.25   31.09
  -1   7  16  460.14   32.58
  -1   7  15  116.96   12.94
  -1  -7 -15  100.28   11.72
   1  -7  15  105.49   12.96
  -1   7  15  106.23   12.39
  -1   7  14  326.54   24.53
   1  -7  14  358.74   24.54
  -1   7  14  315.42   23.68
  -1  -7 -14  306.19   23.19
   1   7 -14  344.59   22.10
  -1   7  13   -2.09    7.93
  -1   7  13   15.90    8.45
   1  -7  13    2.63    9.27
  -1  -7 -13    2.43    6.43
   1   7 -13    2.33    5.28
  -1  -7 -12   83.56    9.39
   1  -7  12   99.63   11.63
   1   7 -12   94.56    8.47
  -1   7  12   83.69   10.53
  -1   7  12   69.09   10.17
   1   7 -12  116.04   10.67
   1  -7  12   86.77    9.80
   1  -7  11   47.75    9.48
  -1  -7 -11   46.79    7.43
   1   7 -11   57.02    8.44
  -1   7  11   49.97    8.20
  -1   7  11   45.93    7.84
   1   7 -11   52.90    6.34
   1  -7  10  144.81   14.83
   1   7 -10  188.09   13.82
  -1   7  10  156.27   14.15
   1   7 -10  213.90   13.15
  -1  -7 -10  167.11   13.70
  -1   7  10  183.76   14.73
  -1  -7  -9  181.23   12.92
   1   7  -9  148.05   11.81
  -1   7   9  180.11   13.18
   1  -7   9  145.21   14.13
  -1   7   9  147.05   13.41
  -1  -7  -8  239.11   16.35
   1  -7   8  212.81   14.04
   1  -7   8  222.31   14.20
   1  -7   8  230.60   17.62
  -1   7   8  258.53   16.79
   1   7  -8  223.85   15.53
  -1   7   7  210.09   15.20
   1   7  -7  205.08   14.29
   1  -7   7  202.36   13.05
  -1   7   7  210.92   15.67
   1  -7   7  228.67   16.68
   1  -7   7  200.51   12.93
  -1  -7  -7  194.57   14.69
  -1   7   6  644.51   38.18
   1   7  -6  585.44   37.57
   1  -7   6  610.45   36.80
   1  -7   6  631.71   39.13
   1  -7   6  581.24   38.92
  -1  -7  -6  586.50   37.99
   1  -7   6  593.64   36.75
   1  -7   5  400.77   25.93
  -1   7   5  373.30   24.59
   1  -7   5  407.26   25.95
   1   7  -5  376.16   24.25
   1  -7   5  407.85   25.55
   1  -7   5  389.51   23.45
  -1  -7  -5  351.31   24.37
   1  -7   5  355.87   23.44
   1  -7   4 1453.11   91.96
   1   7  -4 1576.51   92.52
   1  -7   4 1589.76   93.65
  -1  -7  -4 1491.77   92.75
  -1   7   4 1531.99   92.68
   1  -7   4 1483.89   91.97
   1  -7   4 1692.10   93.15
   1   7  -4 1473.80   92.35
   1  -7   4 1646.51   93.45
   1  -7   3  279.35   18.47
  -1  -7  -3  252.96   18.00
  -1   7   3  246.95   17.71
   1   7  -3  279.69   17.69
   1  -7   3  300.90   19.51
  -1   7   3  233.21   18.06
   1  -7   3  259.66   16.99
   1   7  -3  266.70   17.56
   1  -7   3  246.17   17.16
   1  -7   3  288.09   19.32
   1  -7   2  169.58   12.34
  -1   7   2  143.01   11.33
  -1  -7  -2  151.43   11.74
   1  -7   2  144.12   10.89
   1   7  -2  158.06   11.52
   1  -7   2  162.37   11.00
  -1   7   2  145.77   11.92
  -1   7   2  139.98   12.26
   1  -7   2  163.29   13.49
   1   7  -2  149.08   11.41
   1  -7   1  891.38   53.57
  -1   7   1  840.66   53.58
   1   7  -1  915.81   52.71
   1  -7   1  901.18   52.59
  -1   7   1  871.69   52.81
  -1  -7  -1  878.90   52.61
   1   7  -1  826.09   52.78
  -1  -7  -1  866.25   52.95
  -1  -7  -1  854.19   51.53
  -1  -7  -1  813.61   51.59
  -1   7   1  858.61   52.75
   1  -7   1  913.41   53.06
   1  -7   0  593.48   35.53
  -1   7   0  576.93   35.33
  -1  -7   0  544.72   34.30
   1   7   0  580.41   35.24
  -1  -7   0  551.04   34.98
  -1   7   0  575.10   36.29
   1  -7   0  563.95   36.12
  -1  -7   0  563.61   34.22
   1  -7   0  564.05   35.16
  -1   7   0  604.46   35.24
  -1  -7   0  559.19   35.43
   1   7   0  513.14   35.39
   1   7   1  817.08   54.17
  -1  -7   1  843.18   53.11
   1  -7  -1  871.32   53.92
  -1   7  -1  902.99   53.66
   1  -7  -1  863.57   53.95
  -1   7  -1  915.48   54.01
  -1  -7   1  857.11   53.20
  -1   7  -1  891.48   54.86
  -1  -7   1  889.41   54.03
   1   7   1  889.47   53.92
   1  -7  -1  909.55   54.64
  -1  -7   1  924.30   53.53
   1   7   2  121.62   10.87
  -1  -7   2  141.62   11.11
  -1  -7   2  134.75    9.80
   1  -7  -2  108.81   10.73
  -1  -7   2  155.77    9.89
   1   7   2  119.46   10.69
   1  -7  -2  121.62   10.71
  -1   7  -2  153.90   12.65
  -1   7  -2  147.01   10.92
  -1  -7   2  141.89    9.56
  -1  -7   3  279.28   17.91
  -1  -7   3  253.62   17.20
   1   7   3  245.65   17.93
  -1  -7   3  279.64   17.10
   1  -7  -3  233.63   17.83
   1  -7  -3  251.48   17.82
  -1  -7   3  270.94   17.03
  -1   7  -3  270.85   18.06
   1  -7  -4 1556.51   93.69
  -1   7  -4 1526.31   94.15
   1   7   4 1565.07   94.11
  -1  -7   4 1536.60   93.24
  -1  -7   4 1511.74   93.58
  -1  -7   4 1615.60   93.79
  -1  -7   4 1513.10   93.50
  -1  -7   5  346.31   22.96
   1  -7  -5  366.79   23.27
   1   7   5  349.27   21.85
  -1  -7   5  383.91   23.40
  -1  -7   5  378.53   22.75
   1   7   5  317.57   21.73
  -1  -7   5  372.38   23.33
   1   7   5  377.92   23.66
  -1  -7   5  377.48   23.18
  -1   7  -5  389.55   23.99
  -1  -7   6  630.23   38.35
  -1   7  -6  590.44   38.62
   1   7   6  585.70   36.92
  -1  -7   6  647.32   38.21
  -1  -7   6  630.69   37.53
  -1  -7   6  612.33   37.99
  -1  -7   6  546.68   37.62
   1   7   6  601.37   38.45
   1  -7  -6  624.15   37.94
   1   7   6  609.16   36.92
   1   7   7  212.14   13.54
   1  -7  -7  207.07   14.68
  -1   7  -7  210.50   15.56
   1   7   7  194.59   13.54
   1   7   7  237.35   15.47
  -1  -7   7  204.77   14.62
  -1  -7   7  188.34   14.15
  -1   7  -7  214.58   16.92
  -1  -7   7  201.78   14.22
  -1  -7   7  194.86   14.71
   1  -7  -7  189.94   15.18
   1  -7  -8  260.26   17.43
   1   7   8  272.34   16.59
  -1   7  -8  237.47   18.26
   1   7   8  251.08   16.68
   1   7   8  262.36   18.12
   1  -7  -8  251.77   18.13
  -1  -7   8  231.64   17.05
  -1  -7   8  247.53   17.66
  -1  -7   8  238.59   17.26
  -1  -7   8  246.37   16.84
  -1  -7   9  158.33   11.91
  -1  -7   9  156.88   12.84
  -1  -7   9  165.75   12.39
   1  -7  -9  168.38   13.35
   1   7   9  164.56   11.94
  -1   7  -9  145.20   13.41
   1   7   9  173.78   11.74
   1   7  10  163.54   12.44
  -1  -7  10  173.71   12.95
  -1  -7  10  185.78   14.13
   1  -7 -10  179.96   14.27
  -1  -7  10  182.31   12.74
   1   7  10  158.55   12.74
  -1   7 -10  175.41   14.89
   1  -7 -11   52.26    8.18
  -1  -7  11   52.39    7.09
  -1  -7  11   39.21    7.48
  -1  -7  11   50.61    6.54
   1   7  11   47.23    6.36
   1   7  11   53.17    7.20
  -1  -7  12   91.61    8.40
  -1  -7  12   80.53    9.53
   1   7  12   84.18    8.46
  -1  -7  12   89.21    8.39
   1  -7 -12   75.55    9.85
   1   7  12   69.29    9.66
   1   7  13   13.37    5.94
  -1  -7  13   -0.58    7.08
  -1  -7  13   18.11    6.28
   1  -7 -13    1.74    7.73
   1   7  13   -2.99    7.79
   1   7  14  346.55   23.73
  -1  -7  14  345.82   23.10
  -1  -7  14  309.35   24.56
   1  -7 -14  361.66   25.22
   1   7  14  363.87   25.37
   1   7  15  113.64   11.30
  -1  -7  15   83.05   12.05
  -1  -7  15  110.14   10.64
   1  -7 -15   91.76   12.51
   1   7  15  131.37   13.20
   1   7  16  484.91   33.39
  -1  -7  16  527.25   32.77
  -1  -7  16  464.67   34.58
   1   7  16  529.07   35.08
   1  -7 -16  494.11   34.70
   1   7  17  251.38   21.39
  -1  -7  17  323.19   20.70
  -1  -7  17  269.56   22.65
   1  -7 -17  293.54   22.78
   1   7  17  272.77   22.87
   1   7  18   98.31   12.06
   1   7  18   97.70   13.55
   1  -7 -18  107.65   13.50
  -1  -7  18   86.18   13.66
   1   7  19   49.31   11.04
   1  -7 -19   61.46   12.60
   1   7  19   72.79   12.78
   1   7  20  108.98   13.72
   1  -7 -20   93.17   14.50
   1   7  20  124.73   15.62
   1   7  21   19.14   10.99
   1   7  21   20.99   12.59
   1  -7 -21   24.12   12.50
   1   7  22    9.61   13.23
   1  -7 -22   25.79   12.80
   1   7  23   25.06   13.42
   1   7  24   16.79   13.99
   1   7  25   21.95   15.29
  -1  -7  25   -3.55   14.21
   1   7  26   52.39   17.38
  -1   8  27  -15.61   17.43
  -1   8  26   -6.93   16.08
  -1   8  25   22.32   15.78
   1  -8  25   35.14   14.91
  -1   8  24   -2.14   14.29
   1  -8  24    4.46   13.19
  -1   8  23   19.61   14.11
   1  -8  23   22.36   13.29
   1  -8  22   25.21   12.53
  -1   8  22   18.38   12.82
  -1   8  22    6.92   13.23
  -1   8  21   13.07   12.56
  -1   8  21   10.44   12.57
  -1  -8 -21   22.80   11.59
  -1   8  20   45.52   13.39
  -1  -8 -20   56.52   11.32
   1  -8  20   29.78   11.82
  -1   8  20   21.43   11.82
  -1   8  19   81.97   14.47
  -1  -8 -19   63.35   11.49
   1  -8  19   80.66   13.43
  -1   8  19   75.45   13.08
  -1   8  18   26.70   12.29
  -1  -8 -18   16.92    9.59
   1  -8  18   22.88   11.33
  -1   8  18   34.43   10.78
  -1   8  17   30.28   11.69
  -1  -8 -17    8.10    8.87
   1  -8  17   24.36   10.84
  -1   8  17    8.95    9.65
  -1   8  16   87.43   13.14
  -1   8  16   75.62   12.15
   1  -8  16   98.34   13.15
  -1  -8 -16   84.98   11.39
  -1   8  15  425.23   30.21
  -1  -8 -15  383.60   28.67
   1  -8  15  461.31   29.82
  -1   8  15  415.03   29.25
   1  -8  15  408.53   29.35
   1  -8  14   56.73   11.09
  -1  -8 -14   36.06    9.17
   1   8 -14   40.81    6.71
   1  -8  14   42.86    9.13
  -1   8  14   48.25   10.01
  -1   8  14   53.15   10.19
   1  -8  13   20.28   10.03
  -1   8  13   24.03    8.46
   1   8 -13   15.82    5.89
   1  -8  13   21.61    7.96
  -1   8  13   37.51    9.49
  -1  -8 -13   17.80    7.56
   1  -8  12  300.06   19.84
  -1   8  12  254.94   20.29
   1   8 -12  249.10   17.87
  -1   8  12  272.06   19.66
   1  -8  12  259.16   20.45
  -1  -8 -12  244.57   19.10
  -1   8  11   11.14    6.93
   1   8 -11    6.58    5.05
  -1   8  11   -2.38    7.64
   1  -8  11   -0.53    8.74
  -1  -8 -11    1.45    5.93
  -1  -8 -10   76.59    8.81
   1  -8  10   75.87   11.03
  -1   8  10   89.87   10.07
   1   8 -10   86.72    7.93
  -1   8  10   99.23    9.71
   1  -8   9  647.59   40.20
  -1   8   9  752.43   42.52
   1  -8   9  725.82   43.32
  -1   8   9  755.92   43.39
   1  -8   9  627.70   40.09
  -1  -8  -9  709.34   42.36
   1   8  -9  675.69   41.41
   1  -8   8  433.56   27.76
  -1   8   8  482.97   30.50
  -1  -8  -8  433.89   29.38
   1  -8   8  441.16   27.62
  -1   8   8  514.04   29.87
   1  -8   8  459.25   30.80
   1   8  -8  467.10   28.86
   1  -8   7   28.34    8.88
  -1   8   7   17.00    6.60
   1  -8   7   23.45    4.17
   1   8  -7   21.18    5.27
   1  -8   7   24.25    3.64
  -1  -8  -7   28.13    6.06
   1   8  -6  135.06   10.51
   1  -8   6  137.49    9.72
  -1   8   6  159.17   11.47
   1  -8   6  137.82    9.60
  -1  -8  -6  121.64   11.01
   1  -8   6  139.67   12.94
   1  -8   5   73.43    9.70
   1  -8   5   54.27    9.82
   1  -8   5   58.27    5.98
   1   8  -5   59.64    6.82
  -1   8   5   79.27    7.87
   1  -8   5   57.98    5.75
  -1  -8  -5   74.24    7.34
   1   8  -4  365.33   22.71
   1  -8   4  351.54   24.08
   1  -8   4  332.44   21.87
   1  -8   4  386.37   23.52
   1  -8   4  373.54   24.42
  -1   8   4  344.78   22.79
   1  -8   4  320.72   21.99
   1   8  -4  333.83   22.50
   1  -8   3  908.04   55.76
   1   8  -3  936.02   56.24
  -1   8   3  891.21   57.08
   1  -8   3  957.84   57.27
   1  -8   3  862.97   55.79
   1   8  -3  894.85   56.17
  -1   8   3  888.36   56.17
   1  -8   3  967.46   56.69
  -1  -8  -3  983.83   56.46
  -1  -8  -2  418.08   26.34
   1  -8   2  439.48   27.52
  -1   8   2  393.17   27.09
   1   8  -2  418.89   26.17
   1  -8   2  401.69   25.79
  -1   8   2  395.35   26.41
   1   8  -2  370.55   26.08
   1  -8   2  427.93   25.95
   1  -8   2  417.32   26.73
  -1   8   2  404.23   26.12
  -1  -8  -1  469.36   28.92
  -1   8   1  462.90   30.05
   1  -8   1  446.98   29.96
   1   8  -1  450.50   28.93
   1  -8   1  449.01   28.70
  -1   8   1  498.54   29.23
  -1  -8  -1  418.91   27.60
   1  -8   1  448.33   29.21
  -1   8   1  445.37   28.91
  -1  -8  -1  470.83   27.49
   1  -8   1  442.85   28.83
   1   8  -1  423.60   29.07
  -1   8   0   73.12    7.60
   1  -8   0   62.98    7.01
  -1  -8   0   61.87    7.90
  -1   8   0   67.14    9.17
  -1  -8   0   57.04    5.05
   1  -8   0   62.08    7.82
  -1   8   0   62.63    7.03
  -1  -8   0   59.38    5.57
   1   8   0   53.35    7.34
  -1  -8   0   64.05    7.14
   1   8   0   68.51    7.75
   1  -8   0   48.90    9.50
  -1   8  -1  442.11   29.75
   1  -8  -1  470.55   28.80
   1   8   1  456.50   28.76
  -1  -8   1  464.09   28.21
  -1  -8   1  429.47   28.68
  -1  -8   1  430.98   27.54
   1  -8  -1  469.59   28.67
  -1  -8   1  407.82   27.66
  -1   8  -1  461.00   28.78
   1   8   1  458.56   29.20
  -1   8  -2  394.53   27.43
   1  -8  -2  393.43   26.32
  -1   8  -2  400.32   26.41
  -1  -8   2  416.64   25.58
  -1  -8   2  410.27   26.40
  -1  -8   2  421.37   25.37
   1  -8  -2  418.08   26.29
   1   8   2  359.07   26.60
  -1  -8   2  413.56   25.68
   1   8   2  399.36   26.44
   1  -8  -3  951.05   56.55
   1  -8  -3  924.02   56.14
  -1   8  -3  940.70   56.54
  -1  -8   3  870.44   55.77
  -1  -8   3  875.07   56.19
  -1  -8   3  916.13   55.70
   1   8   3  760.50   56.52
  -1  -8   3  954.65   55.74
   1   8   3  984.92   56.67
   1  -8  -4  328.37   22.90
   1   8   4  340.58   23.35
  -1  -8   4  354.05   22.51
  -1   8  -4  354.42   23.49
  -1  -8   4  362.95   22.57
   1  -8  -4  341.49   23.48
  -1  -8   4  344.85   22.70
  -1  -8   4  355.34   23.12
  -1  -8   5   61.39    6.75
   1  -8  -5   65.86    7.76
  -1  -8   5   67.26    7.03
   1   8   5   82.91    8.42
  -1  -8   5   66.01    7.62
  -1   8  -5   60.98    7.87
  -1  -8   5   59.26    7.06
  -1  -8   5   61.94    7.80
  -1  -8   6  130.41   10.43
   1   8   6  142.99   11.37
  -1  -8   6  128.95   10.31
  -1  -8   6  147.49   10.04
  -1  -8   6  137.78   10.71
   1  -8  -6  134.94   10.45
   1   8   6  113.33    8.52
  -1   8  -6  126.90   11.11
   1   8   6  114.75    8.66
  -1  -8   7   32.46    6.00
  -1  -8   7   33.60    6.21
  -1  -8   7   24.09    6.34
   1   8   7   27.34    4.31
  -1  -8   7   27.02    6.28
   1  -8  -7   28.42    6.81
   1   8   7   19.93    4.12
  -1   8  -7   35.01    6.96
   1   8   7   33.65    7.01
   1  -8  -8  470.91   28.67
   1   8   8  437.75   27.79
   1  -8  -8  457.77   29.60
  -1  -8   8  460.87   29.19
  -1  -8   8  413.62   28.29
  -1  -8   8  438.64   28.56
  -1  -8   8  407.37   28.29
  -1   8  -8  458.04   29.80
   1   8   8  431.00   27.79
   1   8   8  474.89   29.80
   1   8   9  694.11   43.23
   1  -8  -9  770.73   45.04
   1   8   9  756.80   45.05
  -1  -8   9  688.62   43.72
  -1   8  -9  678.71   45.26
   1   8   9  705.05   43.32
  -1  -8   9  659.49   43.57
  -1  -8   9  696.79   44.45
  -1  -8   9  654.11   43.40
  -1  -8  10   73.98    7.97
   1  -8 -10   98.85    9.80
  -1  -8  10   71.93    8.44
  -1  -8  10   82.96    8.74
  -1  -8  10   88.88    9.29
   1   8  10   73.68    7.78
  -1   8 -10   72.73    9.92
   1   8  10   83.64    7.67
  -1  -8  11    2.93    5.59
  -1  -8  11   12.28    6.79
   1  -8 -11    0.55    6.83
  -1  -8  11   18.76    6.21
   1   8  11    3.65    5.45
   1   8  11    3.59    5.43
   1   8  12  256.15   17.87
  -1  -8  12  242.52   19.05
  -1  -8  12  262.24   17.74
   1  -8 -12  238.08   19.40
  -1  -8  12  275.07   17.77
   1   8  13   25.96    6.93
  -1  -8  13   28.04    7.27
  -1  -8  13   29.24    8.04
   1  -8 -13   34.34    9.12
   1   8  13   28.05    8.95
   1   8  14   46.72    8.31
  -1  -8  14   56.90    9.41
  -1  -8  14   48.23    8.10
   1  -8 -14   46.92    9.87
   1   8  14   43.78   10.02
   1   8  15  391.00   27.16
  -1  -8  15  399.68   26.54
  -1  -8  15  401.23   28.51
   1   8  15  423.46   29.37
   1  -8 -15  381.64   28.60
  -1  -8  16  105.75   10.17
   1   8  16   84.20   10.83
   1   8  16   80.06   12.51
   1  -8 -16   71.46   12.13
  -1  -8  16   90.43   11.82
   1   8  17    7.08    8.49
   1   8  17   14.16   10.80
   1  -8 -17   -0.73   10.01
  -1  -8  17   23.33    9.50
   1  -8 -18    1.52   10.48
  -1  -8  18    4.98   10.08
   1   8  19   72.43   11.31
   1  -8 -19   96.88   13.69
   1   8  19   92.47   14.16
  -1  -8  20   34.41   11.86
   1  -8 -20   18.74   11.85
   1   8  20   40.16   13.11
  -1  -8  21   14.75   12.28
   1  -8 -21   35.36   12.96
   1   8  21    9.59   12.79
   1  -8 -22   24.35   13.13
   1   8  22   17.00   13.83
   1   8  23   39.83   14.96
   1   8  24   12.00   14.79
   1   8  25   14.83   15.73
   1   8  26  -24.84   16.51
  -1   9  26    2.42   16.84
   1  -9  25  110.97   19.18
  -1   9  25  107.53   20.21
   1  -9  24   25.02   14.45
  -1   9  24   -4.49   14.93
  -1   9  23   36.79   15.27
  -1   9  22    6.25   13.28
  -1   9  21    7.02   12.86
  -1  -9 -21   10.08   11.40
  -1   9  21   29.93   13.87
  -1   9  20   22.42   12.11
  -1  -9 -20   39.72   11.23
  -1   9  20   31.62   13.73
  -1  -9 -19   24.45   10.12
  -1   9  19   31.26   12.90
   1  -9  19   21.93   11.43
  -1   9  19    3.92   11.75
  -1  -9 -18   -6.20    9.74
   1  -9  18   27.50   10.46
  -1   9  18   -2.64   10.85
   1  -9  18    5.77   10.59
  -1   9  18    2.96   10.53
  -1  -9 -17   -5.31    8.89
   1  -9  17   10.26    9.42
  -1   9  17    0.84   11.01
   1  -9  17    8.10   11.19
  -1   9  17   13.26    9.87
  -1  -9 -16   34.36    9.35
  -1   9  16   33.07   11.27
   1  -9  16   23.81    9.72
   1  -9  16   19.54   11.12
  -1   9  16   21.64    9.75
  -1   9  15  104.15   12.86
  -1  -9 -15  105.04   12.16
  -1   9  15   80.91   13.60
   1  -9  15  110.35   14.06
   1  -9  15  119.88   12.75
   1  -9  14  228.94   17.78
  -1   9  14  243.92   19.46
   1  -9  14  217.55   18.74
  -1  -9 -14  177.81   16.98
  -1   9  14  216.36   17.86
  -1   9  13  360.65   26.42
  -1   9  13  373.41   27.46
   1  -9  13  381.44   27.33
   1   9 -13  373.34   24.60
   1  -9  13  391.22   26.56
  -1  -9 -13  366.04   26.36
  -1   9  12   29.74    9.01
  -1  -9 -12   16.83    7.56
   1  -9  12    8.00    9.56
  -1   9  12    9.14    7.90
   1   9 -12    7.30    5.41
   1  -9  12   16.87    7.36
  -1   9  11   99.83   10.07
   1  -9  11   65.96   11.69
  -1  -9 -11   76.04    9.47
  -1   9  11   80.44   10.47
   1   9 -11   73.60    7.91
  -1  -9 -10   24.46    6.87
   1  -9  10   12.51    2.86
   1  -9  10   16.50    3.34
  -1   9  10   25.89    7.63
  -1   9  10   20.33    8.26
   1  -9  10   30.60    9.29
   1   9 -10   17.85    5.31
   1  -9   9  103.73    7.84
  -1   9   9   90.36   11.04
  -1   9   9  111.04   10.65
   1  -9   9  110.51   12.16
   1   9  -9  113.54    9.14
  -1  -9  -9  106.84   10.08
   1  -9   9   99.04    7.33
  -1   9   8  176.25   13.62
  -1  -9  -8  150.76   13.25
   1  -9   8  170.00   11.29
   1   9  -8  172.71   12.55
   1  -9   8  173.34   11.63
  -1   9   8  150.21   14.28
   1   9  -7  525.02   32.53
   1  -9   7  512.13   31.77
  -1   9   7  555.90   33.25
   1  -9   7  504.74   31.64
  -1  -9  -7  465.46   33.06
   1  -9   7  551.74   34.56
   1   9  -6  106.03    9.53
   1  -9   6  133.64    8.93
  -1   9   6  115.11   10.32
  -1  -9  -6   98.51    9.94
   1  -9   6  116.62    8.61
   1  -9   6  122.71   12.50
   1  -9   5  352.58   23.15
   1   9  -5  350.74   23.76
   1  -9   5  388.29   25.72
   1  -9   5  371.07   23.14
  -1   9   5  365.63   24.09
   1  -9   4  530.32   33.14
   1  -9   4  528.16   35.18
   1   9  -4  526.94   33.93
  -1   9   4  508.64   34.90
  -1   9   4  572.25   34.02
   1  -9   4  521.58   33.24
   1   9  -4  529.10   33.77
   1   9  -3  222.33   16.01
  -1   9   3  215.78   17.05
   1   9  -3  225.28   15.89
   1  -9   3  215.93   15.21
  -1   9   3  213.75   15.56
   1  -9   3  247.45   16.64
   1  -9   3  222.38   15.07
  -1   9   2  209.97   17.99
   1   9  -2  257.20   17.29
   1  -9   2  239.94   16.42
   1  -9   2  239.85   16.60
   1   9  -2  254.11   17.12
  -1   9   2  215.72   16.71
   1  -9   2  292.07   17.74
  -1  -9  -1  838.63   49.65
   1   9  -1  818.62   49.81
  -1   9   1  842.75   50.91
   1  -9   1  808.53   49.55
  -1  -9  -1  810.18   48.28
   1  -9   1  764.38   49.58
   1   9  -1  732.04   49.88
  -1  -9  -1  780.77   48.43
   1  -9   1  827.89   49.92
  -1   9   1  786.32   49.55
  -1   9   0  260.72   17.55
  -1  -9   0  241.41   16.38
   1   9   0  260.45   17.86
  -1  -9   0  268.27   17.62
  -1   9   0  228.07   19.04
   1  -9   0  267.48   17.67
  -1  -9   0  249.11   16.17
   1   9   0  261.95   18.26
   1  -9   0  250.20   17.90
   1  -9   0  280.72   18.10
   1  -9  -1  828.00   51.40
  -1  -9   1  793.96   50.52
  -1   9  -1  928.80   51.68
  -1  -9   1  818.43   50.34
   1  -9  -1  848.83   51.36
   1   9   1  707.23   51.60
  -1   9  -1  863.05   52.60
  -1  -9   1  893.18   51.08
   1   9   1  824.93   51.52
   1  -9  -2  196.74   16.48
   1  -9  -2  224.39   16.52
  -1  -9   2  234.79   15.70
  -1   9  -2  244.97   16.72
  -1  -9   2  251.87   15.42
   1   9   2  201.07   16.70
  -1   9  -2  254.28   18.15
  -1  -9   2  255.67   16.00
   1   9   2  231.47   16.88
   1  -9  -3  199.30   15.66
   1   9   3  204.04   16.07
  -1  -9   3  226.67   15.26
   1   9   3  224.30   16.65
  -1  -9   3  227.23   16.14
   1  -9  -3  204.70   16.01
  -1   9  -3  236.37   16.22
  -1  -9   3  221.92   15.35
  -1   9  -3  234.55   17.90
  -1  -9   3  237.03   15.00
   1   9   4  536.84   34.73
  -1  -9   4  515.98   33.68
  -1  -9   4  530.54   33.97
  -1   9  -4  563.47   34.80
   1  -9  -4  536.05   34.58
  -1  -9   4  547.54   34.31
   1  -9  -4  549.48   34.10
  -1  -9   4  532.07   33.71
   1  -9  -5  358.53   23.02
   1   9   5  344.73   23.82
  -1  -9   5  358.65   22.69
  -1   9  -5  336.62   23.77
  -1  -9   5  335.24   22.90
  -1  -9   5  362.56   22.83
  -1  -9   5  358.74   23.24
  -1  -9   5  326.23   23.17
   1  -9  -6  108.12    9.40
   1   9   6   94.58    7.31
   1   9   6   91.37    7.11
  -1   9  -6  109.62   10.35
  -1  -9   6  125.53    9.85
  -1  -9   6  110.70    9.66
  -1  -9   6  116.68    9.16
  -1  -9   6  123.12    9.43
   1   9   6  108.67   10.20
   1  -9  -7  510.76   31.34
   1   9   7  474.46   30.24
  -1   9  -7  544.29   32.66
   1   9   7  425.15   30.08
  -1  -9   7  545.75   31.65
  -1  -9   7  485.55   31.40
  -1  -9   7  525.69   31.18
  -1  -9   7  522.94   31.83
   1   9   7  505.24   32.44
  -1  -9   8  168.68   13.03
  -1  -9   8  175.86   12.62
   1  -9  -8  170.55   12.71
   1   9   8  164.26   11.62
   1   9   8  153.23   13.69
   1  -9  -8  165.89   13.90
  -1  -9   8  176.43   12.87
  -1  -9   8  173.06   13.02
   1   9   8  157.98   11.41
  -1   9  -8  167.97   13.92
  -1  -9   9  111.38    9.65
   1   9   9  108.52    8.78
  -1   9  -9   94.61   11.26
  -1  -9   9  118.40   10.07
  -1  -9   9  117.02    9.91
   1   9   9  119.29   11.22
   1  -9  -9  118.78   11.01
   1   9   9   94.61    8.65
  -1  -9   9  106.92   10.17
  -1  -9  10   18.44    6.15
  -1  -9  10   17.99    6.50
   1  -9 -10   17.27    7.41
   1   9  10   20.69    7.62
  -1  -9  10   14.73    6.29
  -1  -9  10   25.25    6.62
  -1   9 -10    8.30    7.51
   1   9  10   18.73    5.42
   1   9  10   13.78    5.22
  -1  -9  11   95.32    9.08
   1  -9 -11   80.97   10.40
  -1  -9  11   75.89    9.37
   1   9  11   83.35    8.27
  -1  -9  11   88.12    9.86
  -1  -9  11   85.79    8.91
   1   9  11   68.45    8.22
   1   9  12   14.14    6.30
   1  -9 -12   -4.93    8.03
  -1  -9  12   -0.89    6.87
  -1  -9  13  383.48   25.92
   1   9  13  334.62   24.07
   1  -9 -13  340.43   25.84
  -1  -9  13  378.10   24.18
   1   9  14  232.30   18.80
   1   9  14  194.38   16.02
  -1  -9  14  195.63   17.39
   1  -9 -14  232.71   18.17
  -1  -9  14  197.27   15.99
   1   9  15  100.95   11.56
   1  -9 -15  105.98   13.63
  -1  -9  15  119.05   11.46
   1   9  15  110.91   14.08
  -1  -9  15  138.91   13.62
  -1  -9  16   21.63    9.98
   1  -9 -16   14.00   10.11
   1   9  16   25.68    8.50
   1   9  16   46.78   11.36
  -1  -9  17   22.25   10.06
   1  -9 -17    7.66   10.16
   1   9  17    5.91    8.60
   1   9  17   -9.15   11.44
   1  -9 -18   16.71   10.91
  -1  -9  18   -5.88    9.83
   1   9  18   -2.61   11.96
   1  -9 -19   24.81   12.05
  -1  -9  19   19.66   11.52
   1   9  19   20.98   12.24
  -1  -9  20   32.22   12.48
   1  -9 -20   35.01   12.71
   1   9  20   41.23   13.10
  -1  -9  21    1.00   12.32
   1  -9 -21   13.22   12.74
   1   9  21  -14.00   13.48
  -1  -9  22   23.12   12.96
   1  -9 -22   16.35   13.10
   1   9  22   17.72   14.07
  -1  -9  23   33.24   14.08
   1  -9 -23   17.77   14.04
   1   9  23   21.86   14.71
  -1  -9  24   16.30   15.35
   1   9  24   24.98   15.66
   1   9  25  124.62   20.34
  -1  10  25   17.13   17.04
  -1  10  24   -5.88   15.41
  -1  10  23   31.81   15.41
  -1 -10 -22   -8.45   12.61
  -1  10  22   10.96   14.52
   1 -10  21    6.00   12.32
  -1 -10 -21   23.62   11.48
  -1  10  21   -4.19   13.86
   1 -10  20   43.71   12.59
  -1 -10 -20   47.31   12.16
  -1  10  20   53.49   14.44
  -1  10  19   55.29   13.45
  -1 -10 -19   42.36   11.76
   1 -10  19   35.78   12.70
   1 -10  19   54.75   12.57
  -1  10  19   45.67   12.82
  -1  10  18   30.73   12.72
  -1 -10 -18   68.07   11.87
   1 -10  18   69.81   13.50
   1 -10  18   52.78   12.06
  -1  10  18   66.93   12.59
  -1  10  17    8.93   11.67
  -1 -10 -17   14.02    9.46
   1 -10  17   31.50   11.92
   1 -10  17    8.10   10.10
  -1  10  17   13.32   10.85
  -1  10  16   26.72   11.63
  -1 -10 -16   29.14    9.82
   1 -10  16   41.00   11.86
   1 -10  16   36.68   10.06
  -1  10  16   42.33   11.08
  -1  10  15   92.43   14.07
  -1 -10 -15   91.75   12.04
  -1  10  15  112.12   12.86
   1 -10  15   94.49   12.61
   1 -10  15   95.73   14.32
   1 -10  14   65.55   12.47
  -1  10  14   78.16   12.56
   1 -10  14   89.06   11.21
  -1  10  14   70.88   11.38
  -1 -10 -14   65.81   10.62
  -1  10  13  158.74   16.01
   1  10 -13  160.62   12.00
  -1  10  13  136.43   14.26
   1 -10  13  163.18   14.44
   1 -10  13  165.31   16.21
  -1 -10 -13  126.63   13.95
  -1  10  12  954.87   58.24
  -1  10  12  917.15   59.20
   1  10 -12  934.93   56.64
  -1 -10 -12  856.38   58.02
   1 -10  12  959.67   58.98
   1 -10  12  890.83   58.24
   1  10 -11  104.41    8.82
  -1  10  11  107.69   11.10
  -1  10  11  108.19   12.28
   1 -10  11   83.52   12.59
   1 -10  11   79.38    6.24
  -1 -10 -11   93.48   10.42
   1 -10  10   -1.67    4.10
  -1 -10 -10   11.29    6.70
   1 -10  10   -0.11    3.08
  -1  10  10   14.79    8.77
  -1  10  10    1.83    7.13
   1 -10  10    0.63    9.44
   1  10 -10    5.80    5.03
  -1 -10  -9   67.99    8.71
   1 -10   9   78.38    6.27
  -1  10   9   73.56   10.34
   1 -10   9   74.76    6.81
   1  10  -9   60.67    7.52
  -1  10   9   84.88    9.39
   1 -10   8   64.91   11.11
   1 -10   8   71.80    6.69
   1  10  -8   73.70    7.59
  -1  10   8   77.51    9.01
   1 -10   8   64.68    6.11
  -1 -10  -8   67.85    8.54
   1 -10   7    5.06    4.47
   1  10  -7   -0.66    5.24
  -1  10   7    5.41    6.24
  -1 -10  -7    3.31    5.54
   1 -10   7    3.90    3.82
   1 -10   7    8.68    8.70
   1  10  -6  318.38   21.28
  -1  10   6  327.63   21.56
   1 -10   6  341.82   23.35
   1 -10   6  310.49   20.49
   1 -10   6  296.83   20.30
  -1 -10  -6  324.37   21.69
  -1  10   5  139.27   13.07
   1 -10   5  152.32   10.88
   1  10  -5  153.42   11.98
   1 -10   5  137.89   10.97
  -1  10   5  150.50   11.86
   1 -10   5  166.29   14.33
  -1  10   4  246.00   18.61
   1  10  -4  262.91   17.76
   1 -10   4  239.62   16.43
   1 -10   4  227.72   16.63
   1  10  -4  228.82   17.16
  -1  10   4  269.33   17.41
   1 -10   4  263.31   19.64
  -1  10   3  149.47   11.68
   1 -10   3  152.78   11.30
   1 -10   3  143.78   11.37
   1  10  -3  154.34   12.37
  -1  10   3  139.71   13.35
   1  10  -3  154.91   12.63
   1  10  -2  639.88   38.72
  -1  10   2  598.24   39.64
  -1 -10  -2  628.86   36.61
   1 -10   2  602.88   38.67
  -1  10   2  560.83   38.12
  -1 -10  -2  606.92   36.73
   1 -10   2  564.33   38.02
   1  10  -2  584.83   38.78
   1 -10   2  551.18   38.11
  -1  10   1  389.25   25.60
   1  10  -1  386.88   25.93
  -1  10   1  380.03   27.06
  -1 -10  -1  397.17   24.04
  -1 -10  -1  381.01   24.28
   1 -10   1  382.01   25.96
   1  10  -1  394.90   26.22
   1 -10   1  397.59   25.56
   1  10   0   26.84    6.77
  -1 -10   0   32.05    3.86
   1 -10   0   27.28    7.05
  -1 -10   0   29.06    4.70
  -1 -10   0   43.04    6.86
  -1  10   0   32.74    8.17
  -1  10   0   29.72    5.78
   1 -10   0   20.35    5.89
   1  10   0   30.36    7.08
  -1 -10   1  420.17   25.87
   1  10   1  405.87   26.48
  -1 -10   1  405.51   24.84
  -1  10  -1  421.79   27.75
   1  10   1  372.02   26.60
   1 -10  -1  376.89   26.07
  -1 -10   1  378.44   25.07
  -1  10  -1  404.32   26.03
   1 -10  -2  607.62   38.37
   1  10   2  590.51   38.93
  -1 -10   2  613.58   38.10
  -1 -10   2  653.54   37.62
  -1  10  -2  636.18   40.11
   1  10   2  566.95   39.09
   1 -10  -2  573.75   38.55
  -1  10  -2  618.48   38.63
  -1 -10   2  579.24   37.77
  -1 -10   3  164.59   11.92
   1  10   3  156.65   13.07
  -1 -10   3  169.76   11.52
   1 -10  -3  180.59   12.68
   1 -10  -3  131.34   12.44
  -1  10  -3  157.94   14.64
  -1 -10   3  156.84   11.84
  -1  10  -3  168.61   12.96
   1 -10  -4  281.54   18.61
  -1 -10   4  232.92   17.07
  -1  10  -4  260.51   18.48
  -1 -10   4  246.04   17.59
   1 -10  -4  274.20   18.03
   1  10   4  266.02   18.82
  -1 -10   4  256.51   17.47
   1  10   5  140.75   12.77
  -1 -10   5  171.32   11.85
   1 -10  -5  142.49   11.97
  -1  10  -5  149.97   12.93
  -1 -10   5  157.52   11.58
   1 -10  -5  154.40   12.74
  -1  10  -6  339.90   22.73
   1  10   6  335.49   22.95
  -1 -10   6  295.50   21.37
  -1 -10   6  321.75   22.07
  -1 -10   6  320.23   21.75
   1 -10  -6  333.00   21.72
  -1 -10   7    8.03    5.12
  -1 -10   7    7.67    6.55
   1  10   7   -1.90    3.63
  -1 -10   7    7.63    6.04
  -1  10  -7    3.12    6.49
   1  10   7    4.67    3.07
   1  10   7   -4.28    7.23
  -1 -10   7   10.90    5.65
   1 -10  -7    3.50    5.72
   1 -10  -8   79.71    9.53
   1  10   8   57.33    9.37
  -1 -10   8   76.55    8.46
   1  10   8   64.74    6.29
  -1  10  -8   78.88    9.65
  -1 -10   8   75.04    8.17
  -1 -10   8   82.86    8.48
  -1 -10   8   85.90    8.96
   1  10   8   75.82    6.69
   1 -10  -8   76.91    8.17
  -1 -10   9   76.17    9.10
   1 -10  -9   86.62   10.13
  -1 -10   9   90.00    9.04
   1  10   9   92.66   10.55
  -1 -10   9   87.96    9.12
   1  10   9   71.12    7.31
  -1  10  -9   84.84   10.54
  -1 -10   9   83.43    9.10
   1  10   9   89.09    7.70
  -1 -10  10   -9.71    6.58
   1 -10 -10   10.05    7.66
   1  10  10    4.34    7.54
  -1 -10  10    9.62    6.65
  -1  10 -10   20.01    7.93
  -1 -10  10    6.03    6.74
  -1 -10  10    2.50    6.20
   1  10  10    3.49    5.21
   1  10  11   81.80    8.79
  -1 -10  11   98.88   10.81
  -1 -10  11   98.65    9.72
   1 -10 -11   93.40   11.41
   1  10  11   91.58   11.50
  -1 -10  12  862.51   56.08
  -1 -10  12  897.18   54.84
   1  10  12  878.80   54.64
   1 -10 -12  877.40   56.45
   1  10  13  143.20   12.74
  -1 -10  13  153.95   13.05
   1 -10 -13  131.09   14.65
  -1 -10  13  181.44   14.82
  -1 -10  14   52.96   10.26
   1  10  14   62.41    8.89
   1 -10 -14   51.83   10.92
  -1 -10  14   62.21    9.00
   1  10  15   99.50   13.86
  -1 -10  15   98.63   12.78
   1 -10 -15  106.00   13.55
   1  10  16   21.70   11.09
  -1 -10  16   21.35    9.88
   1 -10 -16   42.47   11.48
   1  10  17   -1.75   11.41
  -1 -10  17   18.56    9.68
   1 -10 -17    2.41   10.45
   1  10  18   49.76   13.08
  -1 -10  18   53.15   12.24
   1 -10 -18   49.27   12.48
   1  10  19   47.16   13.82
  -1 -10  19   39.16   12.06
   1 -10 -19   46.66   12.75
   1  10  20   47.19   14.88
  -1 -10  20   11.51   11.71
   1 -10 -20   36.69   13.27
   1  10  21   -4.19   13.78
  -1 -10  21    6.08   12.68
   1 -10 -21  -21.20   13.48
   1  10  22   12.07   14.57
  -1 -10  22    8.55   13.80
   1 -10 -22   23.71   14.03
   1  10  23   25.08   15.21
  -1 -10  23   21.39   14.82
   1 -10 -23   -0.98   14.51
   1  10  24    5.97   15.01
  -1 -10  24   -3.55   14.97
   1  10  25   13.60   17.12
  -1  11  25   34.59   18.31
  -1  11  24   32.03   17.64
   1 -11  24   12.97   15.68
  -1  11  23   16.68   16.08
   1 -11  23   10.16   14.03
  -1  11  22   35.68   16.90
   1 -11  22   16.08   13.70
  -1 -11 -22   39.86   13.38
  -1  11  21   32.21   14.69
   1 -11  21   15.31   12.96
  -1 -11 -21   25.78   12.38
  -1  11  20   71.74   16.24
   1 -11  20   55.99   13.56
  -1 -11 -20   48.82   12.59
  -1  11  19  -10.25   13.63
  -1 -11 -19   -1.60   10.56
   1 -11  19   20.20   11.87
   1 -11  18   29.65   10.77
   1 -11  18   35.01   12.59
  -1 -11 -18   29.26   11.22
  -1  11  18   21.68   12.98
  -1  11  17   40.97   12.20
   1 -11  17   29.88   10.98
  -1  11  17    3.52   11.16
   1 -11  17   11.94   11.98
  -1 -11 -17   16.36   10.17
  -1  11  16   53.99   13.13
   1 -11  16   61.41   13.43
   1 -11  16   58.85   10.94
  -1  11  16   38.77   11.16
  -1 -11 -16   21.60   10.52
  -1  11  15    2.54    9.57
  -1  11  15  -15.80   11.55
  -1 -11 -15    4.81    8.88
   1 -11  15    5.19    9.16
   1 -11  15    3.93   11.32
  -1 -11 -14   78.04   11.09
   1 -11  14   65.03   13.06
   1 -11  14   74.20   11.14
  -1  11  14   93.50   12.13
  -1  11  14   79.13   13.01
  -1  11  13   41.45   11.41
  -1  11  13   54.19   10.22
   1 -11  13   52.50   12.18
   1 -11  13   51.46    9.97
  -1 -11 -13   58.56   10.29
  -1  11  12   39.70   10.67
  -1  11  12   31.64    9.65
   1 -11  12   46.81   11.93
   1 -11  12   34.17    8.40
  -1 -11 -12   35.48    8.56
   1  11 -12   32.85    6.55
  -1  11  11   36.06    8.93
  -1 -11 -11   21.58    8.33
   1  11 -11   37.22    6.65
  -1  11  11   40.60   10.74
   1 -11  11   49.76   11.50
   1 -11  10  113.18    8.64
  -1 -11 -10   91.19   11.68
   1 -11  10  126.49   14.66
   1  11 -10  128.40   10.48
  -1  11  10  136.79   12.01
  -1  11  10  144.79   14.26
   1 -11   9   93.90   12.58
  -1  11   9   96.35   10.22
  -1 -11  -9   76.04    9.70
   1 -11   9   75.83    6.86
   1  11  -9   81.20    8.59
   1 -11   8   58.63   11.34
   1  11  -8   77.54    7.96
   1 -11   8   62.81    7.03
  -1  11   8   62.62    8.90
  -1 -11  -8   47.50    8.40
   1 -11   8   70.57    6.25
   1 -11   7  145.95   11.25
   1  11  -7  153.63   12.18
   1 -11   7  156.41   14.98
   1 -11   7  147.98   10.90
  -1 -11  -7  138.40   12.74
  -1  11   7  173.66   12.80
   1 -11   6    9.29    4.95
   1 -11   6   15.39    9.24
   1  11  -6   12.67    5.89
  -1  11   6    8.84    7.66
   1 -11   6    8.27    4.39
  -1  11   6   12.91    6.40
   1 -11   5   98.12    8.74
   1  11  -5  100.24    9.85
   1 -11   5  111.36   12.77
  -1  11   5  117.72   11.71
   1 -11   5   97.87    8.47
  -1  11   5  100.84    9.60
   1  11  -4  236.23   17.06
   1 -11   4  230.81   16.22
   1 -11   4  241.66   19.08
   1  11  -4  255.98   17.57
  -1  11   4  247.24   18.49
   1 -11   4  225.76   16.06
  -1 -11  -4  214.92   16.84
  -1  11   4  243.90   16.67
   1  11  -3  223.46   17.64
   1  11  -3  267.62   18.21
  -1  11   3  241.79   18.98
   1 -11   3  223.40   16.62
  -1 -11  -3  254.08   17.58
  -1  11   3  253.37   17.07
  -1  11   2  663.87   42.44
   1 -11   2  652.24   42.43
  -1  11   2  624.53   43.91
   1  11  -2  618.72   42.97
   1  11  -2  639.29   43.09
  -1 -11  -2  694.74   40.85
  -1 -11  -2  695.86   41.02
  -1  11   1  331.94   22.44
   1 -11   1  321.25   22.44
   1  11  -1  350.19   23.38
  -1  11   1  349.26   24.48
   1  11  -1  329.80   23.22
  -1 -11  -1  341.67   20.88
   1 -11   1  348.79   22.91
  -1 -11  -1  330.49   21.19
  -1  11   0  138.91   11.27
   1 -11   0  152.66   11.25
   1  11   0  127.67   11.77
  -1  11   0  141.64   13.36
   1  11   0  113.05   11.68
  -1 -11   0  128.07    9.26
  -1 -11   0  128.40    9.87
   1 -11   0  131.53   11.48
  -1  11  -1  349.17   22.87
  -1 -11   1  342.77   21.79
  -1 -11   1  357.43   21.39
   1 -11  -1  334.10   22.77
   1 -11  -1  293.64   22.55
   1  11   1  319.36   23.38
   1  11   1  326.22   23.21
  -1  11  -1  371.43   24.81
  -1  11  -2  678.64   44.75
   1  11   2  694.25   43.89
  -1 -11   2  709.15   42.98
  -1 -11   2  704.99   42.34
   1 -11  -2  665.08   43.10
   1 -11  -2  656.38   43.48
  -1 -11   2  682.94   42.60
  -1  11  -2  718.22   43.50
   1  11   2  643.27   43.93
   1 -11  -3  258.80   17.34
   1 -11  -3  246.62   17.77
  -1 -11   3  244.37   16.44
  -1  11  -3  244.40   19.29
   1  11   3  263.35   18.32
  -1 -11   3  238.73   16.88
  -1 -11   3  235.05   16.84
  -1  11  -3  224.53   17.50
  -1 -11   4  239.06   16.35
   1  11   4  246.32   17.91
   1 -11  -4  254.65   17.33
   1 -11  -4  225.05   16.72
  -1 -11   4  224.52   15.97
  -1 -11   4  216.17   16.50
  -1  11  -4  227.88   17.39
   1 -11  -5  106.99   10.44
  -1 -11   5  119.76    9.40
  -1 -11   5  124.39    9.87
   1  11   5  107.77   11.11
  -1  11  -5   94.82   10.68
   1 -11  -5  113.30   10.07
   1 -11  -6   11.51    5.91
   1 -11  -6   17.60    6.82
  -1 -11   6   11.75    6.84
   1  11   6   14.32    6.87
  -1 -11   6   19.62    5.85
  -1  11  -6   11.70    6.94
   1  11   7  162.37   13.62
  -1  11  -7  173.31   13.31
   1  11   7  119.14    9.31
   1  11   7  125.89    9.49
  -1 -11   7  173.02   11.94
  -1 -11   7  173.32   12.05
   1 -11  -7  185.29   11.92
  -1 -11   7  156.49   12.73
   1 -11  -8   78.57    8.06
   1  11   8   57.55    5.94
   1  11   8   76.84   10.26
  -1 -11   8   66.89    8.14
   1  11   8   49.26    5.56
  -1  11  -8   65.55    9.57
  -1 -11   8   62.72    9.18
  -1 -11   8   88.51    8.70
   1  11   9   73.14    7.57
   1  11   9   86.48   11.05
  -1  11  -9   96.56   11.24
   1 -11  -9   83.29   10.62
  -1 -11   9   92.85    9.91
  -1 -11   9   81.98    9.33
  -1 -11   9  109.03   10.42
   1  11  10   99.67    9.95
   1  11  10  126.46   13.29
  -1  11 -10  127.37   13.54
  -1 -11  10  137.80   11.73
  -1 -11  10  141.65   12.19
   1 -11 -10  118.72   12.83
  -1 -11  11   36.71    8.11
   1  11  11   36.62    9.91
   1 -11 -11   44.61   10.14
  -1 -11  11   32.26    8.43
   1  11  11   27.77    6.65
   1 -11 -12   14.42    9.23
  -1 -11  12   25.16    8.69
   1  11  12   28.63   10.71
  -1 -11  12   28.92    8.42
  -1 -11  13   32.63    9.26
   1 -11 -13   55.25   10.97
  -1 -11  13   46.73    8.94
  -1 -11  14   72.83   11.05
   1 -11 -14   81.61   12.41
  -1 -11  15   -8.04    8.98
   1 -11 -15   13.26   10.07
  -1 -11  16   41.84   11.21
   1 -11 -16   56.00   11.99
   1  11  16   27.51   11.97
  -1 -11  17   32.14   11.45
   1 -11 -17   13.48   11.00
   1  11  17   -4.64   12.94
  -1 -11  18   41.97   12.13
   1 -11 -18   39.27   12.85
   1  11  18   57.14   13.77
  -1 -11  19    9.28   11.04
   1 -11 -19    5.42   12.15
   1  11  19   14.14   12.97
  -1 -11  20   42.96   13.41
   1 -11 -20   39.17   14.14
   1  11  20   47.35   14.89
  -1 -11  21   33.00   12.95
   1 -11 -21   48.18   14.48
   1  11  21   27.60   14.67
  -1 -11  22   20.64   13.93
   1 -11 -22   21.78   14.12
   1  11  22   10.33   15.17
  -1 -11  23   20.58   14.68
   1 -11 -23   22.34   14.99
   1  11  23   22.63   16.29
  -1 -11  24   16.72   14.71
   1  11  24   -3.74   16.74
  -1  12  24   -2.58   17.26
   1 -12  23   -5.75   14.54
  -1  12  23   27.52   16.64
   1 -12  22    7.61   13.47
  -1 -12 -22   14.91   13.23
  -1  12  22    6.05   15.91
   1 -12  21    3.11   12.79
  -1 -12 -21   10.80   12.87
  -1  12  21   24.56   15.70
   1 -12  20   32.54   13.15
  -1 -12 -20   14.83   12.03
  -1  12  20   28.22   15.11
   1 -12  19   -5.63   11.64
  -1 -12 -19   26.18   11.92
  -1  12  19   13.06   13.83
   1 -12  18   21.42   11.18
  -1 -12 -18   17.09   10.74
  -1  12  18    8.39   13.57
  -1 -12 -17   10.23   10.62
   1 -12  17   22.11   10.91
  -1  12  17   26.26   13.16
   1 -12  17    6.27   12.75
  -1 -12 -16    8.32    9.94
  -1  12  16   10.69   12.59
   1 -12  16   -4.84   12.35
   1 -12  16   12.07    9.87
  -1  12  15   33.62   12.37
  -1 -12 -15   40.10   10.27
   1 -12  15   27.42   10.19
   1 -12  15    9.64   12.06
  -1  12  14   34.68   10.32
   1 -12  14   30.23    9.58
  -1  12  14   22.63   11.42
  -1 -12 -14   14.06    9.47
   1 -12  14   19.20   12.18
  -1  12  13   34.86    9.72
   1 -12  13   19.03    8.95
   1 -12  13   34.67   12.42
  -1 -12 -13   22.59    9.43
  -1  12  13   40.00   12.35
  -1  12  12  217.38   19.33
   1 -12  12  208.13   19.27
  -1 -12 -12  186.37   17.06
  -1  12  12  213.66   17.15
   1 -12  12  192.90   16.80
  -1 -12 -11  303.71   23.90
   1 -12  11  344.17   26.16
  -1  12  11  343.03   23.97
   1  12 -11  358.09   22.80
  -1  12  11  299.78   25.45
   1 -12  10  148.24   10.89
  -1 -12 -10  146.87   14.05
  -1  12  10  143.04   13.90
   1 -12  10  192.87   17.44
   1  12 -10  153.81   12.62
   1 -12   9  316.28   21.95
  -1 -12  -9  385.90   24.85
   1  12  -9  319.63   23.13
   1 -12   9  364.59   26.57
  -1  12   9  374.95   24.13
   1  12  -8   68.08    8.47
  -1 -12  -8   51.07    8.61
   1 -12   8   66.28    6.79
   1 -12   8   66.61   12.13
  -1  12   8   67.76    9.05
   1  12  -7   80.79    9.19
  -1  12   7  100.60    9.55
   1 -12   7   71.52    7.47
  -1 -12  -7   71.11    9.23
   1 -12   7   75.95    8.26
   1 -12   7   89.38   12.40
  -1  12   7   97.69   11.65
  -1  12   6  243.71   19.34
  -1  12   6  282.21   17.68
   1 -12   6  233.87   19.69
   1 -12   6  235.31   16.37
   1 -12   6  219.88   16.57
   1  12  -6  228.59   17.70
  -1  12   5    4.02    5.96
   1 -12   5   10.42    4.75
  -1  12   5   19.64    8.23
   1  12  -5   14.99    7.74
   1 -12   5   19.95    9.37
   1  12  -5   12.00    6.66
  -1  12   4   58.02    7.53
  -1 -12  -4   56.81    7.73
   1 -12   4   57.43    6.84
  -1  12   4   49.05    9.26
   1  12  -4   49.31    8.82
   1 -12   4   63.74   11.50
   1  12  -4   58.50    8.21
   1  12  -3  113.46   11.56
   1 -12   3  108.33    9.62
  -1 -12  -3  106.83   10.39
  -1  12   3  128.98   10.06
  -1  12   3  107.76   12.21
   1  12  -3  104.49   11.02
   1 -12   2  142.81   12.55
  -1 -12  -2  166.83   10.78
   1  12  -2  142.62   13.59
  -1 -12  -2  174.36   10.51
   1  12  -2  140.60   13.68
  -1  12   2  153.25   14.90
  -1  12   2  167.01   12.66
   1  12  -1   52.66    8.38
   1  12  -1   63.27    8.94
  -1  12   1   35.72    8.84
  -1 -12  -1   44.94    4.45
   1 -12   1   53.86    7.14
  -1  12   1   45.58    7.01
  -1 -12  -1   35.44    5.18
  -1 -12   0   18.34    3.69
   1  12   0   30.66    7.21
  -1 -12   0   15.35    4.96
  -1  12   0   31.63    6.61
  -1  12   0   20.21    8.77
   1 -12   0   20.75    6.12
   1  12   0    9.30    7.28
   1 -12   0   17.08    7.13
   1  12   1   46.82    8.32
  -1 -12   1   53.94    6.42
  -1  12  -1   47.03    7.64
  -1  12  -1   49.07    9.96
  -1 -12   1   57.43    5.61
   1 -12  -1   60.67    7.51
   1  12   1   42.81    8.47
   1 -12  -1   53.22    8.11
   1 -12  -2  150.89   13.22
   1 -12  -2  153.84   13.11
  -1 -12   2  181.88   11.82
  -1  12  -2  174.27   13.41
  -1 -12   2  158.81   12.34
  -1  12  -2  157.67   15.30
   1  12   2  152.10   14.06
   1 -12  -3  127.08   10.82
  -1  12  -3  139.10   11.44
  -1 -12   3  126.65   10.45
   1 -12  -3  113.55   11.08
  -1  12  -3  121.56   13.29
  -1 -12   3  117.23    9.45
   1  12   3  106.23   11.77
   1  12   4   50.36    8.70
   1 -12  -4   55.66    7.97
   1 -12  -4   53.54    8.21
  -1 -12   4   60.54    6.44
  -1  12  -4   55.61    8.38
  -1  12  -5    2.50    6.52
   1  12   5   10.90    7.19
  -1 -12   5   12.80    6.04
   1 -12  -5   17.39    6.68
   1 -12  -5    7.25    6.19
  -1 -12   5    3.05    4.72
  -1 -12   6  240.78   17.79
   1  12   6  270.97   19.68
   1 -12  -6  254.88   19.00
   1 -12  -6  269.45   17.76
  -1 -12   6  227.84   18.67
  -1  12  -6  256.98   18.83
  -1 -12   6  242.42   17.60
  -1 -12   7   94.09    9.05
   1 -12  -7   95.13    8.98
  -1 -12   7   85.10    9.15
   1  12   7   76.67   10.93
  -1 -12   7   80.21   10.31
  -1  12  -7   73.24   10.13
   1  12   8   59.20   10.09
  -1 -12   8   64.05    8.58
  -1 -12   8   70.03    9.82
  -1  12  -8   63.70   10.21
  -1 -12   8   64.54    8.43
  -1 -12   9  397.74   25.81
   1  12   9  374.02   27.06
  -1  12  -9  350.78   26.64
  -1 -12   9  353.76   25.95
   1  12  10  180.07   15.75
  -1 -12  10  138.54   13.85
   1 -12 -10  169.34   15.24
  -1  12 -10  188.75   16.27
  -1 -12  10  143.59   14.22
   1 -12 -11  317.27   24.39
   1  12  11  347.00   25.19
  -1 -12  11  314.51   22.90
  -1 -12  11  325.51   23.65
   1 -12 -12  194.37   18.08
   1  12  12  226.53   18.83
  -1 -12  12  202.74   16.29
  -1 -12  12  205.04   17.37
   1 -12 -13   33.83   10.35
  -1 -12  13   36.07    9.24
   1 -12 -14   12.53    9.97
  -1 -12  14   25.33    9.44
   1 -12 -15   21.20   10.87
  -1 -12  15   42.63   10.36
   1 -12 -16   14.41   11.21
  -1 -12  16    4.75    9.80
   1 -12 -17   31.68   11.86
   1  12  17   29.33   13.89
  -1 -12  17   10.94   10.49
   1 -12 -18    5.47   11.89
   1  12  18   -2.06   12.99
  -1 -12  18    8.92   11.09
   1 -12 -19   -1.88   13.01
   1  12  19  -17.14   14.07
  -1 -12  19   15.95   11.97
   1 -12 -20    6.81   12.73
   1  12  20   26.75   14.94
  -1 -12  20    2.98   12.07
   1 -12 -21   24.12   14.33
   1  12  21   22.00   15.62
  -1 -12  21    8.39   12.66
   1 -12 -22   -5.16   14.43
   1  12  22   16.82   16.27
  -1 -12  22   30.90   14.62
   1 -12 -23    1.06   15.04
   1  12  23    1.25   16.25
  -1 -12  23   -3.46   14.22
   1 -12 -24   35.75   16.40
  -1 -13 -23   46.19   15.47
  -1  13  23   49.89   18.47
   1 -13  23   28.07   15.58
  -1 -13 -22   16.54   13.48
  -1  13  22    1.27   16.07
   1 -13  22   -1.11   14.35
  -1 -13 -21   12.30   12.99
  -1  13  21   43.10   17.70
   1 -13  21   19.03   13.71
  -1 -13 -20    8.27   12.79
  -1  13  20   13.10   15.22
   1 -13  20   14.08   13.37
  -1 -13 -19   40.75   12.51
  -1  13  19   31.05   15.81
   1 -13  19   25.88   12.48
  -1 -13 -18    3.43   11.57
  -1  13  18   13.32   13.92
   1 -13  18   17.33   11.04
  -1 -13 -17   46.56   11.94
  -1  13  17   61.02   15.62
   1 -13  17   44.39   12.11
  -1  13  16   14.45   13.44
   1 -13  16   14.02   10.80
  -1 -13 -16   37.59   11.02
   1 -13  16   27.32   12.81
  -1 -13 -15   33.96   10.36
   1 -13  15   27.40   12.28
  -1  13  15   39.98   14.19
   1 -13  15   43.76   10.71
   1 -13  14   17.63   13.15
  -1  13  14   21.17   12.82
  -1 -13 -14   -5.21    9.97
   1 -13  14   44.36   10.22
  -1 -13 -13  155.54   16.38
   1 -13  13  151.22   18.48
   1 -13  13  200.91   16.63
  -1  13  13  188.88   18.90
  -1  13  12   51.04   12.53
   1 -13  12   52.82    9.75
  -1 -13 -12   64.17   10.77
  -1  13  12   45.29   10.13
   1 -13  12   49.95   13.11
   1 -13  11  132.57   16.95
  -1  13  11  151.35   13.51
   1  13 -11  103.25   11.56
  -1 -13 -11  130.29   13.77
   1 -13  10  154.57   16.71
  -1 -13 -10  117.58   13.05
  -1  13  10  129.28   12.85
   1  13 -10  122.65   11.68
  -1  13   9   46.92    9.25
  -1 -13  -9   44.44    9.07
   1 -13   9   53.77    6.65
   1  13  -9   60.05    8.65
   1 -13   9   66.48   13.23
  -1  13   8   83.18   10.19
   1 -13   8   89.55    8.42
  -1 -13  -8   92.05   10.91
  -1  13   8  101.68   13.17
   1 -13   8   90.22   13.77
   1  13  -8  104.39   10.55
   1 -13   7  165.81   12.95
  -1  13   7  185.64   14.37
   1  13  -7  166.74   14.57
  -1  13   7  187.19   16.94
   1 -13   7  206.35   17.89
   1  13  -6   49.67    8.67
   1 -13   6   46.05   11.55
   1 -13   6   44.93    6.29
  -1  13   6   53.84   10.83
  -1  13   6   54.83    8.01
  -1  13   5   13.54    6.72
   1 -13   5    3.61    9.87
   1  13  -5    2.53    7.31
   1 -13   5   -0.68    4.73
  -1 -13  -5    0.55    6.64
  -1  13   5   11.81    8.50
   1  13  -5    4.03    8.32
   1  13  -4  101.99   10.26
   1 -13   4   87.92   12.87
  -1  13   4   82.35    8.79
  -1  13   4   79.63   12.03
   1  13  -4   89.79   11.01
  -1 -13  -4   94.53    9.97
   1 -13   4   64.35    8.25
   1  13  -3   -5.88    7.04
  -1 -13  -3    6.63    6.07
   1 -13   3   -0.39    5.76
  -1  13   3   -2.88    5.84
   1  13  -3   11.44    8.50
  -1  13   3    0.72    8.18
  -1 -13  -2   23.23    3.13
   1  13  -2   20.89    7.41
   1 -13   2   24.01    6.38
  -1 -13  -2   17.75    6.33
  -1 -13  -2   19.72    3.78
  -1  13   2   23.42    6.42
   1  13  -2    7.37    8.13
  -1  13   2   19.14    8.76
  -1 -13  -1  174.60   12.08
  -1  13   1  178.70   13.51
   1 -13   1  170.97   13.63
   1  13  -1  178.28   14.71
  -1 -13  -1  168.21   11.39
   1  13  -1  181.25   14.88
  -1  13   1  156.78   15.93
  -1 -13   0   -4.14    3.67
  -1  13   0   -2.82    8.81
   1  13   0    2.72    7.19
  -1 -13   0   -1.36    4.96
   1  13   0    9.99    7.17
   1 -13   0    2.70    5.86
  -1  13   0   -6.49    6.15
   1  13   1  166.96   14.50
  -1  13  -1  153.24   15.57
  -1 -13   1  151.96   12.17
   1 -13  -1  149.73   13.39
  -1  13  -1  151.92   13.12
  -1 -13   1  171.92   11.41
  -1  13  -2   12.63    9.91
   1 -13  -2   12.82    6.86
  -1  13  -2    4.47    6.22
   1  13   2   27.72    8.37
  -1 -13   2   15.38    4.54
   1 -13  -2    5.56    7.00
  -1 -13   2   22.19    5.93
  -1  13  -3   -6.18    6.56
  -1 -13   3    4.55    5.93
  -1  13  -3   -4.24    9.83
   1 -13  -3    9.26    6.51
  -1 -13   3   10.12    4.78
   1  13   3  -10.51    8.64
   1 -13  -3    9.48    7.10
   1 -13  -4   82.64   10.30
   1  13   4   97.58   11.28
  -1 -13   4   98.25    8.55
  -1  13  -4   94.26   10.50
   1 -13  -4  108.05   10.04
  -1  13  -5    8.97    7.01
   1 -13  -5   11.17    6.62
   1 -13  -5   -8.45    7.16
   1  13   5   14.47    8.26
  -1 -13   5    3.53    4.62
   1 -13  -6   37.11    7.73
  -1 -13   6   55.08    7.21
   1 -13  -6   50.84    9.12
   1  13   6   70.06   10.28
  -1  13  -6   56.49    9.28
  -1 -13   6   61.91    9.98
   1  13   7  159.59   15.76
  -1 -13   7  162.71   15.08
   1 -13  -7  169.66   15.09
  -1  13  -7  178.11   15.35
  -1 -13   7  176.58   13.71
   1  13   8   94.54   12.30
  -1 -13   8   92.81   10.10
  -1  13  -8   88.89   11.75
  -1 -13   8  103.31   11.92
   1  13   9   51.80   11.06
  -1 -13   9   48.42    8.62
  -1 -13   9   49.03   10.20
  -1  13  -9   63.20   10.86
   1 -13 -10   96.60   13.22
  -1 -13  10  130.56   12.62
   1  13  10  140.37   15.00
  -1  13 -10  143.72   14.66
  -1 -13  10  135.08   13.57
  -1 -13  11  116.89   13.20
   1  13  11  134.27   15.63
   1 -13 -11  146.77   14.48
  -1 -13  11  125.82   13.29
   1  13  12   41.21   11.53
   1 -13 -12   35.68   11.01
  -1 -13  12   58.43   10.06
   1  13  13  218.91   19.26
   1 -13 -13  172.59   17.75
  -1 -13  13  174.08   16.53
  -1 -13  14    6.48    9.33
   1 -13 -14   12.36   10.76
  -1 -13  15   16.06   10.00
   1 -13 -15   30.82   11.85
  -1 -13  16   28.29   11.03
   1 -13 -16   21.34   11.77
  -1 -13  17   84.06   13.47
   1 -13 -17   61.74   13.65
  -1 -13  18   12.72   11.44
   1  13  18   14.01   14.03
   1 -13 -18    4.77   12.63
  -1 -13  19   21.96   12.35
   1  13  19   23.53   15.60
   1 -13 -19   38.37   13.22
  -1 -13  20   36.38   13.52
   1  13  20    9.31   14.89
   1 -13 -20    5.08   13.61
  -1 -13  21   38.37   14.31
   1 -13 -21   36.55   15.61
  -1 -13  22    7.84   13.70
   1  13  22   10.06   16.23
   1 -13 -22  -10.76   14.67
  -1 -13  23   -3.51   14.91
   1  13  23   31.23   16.10
   1 -13 -23   19.81   15.56
   1 -13 -24   20.27   16.30
  -1 -14 -23   26.18   14.55
   1 -14  22   21.51   15.23
  -1  14  22    4.00   17.41
  -1 -14 -22   13.27   13.67
   1 -14  21   -5.40   13.43
  -1  14  21    6.46   16.74
  -1 -14 -21   -8.94   13.03
   1 -14  20   75.28   14.93
  -1  14  20   36.30   17.15
  -1 -14 -20   44.07   13.96
   1 -14  19   -0.98   12.63
  -1  14  19   20.58   15.04
  -1 -14 -19   24.24   12.68
   1 -14  18   76.40   14.26
  -1  14  18   74.89   17.64
  -1 -14 -18   73.23   14.06
   1 -14  17  -10.68   10.96
  -1  14  17   24.88   14.49
  -1 -14 -17   15.77   11.28
   1 -14  16   -9.28   10.83
  -1  14  16    8.73   13.91
  -1 -14 -16    5.06   10.02
   1 -14  15    3.04   12.98
  -1 -14 -15   16.31   10.19
  -1  14  15   30.70   14.34
   1 -14  15    5.60    9.96
   1 -14  14    6.19   13.13
  -1 -14 -14   -1.58   10.06
  -1  14  14    3.06   13.13
   1 -14  14    7.59    9.36
   1 -14  13   39.63   13.84
   1 -14  13   47.48   10.60
  -1 -14 -13   46.85   11.05
  -1  14  13   29.68   12.76
  -1 -14 -12  166.69   16.71
   1 -14  12  168.54   19.26
   1 -14  12  194.62   16.53
   1 -14  11   57.91   10.14
   1 -14  11   72.79   14.68
  -1 -14 -11   44.89   10.30
   1  14 -10  130.46   11.88
   1 -14  10  109.85   16.03
  -1 -14 -10   89.19   12.32
  -1 -14  -9   89.60   11.64
   1 -14   9   72.08    8.21
  -1  14   9   93.40   10.82
  -1  14   9   75.91   13.76
   1  14  -9   97.64   10.67
   1 -14   9  121.21   15.26
   1 -14   8    8.18    5.35
  -1  14   8    6.79    7.41
  -1  14   8    3.40   10.70
   1  14  -8   16.70    7.84
   1 -14   8    7.82   11.28
  -1  14   7   39.79   11.29
   1 -14   7   62.06   12.83
   1  14  -7   45.22    9.18
   1 -14   7   45.00    6.83
  -1  14   7   60.29    8.80
  -1  14   6  484.04   28.97
   1  14  -6  417.82   29.60
   1 -14   6  424.14   31.69
  -1  14   6  429.03   31.51
   1 -14   6  417.05   28.31
   1  14  -5   67.61   10.05
   1 -14   5   54.36   12.62
  -1  14   5   77.95    9.20
  -1  14   5   60.12   12.18
   1  14  -5   69.67   11.14
  -1 -14  -5   61.29    9.48
   1 -14   5   81.46    8.33
   1  14  -4   45.68    9.36
   1 -14   4   45.42   12.36
  -1  14   4   62.53    7.91
   1  14  -4   49.27   10.51
  -1  14   4   55.02   11.23
   1 -14   4   52.94    7.48
  -1 -14  -4   43.72    8.54
  -1  14   3    4.66   10.03
   1  14  -3    7.41    8.47
  -1  14   3   22.92    6.65
   1  14  -3   16.29    8.60
  -1 -14  -3    7.13    6.79
   1 -14   3   15.97    6.45
  -1 -14  -3    6.55    2.07
  -1  14   2   73.06   12.52
   1  14  -2   73.25   11.07
  -1 -14  -2   79.10    5.96
   1  14  -2   74.33   10.48
   1 -14   2   70.32    9.01
  -1 -14  -2   76.43    9.38
  -1  14   2   83.22    8.96
   1 -14   1  269.92   19.59
  -1 -14  -1  263.12   19.68
   1  14  -1  253.84   20.61
  -1  14   1  270.73   22.12
  -1  14   1  275.91   19.22
  -1 -14  -1  271.83   17.20
   1 -14   0   33.58    7.61
  -1  14   0   30.65    7.37
  -1 -14   0   37.88    5.00
  -1  14   0   48.83   11.45
   1  14   0   42.62    9.58
   1 -14  -1  270.02   19.67
   1  14   1  250.99   20.58
  -1  14  -1  259.27   22.02
  -1  14  -1  276.30   19.37
  -1 -14   1  268.16   17.66
  -1 -14   2   75.48    8.59
  -1  14  -2   78.01    9.24
  -1  14  -2   66.70   12.74
   1 -14  -2   66.73    9.14
  -1 -14   2   59.87    6.89
   1  14   2   77.56   10.67
  -1 -14   3    7.96    6.59
   1 -14  -3   11.57    7.22
   1 -14  -3    5.91    7.57
  -1  14  -3   12.90   10.75
  -1 -14   3    6.18    5.09
   1  14   3    9.56    8.68
  -1  14  -3   14.43    7.40
   1  14   4   56.21   10.44
   1 -14  -4   52.18    9.13
  -1 -14   4   54.86    7.05
  -1  14  -4   49.35    8.78
   1  14   5   66.39   11.39
   1 -14  -5   82.91   10.28
  -1 -14   5   74.87    8.25
  -1  14  -5   85.63   10.03
  -1  14  -6  420.54   30.37
   1  14   6  450.77   31.57
  -1 -14   6  458.47   30.87
   1 -14  -6  427.74   30.58
  -1 -14   6  457.25   29.16
   1  14   7   50.70   10.83
   1 -14  -7   52.88   10.18
  -1 -14   7   51.48   10.60
  -1 -14   7   57.04    7.89
  -1  14  -7   49.24    9.76
  -1 -14   8   -1.44    6.83
  -1 -14   8    5.37    9.70
   1 -14  -8   16.38    9.35
  -1  14  -8   22.21    9.41
   1  14   8   -0.76   10.03
  -1 -14   9   89.01   12.16
   1  14   9   83.97   13.32
  -1 -14   9   88.87   10.37
  -1  14  -9   82.28   12.22
  -1 -14  10  143.59   14.34
   1  14  10  138.23   15.56
  -1 -14  10  115.68   12.65
   1  14  11   60.95   12.80
  -1 -14  11   60.95    9.92
   1 -14 -11   44.67   11.10
   1 -14 -12  185.51   17.54
  -1 -14  12  175.35   16.44
   1  14  12  189.04   19.08
  -1 -14  13   34.40    9.91
   1 -14 -13   53.27   11.97
   1  14  13   40.91   13.01
  -1 -14  14   17.67    9.76
   1 -14 -14    9.45   10.68
   1  14  14    2.91   12.01
  -1 -14  15   13.28   10.37
   1 -14 -15   16.06   11.17
  -1 -14  16    7.42   10.98
   1 -14 -16   22.22   12.22
  -1 -14  17    5.25   11.10
   1 -14 -17    5.76   12.14
  -1 -14  18   64.76   13.92
   1 -14 -18   69.49   14.92
  -1 -14  19   18.46   12.64
   1 -14 -19   19.47   13.93
   1  14  19   22.29   14.45
  -1 -14  20   47.24   14.90
   1 -14 -20   58.20   15.61
   1  14  20   80.63   17.13
  -1 -14  21   -6.49   14.08
   1 -14 -21   11.96   15.41
   1  14  21   27.85   17.30
  -1 -14  22    3.41   14.24
   1 -14 -22    5.60   15.92
   1  14  22   17.03   16.88
   1 -14 -23    6.87   16.11
   1 -14 -24   21.05   17.17
  -1 -15 -23   -7.67   15.45
  -1 -15 -22    2.14   14.20
   1 -15  21   10.99   13.65
  -1 -15 -21   10.42   13.75
  -1  15  21    9.48   17.49
   1 -15  20   29.40   13.60
  -1 -15 -20   34.18   14.27
  -1  15  20   51.23   18.10
   1 -15  19   24.00   12.56
  -1 -15 -19    9.79   13.21
  -1  15  19   15.27   16.12
   1 -15  18   -2.86   12.20
  -1 -15 -18   22.82   12.87
  -1  15  18   29.58   16.21
   1 -15  17   41.78   12.07
  -1 -15 -17   26.76   12.54
  -1  15  17   15.50   15.71
   1 -15  16    9.49   10.87
  -1 -15 -16   -9.78   11.11
  -1  15  16    1.16   13.91
   1 -15  15   13.11   10.35
  -1 -15 -15    5.16   10.55
  -1  15  15   -3.36   13.73
  -1 -15 -14   84.83   13.28
   1 -15  14   83.20   12.83
   1 -15  14   98.70   16.18
  -1  15  14   88.73   16.45
  -1 -15 -13   15.42   10.48
   1 -15  13   35.43   10.52
   1 -15  13   31.27   14.26
   1 -15  12  111.31   17.20
  -1 -15 -12   86.30   13.66
   1 -15  11   54.89   10.22
  -1 -15 -11   27.60   10.06
   1 -15  11   48.23   14.41
   1  15 -10  532.01   33.81
  -1  15  10  478.25   36.63
   1 -15  10  567.33   37.38
  -1 -15 -10  459.41   34.69
  -1  15   9   51.53   13.62
   1  15  -9   58.33   10.19
  -1 -15  -9   65.56   10.85
  -1  15   8   22.85   11.81
   1  15  -8   38.30    9.36
   1 -15   8   48.38   13.18
   1 -15   8   33.78    6.71
   1 -15   7   77.30    9.05
   1 -15   7   77.22   14.61
   1  15  -7   97.68   11.42
  -1  15   7  119.67   14.44
  -1  15   6   25.37   11.34
   1  15  -6   27.76    8.69
   1 -15   6   44.80   12.54
   1 -15   6   27.80    6.38
  -1 -15  -6   12.43    8.56
  -1  15   6   32.83    8.02
   1  15  -5  192.25   17.00
   1 -15   5  199.01   19.28
   1  15  -5  225.27   18.15
  -1  15   5  187.95   19.12
  -1  15   5  233.85   15.81
  -1 -15  -5  192.11   16.74
   1 -15   5  187.30   15.42
  -1  15   4  722.48   46.67
   1  15  -4  711.45   45.16
  -1  15   4  780.34   43.61
   1 -15   4  627.01   43.46
  -1 -15  -4  679.57   44.64
   1  15  -4  611.96   44.53
  -1  15   3  305.18   19.67
   1 -15   3  238.88   19.43
  -1 -15  -3  277.81   20.43
   1  15  -3  278.18   21.57
  -1  15   3  264.39   22.84
   1  15  -2   41.55   10.59
  -1  15   2   71.44   13.05
  -1  15   2   67.09    8.54
   1 -15   2   44.48    8.53
  -1 -15  -2   46.68    8.75
  -1 -15  -1  179.41   11.27
   1  15  -1  140.12   15.26
  -1  15   1  191.03   14.01
  -1  15   1  186.57   17.69
   1 -15   1  127.13   13.58
  -1 -15  -1  146.18   14.01
  -1 -15   0  230.96   14.90
  -1  15   0  227.87   16.94
  -1  15   0  215.43   20.24
   1  15   0  199.85   18.55
   1 -15   0  215.43   17.39
  -1 -15   0  217.06   17.25
  -1  15  -1  148.79   17.14
  -1 -15   1  156.33   11.53
  -1  15  -1  187.66   13.94
   1 -15  -1  143.10   13.94
  -1 -15   1  160.13   13.76
   1  15   1  148.26   15.36
   1  15   2   54.67   11.12
  -1 -15   2   62.29    6.91
  -1  15  -2   56.88   13.05
   1 -15  -2   64.01    9.61
  -1  15  -2   47.83    8.76
  -1 -15   3  244.95   17.47
  -1  15  -3  257.36   19.44
   1 -15  -3  250.55   19.56
   1  15   3  251.56   20.79
  -1  15  -3  283.63   22.37
   1 -15  -4  637.04   43.99
  -1 -15   4  670.48   42.50
  -1  15  -4  717.20   43.94
   1  15   4  684.11   45.15
  -1  15  -5  200.43   16.94
   1  15   5  198.12   18.33
   1 -15  -5  205.70   17.35
  -1 -15   5  202.96   15.20
   1 -15  -6   20.70    9.37
   1  15   6   17.62   10.86
  -1 -15   6   23.58   10.73
  -1  15  -6   24.60    9.20
  -1 -15   6   17.17    6.21
   1  15   7  112.88   14.32
  -1 -15   7  101.97   13.55
  -1 -15   7  108.92   10.51
   1 -15  -7   98.21   12.79
  -1  15  -7  105.82   13.15
  -1 -15   8   38.09   10.96
  -1 -15   8   47.10    8.39
   1  15   8   47.84   12.48
   1 -15  -8   48.36   10.98
  -1  15  -8   58.16   10.81
  -1 -15   9   63.42    9.66
  -1  15  -9   71.86   11.68
  -1 -15   9   42.86   11.29
   1  15  10  547.00   38.88
  -1 -15  10  544.27   36.45
   1 -15 -11   47.86   11.70
  -1 -15  11   21.04    8.95
   1  15  11   42.28   12.30
  -1 -15  12  145.68   14.16
   1 -15 -12  126.10   15.88
   1  15  12  143.62   17.40
  -1 -15  13   40.10   10.49
   1 -15 -13   19.95   11.30
   1  15  13   44.55   13.59
  -1 -15  14   99.24   12.88
   1 -15 -14   71.22   13.87
   1  15  14   69.54   15.18
  -1 -15  15    8.76   10.14
   1 -15 -15   14.96   11.56
   1  15  15   -7.44   12.99
  -1 -15  16   -2.52   10.77
   1 -15 -16   13.56   12.21
  -1 -15  17   32.94   12.32
   1 -15 -17   34.10   13.28
  -1 -15  18   31.05   12.69
   1 -15 -18    6.22   13.47
  -1 -15  19   32.59   13.63
   1 -15 -19   34.21   14.86
   1  15  19   12.34   16.41
  -1 -15  20   70.90   15.36
   1 -15 -20   53.88   15.86
   1  15  20   33.22   16.99
  -1 -15  21   -6.59   14.19
   1 -15 -21   14.70   15.32
   1  15  21   -9.25   16.74
  -1 -15  22   12.67   14.16
   1 -15 -22   12.76   15.67
  -1 -16 -22   31.32   15.46
   1 -16  21   16.75   14.75
  -1 -16 -21   -8.67   14.19
   1 -16  20   -3.20   13.44
  -1 -16 -20  -20.01   14.16
  -1  16  20    1.38   17.23
   1 -16  19   26.47   13.98
  -1 -16 -19   46.22   14.79
  -1  16  19   44.11   17.98
   1 -16  18   30.12   13.00
  -1 -16 -18   16.97   13.16
   1 -16  17   26.86   12.63
  -1 -16 -17   17.44   12.50
  -1  16  17   17.67   16.13
   1 -16  16    0.89   11.36
  -1 -16 -16    3.74   11.39
  -1  16  16  -15.90   16.29
   1 -16  15  139.53   15.65
  -1 -16 -15  110.42   15.56
  -1  16  15  139.69   20.06
  -1 -16 -14    0.88   11.05
   1 -16  14   27.93   10.32
   1 -16  13   15.14    9.47
  -1 -16 -13   13.69   10.76
   1 -16  13    4.38   14.31
   1 -16  12   18.65    9.52
  -1 -16 -12   -1.67   10.17
   1 -16  12    1.85   14.23
   1 -16  11    9.51    9.19
  -1  16  11   -4.21   12.93
   1 -16  11    3.73   13.93
  -1 -16 -11   13.01   10.03
  -1  16  10   44.18   14.17
  -1 -16 -10   18.92   10.38
   1 -16  10   51.50   14.84
   1  16  -9   33.16    9.26
   1 -16   9   14.36   13.30
  -1  16   9   34.12   13.44
   1  16  -8   54.87   10.41
  -1  16   8   93.18   14.57
   1 -16   8   71.93   14.85
  -1 -16  -7  156.53   15.01
   1 -16   7  124.65   12.10
   1 -16   7  158.52   17.97
   1  16  -7  164.28   14.60
  -1  16   7  158.58   18.14
  -1  16   6   52.79   12.65
   1 -16   6   64.63   14.44
  -1 -16  -6   57.08   10.16
   1 -16   6   49.07    7.95
  -1  16   5  153.95   16.50
   1  16  -5  139.53   14.63
   1 -16   5  123.64   16.40
   1 -16   5  114.53   11.43
  -1 -16  -5  101.97   12.80
  -1  16   4   28.35   12.08
   1  16  -4   31.81   11.08
   1 -16   4   11.22    7.48
  -1 -16  -4   35.91    8.85
   1 -16   4   17.07   13.03
  -1  16   3  197.78   18.54
   1  16  -3  181.08   17.04
  -1  16   3  202.00   14.89
   1 -16   3  141.42   14.55
  -1 -16  -3  182.32   15.66
  -1  16   2   79.66    9.13
   1  16  -2   57.49   12.07
  -1  16   2   61.84   13.70
  -1 -16  -2   43.88    9.41
   1 -16   2   53.97    9.28
  -1  16   1   98.95   10.76
   1  16  -1  103.96   13.26
  -1  16   1   97.81   14.81
  -1 -16  -1  101.48   11.13
   1 -16   1   71.24   10.58
  -1  16   0  111.61   10.74
  -1  16   0   96.37   14.77
   1  16   0   94.19   13.17
   1 -16   0   64.78   10.80
  -1 -16   0   96.10   10.86
  -1  16  -1  107.16   10.97
   1  16   1  103.71   13.65
  -1 -16   1   97.25    8.46
  -1  16  -1  103.56   15.10
   1 -16  -1   90.63   11.45
  -1 -16   1   88.27   10.93
   1  16   2   51.30   12.15
  -1  16  -2   90.26   14.48
  -1 -16   2   79.72    9.73
   1 -16  -2   60.88    9.69
  -1  16  -2   84.79   10.08
  -1 -16   2   60.53    7.46
  -1 -16   3  177.08   15.14
   1 -16  -3  175.18   15.95
   1  16   3  204.65   17.76
  -1  16  -3  188.73   15.48
  -1  16  -3  172.55   18.50
  -1 -16   3  167.73   13.42
   1 -16  -4   22.88    9.56
   1  16   4   62.49   12.39
  -1  16  -4   55.85    9.48
  -1 -16   4   23.89    6.82
  -1 -16   5  124.89   10.83
   1 -16  -5  102.93   13.05
   1  16   5  123.14   14.99
  -1  16  -5  128.89   13.25
  -1  16  -6   20.67    9.45
   1 -16  -6   67.14   10.66
  -1 -16   6   22.92   11.38
   1  16   6   67.76   12.86
  -1 -16   6   47.63    7.61
  -1 -16   7  146.51   13.59
   1 -16  -7  177.67   16.40
  -1 -16   7  170.88   16.64
   1  16   7  164.23   17.78
  -1  16  -7  165.90   15.90
   1 -16  -8   75.45   11.93
  -1 -16   8   78.95   12.63
  -1  16  -8   80.40   12.39
   1  16   8   77.92   13.81
  -1 -16   8   59.44    9.51
   1 -16  -9   37.14   11.12
  -1  16  -9   16.09   11.07
  -1 -16   9   23.16    8.36
   1  16   9   30.25   11.94
  -1 -16  10   39.74    9.20
   1  16  10   47.41   13.07
  -1 -16  11   14.56    8.69
   1  16  11   34.21   12.24
  -1 -16  12   -2.71    9.45
   1 -16 -12   10.55   10.72
   1  16  12   21.33   13.52
  -1 -16  13   31.16   10.07
   1 -16 -13   22.75   11.33
   1  16  13   -1.05   13.10
  -1 -16  14    6.90   10.12
   1 -16 -14   13.22   11.42
   1  16  14    1.09   13.20
  -1 -16  15  128.30   15.02
   1 -16 -15   84.16   15.35
   1  16  15  115.16   17.94
  -1 -16  16   -6.03   10.59
   1 -16 -16    3.04   12.29
   1  16  16   -2.33   14.85
   1 -16 -17   12.56   13.35
  -1 -16  17   38.04   12.56
   1 -16 -18   17.30   14.27
  -1 -16  18   43.03   13.14
   1 -16 -19   45.66   15.81
  -1 -16  19   24.25   13.64
  -1 -16  20   -2.12   13.41
   1 -16 -20  -18.32   16.15
   1  16  20  -13.37   17.74
   1 -16 -21   24.69   15.70
  -1 -16  21   12.24   14.27
  -1 -17 -21   -1.13   15.11
  -1 -17 -20   38.58   15.55
   1 -17  20   49.88   15.28
   1 -17  19   -3.10   13.04
  -1 -17 -19    9.68   14.35
  -1  17  19   -5.61   17.91
   1 -17  18   -2.97   12.68
  -1 -17 -18   11.51   13.66
  -1  17  18   27.25   18.28
   1 -17  17   45.29   13.19
  -1 -17 -17   41.68   13.93
  -1  17  17   43.91   18.10
   1 -17  16   11.74   11.81
  -1 -17 -16   40.59   13.19
  -1  17  16   21.94   16.73
   1 -17  15   -9.44   11.74
  -1 -17 -15  -17.26   12.76
  -1 -17 -14  109.65   15.44
   1 -17  14  114.93   14.94
  -1 -17 -13   28.82   11.65
   1 -17  13   20.13   10.57
  -1 -17 -12    4.40   10.14
   1 -17  12    9.56    9.80
   1 -17  12   -4.93   15.86
  -1  17  12  -18.52   14.61
   1 -17  11   30.01    9.85
  -1 -17 -11   23.14   10.74
   1 -17  11    0.98   15.18
  -1  17  11   -5.66   14.43
   1 -17  10   18.50    8.95
  -1 -17 -10    7.49   10.74
  -1  17  10   35.10   13.94
   1 -17  10   26.74   14.47
  -1  17   9   88.00   16.19
   1 -17   9   80.43   16.73
   1 -17   8   22.62   13.73
  -1  17   8   28.39   13.36
   1 -17   7   17.42    6.64
  -1 -17  -7    3.80    9.18
   1 -17   7   13.17   13.91
   1 -17   6   62.34    9.11
  -1 -17  -6   67.13   11.43
   1 -17   6   97.00   15.91
  -1  17   6   88.07   15.63
   1 -17   5  162.68   14.41
  -1 -17  -5  162.11   15.91
   1 -17   5  209.30   20.15
  -1  17   5  178.00   19.61
   1  17  -4  327.50   24.59
  -1  17   4  313.74   26.20
   1 -17   4  271.76   22.00
  -1 -17  -4  296.65   23.04
  -1  17   3   27.13   12.88
   1  17  -3   15.32   11.39
   1 -17   3    9.98    7.82
  -1 -17  -3   18.87    8.72
  -1  17   2  116.61   16.15
   1  17  -2   96.42   13.62
   1 -17   2   60.93   10.23
  -1 -17  -2   99.08   11.49
  -1  17   1   -6.52    7.91
  -1  17   1   11.38   11.87
   1  17  -1    6.86   10.84
   1 -17   1    0.57    7.90
  -1 -17  -1  -13.23    8.23
  -1  17   0  115.88   11.09
  -1  17   0   98.08   15.29
   1  17   0   73.91   13.74
   1 -17   0   70.23   10.90
  -1 -17   0   86.28   11.10
  -1  17  -1   -1.53    7.61
   1  17   1  -11.15   11.35
  -1  17  -1   15.76   12.78
  -1 -17   1    5.34    7.73
   1 -17  -1   -4.32    8.31
  -1  17  -2  125.84   12.25
  -1  17  -2  137.38   16.91
   1  17   2   92.73   14.45
   1 -17  -2  106.95   12.65
  -1 -17   2  110.99   12.27
  -1  17  -3    2.78   12.94
   1 -17  -3   21.40    9.26
  -1 -17   3    2.23    7.43
   1  17   3   11.59   11.23
  -1  17  -3   15.30    8.21
  -1 -17   4  319.44   21.98
   1 -17  -4  279.76   23.87
  -1 -17   4  324.33   23.10
   1  17   4  322.81   26.48
  -1  17  -4  363.49   24.01
  -1 -17   5  185.84   14.34
   1  17   5  186.44   18.59
  -1  17  -5  180.47   16.45
   1 -17  -5  179.88   16.72
  -1 -17   5  168.51   14.87
  -1  17  -6   93.03   12.13
  -1 -17   6   86.99    9.77
  -1 -17   6   69.84   12.94
   1 -17  -6   58.22   11.67
  -1 -17   6   65.40    9.09
   1  17   6  107.20   14.44
  -1  17  -7   24.58   11.02
  -1 -17   7   16.19   11.32
   1  17   7   18.28   12.15
   1 -17  -7   27.22   10.57
  -1 -17   7   23.34    7.05
   1 -17  -8   -0.81   10.04
  -1  17  -8   14.22   10.58
   1  17   8   21.72   12.36
  -1 -17   8   27.32    7.74
   1  17   9   73.15   14.43
   1 -17  -9   70.67   12.71
  -1 -17   9   73.66   10.21
   1  17  10   19.23   12.95
  -1 -17  10   31.54    9.28
   1  17  11   17.77   13.06
  -1 -17  11    9.75    8.81
   1  17  12   -5.39   13.64
  -1 -17  12   12.44    9.67
   1  17  13   27.95   14.44
   1 -17 -13    9.53   11.67
  -1 -17  13   15.51   10.20
   1  17  14  128.72   18.16
  -1 -17  14  114.34   14.33
   1  17  15   -1.19   14.70
   1 -17 -15   27.62   13.49
  -1 -17  15   22.31   11.36
   1  17  16   39.47   16.45
   1 -17 -16   45.46   14.76
  -1 -17  16   31.51   12.02
   1  17  17   45.94   17.66
   1 -17 -17   50.25   15.00
  -1 -17  17   22.20   12.49
   1 -17 -18  -10.14   14.88
  -1 -17  18    1.94   12.16
   1 -17 -19    8.12   15.10
  -1 -17  19    3.07   13.81
   1 -17 -20   60.72   17.26
  -1 -17  20   33.42   15.15
  -1 -17  21    2.25   15.13
  -1 -18 -19   31.49   15.37
   1 -18  19   23.24   14.26
  -1  18  18   59.15   19.95
  -1 -18 -18   32.84   16.12
   1 -18  18   82.61   15.30
  -1  18  17    1.40   19.10
  -1 -18 -17   11.71   13.78
   1 -18  17   15.40   12.75
  -1 -18 -16  -16.60   14.33
   1 -18  16    7.34   11.37
  -1 -18 -15   17.09   12.32
   1 -18  15   18.44   11.36
  -1 -18 -14   14.62   12.37
   1 -18  14   20.86   10.82
   1 -18  13   11.10   10.16
  -1 -18 -13   10.39   11.82
  -1  18  13    8.80   16.20
  -1 -18 -12  213.24   21.03
  -1  18  12  226.30   24.01
   1 -18  12  253.69   20.35
  -1 -18 -11   39.70   12.11
  -1  18  11   55.39   16.12
   1 -18  11   48.17   16.44
   1 -18  11   55.71   11.18
   1 -18  10   10.15    9.06
  -1  18  10   18.70   14.80
   1 -18  10   10.07   15.47
  -1  18   9  -10.32   13.91
   1 -18   9   -0.64    8.24
   1 -18   9   10.99   14.48
  -1 -18  -8   -5.82   10.15
   1 -18   8    6.96   13.50
  -1  18   8   28.13   13.66
  -1 -18  -7   10.48   10.20
   1 -18   7   14.94   14.09
  -1  18   7   18.76   12.80
  -1 -18  -6   60.15   11.04
   1 -18   6   46.96    8.92
   1 -18   6   54.90   15.22
  -1  18   6   56.32   14.76
  -1 -18  -5   53.89   11.33
   1 -18   5   57.11    9.11
   1 -18   5   48.23   15.35
  -1  18   5   51.28   14.92
  -1 -18  -4   81.25   11.49
   1 -18   4   59.49   10.22
   1 -18   4   55.87   16.15
  -1  18   4   65.00   15.49
   1  18  -4   79.82   13.77
  -1 -18  -3   21.52    9.44
   1 -18   3   13.46    8.43
  -1  18   3   44.66   14.39
   1  18  -3   24.22   12.46
   1 -18   2   94.56   12.26
  -1 -18  -2   90.30   12.17
  -1  18   2  137.51   17.02
   1  18  -2  116.95   15.37
   1 -18   1  -12.76    8.73
  -1 -18  -1   12.10    9.33
  -1  18   1   11.12   13.63
   1  18  -1    4.95   12.28
   1 -18   0   -0.63    9.11
  -1 -18   0   16.34    9.49
   1  18   0  -10.89   11.70
  -1  18   0   -8.95   13.32
   1 -18  -1   15.06    8.98
  -1 -18   1   14.53    8.37
   1  18   1   11.14   12.00
  -1  18  -1    8.92   12.84
  -1  18  -2  147.12   13.73
   1 -18  -2  134.05   14.55
  -1 -18   2  128.91   13.58
  -1  18  -2  155.75   18.39
   1  18   2  107.88   16.16
  -1  18  -3   33.77    9.31
   1 -18  -3   23.36    9.74
  -1 -18   3    7.73    8.08
  -1  18  -3   44.24   14.06
   1  18   3    8.93   11.92
  -1 -18   4   73.33   10.29
  -1  18  -4   65.67   11.39
   1  18   4   85.16   14.42
   1 -18  -4   84.88   11.96
  -1 -18   5   71.60    9.93
   1 -18  -5   55.64   11.48
  -1  18  -5   68.37   11.78
   1  18   5   60.54   14.16
  -1 -18   6   55.83    9.28
   1 -18  -6   46.03   11.67
  -1 -18   6   67.16   13.30
   1  18   6   58.37   13.89
  -1  18  -6   65.08   11.72
   1 -18  -7  -16.38   10.95
  -1 -18   7   -1.99    7.06
  -1 -18   7   -8.39    6.80
   1  18   7    3.93   12.20
  -1  18  -7   12.40   10.15
  -1 -18   8   11.66    6.95
  -1 -18   8    8.63    7.67
   1  18   8    6.07   13.19
   1 -18  -8    9.32   10.99
  -1 -18   9   -5.21    8.32
   1  18   9    7.29   13.76
   1 -18  -9   -6.99   11.09
  -1 -18  10    7.46    8.68
   1  18  10    3.22   12.67
   1 -18 -10   -9.96   11.51
  -1 -18  11   37.11   10.18
   1  18  11   23.24   13.94
   1  18  12  239.43   24.05
  -1 -18  12  224.37   19.78
   1  18  13   17.71   14.73
   1 -18 -13   -1.00   12.34
  -1 -18  13    5.26   10.27
   1  18  14    2.44   15.40
   1 -18 -14   24.78   13.10
  -1 -18  14    4.78   10.97
   1  18  15   32.67   16.34
   1 -18 -15    5.34   13.72
  -1 -18  15   20.26   11.32
   1  18  16  -27.29   17.16
   1 -18 -16   11.03   13.54
  -1 -18  16   -0.89   11.49
   1  18  17   12.08   17.32
   1 -18 -17   31.87   15.03
  -1 -18  17   37.52   13.16
   1  18  18   80.44   19.49
   1 -18 -18   73.88   16.95
  -1 -18  18   41.63   14.79
   1 -18 -19   21.70   15.92
  -1 -18  19    7.26   13.49
  -1 -18  20    2.18   14.58
   1 -19  19   43.90   15.41
  -1 -19 -18   16.01   15.40
   1 -19  18   21.46   14.05
  -1 -19 -17   37.84   15.27
   1 -19  17   43.95   13.65
  -1 -19 -16    5.43   13.93
   1 -19  16   -3.73   12.28
  -1 -19 -15   -9.47   12.98
   1 -19  15    1.79   11.88
  -1  19  14   -2.74   18.07
  -1 -19 -14   20.42   12.54
   1 -19  14   12.74   10.75
   1 -19  13   49.28   11.72
  -1  19  13   14.78   17.10
  -1 -19 -13   52.47   13.69
   1 -19  12   24.57   10.47
  -1 -19 -12  -17.44   11.94
  -1  19  12  -10.44   16.32
   1 -19  11   19.71   10.23
  -1  19  11   38.43   16.33
   1 -19  10   25.23   16.66
  -1  19  10   17.61   15.83
   1 -19  10   17.32    9.71
  -1  19   9   52.58   16.34
   1 -19   9   45.30   10.04
   1 -19   9   56.80   16.53
  -1 -19  -9   35.03   12.04
  -1  19   8   37.20   15.95
  -1 -19  -8   37.66   11.96
   1 -19   8   36.70   15.51
   1 -19   7  252.42   23.05
  -1 -19  -7  194.36   18.99
  -1  19   7  187.21   22.60
   1 -19   6    6.33   14.10
  -1 -19  -6  -11.58   10.48
  -1  19   6    1.16   14.80
   1 -19   5   50.99   15.75
  -1 -19  -5   12.84    9.82
   1 -19   5   24.47    8.61
  -1  19   5   27.34   15.27
   1 -19   4   80.63   16.97
  -1 -19  -4   75.65   12.11
   1 -19   4   56.39   10.52
   1  19  -4   83.94   14.61
  -1  19   4   53.67   16.16
  -1 -19  -3   -7.59    9.59
   1 -19   3    1.19    8.14
  -1  19   3    3.34   14.28
   1  19  -3   -4.19   12.45
  -1 -19  -2   97.40   12.76
   1 -19   2   89.87   12.04
  -1  19   2  116.72   17.80
   1  19  -2  104.41   15.77
   1 -19   1   94.69   12.67
  -1 -19  -1   96.51   12.66
  -1  19   1  119.05   18.03
   1  19  -1   94.30   16.01
  -1  19   0  146.46   19.48
   1 -19   0  164.34   15.66
  -1 -19   0  140.51   15.42
   1  19   0  198.22   19.06
   1  19   1  106.60   16.08
  -1  19  -1   94.89   17.22
  -1 -19   1  107.02   12.40
   1 -19  -1   92.14   12.97
   1  19   2  124.09   16.38
  -1  19  -2  116.39   17.24
   1 -19  -2   75.13   12.68
  -1 -19   2   98.15   11.94
   1  19   3   13.42   12.97
  -1  19  -3    5.20   14.44
   1 -19  -3    2.24    9.41
  -1 -19   3  -17.08    8.89
   1  19   4   76.75   15.37
  -1 -19   4   72.47   11.11
   1 -19  -4   64.54   12.06
  -1 -19   5    1.79    8.36
   1 -19  -5   28.09   11.14
  -1 -19   6    6.91    8.08
  -1  19  -6  -14.44   11.35
   1  19   6   -1.02   13.56
   1 -19  -6   -2.50   10.58
   1 -19  -7  192.55   18.82
  -1 -19   7  186.17   16.15
   1  19   7  211.07   21.56
   1 -19  -8    9.78   11.29
   1  19   8   38.78   14.32
   1 -19  -9   51.62   13.46
   1  19   9   54.21   14.95
   1 -19 -10   44.56   12.83
   1  19  10   42.07   16.14
   1 -19 -11   30.44   12.83
   1  19  11    1.18   14.94
  -1 -19  11   15.64   10.28
   1  19  12    2.42   15.73
  -1 -19  12    4.33   10.17
   1  19  13   27.51   16.16
  -1 -19  13   28.32   11.56
   1 -19 -14   -4.31   13.63
   1  19  14    5.14   16.50
  -1 -19  14   -0.81   10.78
   1 -19 -15    2.23   13.08
   1  19  15   17.26   16.88
  -1 -19  15   -5.99   12.11
   1 -19 -16   11.49   14.18
   1  19  16   24.67   17.41
  -1 -19  16    4.53   11.83
   1 -19 -17   13.03   15.01
   1  19  17   54.87   19.63
  -1 -19  17   10.45   12.74
   1 -19 -18    1.22   16.37
  -1 -19  18   20.06   13.21
  -1 -19  19   31.65   14.65
   1 -20  18    3.12   13.72
   1 -20  17   27.79   13.57
  -1 -20 -16    7.97   14.31
   1 -20  16   -9.49   13.50
  -1 -20 -15   49.93   14.95
  -1  20  15   31.23   19.93
   1 -20  15   46.21   13.16
  -1 -20 -14   21.54   13.79
  -1  20  14    5.79   18.32
   1 -20  14    3.47   11.63
  -1  20  13   19.92   17.12
   1 -20  13    3.30   10.92
  -1 -20 -13    7.31   12.31
   1 -20  12   12.54   11.06
  -1  20  12   23.53   16.16
  -1 -20 -12   -2.03   13.01
   1 -20  11   14.89   10.18
  -1  20  11   29.94   17.25
   1 -20  10    8.49    9.46
  -1  20  10   13.36   16.08
   1 -20   9   65.10   11.16
  -1  20   9   69.48   18.26
  -1 -20  -9   81.34   13.91
   1 -20   9   45.27   18.12
   1 -20   8   -7.63    8.57
  -1  20   8   25.52   16.44
  -1 -20  -8   -6.44   11.02
   1 -20   8  -12.13   16.19
  -1  20   7   75.06   17.58
  -1 -20  -7   35.00   12.37
   1 -20   7   44.28   17.11
  -1  20   6   60.47   16.93
  -1 -20  -6   50.68   11.91
   1 -20   6   11.11   16.67
  -1 -20  -5   70.42   12.20
   1 -20   5   51.77   10.56
   1 -20   5   36.96   16.47
  -1  20   4   10.73   15.22
  -1 -20  -4    4.94   10.33
   1 -20   4    1.83    9.00
   1 -20   4   -1.13   15.42
  -1 -20  -3   72.99   12.54
   1 -20   3   59.05   11.50
  -1  20   3  102.36   17.51
   1  20  -3   89.45   16.29
  -1 -20  -2   12.47    9.85
   1 -20   2   12.55    9.61
  -1  20   2   -8.10   15.20
   1  20  -2   33.88   13.54
   1 -20   1  120.05   13.91
  -1 -20  -1  115.95   13.94
   1  20  -1  127.71   17.06
  -1  20   1  121.52   18.35
  -1 -20   0  182.24   17.41
   1 -20   0  165.03   17.19
  -1  20   0  228.91   22.70
   1  20   0  203.06   20.59
  -1 -20   1   97.20   13.07
   1 -20  -1   87.60   13.17
  -1  20  -1  123.63   18.61
   1  20   1  130.70   17.42
  -1 -20   2    9.73    9.68
   1 -20  -2  -13.05   10.85
  -1  20  -2    8.86   15.31
   1  20   2  -24.10   14.43
  -1 -20   3   83.10   11.37
   1 -20  -3   50.72   12.49
   1  20   3   83.67   16.72
  -1 -20   4   -3.26    8.81
   1 -20  -4   18.81   10.96
   1  20   4    3.16   13.63
  -1 -20   5   60.82   10.43
   1 -20  -5   55.28   12.80
   1  20   5   83.05   16.12
   1 -20  -6   48.18   12.23
   1  20   6   44.14   15.07
  -1 -20   6   37.44    9.63
   1 -20  -7   68.83   13.68
   1  20   7   55.34   16.18
  -1 -20   7   64.15   10.56
   1 -20  -8   10.25   11.88
   1  20   8    5.78   14.49
   1 -20  -9   74.29   14.66
   1  20   9   86.46   17.87
   1 -20 -10   24.96   12.76
   1  20  10   33.95   15.42
   1 -20 -11   24.62   13.84
   1  20  11    1.24   15.66
   1  20  12   21.82   16.28
   1  20  13   34.22   17.20
   1 -20 -14   18.09   14.26
   1  20  14   19.00   16.27
   1 -20 -15   47.55   15.80
   1  20  15   16.72   17.48
   1 -20 -16  -11.96   14.71
   1  20  16   24.41   17.98
  -1 -20  19   23.42   15.11
   1 -21  17    7.02   14.02
   1 -21  16   20.16   13.10
  -1 -21 -15   22.00   15.22
   1 -21  15  -10.09   13.11
  -1  21  14   12.23   18.62
  -1 -21 -14  -20.23   14.92
   1 -21  14   18.44   12.19
  -1  21  13   22.57   18.99
  -1 -21 -13    5.45   13.45
   1 -21  13   31.91   11.68
  -1  21  12   13.19   18.30
  -1  21  11   34.57   19.00
  -1 -21 -10    6.08   12.95
  -1  21  10   22.64   17.90
  -1 -21  -9   19.84   12.92
  -1  21   9   31.91   17.06
  -1 -21  -8   11.60   12.05
  -1  21   8    1.36   16.67
   1 -21   7    9.29   17.39
  -1 -21  -7   39.54   12.46
  -1  21   7   26.67   17.24
   1 -21   6   29.17   17.07
  -1 -21  -6    0.92   10.95
  -1  21   6   43.19   17.40
   1 -21   5   19.98   16.70
  -1 -21  -5    8.94   11.36
  -1  21   5   39.92   17.65
  -1 -21  -4   53.00   12.01
   1 -21   4   63.05   17.54
  -1  21   4   49.54   17.56
   1 -21   4   39.54   10.70
  -1 -21  -3   69.44   12.80
   1 -21   3   62.15   11.96
  -1 -21  -2    9.86   10.13
  -1  21   2   28.09   15.91
   1  21  -2    0.97   14.47
   1 -21   2    6.32   10.02
  -1 -21  -1   22.36   10.15
   1  21  -1   20.90   14.28
  -1  21   1   15.58   15.64
   1 -21   1   26.96   10.88
  -1 -21   0   -4.67   10.02
  -1  21   0   10.72   16.55
   1  21   0    4.10   14.42
   1 -21   0    0.75   10.02
  -1 -21   1   -0.76   10.24
  -1  21  -1    9.44   15.85
   1  21   1    9.44   15.10
   1 -21  -1   -3.90   10.82
  -1 -21   2   11.77    9.93
   1  21   2   32.28   15.26
  -1  21  -2   22.27   15.85
   1 -21  -2    6.45   10.61
  -1 -21   3   98.68   12.74
   1  21   3   89.02   17.27
   1 -21  -3   81.43   14.11
  -1 -21   4   40.97   10.33
   1  21   4   48.55   15.70
   1 -21  -4   18.17   12.10
  -1 -21   5   28.85    9.84
   1  21   5   45.99   15.40
   1 -21  -5   17.83   12.03
  -1 -21   6    7.80    9.23
   1  21   6   12.94   14.95
   1 -21  -6    8.29   11.30
   1  21   7   68.54   17.00
   1 -21  -7   47.39   13.49
   1  21   8   27.03   16.03
   1 -21  -8   -4.90   12.43
   1  21   9   20.10   16.47
   1 -21  -9   20.16   13.02
   1  21  10   19.27   15.99
   1 -21 -10   14.60   13.56
   1  21  11   13.25   16.92
   1 -21 -11   23.65   14.05
   1  21  12   14.89   16.60
   1 -21 -12    4.41   14.71
   1  21  13    1.39   17.78
   1  21  14    5.71   17.74
   1  21  15   -8.82   18.10
  -1  22  13   30.14   19.87
  -1  22  12   17.16   19.61
  -1  22  11    4.56   18.91
  -1 -22 -10   12.70   13.13
  -1  22  10  -13.43   18.26
  -1 -22  -9   39.39   14.84
  -1  22   9   83.45   20.18
  -1 -22  -8   38.48   13.81
  -1  22   8   27.30   17.98
  -1 -22  -7   -4.94   13.02
  -1  22   7   16.92   18.36
  -1 -22  -6   56.73   13.70
  -1  22   6   56.90   18.34
   1 -22   5    4.93   17.02
  -1 -22  -5   -2.82   12.13
  -1  22   5    8.21   17.53
   1 -22   4   -3.75   16.97
  -1 -22  -4   -9.15   11.16
  -1  22   4   18.75   17.23
  -1 -22  -3    8.03   11.04
   1 -22   3    5.05   17.63
  -1  22   3    1.31   16.59
   1 -22   3   17.06   10.54
  -1 -22  -2   29.44   11.38
  -1  22   2    6.44   17.14
   1 -22   2   16.25   10.82
  -1 -22  -1   42.87   11.53
  -1  22   1   17.78   16.54
   1 -22   1   19.14   11.04
  -1 -22   0   51.58   12.24
   1  22   0   34.76   16.12
  -1  22   0   64.14   18.53
   1 -22   0   70.54   12.66
  -1 -22   1   29.50   11.14
  -1  22  -1   41.15   17.77
   1  22   1   23.54   15.75
   1 -22  -1   27.26   11.76
  -1 -22   2   16.25   10.69
   1  22   2   45.80   16.51
  -1  22  -2   64.06   18.36
   1 -22  -2    0.85   11.53
  -1 -22   3   -0.75   10.05
   1  22   3    8.16   15.35
   1 -22  -3   10.55   11.46
  -1 -22   4   23.39   10.53
   1  22   4   31.13   16.31
   1 -22  -4   31.84   12.54
  -1 -22   5   12.77   10.02
   1  22   5   25.81   16.37
   1 -22  -5   16.86   12.53
   1  22   6   28.74   17.04
   1 -22  -6   21.19   12.69
   1  22   7   28.12   16.71
   1 -22  -7   41.86   13.44
   1  22   8   36.52   17.24
   1 -22  -8   46.09   14.27
   1  22   9   87.80   19.05
   1 -22  -9   67.79   16.16
   1  22  10   20.56   16.94
   1 -22 -10   -2.17   14.04
   1  22  11  -19.59   18.03
   1 -22 -11    1.12   14.30
   1  22  12   11.42   17.86
   1 -22 -12    5.79   14.42
   1  22  13   19.11   18.59
   1 -22 -13    2.37   15.40
  -1 -23 -11   21.55   15.11
  -1  23  11   17.60   20.08
  -1 -23 -10   13.22   14.41
  -1  23  10   28.28   19.93
  -1 -23  -9  -15.10   13.60
  -1  23   9    7.71   18.83
  -1 -23  -8   42.27   14.76
  -1  23   8   31.81   19.94
  -1 -23  -7   34.08   13.84
  -1  23   7  -22.37   19.62
  -1 -23  -6   -9.07   13.24
  -1  23   6   32.35   18.84
   1 -23   5   63.11   18.96
  -1 -23  -5   59.05   13.57
  -1  23   5   47.49   19.76
   1 -23   4   -1.30   17.81
  -1 -23  -4    8.62   12.25
  -1  23   4  -11.29   17.54
   1 -23   3   58.14   19.16
  -1 -23  -3   27.99   12.50
  -1  23   3   31.74   18.16
  -1 -23  -2   -3.64   11.73
  -1  23   2   10.89   17.12
   1 -23   2    4.68   11.04
  -1 -23  -1   62.99   13.72
  -1  23   1  104.68   21.09
   1 -23   1   62.30   13.43
  -1 -23   0   -8.61   11.69
  -1  23   0    9.29   18.41
   1 -23   0   -5.86   11.38
  -1 -23   1   80.48   13.52
  -1  23  -1   74.59   20.18
   1  23   1  118.29   20.02
   1 -23  -1   72.65   14.59
  -1 -23   2   11.38   11.24
   1  23   2  -12.17   17.69
   1 -23  -2   -5.37   12.19
  -1 -23   3   18.18   11.06
   1  23   3   49.81   18.04
   1 -23  -3   25.84   12.50
  -1 -23   4    6.14   10.42
   1  23   4    1.27   16.68
   1 -23  -4    4.75   13.01
   1  23   5   71.46   18.55
   1 -23  -5   40.08   14.12
   1  23   6   38.64   17.66
   1 -23  -6    7.08   13.33
   1  23   7   20.46   17.79
   1 -23  -7   13.51   13.64
   1  23   8   13.93   18.32
   1 -23  -8   24.72   13.85
   1  23   9   -1.42   17.74
   1 -23  -9   11.03   15.17
   1  23  10   33.31   19.12
   1 -23 -10   19.32   15.36
   1  23  11   44.27   19.42
   1 -23 -11    8.22   15.79
   1  23  12   34.89   20.55
  -1  24   9   27.55   21.76
  -1 -24  -8   26.36   14.61
  -1  24   8   46.31   22.07
  -1 -24  -7   38.66   14.45
  -1  24   7   40.97   21.47
  -1 -24  -6   23.13   14.05
  -1  24   6   21.59   20.31
  -1 -24  -5   75.93   15.65
  -1  24   5   71.04   21.89
  -1 -24  -4   10.02   12.94
  -1  24   4   63.57   20.73
   1 -24   4   20.38   20.09
  -1 -24  -3    5.85   12.43
  -1  24   3   -2.90   18.45
   1 -24   3   16.52   19.10
  -1  24   2   14.36   18.77
  -1 -24  -2   -0.95   12.44
   1 -24   1   22.06   12.90
  -1  24   1   15.52   18.48
  -1 -24  -1   16.71   12.71
   1 -24   0    6.14   12.16
  -1  24   0  -12.51   18.70
  -1 -24   0   -1.81   11.95
   1 -24  -1   17.22   13.34
  -1  24  -1   33.03   19.49
  -1 -24   1   32.54   12.08
   1 -24  -2   14.02   13.04
   1  24   2   35.83   18.78
  -1 -24   2   24.83   12.03
   1 -24  -3  -10.59   13.02
   1  24   3    3.96   17.78
  -1 -24   3   -4.97   11.37
   1 -24  -4   -5.98   13.96
   1  24   4   49.43   19.79
   1 -24  -5   60.48   14.97
   1  24   5   32.87   19.78
   1 -24  -6    1.05   13.84
   1  24   6   15.44   18.51
   1 -24  -7   23.96   15.48
   1  24   7   20.12   18.96
   1 -24  -8   39.11   16.19
   1  24   8   70.52   20.19
   1 -24  -9   41.44   16.35
   1  24   9    7.49   20.05
   1  24  10   -1.53   19.24
  -1 -25  -6   18.56   14.47
  -1  25   6    9.69   21.39
  -1 -25  -5   21.38   14.39
  -1  25   5   22.12   21.37
  -1 -25  -4   26.10   13.84
  -1  25   4   17.03   20.63
  -1 -25  -3   -1.02   13.19
  -1  25   3    4.57   20.51
  -1 -25  -2   14.91   12.83
  -1  25   2   40.53   21.04
   1 -25   2   29.05   20.95
  -1  25   1   34.08   20.73
  -1 -25  -1   -1.94   12.45
   1 -25   0   -3.68   12.70
  -1  25   0   -2.92   20.51
  -1 -25   0  -19.78   13.09
   1 -25  -1    5.70   13.34
  -1 -25   1   22.94   12.75
   1 -25  -2   -7.83   14.11
  -1 -25   2    7.15   12.24
   1 -25  -3   -5.04   14.02
   1 -25  -4   20.74   14.40
   1  25   4    8.54   19.43
   1 -25  -5   26.83   14.75
   1  25   5    1.44   19.42
   1 -25  -6   52.90   15.89
   1  25   6   29.49   20.68
   1  25   7   -1.51   20.09
   1  25   8   -7.71   21.48
  -1  26   3   30.38   22.03
  -1 -26  -3    5.29   14.03
  -1  26   2   20.43   21.58
  -1 -26  -2   24.81   14.26
  -1  26   1   -3.11   20.90
  -1 -26  -1    5.04   13.36
  -1  26   0  -16.82   21.02
  -1 -26   0    2.94   13.03
   1 -26  -1   12.91   14.53
  -1 -26   1   15.30   12.77
   1 -26  -2    6.14   14.45
   1 -26  -3   15.80   15.01
   1 -26  -4   25.99   15.18
   1  26   6  -35.84   23.52
   2   0   0   64.99    6.89
  -2   0   0   63.12    6.71
   2   0   0   66.61    7.18
  -2   0   0   62.39    7.27
  -2   0   0   71.21    7.40
   2   0   0   65.98    7.37
  -2   0   1  588.31   35.28
   2   0  -1  553.57   35.19
   2   0   1  538.39   35.13
  -2   0   1  557.71   35.26
   2   0   1  539.61   35.36
   2   0  -1  585.04   35.04
  -2   0   1  539.54   34.97
  -2   0  -1  603.79   35.49
  -2   0  -1  586.40   35.18
   2   0   1  538.75   34.98
  -2   0  -1  577.61   35.06
   2   0  -2 1304.70   82.64
  -2   0   2 1285.66   82.71
  -2   0  -2 1464.17   83.16
   2   0  -2 1341.79   82.35
   2   0   2 1342.14   82.86
  -2   0  -2 1419.21   82.65
   2   0   2 1391.71   82.64
   2   0   2 1404.52   82.45
  -2   0  -2 1324.89   82.43
   2   0  -2 1360.23   82.34
   2   0   3  875.29   52.31
   2   0   3  840.88   52.69
  -2   0  -3  890.17   53.29
   2   0   3  886.34   52.98
   2   0  -3  852.64   52.72
   2   0  -3  826.62   52.89
   2   0  -3  857.37   52.20
  -2   0   3  785.64   52.28
  -2   0  -3  902.31   52.36
  -2   0  -3  874.89   52.60
   2   0   4    5.77    3.72
   2   0  -4   13.00    4.04
   2   0   4    6.08    5.46
   2   0   4    5.28    5.56
  -2   0  -4    8.10    4.85
  -2   0  -4   11.36    4.53
   2   0  -4   11.42    5.69
   2   0  -4   13.24    5.63
  -2   0   4   12.69    6.12
  -2   0   4    3.28    4.15
   2   0   5  784.15   47.08
  -2   0  -5  764.56   47.10
   2   0  -5  840.70   48.16
  -2   0   5  736.96   47.82
  -2   0   5  743.18   47.12
  -2   0  -5  810.72   47.79
   2   0   5  736.57   47.71
   2   0  -5  752.59   46.95
  -2   0  -6  445.87   27.69
   2   0  -6  418.12   27.55
  -2   0   6  446.81   27.81
   2   0   6  446.29   27.56
   2   0   6  479.86   28.72
  -2   0  -6  434.06   28.48
  -2   0   6  432.54   28.72
   2   0  -6  467.81   28.88
  -2   0   7  126.04   11.09
   2   0  -7  120.34   10.95
  -2   0  -7  126.80    9.24
  -2   0   7  115.63    9.34
   2   0   7  124.12    9.16
   2   0   7  146.86   11.28
  -2   0  -7  132.14   10.30
   2   0  -7  104.81    9.13
  -2   0   8  967.87   67.99
   2   0   8 1153.90   68.41
   2   0  -8 1119.23   67.10
  -2   0  -8 1129.80   68.02
  -2   0  -8 1071.52   66.99
  -2   0   8 1109.37   67.22
   2   0   8 1091.57   67.04
   2   0  -8 1160.35   68.29
  -2   0   8 1117.17   67.90
   2   0   8 1186.30   68.30
  -2   0  -9  170.79   12.37
   2   0  -9  172.77   12.84
  -2   0   9  174.75   12.74
  -2   0   9  188.25   13.99
  -2   0  -9  183.23   12.01
   2   0   9  178.89   14.63
  -2   0  -9  178.67   13.86
   2   0  -9  177.55   14.30
  -2   0 -10  147.25   10.10
   2   0 -10  126.99   10.83
  -2   0  10  140.80   10.63
  -2   0  10  124.21   11.61
  -2   0 -10  137.11    9.64
   2   0  10  124.77   12.27
  -2   0 -10  145.19   11.81
   2   0 -10  137.98   12.24
  -2   0 -11  111.48    9.20
  -2   0 -11  124.77    8.90
  -2   0  11  123.15   11.13
   2   0  11  119.40   11.76
   2   0 -11  115.99   10.42
  -2   0  11  122.07    9.94
   2   0 -11  122.19   11.60
  -2   0 -11  109.54   11.29
  -2   0  12   27.01    5.95
   2   0  12   31.69    8.26
   2   0 -12   34.98    7.14
  -2   0  12   35.17    7.11
  -2   0 -12   30.21    5.16
  -2   0 -12   23.15    4.62
   2   0  12   31.72    6.49
   2   0 -12   30.78    7.89
  -2   0 -13   43.73    5.45
  -2   0  13   49.38    7.24
  -2   0  13   44.87    8.38
  -2   0 -13   48.24    5.85
   2   0  13   46.70    9.16
   2   0  13   58.33    7.42
   2   0 -13   24.01    8.33
   2   0  14 1032.17   62.31
  -2   0  14 1000.09   60.92
  -2   0  14  955.11   62.13
  -2   0 -14  935.95   59.92
   2   0  14  971.41   61.44
   2   0 -14 1036.36   61.90
  -2   0 -15   15.09    5.25
  -2   0  15    1.63    6.67
  -2   0  15    0.67    7.77
   2   0  15   -7.31    9.60
   2   0  15    6.01    7.34
   2   0 -15   -0.54    8.45
   2   0  16  229.00   18.18
  -2   0  16  193.64   15.84
  -2   0  16  194.26   17.27
  -2   0 -16  193.28   14.37
   2   0 -16  174.60   17.09
   2   0  16  216.63   16.57
  -2   0  17   70.69   11.88
   2   0  17   63.32   10.31
   2   0  17   54.28   11.73
   2   0 -17   68.32   11.25
  -2   0  17   66.87    9.67
   2   0  18  159.16   16.15
  -2   0  18  178.39   17.35
  -2   0  18  179.58   15.60
   2   0 -18  210.99   17.20
   2   0  18  183.09   17.53
   2   0  19   47.09   10.62
   2   0  19   56.08   12.17
  -2   0  19   38.48   11.67
  -2   0  19   53.01    9.95
   2   0 -19   43.23   11.50
   2   0  20   67.02   12.72
   2   0  20  112.61   14.04
  -2   0  20   90.87   14.39
  -2   0  20   84.78   11.98
   2   0 -20   87.53   13.18
   2   0  21   -2.46   12.17
   2   0  21    5.68   10.51
  -2   0  21  -16.30   11.85
   2   0  22  188.01   18.08
   2   0  22  146.43   16.58
   2   0  23   15.12   12.46
  -2   0  23  -17.06   13.07
   2   0  23   -0.91   11.78
   2   0  24  288.47   24.54
   2   0  24  239.20   23.91
  -2   0  24  259.77   25.44
   2   0  25   -9.60   14.24
  -2   0  25  -17.67   15.73
   2   0  25    6.06   12.39
   2   0  26   14.92   14.35
  -2   0  26   -7.40   15.52
   2   0  26   23.41   13.98
   2   0  27    3.09   15.36
   2   0  27   -1.12   14.36
   2  -1  27   -3.04   15.07
  -2   1  27   24.40   16.79
   2  -1  27   -6.83   14.78
   2  -1  26   59.91   15.56
  -2   1  26   40.48   16.10
   2  -1  26   29.28   14.92
   2  -1  25   12.31   14.36
  -2   1  25   23.45   14.77
   2  -1  25  -13.37   13.94
   2  -1  24   27.40   14.31
  -2   1  24   17.84   13.71
   2  -1  24    8.79   12.47
   2  -1  23   24.62   13.09
  -2   1  23   35.05   14.48
   2  -1  23   24.07   12.42
   2  -1  22   71.99   14.24
   2  -1  22   37.81   11.86
  -2   1  22   28.16   13.34
   2  -1  21   16.25   12.07
   2  -1  21   19.87   10.79
  -2   1  21   32.31   10.63
  -2   1  21   20.05   12.19
   2  -1  20    3.12   11.65
  -2   1  20   16.28   11.56
  -2   1  20   11.03    9.88
   2  -1  20   11.72    9.99
   2  -1  19  233.57   19.92
  -2   1  19  228.46   20.80
  -2   1  19  249.76   19.27
   2   1 -19  227.12   19.58
   2  -1  19  229.85   20.45
  -2   1  18  102.21   13.75
   2  -1  18  115.79   12.81
   2  -1  18  129.07   14.09
   2   1 -18   73.74   12.79
  -2   1  18  117.42   12.22
  -2   1  17  159.13   16.25
  -2   1  17  169.73   14.99
   2   1 -17  174.89   15.97
   2  -1  17  180.33   16.72
   2  -1  17  169.02   15.48
  -2   1  16  114.22   11.43
  -2   1  16  101.12   12.84
  -2  -1 -16   98.38    9.79
   2  -1  16  118.39   13.74
   2   1 -16   90.14   12.38
   2  -1  16  114.56   12.21
   2   1 -15  208.09   16.36
  -2   1  15  195.24   15.37
  -2   1  15  184.26   16.68
   2  -1  15  200.54   16.00
  -2  -1 -15  170.93   13.93
   2  -1  15  214.85   17.52
  -2  -1 -14   79.17    8.35
   2  -1  14   81.15   11.21
  -2   1  14   90.50   10.96
   2  -1  14   80.18    9.63
  -2  -1 -14   99.79    8.26
  -2   1  14   86.17    9.47
   2   1 -14   84.67   10.95
   2  -1  13   38.73    7.36
  -2  -1 -13   57.85    6.25
   2   1 -13   46.14    8.18
   2  -1  13   50.54    9.64
  -2   1  13   59.27    7.90
   2   1 -13   56.19    9.19
  -2  -1 -13   58.26    6.84
  -2   1  13   54.69    8.74
  -2  -1 -12   24.51    4.82
   2  -1  12   18.77    7.93
   2   1 -12   12.86    6.51
   2   1 -12   28.64    7.79
  -2   1  12   17.36    5.69
  -2  -1 -12   18.40    5.20
  -2   1  12   22.78    7.22
   2   1 -11  475.50   32.36
  -2   1  11  494.53   31.60
  -2  -1 -11  526.47   31.08
   2  -1  11  530.70   32.87
   2   1 -11  459.77   31.25
  -2  -1 -11  497.30   30.88
  -2   1  11  456.26   32.39
  -2   1  10  781.64   51.57
   2   1 -10  778.35   50.30
  -2   1  10  824.04   50.78
  -2  -1 -10  857.65   50.34
   2  -1  10  881.24   51.94
  -2  -1 -10  807.53   51.50
  -2  -1 -10  816.50   50.13
   2   1 -10  800.26   51.39
   2  -1   9  605.41   38.71
   2   1  -9  607.28   37.13
   2   1  -9  654.92   38.60
  -2  -1  -9  600.58   37.21
  -2  -1  -9  621.39   38.16
  -2   1   9  554.72   38.32
  -2   1   9  563.08   37.46
  -2   1   8  925.97   59.97
   2  -1   8 1080.48   60.42
   2   1  -8  938.74   58.66
  -2   1   8  945.32   59.15
  -2  -1  -8  991.09   58.95
  -2  -1  -8  965.24   59.67
   2  -1   8  955.99   58.52
   2   1  -8  963.84   59.96
  -2   1   8  954.65   59.76
   2   1  -7  530.39   33.47
   2  -1   7  518.87   31.78
   2  -1   7  522.66   33.61
   2   1  -7  509.00   31.88
  -2   1   7  502.24   32.45
  -2  -1  -7  505.72   32.88
   2  -1   7  572.23   33.50
  -2   1   7  515.64   33.26
  -2  -1  -7  511.58   32.29
  -2   1   7  530.38   33.28
   2   1  -6  301.31   19.62
  -2  -1  -6  317.98   20.72
   2  -1   6  329.96   21.36
  -2  -1  -6  322.20   20.34
   2  -1   6  325.87   19.73
  -2   1   6  314.17   20.42
  -2   1   6  300.74   21.06
   2   1  -6  294.43   21.04
  -2   1   6  327.08   21.26
   2   1  -6  307.04   21.34
   2   1  -5  294.51   21.09
  -2  -1  -5  324.38   20.47
   2  -1   5  328.07   20.11
   2   1  -5  313.86   21.43
  -2   1   5  294.65   20.55
   2  -1   5  336.07   21.27
  -2  -1  -5  303.22   20.74
   2   1  -5  329.55   19.77
  -2   1   5  324.79   21.34
   2   1  -4   77.94    8.77
  -2  -1  -4   94.81   10.00
   2   1  -4   93.40    7.05
  -2  -1  -4   98.34    8.07
   2  -1   4   98.21    7.40
  -2   1   4   93.80    8.64
   2   1  -4  104.32    8.86
   2  -1   4  109.26    9.19
  -2  -1  -4  113.50    8.43
  -2  -1  -3 1179.96   68.45
   2  -1   3 1141.73   68.78
   2  -1   3 1170.97   68.21
  -2  -1  -3 1139.81   68.39
   2   1  -3 1109.51   68.83
   2   1  -3 1097.47   68.58
  -2  -1  -3 1129.99   68.92
   2  -1   3 1156.30   69.10
   2   1  -3 1092.49   67.94
  -2   1   3 1032.05   68.45
   2   1  -3 1129.13   67.92
   2  -1   2 1005.57   57.25
  -2  -1  -2  901.55   56.80
   2  -1   2  968.38   56.75
  -2  -1  -2  930.70   56.85
   2   1  -2  904.71   56.45
  -2   1   2  845.91   56.92
  -2   1   2  852.74   56.99
   2   1  -2  949.81   56.50
  -2  -1  -2  985.41   57.25
   2  -1   2  969.99   57.54
   2   1  -2  965.80   56.97
   2   1  -1 9466.71  566.78
   2  -1   1 9231.00  566.77
  -2  -1  -1 9206.29  566.78
  -2   1   1 9337.63  566.88
   2   1  -1 9765.06  566.65
   2  -1   1 9612.90  567.15
  -2  -1  -1 9787.42  566.90
  -2  -1  -1 9467.11  566.77
   2  -1   1 9311.40  566.92
  -2  -1   0  572.56   35.36
   2   1   0  558.76   35.24
   2  -1   0  554.92   35.55
  -2   1   0  534.03   35.31
   2  -1   0  550.13   35.56
   2   1   0  578.77   35.21
  -2   1   0  589.50   35.62
  -2  -1   0  611.96   35.38
  -2  -1   0  556.95   35.40
   2  -1   0  573.88   35.44
   2   1   1 9710.41  570.41
  -2   1  -1 9648.17  570.31
   2  -1  -1 9288.95  570.50
   2   1   1 9442.98  570.31
  -2  -1   1 9862.58  570.49
   2  -1  -1 9246.98  570.50
   2   1   1 9349.34  570.42
   2  -1  -1 9293.96  570.42
  -2   1  -1 9999.00  570.67
   2  -1  -1 9685.63  570.50
  -2  -1   1 9513.37  570.11
  -2   1  -1 9314.46  570.52
   2   1   2  930.14   59.52
   2  -1  -2  955.83   59.43
  -2  -1   2 1005.11   59.60
  -2   1  -2  965.24   59.25
   2   1   2  929.08   59.32
  -2   1  -2 1027.07   59.66
   2   1   2  984.61   59.33
  -2   1  -2  994.09   60.01
   2   1   3 1229.07   69.25
  -2  -1   3 1067.43   69.10
   2  -1  -3 1118.31   68.80
  -2   1  -3 1137.69   68.64
  -2  -1   3 1080.19   69.08
  -2   1  -3 1147.54   69.13
   2   1   3 1114.03   68.90
   2   1   3 1142.82   68.77
   2   1   4   93.25    8.54
  -2  -1   4   89.45    8.51
   2   1   4   98.42    8.90
  -2   1  -4  110.31    8.70
  -2  -1   4   86.35    7.26
   2  -1  -4  107.83    9.12
  -2  -1   4   94.31    9.31
   2  -1  -4   93.40    8.16
  -2   1  -4  104.13    7.75
   2   1   4  101.74    7.76
   2   1   5  306.77   21.24
   2  -1  -5  344.44   21.38
  -2  -1   5  301.66   21.16
  -2  -1   5  306.88   19.93
   2   1   5  330.52   20.34
  -2   1  -5  322.82   20.99
   2   1   5  317.84   20.85
   2  -1  -5  307.60   20.32
  -2   1  -5  317.20   20.16
  -2  -1   6  313.83   20.35
   2  -1  -6  331.21   20.83
  -2   1  -6  317.68   20.52
   2  -1  -6  332.95   21.92
  -2  -1   6  296.33   21.77
  -2   1  -6  331.69   23.12
   2   1   6  340.26   20.77
   2   1   6  332.79   21.58
  -2   1  -6  319.13   21.64
  -2   1  -7  485.61   30.87
   2  -1  -7  492.97   31.24
  -2  -1   7  504.58   30.95
  -2   1  -7  497.02   32.04
   2   1   7  577.82   32.29
  -2  -1   7  482.54   32.09
   2  -1  -7  481.13   32.31
   2   1   7  508.02   31.33
   2  -1  -8  989.82   59.69
  -2   1  -8  987.87   60.58
  -2  -1   8  993.70   59.44
   2   1   8 1016.25   60.52
   2   1   8  975.26   59.72
  -2   1  -8  948.89   59.18
   2  -1  -8  962.38   60.64
  -2  -1   8  953.17   60.24
   2   1   9  674.11   39.76
  -2  -1   9  589.58   38.14
  -2   1  -9  624.21   37.67
   2  -1  -9  587.89   38.47
  -2   1  -9  651.30   39.64
  -2   1  -9  612.59   37.84
   2  -1  -9  600.89   39.47
  -2  -1   9  598.56   39.07
   2   1  10  906.03   51.32
   2  -1 -10  819.06   50.02
  -2  -1  10  819.22   49.72
   2  -1 -10  769.78   50.78
  -2   1 -10  840.68   51.15
  -2   1 -10  778.71   49.24
  -2   1 -10  789.29   49.09
   2   1  11  513.52   32.06
  -2   1 -11  495.76   30.57
  -2  -1  11  478.54   32.64
  -2   1 -11  477.55   32.73
   2  -1 -11  482.10   31.73
   2   1  11  567.79   33.24
  -2   1 -11  464.98   30.67
  -2  -1  11  504.04   31.31
   2  -1 -11  484.20   32.60
   2   1  12   26.24    7.88
  -2   1 -12   19.01    4.47
  -2  -1  12   13.50    6.51
   2   1  12   23.20    6.15
   2  -1 -12   15.39    7.35
  -2  -1  12   19.15    5.38
  -2   1 -12   24.35    4.07
   2   1  13   42.13    8.72
  -2  -1  13   51.78    8.53
  -2   1 -13   36.98    5.42
  -2  -1  13   52.70    6.85
  -2   1 -13   50.50    5.36
   2   1  13   55.79    7.50
   2  -1 -13   60.24    9.32
  -2  -1  14   75.45    8.72
   2   1  14   92.41   11.37
  -2   1 -14   70.34    7.10
   2  -1 -14  100.43   10.93
   2   1  14   93.82    9.52
  -2  -1  14   88.08   10.53
  -2  -1  15  185.26   13.72
  -2   1 -15  162.82   12.10
   2   1  15  157.83   14.18
   2   1  15  162.02   15.40
  -2  -1  15  183.83   15.53
   2  -1 -15  168.77   15.39
   2   1  16  119.35   13.93
  -2  -1  16  126.88   11.19
   2  -1 -16  112.21   13.08
   2   1  16  113.32   12.08
  -2  -1  16   95.59   12.90
  -2  -1  17  175.04   16.89
  -2  -1  17  157.89   14.57
   2   1  17  177.26   15.58
   2   1  17  173.02   17.27
   2  -1 -17  189.03   16.32
   2   1  18  100.15   12.42
  -2  -1  18  104.68   13.44
   2   1  18   94.75   13.88
   2  -1 -18  116.22   13.64
  -2  -1  18   97.76   11.34
  -2  -1  19  232.18   18.62
   2   1  19  224.60   19.30
  -2  -1  19  213.24   20.64
   2  -1 -19  257.35   20.42
   2   1  19  257.74   21.42
   2   1  20    9.53   11.24
   2   1  20   28.29    9.87
   2  -1 -20   30.30   11.54
  -2  -1  20   28.18   11.69
   2   1  21   17.35    9.93
  -2  -1  21   23.12   12.41
   2   1  21   25.76   11.87
   2   1  22   36.85   11.40
  -2  -1  22   22.33   12.94
   2   1  22   32.92   12.82
   2   1  23   16.85   11.82
  -2  -1  23   36.46   14.17
   2   1  23   34.28   13.56
   2   1  24    1.88   12.36
  -2  -1  24   -2.25   14.97
   2   1  24    4.69   13.35
   2   1  25    1.98   13.17
  -2  -1  25   11.84   14.46
   2   1  25    5.84   13.94
   2   1  26   36.51   15.14
  -2  -1  26   45.84   16.28
   2   1  26   62.65   16.00
   2   1  27    4.38   14.80
   2   1  27  -12.62   15.79
   2   1  28   16.38   15.86
   2  -2  27   12.82   14.89
  -2   2  27   12.69   16.61
   2  -2  26   15.55   14.05
  -2   2  26   18.31   15.43
   2  -2  26   29.11   15.27
   2  -2  25    2.10   13.26
  -2   2  25    7.00   14.66
   2  -2  25   24.38   14.99
   2  -2  24   13.95   13.32
  -2   2  24   49.99   15.51
   2  -2  24   59.71   14.58
   2  -2  23   18.97   12.53
  -2   2  23   24.33   13.83
   2  -2  23   59.37   14.27
   2  -2  22    9.86   11.15
  -2   2  22   38.12   13.57
   2  -2  22   36.10   13.23
   2  -2  21   86.29   14.30
   2  -2  21   68.66   12.58
  -2   2  21   70.64   12.61
  -2   2  21   79.98   14.07
   2  -2  20   82.35   13.61
   2  -2  20   26.46   10.43
  -2   2  20   34.54   10.90
  -2   2  20   64.95   12.68
   2  -2  19  133.96   15.47
  -2   2  19   96.45   14.63
   2  -2  19  100.88   13.49
  -2   2  19  113.80   13.48
   2  -2  18    2.81   10.91
   2  -2  18   14.91    8.94
  -2   2  18   -7.25   10.32
   2   2 -18   -1.76    9.78
  -2   2  18    1.74    8.76
   2  -2  17   68.24   12.26
   2  -2  17   46.26    9.64
  -2   2  17   38.91    9.76
  -2  -2 -17   53.02    7.95
  -2   2  17   60.72   11.17
   2   2 -17   40.71   10.22
   2  -2  16  337.92   22.91
  -2   2  16  246.72   20.66
  -2  -2 -16  258.34   19.44
   2  -2  16  290.53   21.35
   2   2 -16  292.48   21.23
  -2   2  16  271.85   22.18
   2  -2  15   44.85   10.58
   2   2 -15   43.90    9.74
  -2   2  15   56.00    9.06
   2  -2  15   52.20    9.12
  -2  -2 -15   43.94    7.31
  -2   2  15   58.88    9.57
   2  -2  14  136.64   13.87
  -2   2  14  129.04   11.76
   2   2 -14  129.89   12.81
   2  -2  14  149.14   12.65
  -2  -2 -14  116.75   10.51
  -2   2  14  118.95   12.86
   2   2 -13  185.60   15.60
   2  -2  13  218.20   17.46
  -2   2  13  210.33   15.89
  -2   2  13  208.53   16.95
   2  -2  13  224.20   16.47
  -2  -2 -13  209.49   15.15
  -2  -2 -13  214.87   14.98
   2   2 -13  198.82   16.32
   2   2 -12  396.22   27.53
   2   2 -12  406.53   26.45
   2  -2  12  445.35   28.33
  -2  -2 -12  422.43   26.34
  -2   2  12  388.16   27.79
  -2  -2 -12  394.93   26.10
   2  -2  11   80.04    9.52
   2   2 -11   58.86    7.45
  -2   2  11   51.61    8.19
  -2  -2 -11   59.11    7.03
   2   2 -11   70.10    9.06
  -2   2  11   58.74    7.71
  -2  -2 -11   63.24    6.57
  -2   2  10  412.17   26.40
  -2  -2 -10  424.33   25.96
   2   2 -10  352.61   25.59
   2  -2  10  413.81   27.52
  -2   2  10  400.86   27.17
  -2  -2 -10  410.46   25.69
   2   2 -10  408.63   27.14
  -2   2   9   87.20    9.36
   2  -2   9   81.60    9.98
  -2   2   9   85.41    8.39
  -2  -2  -9   88.70    8.67
  -2  -2  -9   87.50    8.07
   2   2  -9   71.79    7.54
   2   2  -9  106.78   10.23
   2   2  -8  211.24   14.86
   2  -2   8  232.48   17.15
   2  -2   8  230.37   14.38
  -2  -2  -8  218.04   16.05
  -2   2   8  228.78   15.87
  -2   2   8  228.03   16.60
   2   2  -8  251.40   16.99
  -2  -2  -8  213.64   15.53
  -2  -2  -7   75.02    7.14
   2  -2   7   74.94    9.12
  -2  -2  -7   65.00    7.29
  -2   2   7   68.27    7.45
   2   2  -7   52.08    5.72
   2  -2   7   64.54    9.11
   2   2  -7   61.12    8.79
  -2   2   7   72.76    8.28
   2  -2   7   66.10    5.27
  -2   2   7   73.58    8.97
   2  -2   6  234.47   16.92
   2   2  -6  230.46   14.21
   2  -2   6  246.34   16.67
  -2  -2  -6  229.02   15.44
  -2   2   6  216.18   15.57
  -2   2   6  225.24   16.32
   2   2  -6  208.01   15.99
  -2  -2  -6  234.52   15.53
   2  -2   6  214.08   14.34
  -2   2   6  246.51   16.60
   2   2  -6  223.47   16.44
  -2   2   5  253.49   17.45
   2   2  -5  240.51   17.04
  -2  -2  -5  251.09   18.14
   2   2  -5  250.53   15.36
   2  -2   5  264.90   17.69
  -2  -2  -5  244.51   16.62
  -2   2   5  240.85   17.26
   2  -2   5  246.80   15.81
  -2  -2  -5  249.19   16.69
  -2   2   5  242.05   16.93
   2   2  -5  262.09   17.42
  -2  -2  -4  232.75   15.73
  -2  -2  -4  225.83   14.38
  -2   2   4  207.63   14.78
  -2   2   4  227.57   15.27
  -2  -2  -4  208.36   14.42
   2   2  -4  197.92   14.88
   2  -2   4  208.05   13.77
   2  -2   4  212.11   15.40
   2   2  -4  188.62   14.58
   2  -2   3 4636.31  273.64
   2  -2   3 4678.25  272.98
   2   2  -3 4513.27  273.62
   2   2  -3 4215.42  272.56
  -2  -2  -3 4848.18  273.52
  -2  -2  -3 4742.73  273.12
  -2   2   3 4641.02  273.73
  -2  -2  -3 4763.01  273.30
   2   2  -3 4504.49  273.29
  -2   2   3 4619.57  273.53
   2   2  -3 4527.66  272.56
  -2   2   2 1942.70  117.35
  -2   2   2 1978.36  117.47
  -2  -2  -2 2091.62  117.31
   2  -2   2 1988.19  116.99
  -2  -2  -2 2000.48  117.22
   2   2  -2 1913.82  117.41
  -2  -2  -2 2003.80  116.99
   2  -2   2 1951.65  117.47
   2   2  -2 1816.56  116.55
   2  -2   2 1928.52  117.75
   2   2  -2 1885.17  117.07
  -2   2   1 4743.40  289.65
   2  -2   1 4813.88  289.53
  -2  -2  -1 4829.60  289.43
   2  -2   1 4863.50  290.04
   2   2  -1 4742.31  289.15
  -2  -2  -1 5057.93  289.55
   2   2  -1 4909.91  289.48
  -2  -2  -1 4693.86  289.67
   2   2   0  378.09   23.24
   2   2   0  369.97   23.38
  -2  -2   0  375.11   23.45
   2  -2   0  354.07   24.07
   2  -2   0  382.73   23.65
  -2   2   0  375.52   23.68
   2  -2   0  359.78   24.06
  -2  -2   0  361.03   23.36
  -2  -2   0  342.16   23.67
   2   2   1 4897.27  295.34
   2   2   1 4970.44  295.26
  -2  -2   1 4932.35  295.48
   2   2   1 4735.06  295.50
  -2   2  -1 4941.19  295.32
   2  -2  -1 4765.36  295.60
  -2  -2   1 5016.86  295.14
  -2   2  -1 5031.01  295.88
   2  -2  -1 5063.08  295.75
   2   2   2 2115.54  119.04
  -2   2  -2 2019.15  118.73
  -2  -2   2 1948.09  118.97
   2   2   2 1981.13  118.74
   2   2   2 2079.61  119.03
  -2  -2   2 1796.23  118.32
   2  -2  -2 2020.19  119.19
   2   2   3 4612.28  275.82
   2   2   3 4704.07  276.04
  -2   2  -3 4665.17  275.68
   2  -2  -3 4637.74  276.10
   2   2   3 4719.83  276.15
  -2  -2   3 4505.22  276.20
  -2  -2   3 4304.36  276.06
   2  -2  -4  196.67   15.42
  -2  -2   4  207.13   14.96
   2   2   4  219.88   15.35
  -2   2  -4  225.30   15.28
   2  -2  -4  207.26   15.00
   2   2   4  258.14   14.86
  -2  -2   4  170.37   15.26
  -2   2  -4  213.36   14.28
   2   2   4  229.25   14.80
   2   2   5  258.70   16.29
   2  -2  -5  221.09   17.17
  -2  -2   5  250.59   17.32
  -2  -2   5  236.20   15.41
   2   2   5  270.50   17.26
  -2   2  -5  252.02   17.14
   2   2   5  228.09   16.49
  -2   2  -5  259.64   15.91
  -2   2  -5  309.71   19.14
   2  -2  -5  222.48   16.55
   2  -2  -5  250.74   17.32
  -2  -2   5  236.51   16.88
   2   2   6  244.67   15.50
   2  -2  -6  208.35   15.55
  -2   2  -6  259.47   18.73
   2   2   6  223.91   16.35
  -2  -2   6  223.84   16.45
   2  -2  -6  212.68   16.54
  -2   2  -6  219.45   14.70
  -2   2  -6  214.08   15.99
   2   2   6  254.18   15.97
  -2  -2   6  234.79   14.41
   2  -2  -6  226.89   16.44
  -2  -2   6  217.82   16.00
  -2  -2   7   57.64    7.40
   2   2   7   67.20    7.84
  -2   2  -7   59.66    7.64
  -2  -2   7   61.94    5.54
   2  -2  -7   66.32    7.29
  -2   2  -7   63.37    5.75
   2  -2  -7   66.26    8.61
  -2  -2   7   55.29    8.33
   2   2   7   73.38    7.27
  -2   2  -8  227.39   14.20
  -2   2  -8  210.30   16.31
   2   2   8  224.85   16.07
   2  -2  -8  229.54   15.52
  -2  -2   8  229.87   14.40
   2  -2  -8  216.16   16.38
  -2  -2   8  210.94   16.08
   2   2   8  196.35   15.26
  -2   2  -9   96.55    6.43
  -2   2  -9   85.92    9.06
   2  -2  -9  108.23   10.30
   2  -2  -9   94.38    8.79
   2   2   9   98.15    9.62
  -2  -2   9   82.84    7.29
  -2   2  -9   83.79    6.86
  -2  -2   9   74.98    9.48
  -2   2 -10  428.86   25.76
   2  -2 -10  410.76   28.11
  -2   2 -10  389.23   25.89
  -2   2 -10  433.89   28.23
  -2  -2  10  415.76   26.43
   2   2  10  458.38   28.42
   2  -2 -10  430.42   27.32
  -2  -2  11   68.22    6.49
   2   2  11   78.06    9.11
   2  -2 -11   55.50    8.79
  -2   2 -11   59.36    5.51
  -2   2 -11   67.34    5.24
  -2   2 -11   69.64    8.71
   2   2  11   55.40    7.48
   2   2  12  439.69   27.23
  -2  -2  12  411.38   25.10
   2   2  12  418.85   25.94
  -2   2 -12  427.26   27.34
   2  -2 -12  420.88   26.89
  -2   2 -12  366.41   24.16
  -2   2 -12  357.07   24.06
  -2  -2  13  206.46   14.35
  -2   2 -13  168.41   13.13
  -2   2 -13  185.35   13.10
   2   2  13  247.02   15.71
   2   2  13  250.81   17.34
   2  -2 -13  231.79   16.93
   2   2  14  137.88   13.29
  -2  -2  14  128.34   10.64
   2  -2 -14  134.16   12.94
  -2   2 -14  123.93    9.04
   2   2  14  128.74   11.50
  -2  -2  14  108.55   12.23
   2   2  15   51.52   10.49
  -2  -2  15   44.15    7.46
   2   2  15   59.90    8.46
  -2  -2  15   39.61    9.42
   2  -2 -15   48.22    9.91
   2   2  16  307.87   21.01
  -2  -2  16  263.60   19.64
   2  -2 -16  259.85   21.58
   2   2  16  295.29   22.02
  -2  -2  16  257.16   21.75
   2  -2 -17   50.07   11.46
  -2  -2  17   52.51    8.80
   2   2  17   56.42   11.24
  -2  -2  17   42.68   10.59
   2   2  17   71.84   10.12
   2  -2 -18   -5.94   10.02
   2   2  18   19.05   10.74
  -2  -2  18   17.37    7.79
  -2  -2  18    0.82   10.38
   2   2  18   15.84    8.73
   2  -2 -19   90.66   13.67
   2   2  19  106.14   13.84
  -2  -2  19  118.29   14.56
   2   2  19   76.16   12.59
   2  -2 -20   58.66   12.41
   2   2  20   74.79   13.31
  -2  -2  20   37.41   12.76
   2   2  20   36.88   11.12
   2  -2 -21   52.61   13.33
   2   2  21   78.57   12.80
   2   2  21   85.72   14.30
  -2  -2  21   61.06   13.97
   2   2  22   18.00   11.54
   2   2  22   18.42   12.37
  -2  -2  22    5.10   12.51
   2   2  23   27.81   12.02
   2   2  23   31.05   14.02
  -2  -2  23   38.81   14.17
   2   2  24   46.01   13.40
   2   2  24   49.45   14.33
  -2  -2  24   48.64   14.88
   2   2  25   10.68   12.74
   2   2  25   36.77   15.19
  -2  -2  25   -2.38   14.54
   2   2  26    5.11   13.68
   2   2  26   33.13   15.34
  -2  -2  26   26.18   15.93
   2   2  27   33.28   14.75
   2   2  27   26.88   16.39
  -2   3  27   -7.59   16.34
   2  -3  26    9.03   14.56
   2  -3  26  -19.22   16.27
  -2   3  26    1.21   15.47
   2  -3  25   55.90   15.96
  -2   3  25   39.25   15.89
   2  -3  24   18.40   13.32
   2  -3  24   49.50   14.70
  -2   3  24   43.17   14.98
   2  -3  23  -12.55   12.56
   2  -3  23   -3.47   13.17
  -2   3  23  -11.60   14.83
   2  -3  22   54.06   12.30
  -2   3  22   49.53   12.78
   2  -3  22   68.46   13.95
  -2   3  22   41.11   14.05
   2  -3  21   49.51   12.43
  -2   3  21   42.91   11.92
   2  -3  21   80.02   13.81
  -2   3  21   41.81   13.46
   2  -3  20    9.03   10.00
  -2   3  20   15.24   10.15
   2  -3  20   13.02   11.38
  -2   3  20   27.02   11.85
  -2   3  19    1.70   10.29
   2  -3  19    2.20   11.14
  -2   3  19   -7.21    9.47
   2  -3  19   -7.76   10.11
   2  -3  18  189.75   17.57
  -2   3  18  157.70   16.82
   2   3 -18  173.77   15.97
  -2   3  18  180.11   16.36
   2  -3  18  165.69   16.37
  -2   3  17   91.77   12.55
   2  -3  17   85.08   12.83
  -2  -3 -17   66.87    9.28
   2  -3  17   66.91   10.81
  -2   3  17   89.25   11.12
  -2  -3 -16  146.57   12.34
   2  -3  16  148.03   14.07
  -2   3  16  132.70   14.88
   2   3 -16  143.69   14.05
  -2   3  16  143.49   13.93
  -2   3  15  178.07   15.53
   2  -3  15  201.09   17.16
   2  -3  15  195.06   15.72
  -2   3  15  164.05   16.09
  -2  -3 -15  173.28   14.01
   2   3 -15  192.24   15.89
   2  -3  14  124.78   13.34
  -2   3  14  108.08   12.41
  -2   3  14  129.28   12.25
   2  -3  14  135.41   11.98
  -2  -3 -14  130.48   10.79
   2   3 -14  119.09   12.68
  -2   3  13   49.33    9.29
   2   3 -13   75.96    9.72
  -2  -3 -13   80.75    7.78
   2  -3  13   83.30   10.79
   2   3 -13   64.70    8.94
  -2   3  13   68.41    8.94
  -2   3  12  154.57   12.49
   2  -3  12  158.28   13.82
   2   3 -12  123.48   11.55
  -2  -3 -12  129.83   11.06
  -2   3  12  156.44   13.10
   2   3 -12  152.85   13.04
  -2   3  11   42.09    7.82
  -2   3  11   50.54    7.66
  -2  -3 -11   51.42    6.18
   2   3 -11   49.83    8.05
   2  -3  11   43.83    8.95
   2   3 -11   39.98    6.76
  -2   3  10  246.17   17.23
  -2   3  10  253.29   17.95
  -2  -3 -10  241.60   16.37
   2   3 -10  239.29   17.80
  -2  -3 -10  279.12   16.92
   2   3 -10  190.09   16.00
   2  -3  10  254.28   18.76
   2  -3   9  145.66   13.67
   2   3  -9  136.48   10.86
  -2  -3  -9  156.28   11.85
  -2   3   9  164.09   12.43
   2   3  -9  161.98   13.12
  -2   3   9  158.24   12.77
   2  -3   8  821.34   49.31
   2   3  -8  665.89   46.88
  -2  -3  -8  832.90   47.94
   2   3  -8  854.31   48.73
  -2   3   8  816.30   48.38
  -2  -3  -8  802.54   47.99
  -2   3   8  752.50   48.69
   2   3  -7  306.34   22.14
   2  -3   7  402.21   24.90
  -2  -3  -7  382.05   23.50
   2  -3   7  374.08   21.95
   2   3  -7  402.56   24.39
  -2   3   7  357.11   23.92
  -2  -3  -7  364.84   23.22
  -2   3   7  330.48   24.17
   2   3  -6  129.29   12.09
   2  -3   6  140.03    9.80
  -2  -3  -6  162.23   11.60
  -2   3   6  141.09   12.51
   2   3  -6  145.86   11.77
   2  -3   6  151.02   13.09
  -2  -3  -6  175.70   13.50
  -2   3   6  143.18   12.23
   2  -3   6  156.01   12.87
  -2   3   6  156.63   12.19
  -2  -3  -6  168.71   10.99
  -2  -3  -5   54.57    6.99
   2   3  -5   54.95    6.92
   2  -3   5   56.52    8.97
  -2  -3  -5   54.69    8.79
   2  -3   5   63.52    8.31
   2  -3   5   61.44    5.20
   2   3  -5   64.40    7.72
  -2  -3  -5   48.42    5.90
  -2   3   5   58.67    7.52
  -2   3   5   52.71    7.59
  -2  -3  -4  284.81   20.84
  -2  -3  -4  275.30   19.66
  -2   3   4  282.15   20.84
   2   3  -4  336.76   20.43
  -2   3   4  291.89   20.66
  -2  -3  -4  283.35   20.20
   2  -3   4  334.78   19.54
   2   3  -4  368.08   21.02
  -2  -3  -3  192.02   13.04
   2   3  -3  176.88   12.75
  -2  -3  -3  209.45   13.60
  -2  -3  -3  180.39   12.06
  -2   3   3  175.03   13.43
   2  -3   3  185.20   12.33
  -2   3   3  165.83   13.36
   2   3  -3  183.10   13.16
  -2   3   3  169.71   13.31
  -2  -3  -2 3349.21  205.62
   2   3  -2 3466.82  206.29
   2   3  -2 3491.29  205.85
   2   3  -2 3290.14  205.22
  -2  -3  -2 3609.70  206.01
  -2   3   2 3395.66  206.14
   2  -3   2 3515.39  205.78
  -2   3   2 3577.14  206.50
  -2  -3  -2 3475.90  206.10
  -2   3   2 3466.94  206.45
   2   3  -1  542.78   37.50
  -2  -3  -1  602.04   37.63
  -2   3   1  591.70   37.76
  -2   3   1  594.38   37.94
  -2  -3  -1  620.79   37.28
   2   3  -1  605.19   36.71
  -2   3   1  611.31   37.49
  -2  -3  -1  613.66   37.04
   2  -3   1  580.63   38.00
   2   3  -1  614.47   37.10
   2  -3   1  585.32   38.15
   2  -3   1  637.12   37.34
   2  -3   0 1549.72   95.08
  -2  -3   0 1567.27   94.21
   2   3   0 1570.91   94.14
   2  -3   0 1513.92   95.05
  -2   3   0 1508.49   94.87
  -2  -3   0 1532.92   94.29
   2   3   0 1605.34   94.23
   2  -3   0 1567.72   94.59
  -2   3   0 1591.51   94.49
  -2  -3   1  585.29   36.30
   2   3   1  599.57   36.68
   2   3   1  595.71   36.45
  -2  -3   1  565.10   36.65
  -2   3  -1  595.60   36.68
   2  -3  -1  627.86   37.12
   2  -3  -1  602.88   37.55
  -2  -3   2 3283.28  204.67
   2   3   2 3515.57  205.31
   2   3   2 3484.59  205.46
  -2   3  -2 3523.04  205.03
   2  -3  -2 3423.79  205.61
   2  -3  -2 3353.40  205.66
  -2  -3   2 3438.28  205.27
   2   3   2 3274.98  204.94
   2  -3  -2 3504.81  205.65
  -2  -3   2 3563.80  205.59
  -2  -3   3  175.92   13.51
   2  -3  -3  184.18   13.48
  -2  -3   3  166.66   12.70
   2   3   3  193.85   13.13
  -2   3  -3  179.47   12.25
   2   3   3  183.15   12.39
   2   3   3  198.89   12.87
   2  -3  -3  166.10   13.59
  -2   3  -4  329.90   22.30
   2  -3  -4  285.49   20.92
   2   3   4  314.57   20.90
   2   3   4  295.23   20.48
  -2   3  -4  347.34   19.97
  -2  -3   4  322.84   21.28
  -2  -3   4  346.13   20.87
   2  -3  -4  284.13   21.18
   2   3   4  289.75   20.20
  -2   3  -5   61.57   10.02
   2   3   5   60.64    7.15
   2   3   5   49.95    6.05
   2  -3  -5   47.36    7.04
  -2  -3   5   42.63    6.16
   2  -3  -5   53.05    7.79
  -2   3  -5   49.39    5.05
   2  -3  -5   50.30    7.44
  -2  -3   5   41.59    7.66
   2   3   5   60.80    6.30
   2   3   6  171.47   11.98
   2   3   6  172.84   11.83
   2  -3  -6  153.89   12.82
  -2  -3   6  141.02   12.14
  -2   3  -6  142.01   14.83
  -2  -3   6  151.41   12.84
  -2   3  -6  147.49   10.42
   2  -3  -6  170.08   12.76
   2   3   6  164.62   12.76
   2  -3  -6  171.70   12.30
  -2  -3   7  345.63   21.46
   2  -3  -7  328.34   22.96
   2   3   7  329.11   22.96
   2   3   7  348.87   23.52
   2   3   7  374.07   22.99
  -2   3  -7  348.44   23.72
  -2  -3   7  342.81   23.47
   2  -3  -7  377.59   23.83
  -2   3  -7  358.24   21.45
  -2  -3   7  326.83   23.25
   2   3   8  795.19   48.55
   2  -3  -8  785.76   48.37
  -2  -3   8  767.73   47.20
  -2   3  -8  792.03   49.14
   2   3   8  861.68   48.61
  -2  -3   8  769.47   48.59
   2  -3  -8  753.71   49.03
  -2  -3   8  751.89   48.86
   2   3   9  160.68   12.28
  -2  -3   9  137.58   12.22
  -2   3  -9  156.31   12.44
  -2  -3   9  148.93   10.20
   2  -3  -9  151.73   12.75
  -2  -3   9  136.45   12.32
   2  -3  -9  168.51   12.14
  -2   3 -10  246.12   17.84
   2  -3 -10  261.80   17.99
  -2  -3  10  225.88   15.55
   2   3  10  246.40   16.47
  -2  -3  10  233.50   17.43
  -2   3 -11   42.47    8.19
  -2  -3  11   45.20    5.51
   2   3  11   54.75    8.41
   2  -3 -11   42.62    8.39
   2   3  11   54.05    6.66
  -2   3 -12  140.52   13.25
   2   3  12  154.64   11.91
   2   3  12  150.37   13.14
   2  -3 -12  147.75   13.27
  -2  -3  12  143.63   10.85
  -2  -3  13   74.74    7.50
   2   3  13   79.85   10.26
   2  -3 -13   74.44   10.36
   2   3  13   81.75    9.01
   2   3  14  128.69   11.68
   2  -3 -14  150.60   13.90
  -2  -3  14  127.17   10.63
   2   3  14  122.51   13.41
   2   3  15  206.48   15.58
   2  -3 -15  192.78   16.78
  -2  -3  15  161.73   13.86
   2   3  15  207.24   16.97
   2   3  16  149.16   13.68
   2   3  16  162.97   15.73
   2  -3 -16  159.70   15.14
  -2  -3  16  144.35   12.60
  -2  -3  17   55.14   11.90
  -2  -3  17   71.29    9.19
   2   3  17   75.89   12.03
   2   3  17   85.83   10.49
   2  -3 -17   78.90   12.71
   2   3  18  175.20   15.71
   2  -3 -18  153.98   16.94
  -2  -3  18  153.16   16.90
  -2  -3  18  171.32   14.40
   2   3  18  210.60   17.52
   2  -3 -19   -3.59   11.04
  -2  -3  19    6.07   10.35
   2   3  19   -1.98    9.18
   2   3  19   10.97   10.48
   2  -3 -20   -1.49   11.92
  -2  -3  20    1.85   10.96
   2   3  20    7.05    9.04
   2   3  20   28.70   11.64
   2  -3 -21   64.03   13.36
  -2  -3  21   47.71   13.08
   2   3  21   84.86   14.32
   2   3  21   50.35   11.74
  -2  -3  22   11.35   12.58
   2   3  22   41.99   13.48
   2   3  22   29.82   11.03
  -2  -3  23   35.82   14.05
   2   3  23   -5.59   13.09
   2   3  23    4.27   11.16
  -2  -3  24    3.43   13.57
   2   3  24   14.62   13.91
   2   3  24   17.20   12.38
  -2  -3  25   41.93   16.45
   2   3  25   58.00   16.17
   2   3  25   42.96   14.27
  -2  -3  26   12.59   15.40
   2   3  26   11.60   14.68
   2   3  26   32.07   13.71
   2   3  27   -1.09   15.40
  -2   4  27    3.79   17.04
  -2   4  26   19.28   15.96
   2  -4  26   36.74   14.97
  -2   4  25    4.61   15.04
   2  -4  25   11.99   14.47
   2  -4  25   -6.57   13.76
  -2   4  24   49.51   15.73
   2  -4  24   46.00   14.58
   2  -4  24   68.01   15.07
  -2   4  23   -2.54   12.18
  -2   4  23   12.54   13.91
   2  -4  23    9.91   12.49
   2  -4  23   16.42   13.74
  -2   4  22   10.47   11.61
  -2   4  22   44.75   13.49
   2  -4  22   13.17   11.22
   2  -4  22   22.41   12.54
  -2   4  21   40.06   11.99
  -2   4  21   43.45   12.58
   2  -4  21   40.82   12.50
   2  -4  21   38.22   12.72
   2  -4  20   96.77   13.75
  -2   4  20   66.28   14.35
   2  -4  20  113.72   14.67
  -2   4  20   83.05   13.32
   2  -4  19   39.05   11.08
  -2   4  19   36.46   11.77
  -2   4  19   32.20   11.12
   2  -4  19   63.43   12.50
   2  -4  18   17.89   11.02
  -2   4  18   16.56    9.55
  -2  -4 -18   15.90    7.91
  -2   4  18   12.82   10.31
   2  -4  18   15.88    9.48
   2  -4  17  166.29   15.91
  -2  -4 -17  119.60   12.48
  -2   4  17  135.27   15.18
   2   4 -17  144.97   13.84
  -2   4  17  121.91   14.28
   2  -4  17  161.86   15.03
   2  -4  16   62.26   11.73
  -2   4  16   56.90   10.62
  -2   4  16   28.08    9.62
   2  -4  16   53.49    9.96
   2   4 -16   52.64    9.90
  -2  -4 -16   31.80    7.60
  -2   4  15   74.86   11.15
   2   4 -15   90.06   10.95
  -2  -4 -15   70.00    9.02
   2  -4  15  100.60   12.77
   2  -4  15   79.24   10.49
  -2   4  15   82.96   10.97
  -2   4  14   14.47    8.59
   2   4 -14   26.46    8.54
  -2  -4 -14   10.49    6.31
   2  -4  14   27.37   10.29
   2  -4  14   35.43    7.52
  -2   4  14   18.62    8.10
   2  -4  13   82.62   11.56
  -2   4  13   99.53   11.03
  -2   4  13   90.09   10.23
   2   4 -13   71.18   10.04
  -2  -4 -13   98.09    8.96
   2   4 -12  606.62   36.95
   2   4 -12  479.12   35.68
   2  -4  12  573.46   37.77
  -2   4  12  582.27   37.59
  -2   4  12  596.53   37.21
  -2  -4 -12  560.25   36.06
   2   4 -11  207.38   16.22
   2   4 -11  199.03   14.93
   2  -4  11  228.47   17.34
  -2   4  11  208.25   16.56
  -2   4  11  193.32   16.08
  -2  -4 -11  223.50   15.15
   2   4 -10  183.88   14.63
   2   4 -10  152.32   13.08
   2  -4  10  175.85   15.46
  -2   4  10  202.77   15.29
  -2   4  10  211.55   14.81
  -2  -4 -10  198.80   13.69
   2  -4   9  377.37   23.95
   2   4  -9  358.69   22.87
  -2   4   9  325.67   22.67
   2   4  -9  296.54   21.11
  -2   4   9  330.30   23.09
  -2   4   8  532.83   33.64
   2   4  -8  521.24   33.23
   2  -4   8  537.40   34.29
   2   4  -8  472.05   31.48
  -2  -4  -8  545.86   32.75
  -2   4   8  522.84   33.33
   2  -4   7   22.58    8.77
  -2   4   7   33.37    7.36
   2   4  -7   39.27    7.59
  -2  -4  -7   47.50    6.85
  -2  -4  -7   36.82    5.42
  -2   4   7   40.06    7.40
  -2   4   6 1465.85   93.68
  -2   4   6 1537.08   93.95
   2   4  -6 1580.22   93.74
   2  -4   6 1557.26   92.22
   2  -4   6 1569.64   94.47
  -2  -4  -6 1482.74   92.77
   2   4  -6 1527.04   93.41
  -2  -4  -6 1543.95   93.38
   2  -4   5  609.64   37.01
  -2  -4  -5  631.15   36.28
  -2  -4  -5  571.71   34.88
  -2   4   5  569.10   36.08
  -2  -4  -5  574.45   35.68
  -2   4   5  570.89   36.29
   2   4  -5  562.02   35.95
   2  -4   5  536.19   34.57
   2   4  -5  553.85   35.59
   2  -4   4  124.27   11.57
  -2  -4  -4  138.27   10.56
  -2   4   4  103.67   10.18
   2   4  -4  105.78    9.71
  -2   4   4  111.52   10.47
   2  -4   4  109.86    8.31
  -2  -4  -4  112.20    9.68
   2   4  -4  104.55    9.18
  -2  -4  -4  107.36    8.18
   2   4  -3 2097.90  128.10
  -2  -4  -3 2232.36  128.39
  -2   4   3 2027.92  128.48
  -2   4   3 2140.56  128.84
   2   4  -3 2001.33  128.48
  -2  -4  -3 2155.19  128.46
   2  -4   3 2174.93  127.89
  -2   4   3 2203.76  128.90
  -2  -4  -3 2101.71  127.67
  -2  -4  -2 3651.54  212.29
   2   4  -2 3539.07  212.36
   2  -4   2 3504.41  211.85
  -2  -4  -2 3647.92  212.03
   2   4  -2 3554.38  211.26
  -2   4   2 3550.81  212.57
  -2  -4  -2 3416.69  211.53
   2   4  -2 3507.65  211.81
  -2   4   2 3482.76  212.23
  -2   4   2 3477.75  212.70
   2   4  -1  357.89   23.73
   2  -4   1  376.30   23.47
  -2   4   1  371.63   24.42
   2   4  -1  389.03   23.06
  -2  -4  -1  371.70   23.36
   2   4  -1  376.28   22.73
  -2  -4  -1  339.43   22.88
  -2   4   1  363.02   23.67
  -2   4   1  342.40   23.94
   2  -4   1  373.85   24.21
   2   4   0   53.29    5.13
   2   4   0   46.61    5.11
  -2  -4   0   54.15    5.67
  -2  -4   0   49.01    5.36
   2  -4   0   45.82    7.58
   2  -4   0   48.92    6.15
  -2   4   0   53.62    6.60
  -2   4   0   51.09    6.22
   2  -4   0   51.49    8.64
   2  -4  -1  361.52   24.61
  -2  -4   1  370.18   22.97
   2   4   1  366.54   23.28
  -2  -4   1  379.21   23.32
   2   4   1  362.86   22.97
   2  -4  -1  361.57   24.23
  -2   4  -1  368.74   24.02
  -2   4  -1  366.76   23.49
   2  -4  -1  372.07   23.81
   2   4   2 3412.88  211.26
  -2   4  -2 3616.43  210.81
  -2  -4   2 3672.49  211.01
  -2  -4   2 3290.43  210.34
   2   4   2 3485.66  211.02
  -2  -4   2 3663.08  211.44
   2  -4  -2 3541.47  211.62
   2  -4  -2 3503.27  211.37
  -2   4  -2 3621.74  211.59
   2  -4  -2 3628.69  211.48
   2   4   2 3566.82  210.56
   2   4   3 2207.78  130.01
  -2   4  -3 2147.20  129.33
  -2   4  -3 2249.91  130.74
  -2  -4   3 2115.31  129.78
   2   4   3 2187.19  129.90
  -2  -4   3 2203.93  130.14
   2  -4  -3 2175.59  130.27
   2  -4  -3 2158.91  130.23
   2   4   3 2075.67  129.25
  -2   4  -3 2111.06  130.26
   2   4   4  127.38    9.81
  -2   4  -4  129.91    8.65
  -2  -4   4  115.63    9.64
   2   4   4  116.90   10.13
   2  -4  -4  107.73   10.77
   2  -4  -4  120.01   10.71
   2   4   4  114.23    8.86
  -2  -4   4  125.09   10.85
  -2   4  -4  122.78   12.39
  -2   4  -5  569.05   37.96
   2  -4  -5  608.60   37.10
  -2  -4   5  589.41   36.76
   2   4   5  626.21   36.94
   2  -4  -5  604.36   37.00
   2   4   5  576.28   36.69
  -2   4  -5  574.77   35.50
  -2  -4   5  567.50   36.94
   2   4   5  551.99   35.95
   2  -4  -6 1399.69   90.26
  -2  -4   6 1491.08   90.12
   2   4   6 1447.99   90.07
  -2   4  -6 1609.15   91.27
   2  -4  -6 1359.55   90.08
  -2  -4   6 1543.61   90.17
   2   4   6 1442.86   90.20
   2  -4  -6 1477.45   90.06
  -2   4  -6 1499.58   88.68
   2   4   6 1473.80   89.44
   2   4   7   35.03    6.90
   2  -4  -7   39.47    7.75
   2  -4  -7   24.21    7.30
  -2  -4   7   40.02    6.71
   2   4   7   35.17    6.06
   2   4   7   43.70    7.05
  -2  -4   7   28.77    7.57
   2   4   8  557.46   34.48
   2   4   8  531.27   35.08
  -2  -4   8  549.60   33.08
   2   4   8  565.41   33.99
   2   4   8  519.63   34.76
  -2  -4   8  517.56   34.92
   2  -4  -8  548.61   35.23
  -2  -4   8  543.02   34.84
  -2  -4   9  330.60   22.76
   2  -4  -9  347.04   23.40
   2   4   9  305.86   21.75
  -2  -4   9  361.79   20.97
  -2  -4   9  326.33   22.87
   2   4   9  348.27   22.55
  -2   4  -9  309.14   23.16
   2  -4 -10  202.10   15.59
   2   4  10  220.37   13.98
  -2  -4  10  188.00   12.86
  -2  -4  10  176.03   14.95
   2   4  10  203.62   14.84
  -2   4 -10  194.15   15.40
  -2  -4  11  192.81   15.87
   2  -4 -11  231.72   16.64
  -2   4 -11  241.26   16.94
  -2  -4  11  202.15   13.87
   2   4  11  202.15   14.85
   2   4  12  662.82   38.83
   2  -4 -12  618.93   39.83
  -2  -4  12  582.69   39.69
  -2   4 -12  586.19   40.22
  -2  -4  12  579.13   37.68
   2   4  12  651.09   40.20
  -2  -4  13   75.83   10.11
   2  -4 -13   99.26   11.03
  -2   4 -13   67.12   10.50
   2   4  13   99.86    9.02
   2   4  13  100.83   10.84
  -2  -4  13   73.01    7.57
   2   4  14   26.00    6.79
   2  -4 -14   15.55    9.17
  -2  -4  14   11.82    5.53
   2   4  14   37.48    9.37
   2   4  15   71.74    9.54
   2  -4 -15   94.53   12.16
   2   4  15   98.51   11.73
  -2  -4  15   78.27    8.53
   2   4  16   34.62    8.30
  -2  -4  16   38.29    7.04
   2   4  16   42.59   10.23
   2  -4 -16   32.28   10.69
   2   4  17  155.99   15.29
   2  -4 -17  140.02   15.19
  -2  -4  17  132.24   11.97
   2   4  17  134.74   13.38
   2  -4 -18    5.76   10.22
   2   4  18    7.80    8.03
   2   4  18   17.51   10.97
   2   4  19   35.13   11.65
   2  -4 -19   29.27   11.80
   2   4  19   27.07    9.23
  -2  -4  19   51.43   11.99
   2   4  20   85.13   14.52
   2  -4 -20   63.06   13.51
   2   4  20   79.56   12.13
  -2  -4  20   83.51   13.87
   2   4  21   23.57   12.37
   2  -4 -21   29.81   12.78
   2   4  21   30.32   10.97
  -2  -4  21   15.66   11.96
   2   4  22    1.83   12.80
   2  -4 -22   19.16   12.88
  -2  -4  22   -8.30   13.50
   2   4  22   27.54   11.24
  -2  -4  23   10.90   12.73
   2   4  23    6.70   13.37
   2   4  23   -2.51   11.71
  -2  -4  24   42.60   15.46
   2   4  24   83.01   16.36
   2   4  24   33.61   13.26
   2   4  25   17.65   14.56
  -2  -4  25   19.30   15.09
   2   4  26   35.55   15.77
  -2  -4  26    8.86   15.76
   2   4  27    1.11   15.66
  -2   5  27   17.76   17.22
  -2   5  26   37.70   17.25
   2  -5  26    1.17   14.48
  -2   5  25   16.11   15.28
   2  -5  25   25.77   14.33
  -2   5  24   52.77   15.90
   2  -5  24   44.59   14.50
   2  -5  24   47.31   14.93
  -2   5  23   -8.87   12.62
  -2   5  23   18.87   13.36
   2  -5  23    9.09   12.18
   2  -5  23   -7.73   13.24
  -2   5  22    6.81   12.22
  -2   5  22   -1.00   12.62
   2  -5  22    1.92   11.33
   2  -5  22    0.83   12.93
  -2   5  21   -5.71   11.74
   2  -5  21  -23.69   11.05
  -2   5  21  -22.69   13.43
   2  -5  21    7.95   12.35
  -2   5  20   10.14   11.17
   2  -5  20    4.33   10.02
  -2   5  20   29.60   12.56
   2  -5  20   -6.94   12.29
  -2   5  19   24.64   11.36
  -2   5  19   23.83   10.94
  -2  -5 -19   22.63    8.48
   2  -5  19   13.13    9.99
   2  -5  19   18.00   12.08
  -2   5  18    2.41   10.19
   2  -5  18    7.88   11.62
  -2   5  18    8.51   10.23
  -2  -5 -18    4.55    7.90
   2  -5  18    3.88    9.37
  -2   5  17    0.76    9.86
   2  -5  17    0.69   11.45
  -2  -5 -17    1.94    7.37
   2  -5  17   -1.46    8.43
  -2   5  17    7.42    9.60
   2   5 -17    2.03    8.92
   2  -5  16  284.95   21.87
  -2  -5 -16  269.68   20.43
   2   5 -16  282.51   21.29
  -2   5  16  294.84   22.64
   2  -5  16  304.75   23.06
  -2   5  16  284.54   22.26
   2  -5  15  402.72   27.94
  -2  -5 -15  372.70   26.66
  -2   5  15  358.41   28.02
   2   5 -15  429.04   27.48
   2  -5  15  407.88   28.93
  -2   5  15  409.77   28.54
   2  -5  14   82.07   11.94
   2   5 -14   74.80   10.06
  -2   5  14   60.37   10.21
   2  -5  14   74.14    9.78
  -2   5  14   75.63   10.77
  -2  -5 -14   61.80    8.67
  -2   5  13  242.95   18.43
  -2   5  13  227.10   17.80
   2   5 -13  235.53   17.52
   2  -5  13  267.15   19.17
  -2  -5 -13  190.21   16.30
  -2  -5 -12  262.56   18.72
   2   5 -12  234.06   18.48
   2   5 -12  276.14   19.49
   2  -5  12  281.73   20.99
  -2   5  12  278.01   20.19
  -2   5  12  272.27   19.97
  -2  -5 -11  265.87   19.59
   2   5 -11  279.84   19.21
   2   5 -11  306.62   20.49
   2  -5  11  335.35   22.09
  -2   5  11  280.63   21.02
  -2   5  11  276.47   20.66
  -2  -5 -10  205.52   14.12
  -2   5  10  182.11   15.26
   2   5 -10  162.66   13.18
   2   5 -10  213.80   15.22
  -2   5  10  187.14   15.32
   2  -5  10  195.13   16.26
  -2   5   9   20.70    6.94
  -2  -5  -9   26.73    5.56
   2   5  -9   22.24    4.53
   2  -5   9   28.30    8.93
   2   5  -9   10.88    6.31
  -2   5   9   22.25    6.69
   2   5  -8  395.76   25.50
  -2   5   8  363.38   25.75
   2  -5   8  403.39   26.66
  -2   5   8  365.24   25.77
  -2   5   7  109.07   10.57
   2  -5   7  114.86   12.13
   2   5  -7  116.57   10.23
  -2   5   7  100.74   10.67
  -2  -5  -6   41.09    7.13
   2   5  -6   45.89    6.90
   2  -5   6   45.81    9.46
  -2  -5  -6   38.14    4.70
  -2   5   6   26.78    7.13
  -2   5   6   35.75    7.70
   2   5  -6   42.50    7.23
   2  -5   6   32.64    4.13
  -2  -5  -5 2001.53  119.09
   2   5  -5 1877.47  119.09
   2   5  -5 1918.00  118.77
   2  -5   5 2054.25  120.12
  -2  -5  -5 2139.98  119.30
   2  -5   5 1879.31  118.00
  -2  -5  -5 1986.16  118.06
  -2   5   5 1979.01  119.54
  -2   5   5 2056.60  119.59
   2  -5   4   31.48    5.01
   2   5  -4   42.27    6.48
  -2   5   4   38.56    7.38
  -2  -5  -4   32.83    4.04
  -2  -5  -4   33.49    6.95
   2   5  -4   31.95    5.75
   2  -5   4   34.79    7.87
  -2  -5  -4   26.93    7.53
  -2   5   4   34.55    7.35
  -2   5   4   27.05    6.96
   2  -5   4   43.00    8.37
  -2  -5  -3  144.09   11.29
   2   5  -3  136.03   10.88
   2  -5   3  137.22   11.92
   2  -5   3  128.61    9.89
  -2   5   3  148.15   11.44
   2   5  -3  114.57   10.05
   2  -5   3  117.09   11.70
  -2  -5  -3  164.36   11.60
  -2   5   3  125.81   11.59
  -2  -5  -3  134.00    9.12
   2   5  -3  139.89    8.83
  -2   5   3  147.02   12.12
  -2  -5  -2  495.54   29.22
  -2   5   2  438.80   30.00
   2   5  -2  457.83   28.06
  -2  -5  -2  463.66   29.50
   2   5  -2  454.00   29.36
   2  -5   2  494.57   29.95
  -2  -5  -2  448.69   28.11
  -2   5   2  464.16   29.83
   2   5  -2  448.48   28.56
   2  -5   2  473.15   28.82
  -2   5   2  433.14   29.26
  -2  -5  -1 1660.08   98.01
  -2  -5  -1 1569.62   97.56
   2   5  -1 1624.27   97.59
   2   5  -1 1614.36   98.53
  -2   5   1 1591.00   98.28
   2   5  -1 1661.41   97.69
   2  -5   1 1576.69   98.13
   2  -5   1 1724.06   98.83
  -2   5   1 1639.04   98.74
  -2   5   0   92.28    8.75
   2  -5   0  105.98    9.58
  -2  -5   0   84.91    7.52
   2   5   0   95.58    7.31
  -2  -5   0   90.20    7.32
   2   5   0   74.38    8.02
   2   5   0   93.27    6.88
   2  -5   0   92.56    8.17
  -2   5   0   92.31    8.30
   2   5   1 1651.60   98.84
  -2  -5   1 1599.76   99.18
  -2  -5   1 1688.28   99.02
   2   5   1 1594.83   99.32
   2  -5  -1 1637.06  100.07
  -2   5  -1 1670.85  100.15
   2  -5  -1 1683.15   99.85
  -2   5  -1 1623.75   99.41
  -2  -5   1 1670.05   99.95
   2  -5  -1 1635.36  100.39
  -2  -5   2  458.47   30.05
  -2  -5   2  448.56   28.55
   2   5   2  471.24   29.36
   2  -5  -2  446.57   30.05
   2   5   2  481.89   28.53
   2  -5  -2  464.74   29.83
  -2   5  -2  479.23   29.11
  -2  -5   2  456.38   29.15
  -2   5  -2  478.70   30.07
   2  -5  -2  457.37   30.51
  -2  -5   3  135.04   11.53
   2  -5  -3  136.48   11.14
  -2   5  -3  129.49    9.56
   2   5   3  159.83   10.84
  -2  -5   3  118.95    9.86
   2   5   3  142.27   10.57
  -2   5  -3  126.70   10.93
   2  -5  -3  135.82   11.63
   2   5   3  136.35    9.11
   2  -5  -3  122.43   11.99
  -2  -5   3  124.82    8.58
  -2  -5   4   39.63    7.72
   2   5   4   33.42    5.90
   2   5   4   34.91    6.06
  -2   5  -4   27.08    9.29
   2   5   4   40.69    4.65
   2  -5  -4   41.31    7.96
  -2   5  -4   40.71    6.96
  -2  -5   4   30.83    5.64
   2  -5  -4   38.89    7.67
  -2   5  -4   37.13    4.58
  -2   5  -5 1941.82  116.12
   2   5   5 2016.19  117.51
  -2   5  -5 1952.11  118.24
  -2  -5   5 1888.39  117.12
   2  -5  -5 1970.21  117.46
   2   5   5 2020.63  117.43
  -2  -5   5 1860.23  117.30
   2  -5  -5 1897.26  117.49
   2   5   5 1901.27  116.35
  -2   5  -5 1879.76  117.69
  -2  -5   6   26.79    7.69
  -2   5  -6   33.45    6.91
   2   5   6   53.70    7.39
  -2  -5   6   56.21    7.01
   2  -5  -6   38.97    7.86
   2   5   6   49.08    7.24
   2   5   6   38.72    5.33
   2  -5  -6   39.48    7.56
  -2   5  -6   44.26    3.97
  -2  -5   7  109.82   10.51
   2   5   7  117.98   10.11
   2   5   7  100.48    7.98
   2   5   7   92.72    9.89
   2   5   7  115.02    8.77
   2  -5  -7  104.00   10.44
  -2  -5   7  103.57    9.58
  -2  -5   8  375.11   26.10
   2   5   8  382.59   25.36
   2   5   8  424.79   26.49
  -2  -5   8  391.41   23.93
   2   5   8  379.24   26.16
   2   5   8  422.18   24.96
  -2  -5   8  371.28   26.01
   2  -5  -8  381.54   26.40
   2  -5  -9   21.02    7.28
  -2  -5   9   25.13    7.05
   2   5   9   20.46    5.93
  -2  -5   9   22.94    3.20
   2   5   9   15.44    6.55
   2   5   9   20.36    4.45
  -2  -5   9   22.68    6.57
  -2  -5  10  196.28   14.72
   2  -5 -10  192.66   15.21
  -2  -5  10  177.88   12.09
   2   5  10  170.75   13.92
   2   5  10  194.11   13.23
  -2  -5  11  266.18   19.88
   2  -5 -11  252.86   20.05
  -2  -5  11  279.98   17.54
   2   5  11  254.58   19.14
   2   5  11  283.81   18.54
  -2  -5  12  265.31   19.96
  -2   5 -12  272.59   20.59
   2   5  12  277.35   18.67
   2  -5 -12  269.24   20.24
  -2  -5  12  267.62   17.52
  -2  -5  13  216.00   18.17
   2  -5 -13  255.83   19.07
  -2   5 -13  253.50   19.25
   2   5  13  252.84   18.77
  -2  -5  13  226.75   15.78
   2   5  13  232.69   17.00
   2  -5 -14   68.28   10.69
  -2  -5  14   49.02    9.71
   2   5  14   64.64    8.45
  -2  -5  14   66.54    7.05
   2   5  14   59.15   10.30
  -2  -5  15  395.31   25.39
   2   5  15  438.30   28.56
   2   5  15  385.46   26.61
  -2  -5  15  337.59   27.77
   2  -5 -15  401.10   28.38
   2   5  16  270.38   19.43
  -2  -5  16  241.60   17.84
   2  -5 -16  228.30   20.89
   2   5  16  302.36   21.66
   2   5  17    5.94   10.62
   2   5  17   -0.54    7.58
   2  -5 -17   -7.85   10.33
   2   5  18    4.67   11.20
   2   5  18   -0.59    8.01
   2  -5 -18   -0.75   10.38
   2   5  19   26.93   11.72
   2   5  19   15.18    9.33
   2  -5 -19    9.36   11.64
   2   5  20   11.99   12.39
   2   5  20   23.72    9.84
   2  -5 -20   17.03   11.96
   2   5  21    5.39   12.20
   2   5  21   10.87    9.79
   2  -5 -21   -2.53   12.19
   2  -5 -22   24.35   13.22
  -2  -5  22   25.03   13.92
   2   5  22   17.90   13.19
   2   5  22   10.80   10.51
   2   5  23   12.75   13.56
  -2  -5  23   11.03   13.62
   2   5  24   58.27   16.09
  -2  -5  24   45.12   14.90
   2   5  25   20.18   14.97
  -2  -5  25   21.96   15.54
   2   5  26   39.61   15.85
  -2   6  27   19.12   18.05
  -2   6  26   11.00   15.26
   2  -6  25    1.14   14.15
  -2   6  25    9.36   15.98
  -2   6  24   -7.83   14.78
  -2   6  24   17.73   14.96
   2  -6  24   17.39   13.53
   2  -6  24   23.97   14.30
  -2   6  23   59.98   14.11
  -2   6  23   17.97   14.39
   2  -6  23   18.63   13.36
   2  -6  23   26.61   13.74
  -2   6  22   18.02   12.65
  -2   6  22   22.16   13.80
   2  -6  22   14.90   12.75
   2  -6  22    5.92   11.44
  -2   6  21   38.91   13.21
  -2   6  21   42.15   13.64
   2  -6  21   75.63   14.18
   2  -6  21   41.03   12.84
  -2   6  20   15.74   11.90
  -2   6  20   10.00   11.90
   2  -6  20   -1.77   11.49
   2  -6  20   36.52   12.76
   2  -6  19   12.04   12.12
  -2   6  19   15.85   11.02
  -2   6  19    8.62   11.15
  -2  -6 -19   11.92    8.85
   2  -6  19   28.70   10.81
   2  -6  18    9.47   11.97
  -2   6  18   14.38   10.65
  -2   6  18   -8.16   11.08
  -2  -6 -18   10.88    8.43
   2  -6  18   26.34   10.23
   2  -6  17   56.48   12.34
  -2   6  17   44.74   11.21
  -2  -6 -17   45.38    9.04
  -2   6  17   37.02   11.51
   2  -6  17   70.74   11.04
   2  -6  16  368.30   25.20
   2  -6  16  332.63   23.97
   2   6 -16  303.48   22.49
  -2   6  16  326.52   24.22
  -2   6  16  294.61   24.28
  -2  -6 -16  266.69   22.03
   2  -6  15  365.76   24.99
  -2  -6 -15  275.10   22.24
  -2   6  15  303.91   23.92
   2   6 -15  346.94   22.99
   2  -6  15  306.28   23.57
  -2   6  15  327.54   24.60
   2   6 -14   84.55   10.75
  -2   6  14  107.44   11.85
  -2   6  14   92.14   11.91
  -2  -6 -14   74.49    9.78
   2  -6  14  104.85   13.30
   2  -6  13  118.31   12.83
  -2   6  13   77.40   11.48
  -2   6  13   89.47   11.44
  -2  -6 -13   81.79    9.70
   2   6 -13  103.10   10.40
  -2   6  12   72.32   10.20
   2   6 -12   80.18    9.56
  -2   6  12   70.74   10.10
   2  -6  12   82.11   11.66
  -2  -6 -12   77.38    8.52
  -2   6  11   72.60    9.43
   2   6 -11   65.71    8.28
  -2   6  11   43.26    9.11
   2   6 -11   51.95    7.03
   2  -6  11   69.98   10.68
  -2  -6 -11   67.73    7.81
   2  -6  10  301.30   21.34
  -2   6  10  256.01   20.10
   2   6 -10  258.65   19.32
   2   6 -10  260.08   17.86
  -2   6  10  291.05   20.36
  -2  -6 -10  292.26   19.22
  -2   6   9  197.84   16.04
   2   6  -9  213.99   15.60
   2  -6   9  215.53   17.28
  -2   6   9  203.51   16.05
  -2  -6  -9  199.95   14.89
   2   6  -8 1295.13   76.32
  -2   6   8 1244.48   76.85
  -2   6   8 1128.18   76.61
   2  -6   8 1296.28   77.52
   2  -6   7  187.64   11.87
   2  -6   7  182.11   11.96
   2  -6   7  219.35   16.70
   2   6  -7  200.82   14.33
  -2   6   7  195.94   15.07
  -2   6   7  187.92   15.08
  -2   6   6  490.10   32.80
   2  -6   6  556.41   33.88
  -2   6   6  479.12   32.64
   2   6  -6  484.03   31.91
   2   6  -6  524.83   32.20
   2  -6   6  490.20   30.64
   2   6  -5  132.26   10.76
  -2   6   5  154.12   12.17
  -2   6   5  133.00   12.18
   2  -6   5  124.11    9.30
   2   6  -5  127.90   10.61
   2  -6   5  115.18   13.10
   2  -6   4  215.17   16.95
  -2  -6  -4  225.35   13.24
  -2  -6  -4  222.92   15.64
   2   6  -4  184.14   14.64
  -2   6   4  226.06   16.33
   2   6  -4  188.24   13.42
   2  -6   4  205.57   14.13
   2   6  -4  210.43   15.35
  -2   6   4  222.38   16.05
   2  -6   3 3256.22  187.30
  -2   6   3 2999.41  186.24
  -2  -6  -3 3205.24  186.11
   2   6  -3 3016.53  185.70
   2  -6   3 3219.45  186.73
   2  -6   3 3090.18  187.05
  -2   6   3 3016.72  186.94
   2   6  -3 3066.75  185.21
   2  -6   3 3177.87  185.68
  -2  -6  -3 2881.56  186.26
   2   6  -3 3070.47  186.37
  -2   6   3 3105.80  186.63
  -2   6   2  453.25   29.26
   2  -6   2  469.43   28.78
  -2  -6  -2  469.11   28.94
   2  -6   2  492.87   30.55
   2   6  -2  470.59   29.38
  -2   6   2  446.97   29.58
  -2  -6  -2  412.23   27.66
   2  -6   2  529.88   30.12
   2   6  -2  444.45   28.40
   2  -6   2  515.03   30.92
   2   6  -2  479.02   28.13
  -2  -6  -1  283.37   17.00
   2   6  -1  254.50   16.36
   2   6  -1  225.52   17.33
   2  -6   1  265.28   18.18
  -2   6   1  253.29   17.67
   2   6  -1  234.17   16.10
   2  -6   1  242.29   17.09
  -2   6   1  274.11   17.49
  -2  -6  -1  255.76   15.94
  -2  -6   0  294.83   18.53
   2   6   0  283.00   18.37
  -2  -6   0  287.84   19.62
   2   6   0  280.91   19.28
  -2   6   0  261.17   19.68
   2  -6   0  277.00   19.97
   2   6   0  285.68   17.84
  -2   6   0  312.22   19.04
   2  -6   0  293.08   19.10
  -2  -6   0  271.75   18.00
  -2  -6   1  247.56   16.33
   2   6   1  252.84   16.90
  -2   6  -1  215.66   17.65
  -2  -6   1  241.78   16.27
   2   6   1  258.50   15.67
  -2   6  -1  259.43   16.96
   2  -6  -1  260.83   17.35
  -2  -6   1  258.39   17.89
   2  -6  -1  259.32   18.15
  -2   6  -2  466.43   29.10
   2   6   2  426.78   28.52
  -2  -6   2  457.88   27.65
   2  -6  -2  423.35   29.28
  -2  -6   2  481.06   29.30
   2   6   2  435.53   27.23
  -2  -6   2  464.86   28.13
   2  -6  -2  429.53   29.75
  -2   6  -2  470.52   28.27
   2  -6  -2  438.00   28.93
  -2  -6   3 2988.92  182.90
   2   6   3 3006.46  182.62
  -2  -6   3 3017.10  181.60
   2  -6  -3 3004.47  183.22
  -2   6  -3 3207.06  183.18
  -2  -6   3 2972.96  182.32
   2  -6  -3 3004.03  182.93
  -2   6  -3 3064.21  182.07
   2  -6  -3 3025.75  183.01
  -2  -6   4  207.78   13.68
   2   6   4  243.35   16.00
   2  -6  -4  231.20   16.47
   2   6   4  226.99   13.95
  -2  -6   4  202.00   15.14
  -2  -6   4  203.51   16.47
  -2   6  -4  219.59   16.27
   2   6   4  254.42   16.14
  -2   6  -4  217.09   14.44
   2  -6  -4  228.94   16.35
   2   6   5  128.60   11.27
   2   6   5  133.91   11.22
  -2   6  -5  145.84    9.26
  -2  -6   5  128.12   10.76
   2  -6  -5  156.39   12.09
  -2   6  -5  119.96   11.18
  -2  -6   5  124.75   11.74
   2   6   5  125.45    9.12
   2   6   6  416.81   30.62
   2   6   6  441.69   29.18
  -2  -6   6  475.76   30.72
   2  -6  -6  462.74   30.68
  -2  -6   6  493.80   30.45
  -2   6  -6  492.94   31.08
  -2   6  -6  503.72   28.87
   2   6   6  483.34   30.70
   2   6   6  454.50   28.98
   2   6   7  181.35   15.22
  -2  -6   7  176.98   15.26
  -2  -6   7  197.25   14.90
   2   6   7  196.30   13.65
  -2   6  -7  208.98   15.58
   2  -6  -7  211.65   15.58
   2   6   7  199.33   15.33
   2   6   7  214.35   13.31
   2   6   8 1133.37   73.86
   2  -6  -8 1240.77   74.24
  -2  -6   8 1218.98   73.59
   2   6   8 1199.06   72.48
  -2  -6   8 1224.30   73.85
   2   6   8 1175.82   72.79
  -2   6  -8 1154.77   74.27
   2   6   8 1212.95   73.97
  -2  -6   9  192.66   12.14
   2   6   9  204.21   15.10
  -2  -6   9  175.96   12.44
   2   6   9  190.72   13.83
   2   6   9  198.69   13.14
  -2  -6   9  195.14   14.68
   2  -6  -9  182.04   15.26
   2  -6 -10  271.02   19.37
   2   6  10  245.84   18.80
  -2  -6  10  235.33   16.17
   2   6  10  280.50   17.98
   2   6  10  295.33   17.27
  -2  -6  10  247.53   18.69
  -2  -6  11   78.33    9.48
   2   6  11   59.15    8.54
   2  -6 -11   83.07   10.28
  -2  -6  11   75.34    6.21
   2   6  11   72.32    7.41
   2  -6 -12   79.54   10.82
  -2  -6  12   78.05    9.71
   2   6  12   82.00    8.14
  -2  -6  12   79.60    6.86
   2  -6 -13   97.46   11.72
  -2  -6  13   83.30   10.55
   2   6  13   79.79    8.88
  -2  -6  13   85.39    7.53
   2  -6 -14  119.86   12.96
  -2  -6  14   94.40    8.54
  -2  -6  14   81.32   11.48
   2   6  14   88.09    9.74
   2   6  14  119.16   13.02
  -2  -6  15  317.77   21.40
   2   6  15  368.02   24.98
   2  -6 -15  363.13   25.03
  -2  -6  15  285.00   24.07
   2   6  15  309.03   22.69
   2   6  16  367.58   24.59
   2   6  16  291.67   22.12
   2  -6 -16  302.25   24.36
  -2  -6  16  282.09   23.88
  -2  -6  17   34.86   11.05
   2   6  17   57.61    9.59
   2   6  17   38.05   11.41
   2  -6 -17   54.65   11.86
   2  -6 -18   11.64   11.02
   2   6  18    6.86    8.44
  -2  -6  18   15.14   10.97
   2   6  18    4.01   10.87
   2  -6 -19    4.03   11.03
   2   6  19   16.66    9.15
   2   6  19   18.55   11.80
   2  -6 -20   26.07   12.77
   2   6  20   33.77   10.30
   2   6  20   30.99   13.06
   2  -6 -21   52.53   13.62
   2   6  21   40.95   11.32
   2   6  21   53.61   13.85
   2  -6 -22    9.07   13.53
   2   6  22   23.18   13.59
   2   6  23   34.19   14.00
   2   6  24    6.27   14.59
   2   6  25   10.86   15.53
  -2  -6  25    3.68   14.38
   2   6  26    2.27   15.32
  -2   7  26   31.79   16.92
  -2   7  25    9.35   15.15
   2  -7  25   10.51   14.29
  -2   7  24   15.49   14.93
  -2   7  24    4.47   14.74
   2  -7  24   -3.33   13.51
  -2   7  23   21.75   13.79
   2  -7  23   26.63   14.34
  -2   7  23   25.63   14.82
   2  -7  23   33.78   13.96
  -2   7  22   17.13   13.84
   2  -7  22   51.52   13.74
  -2   7  22   13.23   13.12
   2  -7  22   44.16   13.72
  -2   7  21   37.50   13.24
   2  -7  21   54.40   13.88
  -2   7  21   46.49   14.19
   2  -7  21   43.97   12.50
  -2   7  20   44.78   13.03
   2  -7  20   37.85   13.59
   2  -7  20   10.00   11.39
  -2   7  20   36.82   13.26
  -2   7  19  119.52   16.33
  -2  -7 -19  118.33   14.02
   2  -7  19  112.21   15.61
  -2   7  19  131.94   16.67
   2  -7  18   26.39   12.54
  -2   7  18   12.89   10.88
  -2  -7 -18   41.49    9.50
  -2   7  18   19.87   11.14
   2  -7  18   50.74   11.48
   2  -7  17   90.20   13.47
  -2   7  17   43.90   12.32
   2  -7  17   68.99   11.97
  -2  -7 -17   58.65   10.23
  -2   7  17   66.60   12.94
  -2   7  16  588.86   38.98
   2   7 -16  603.72   37.41
   2  -7  16  604.25   39.46
  -2  -7 -16  530.83   37.38
   2  -7  16  574.32   38.63
  -2   7  16  509.28   38.82
  -2  -7 -15  122.41   12.51
  -2   7  15  154.96   14.76
  -2   7  15  133.89   14.72
   2   7 -15  120.83   12.55
  -2   7  14  142.03   14.69
   2   7 -14  152.78   13.09
  -2  -7 -14  131.67   12.86
   2  -7  14  162.97   15.98
  -2   7  14  129.88   14.68
  -2  -7 -13   15.49    7.02
   2   7 -13   13.89    7.53
  -2   7  13   23.07    9.56
   2  -7  13    7.66   10.47
  -2   7  13   14.40    9.13
   2  -7  12  269.30   20.35
  -2  -7 -12  232.06   17.66
  -2   7  12  222.01   18.99
   2   7 -12  259.56   18.02
  -2   7  12  229.56   18.97
   2  -7  11   18.94    9.31
  -2   7  11   20.00    7.85
   2   7 -11   26.10    7.26
  -2   7  11   13.42    7.60
  -2  -7 -11   31.65    6.81
  -2  -7 -10  361.47   24.03
   2  -7  10  375.87   25.87
   2   7 -10  336.82   23.98
  -2   7  10  329.06   24.85
  -2   7  10  373.49   25.18
  -2  -7  -9  384.75   27.45
   2  -7   9  447.85   29.35
  -2   7   9  424.85   28.61
  -2   7   9  410.36   28.61
   2   7  -9  445.20   27.73
   2  -7   8 1438.08   85.86
  -2   7   8 1384.07   84.97
  -2   7   8 1352.36   85.09
   2   7  -8 1349.69   84.27
   2   7  -7  284.38   18.54
   2  -7   7  249.05   16.51
   2  -7   7  249.25   16.44
  -2   7   7  309.97   19.54
  -2   7   7  270.16   19.60
   2  -7   7  303.13   20.67
   2  -7   6  251.01   19.28
   2  -7   6  230.68   15.66
   2   7  -6  261.68   17.42
  -2   7   6  281.47   18.29
  -2   7   6  234.21   18.11
   2  -7   5  250.81   20.56
   2   7  -5  283.43   18.72
   2  -7   5  284.66   17.78
  -2   7   5  264.08   19.84
   2   7  -5  259.83   19.01
  -2   7   5  297.44   19.89
   2   7  -4 1581.28   95.58
   2  -7   4 1603.36   95.32
  -2   7   4 1660.24   96.66
   2  -7   4 1650.83   97.28
   2   7  -4 1567.33   96.20
   2   7  -4 1534.65   94.99
  -2   7   4 1479.79   96.81
  -2  -7  -3  429.10   24.74
   2   7  -3  365.50   23.78
  -2   7   3  409.42   25.33
   2  -7   3  364.14   23.82
   2  -7   3  404.25   26.32
   2   7  -3  355.17   24.52
   2   7  -3  349.86   23.34
  -2  -7  -2  510.86   29.16
   2   7  -2  427.36   28.14
   2  -7   2  483.13   30.60
   2  -7   2  447.05   29.89
  -2   7   2  506.42   29.89
   2   7  -2  438.64   29.21
   2   7  -2  418.55   28.15
  -2   7   2  459.37   29.35
   2  -7   2  451.14   28.72
  -2   7   1  228.10   17.36
   2  -7   1  250.26   17.22
   2  -7   1  267.51   18.52
  -2   7   1  243.26   17.88
  -2  -7  -1  249.33   17.00
  -2  -7  -1  230.47   15.72
   2   7  -1  260.58   17.35
   2   7  -1  257.80   16.08
   2   7  -1  269.16   16.50
  -2  -7   0  607.71   37.22
  -2  -7   0  639.30   37.82
   2   7   0  622.49   37.90
  -2   7   0  589.00   38.20
   2  -7   0  609.33   38.37
  -2   7   0  609.39   39.65
   2   7   0  595.74   37.08
   2   7   0  603.45   38.53
   2  -7   0  624.73   39.03
  -2   7   0  608.57   38.77
   2   7   1  237.24   16.95
  -2   7  -1  298.58   19.08
  -2  -7   1  249.00   15.62
  -2  -7   1  256.61   16.07
   2  -7  -1  223.13   17.67
   2   7   1  238.34   16.33
   2   7   1  230.86   14.97
  -2   7  -1  251.88   17.49
  -2   7  -1  254.17   16.57
   2  -7  -1  214.34   16.86
  -2  -7   2  442.22   28.75
  -2   7  -2  451.02   28.79
   2   7   2  493.93   28.18
  -2  -7   2  419.89   27.18
  -2  -7   2  400.48   27.34
  -2   7  -2  420.87   27.73
   2  -7  -2  454.90   28.66
   2  -7  -2  463.08   28.89
  -2   7  -3  363.66   25.12
  -2  -7   3  366.79   23.32
   2   7   3  387.47   24.67
  -2   7  -3  369.52   23.91
   2  -7  -3  382.75   25.23
  -2  -7   3  369.61   24.00
   2  -7  -3  418.10   25.39
  -2  -7   3  395.44   25.33
  -2  -7   4 1571.49   96.78
   2   7   4 1626.67   97.27
  -2  -7   4 1641.15   95.86
  -2  -7   4 1591.97   97.41
  -2   7  -4 1593.39   96.32
   2  -7  -4 1582.26   97.60
   2  -7  -4 1566.90   97.36
   2   7   4 1482.75   97.49
  -2   7  -4 1580.98   97.70
   2   7   5  271.82   20.21
  -2  -7   5  302.78   20.37
  -2  -7   5  248.55   18.05
  -2  -7   5  271.96   19.27
   2   7   5  305.77   20.00
  -2  -7   5  297.60   17.75
   2  -7  -5  287.67   20.15
   2   7   5  264.36   17.72
   2   7   5  308.39   17.57
  -2   7  -5  324.60   20.49
  -2   7  -5  267.65   18.27
  -2  -7   6  244.10   17.01
   2   7   6  258.79   17.48
  -2   7  -6  247.73   17.81
   2   7   6  258.33   15.14
   2   7   6  231.88   15.35
  -2  -7   6  197.54   15.16
   2   7   6  228.16   17.64
  -2  -7   6  255.86   14.94
   2   7   7  282.97   19.29
  -2  -7   7  288.65   16.70
   2   7   7  300.35   17.22
  -2  -7   7  237.62   16.69
   2   7   7  259.56   19.46
  -2   7  -7  281.54   19.58
   2   7   7  263.96   17.40
  -2  -7   7  278.53   18.99
  -2  -7   8 1337.83   81.98
  -2  -7   8 1251.00   79.94
  -2   7  -8 1325.64   82.58
   2   7   8 1354.39   80.75
   2   7   8 1425.38   82.39
  -2  -7   8 1365.43   80.02
   2   7   8 1354.29   82.39
   2  -7  -8 1389.11   82.53
   2   7   8 1384.13   80.53
  -2  -7   9  407.39   24.77
   2   7   9  394.52   27.37
  -2  -7   9  428.30   24.95
  -2   7  -9  403.45   27.70
   2  -7  -9  380.87   27.52
  -2  -7   9  408.29   27.06
   2   7   9  374.78   25.83
   2   7   9  394.06   25.46
  -2  -7  10  352.36   22.20
   2   7  10  371.39   25.06
   2   7  10  371.22   23.05
   2  -7 -10  381.71   25.43
  -2   7 -10  377.07   25.39
  -2  -7  10  349.94   24.61
  -2  -7  10  337.43   22.45
   2   7  10  346.29   23.45
  -2  -7  11   31.34    5.03
   2  -7 -11    8.87    7.74
  -2   7 -11   13.07    7.49
   2   7  11   16.55    6.11
  -2  -7  11   19.04    3.86
   2   7  11   24.69    5.29
  -2  -7  11    5.91    6.75
  -2  -7  12  240.34   15.70
   2   7  12  263.73   16.95
  -2  -7  12  213.25   18.52
   2  -7 -12  233.07   19.06
   2  -7 -13   20.12    9.13
  -2  -7  13   16.18    7.83
   2   7  13   15.42    6.13
  -2  -7  13   15.92    4.66
   2   7  14  128.76   10.86
  -2  -7  14  109.23   12.56
  -2  -7  14  115.32    9.32
   2  -7 -14  102.91   13.25
  -2  -7  15  109.80   13.98
   2   7  15  138.05   12.40
   2   7  15  160.75   15.40
   2  -7 -15  152.52   15.33
   2   7  16  507.85   35.63
  -2  -7  16  526.31   37.46
   2   7  16  567.50   37.77
   2  -7 -16  588.44   38.03
   2   7  17   45.89   11.97
  -2  -7  17   50.69   11.41
   2   7  17   81.36   10.21
   2  -7 -17   62.68   12.27
   2   7  18   42.27   12.43
  -2  -7  18   27.30   10.91
   2  -7 -18   36.55   11.46
   2   7  19  142.63   16.21
   2  -7 -19  110.55   15.37
  -2  -7  19  124.35   15.99
   2   7  19  113.78   13.40
  -2  -7  20   17.14   11.81
   2   7  20   19.10   12.58
   2  -7 -20   -2.61   12.38
  -2  -7  21   33.08   12.84
   2  -7 -21   25.37   13.49
   2   7  21   57.98   14.09
   2  -7 -22   27.23   14.46
   2   7  22   24.75   14.27
   2  -7 -23   15.53   14.56
   2   7  23   16.50   13.84
   2   7  24    1.08   14.01
   2   7  25   18.08   15.32
   2   7  26   50.36   18.11
  -2   8  25   13.51   16.17
   2  -8  25   22.46   14.70
  -2   8  24   22.41   15.51
  -2   8  24   37.80   15.62
   2  -8  24   20.34   14.67
  -2   8  23    1.07   15.34
  -2   8  23   -9.39   14.20
   2  -8  23    3.24   13.15
  -2   8  22   32.18   14.76
  -2   8  22   53.01   15.05
   2  -8  22   47.27   14.21
  -2   8  21   51.31   14.03
   2  -8  21   27.42   12.85
  -2   8  21   33.03   13.97
   2  -8  21   46.92   13.82
  -2   8  20    8.38   12.38
   2  -8  20   15.86   11.23
  -2  -8 -20   -6.04    9.96
  -2   8  20  -10.18   12.71
   2  -8  20   -3.19   13.11
  -2   8  19   34.86   12.45
   2  -8  19   11.51   11.40
  -2   8  19   16.72   12.35
  -2  -8 -19    1.94    9.80
  -2   8  18  119.34   15.47
  -2   8  18  127.81   15.89
   2  -8  18  127.51   16.28
  -2  -8 -18   99.09   12.99
  -2  -8 -17    7.80    8.58
   2  -8  17   16.04   12.01
  -2   8  17   12.66   10.91
  -2   8  17    0.82   11.05
  -2  -8 -16   38.29    9.01
  -2   8  16   30.68   12.21
   2  -8  16   57.70   13.03
  -2   8  16   42.79   11.14
   2   8 -15   18.89    7.81
  -2  -8 -15   16.35    7.99
  -2   8  15   36.86   11.04
   2  -8  15   35.21   11.58
  -2   8  15    0.71   10.30
   2  -8  14  289.24   21.87
  -2   8  14  253.22   20.24
  -2  -8 -14  210.28   18.63
   2   8 -14  265.19   18.65
  -2   8  14  243.51   20.93
   2  -8  13  296.48   21.57
  -2   8  13  238.65   20.31
  -2  -8 -13  237.70   18.97
   2   8 -13  265.96   18.74
  -2   8  13  231.13   20.51
   2  -8  12  250.95   19.43
  -2  -8 -12  210.07   16.36
  -2   8  12  173.32   17.43
   2   8 -12  225.20   16.40
  -2   8  12  199.97   18.04
  -2  -8 -11  335.50   24.60
   2  -8  11  396.34   26.97
   2   8 -11  364.06   24.47
  -2   8  11  369.67   26.18
  -2   8  11  360.32   25.81
   2  -8  10  106.00   12.45
  -2   8  10  108.91   11.42
   2   8 -10   89.87    9.70
  -2  -8 -10   80.34    9.37
  -2   8  10   82.94   10.60
  -2   8   9   76.13   10.03
  -2  -8  -9   70.82    8.35
   2  -8   9   56.29   11.32
  -2   8   9   59.98    9.49
   2   8  -9   77.61    8.60
   2   8  -8  242.55   16.37
   2  -8   8  216.52   13.90
  -2   8   8  296.41   18.19
  -2   8   8  272.16   17.46
   2  -8   8  192.57   13.93
   2  -8   8  253.43   18.96
   2  -8   7  275.15   17.61
   2   8  -7  295.28   19.57
  -2   8   7  300.98   20.81
  -2   8   7  323.94   20.65
   2  -8   7  253.51   17.60
   2  -8   7  317.04   21.97
   2  -8   6  563.21   35.64
   2  -8   6  561.54   35.63
  -2   8   6  565.64   37.94
   2   8  -6  590.86   37.04
   2  -8   6  601.70   38.67
  -2   8   6  659.72   38.00
   2  -8   5  952.72   60.27
  -2   8   5  967.47   62.34
   2   8  -5  979.56   61.32
   2   8  -5 1017.02   60.88
   2  -8   5 1042.09   62.85
  -2   8   5 1064.73   62.02
   2   8  -4   31.81    5.51
   2   8  -4   38.36    5.83
   2  -8   4   41.81    9.00
   2   8  -4   33.82    6.33
  -2   8   4   41.22    7.99
   2  -8   4   45.57    5.55
   2  -8   3  256.69   16.71
   2  -8   3  251.28   19.20
   2   8  -3  246.82   16.38
  -2   8   3  232.38   17.90
   2   8  -3  242.74   16.41
   2   8  -3  237.96   17.36
   2   8  -2  951.76   59.52
   2  -8   2 1053.02   62.04
   2  -8   2  955.94   60.14
  -2  -8  -2 1006.45   60.28
   2   8  -2  976.00   60.61
  -2   8   2 1032.18   61.02
   2   8  -2  956.15   59.76
   2  -8   1   47.34    6.76
  -2   8   1   35.58    8.59
   2   8  -1   53.41    6.08
   2   8  -1   30.18    6.18
  -2  -8  -1   30.94    6.73
  -2   8   1   47.13    7.38
  -2  -8  -1   37.47    3.96
  -2  -8  -1   29.24    3.55
  -2   8   0  245.23   16.88
   2  -8   0  232.82   16.80
  -2  -8   0  233.34   15.20
  -2  -8   0  277.80   16.48
  -2   8   0  240.74   18.36
   2  -8   0  266.51   17.98
  -2   8   0  226.14   17.38
   2   8   0  251.07   16.37
   2   8   0  213.97   16.76
  -2   8  -1   34.97    7.08
   2  -8  -1   36.37    6.94
  -2  -8   1   41.21    4.59
  -2  -8   1   45.41    5.94
  -2   8  -1   47.83    9.25
   2   8   1   34.36    6.25
  -2   8  -1   32.47    6.42
   2  -8  -1   48.05    8.55
   2   8   1   38.88    6.64
   2   8   2  899.46   61.34
  -2  -8   2  972.14   60.28
  -2  -8   2 1048.24   60.23
  -2   8  -2 1072.51   61.68
   2   8   2 1000.39   60.99
   2  -8  -2  989.07   61.49
  -2   8  -2  919.64   60.66
   2  -8  -2 1012.24   61.40
  -2  -8   3  249.42   17.80
  -2  -8   3  284.60   17.46
   2   8   3  290.57   18.92
  -2   8  -3  305.16   19.65
   2  -8  -3  259.75   19.37
   2  -8  -3  255.36   19.16
  -2   8  -3  269.55   18.08
   2  -8  -4   38.91    7.01
  -2  -8   4   40.81    4.63
   2   8   4   34.58    6.67
  -2   8  -4   43.45    5.45
  -2  -8   4   48.67    6.13
  -2   8  -4   50.26    7.42
   2  -8  -4   46.10    8.44
  -2  -8   5 1005.47   61.47
  -2   8  -5 1043.15   62.47
   2  -8  -5  989.99   62.22
   2   8   5  924.97   62.25
  -2  -8   5 1015.74   60.29
   2   8   5  973.90   61.92
  -2  -8   6  602.01   35.50
   2   8   6  619.74   37.67
  -2  -8   6  601.84   37.12
  -2   8  -6  601.12   38.02
   2   8   6  631.40   38.15
  -2  -8   6  497.33   35.73
   2   8   7  291.49   18.56
  -2   8  -7  300.41   21.28
   2   8   7  318.92   20.92
  -2  -8   7  313.65   18.39
   2   8   7  308.95   21.43
  -2  -8   7  249.98   18.59
   2   8   7  296.35   18.42
  -2  -8   7  313.98   20.51
  -2  -8   8  242.25   16.37
   2   8   8  287.73   19.34
   2   8   8  267.01   16.71
  -2  -8   8  248.78   18.68
   2  -8  -8  277.08   19.51
   2   8   8  266.99   16.93
  -2   8  -8  270.89   19.44
  -2   8  -9   73.80    9.25
   2   8   9   54.59    6.76
   2  -8  -9   62.17    9.31
  -2  -8   9   70.77    5.70
   2   8   9   70.35    6.16
  -2  -8   9   81.15    8.72
  -2  -8   9   68.43    5.63
   2   8   9   66.47    9.18
   2   8  10   91.42   10.69
  -2   8 -10  103.99   11.08
  -2  -8  10   85.05    7.11
   2  -8 -10   78.42   10.60
   2   8  10   93.49    7.69
  -2  -8  10   92.38    9.95
   2   8  10   85.63    8.27
  -2  -8  10   90.89    6.89
   2   8  11  335.89   22.85
  -2  -8  11  337.74   24.62
   2   8  11  374.39   25.18
  -2  -8  11  368.38   22.09
  -2   8 -11  339.90   25.43
  -2  -8  11  350.47   22.39
   2  -8 -11  329.27   25.30
   2   8  12  182.09   14.48
  -2  -8  12  190.19   16.75
   2  -8 -12  178.84   17.19
  -2  -8  12  228.15   13.65
  -2   8 -12  187.04   17.26
  -2  -8  13  208.41   18.99
   2   8  13  213.84   17.03
   2  -8 -13  246.56   20.01
  -2  -8  13  258.39   16.15
  -2   8 -13  280.72   20.62
  -2  -8  14  264.21   20.23
   2   8  14  234.16   17.86
   2  -8 -14  256.40   20.95
   2  -8 -15   34.05   10.92
  -2  -8  15   34.01   10.01
   2   8  15   26.45    7.51
   2   8  16   36.82    8.64
  -2  -8  16   33.20   10.51
   2  -8 -16   59.23   11.96
   2   8  16   48.23   11.64
  -2  -8  17    2.46   10.06
   2   8  17   -4.08   11.79
  -2  -8  18  100.44   14.67
   2  -8 -18  113.53   15.57
  -2  -8  19   27.46   11.22
   2  -8 -19   49.81   12.69
   2   8  19   25.06   12.12
  -2  -8  20    4.82   11.86
   2   8  20   -9.36   12.82
   2  -8 -20  -20.63   13.23
   2  -8 -21   56.19   14.38
  -2  -8  21    6.10   12.62
   2   8  21   32.47   13.41
   2  -8 -22   82.69   16.15
   2   8  22   61.57   15.39
  -2  -8  22   54.95   14.77
   2   8  23   -9.68   14.52
  -2  -8  23  -16.95   14.64
   2  -8 -23   28.17   14.87
  -2  -8  24   41.71   16.44
   2   8  24   61.51   15.99
   2   8  25   29.25   15.66
  -2   9  25    8.27   16.41
  -2   9  24    3.42   15.44
   2  -9  24   18.46   14.04
  -2   9  23    8.81   14.57
   2  -9  23   23.16   14.14
  -2   9  22   24.45   15.11
  -2   9  22   21.48   14.50
   2  -9  22   18.91   13.69
  -2   9  21    3.90   13.46
   2  -9  21    3.00   11.90
  -2   9  21  -16.40   14.32
   2  -9  21   -3.32   13.28
  -2   9  20    9.29   12.38
  -2   9  20   -0.99   12.61
   2  -9  20   18.64   13.36
  -2  -9 -20    1.42    9.97
   2  -9  19  211.64   20.47
  -2  -9 -19  213.86   18.32
  -2   9  19  211.87   20.68
  -2   9  19  163.17   20.24
  -2   9  18   16.00   12.10
   2  -9  18   25.23   12.22
  -2   9  18   11.87   12.36
  -2  -9 -18   11.30    9.34
  -2   9  17    7.22   11.21
   2  -9  17    8.99   12.19
  -2  -9 -17   18.49    8.95
  -2   9  17   -4.38   11.99
  -2   9  16   23.57   10.95
  -2   9  16   30.27   11.42
   2  -9  16   14.04   12.66
  -2  -9 -16   10.57    8.83
   2  -9  15   -2.21    8.98
  -2   9  15   15.40   11.14
   2  -9  15   -2.18   11.80
  -2   9  15   -0.72   10.34
  -2  -9 -15    4.24    7.78
  -2   9  14  122.64   14.35
  -2  -9 -14   98.99   11.75
  -2   9  14   88.87   13.12
   2  -9  14  123.75   15.16
   2   9 -14   98.49   10.89
  -2   9  13  175.57   16.60
  -2   9  13  175.85   16.37
  -2  -9 -13  166.34   14.77
   2   9 -13  169.23   14.01
   2  -9  13  149.91   17.00
   2   9 -12  117.40   10.97
  -2   9  12   73.18   12.64
   2  -9  12  104.70   14.42
  -2  -9 -12  106.76   10.78
  -2   9  11  540.41   35.72
  -2   9  11  533.23   35.05
   2  -9  11  532.84   36.07
   2   9 -11  496.84   33.56
  -2  -9 -11  499.82   33.99
  -2   9  10  226.08   18.65
   2  -9  10  243.26   19.79
  -2   9  10  223.63   18.02
   2   9 -10  217.84   16.68
  -2  -9 -10  217.69   16.88
  -2  -9  -9  279.05   17.51
   2   9  -9  315.97   17.55
   2  -9   9  204.46   14.32
  -2   9   9  275.32   19.04
   2  -9   9  196.03   14.31
   2  -9   9  336.87   21.27
  -2   9   9  331.81   19.06
  -2  -9  -8   91.24    9.39
   2  -9   8   93.39    6.98
   2   9  -8   98.65    9.57
   2  -9   8   85.31    6.97
  -2   9   8  108.67   11.18
  -2   9   8  116.28   11.77
   2  -9   8   89.13   12.81
   2  -9   7   25.35    4.09
  -2   9   7   23.08    8.29
  -2   9   7   39.40    7.96
   2  -9   7   30.09    9.59
   2   9  -7   19.08    6.41
   2  -9   7   24.83    4.30
  -2   9   6  733.71   45.36
   2   9  -6  746.90   44.80
  -2   9   6  737.13   46.16
   2  -9   6  680.22   43.46
   2  -9   6  770.93   46.60
   2  -9   6  667.78   43.39
  -2   9   5  587.27   36.47
   2   9  -5  564.17   35.71
   2   9  -5  524.08   34.70
   2  -9   5  531.93   34.64
   2  -9   5  552.67   34.67
   2  -9   5  644.58   37.93
   2   9  -4   98.58    9.15
  -2   9   4   81.28   10.00
   2   9  -4   94.09    8.28
   2  -9   4   96.30   11.46
   2  -9   4   91.62    8.17
  -2   9   3  294.69   18.32
   2   9  -3  241.55   17.53
   2  -9   3  254.87   19.54
   2   9  -3  235.16   16.73
   2  -9   3  234.51   16.88
   2  -9   2  170.71   13.51
  -2   9   2  181.41   15.83
   2   9  -2  192.32   13.32
  -2   9   2  201.10   14.53
   2   9  -2  182.24   14.00
   2   9  -1  787.26   45.04
  -2   9   1  766.75   45.22
  -2  -9  -1  606.05   42.82
  -2   9   1  788.22   46.30
  -2  -9  -1  816.11   44.44
   2   9  -1  772.61   44.31
   2  -9   1  812.02   44.66
  -2  -9  -1  700.17   42.92
   2   9   0   14.47    5.78
  -2  -9   0   19.77    3.60
   2  -9   0   31.66    6.10
  -2  -9   0   21.96    3.47
  -2   9   0   32.76    6.89
  -2  -9   0   23.92    5.83
   2   9   0   27.17    6.47
  -2   9   0   28.00    8.63
  -2   9  -1  827.56   49.52
  -2  -9   1  767.87   46.66
   2   9   1  784.38   47.73
  -2  -9   1  721.49   46.65
  -2  -9   1  808.48   47.19
   2  -9  -1  751.21   48.01
  -2   9  -1  769.64   47.63
  -2   9  -1  791.66   48.31
   2   9   1  712.02   48.12
  -2  -9   2  181.35   12.36
   2   9   2  201.03   13.82
  -2  -9   2  181.43   12.60
  -2  -9   2  188.38   12.60
  -2   9  -2  173.79   13.21
   2  -9  -2  169.32   13.94
  -2   9  -2  196.03   14.45
   2   9   2  155.49   14.00
   2   9   3  294.61   17.86
  -2  -9   3  226.01   16.51
  -2  -9   3  242.09   16.09
  -2  -9   3  228.87   16.35
   2  -9  -3  249.63   17.98
  -2   9  -3  239.19   16.64
  -2   9  -3  247.04   18.07
  -2  -9   4  100.49    7.47
   2   9   4   95.89    9.53
   2  -9  -4   84.18    9.73
  -2   9  -4  117.59   10.47
  -2  -9   4   89.85    8.14
  -2  -9   4   73.92    8.26
  -2  -9   5  592.87   34.40
   2   9   5  590.33   36.25
  -2  -9   5  547.78   35.42
   2  -9  -5  572.04   36.49
   2   9   5  472.10   36.24
  -2  -9   5  547.92   35.41
  -2   9  -5  550.76   36.45
  -2   9  -6  727.82   44.70
   2   9   6  719.04   44.29
  -2  -9   6  753.80   42.34
  -2  -9   6  690.39   43.58
   2   9   6  664.63   44.68
  -2  -9   6  614.67   42.64
   2  -9  -6  654.47   44.40
   2   9   7   43.90    7.40
  -2   9  -7   31.46    7.42
  -2  -9   7   28.99    4.04
  -2  -9   7   21.82    5.32
  -2  -9   7   26.29    6.21
   2   9   7   32.43    7.61
  -2  -9   8   98.11    7.88
  -2   9  -8   94.40   10.51
  -2  -9   8  112.51    7.48
   2   9   8  102.63   10.42
  -2  -9   8   99.10    9.72
   2   9   8   94.78    7.21
   2   9   8   94.78    7.35
  -2  -9   9  286.43   18.57
   2   9   9  330.08   21.69
  -2  -9   9  311.05   18.56
  -2   9  -9  297.85   21.60
   2  -9  -9  313.74   21.76
   2   9   9  286.88   18.84
   2   9   9  265.42   18.61
  -2  -9   9  284.17   20.72
   2  -9 -10  216.12   17.88
  -2  -9  10  233.41   14.72
   2   9  10  220.35   14.98
  -2  -9  10  223.99   17.12
  -2   9 -10  211.25   17.83
  -2  -9  10  223.54   14.56
   2   9  10  230.13   17.74
   2   9  11  550.03   34.42
  -2  -9  11  510.79   31.27
  -2   9 -11  513.51   34.90
   2  -9 -11  516.16   34.62
   2   9  11  474.93   31.79
  -2  -9  11  489.94   33.79
  -2  -9  12   84.88   11.32
   2   9  12   79.60    8.71
   2  -9 -12   90.56   12.34
  -2   9 -12  106.36   12.56
   2   9  12   89.45   11.95
  -2  -9  12  101.23    7.80
   2   9  13  173.33   13.65
  -2  -9  13  174.80   16.03
   2  -9 -13  198.67   17.23
  -2   9 -13  174.47   17.44
   2  -9 -14  108.00   13.44
  -2  -9  14   84.06   11.70
   2   9  14   90.18    9.63
  -2  -9  15   11.80    9.55
   2  -9 -15   18.63   10.95
  -2  -9  16   24.28   10.87
   2  -9 -16   33.00   11.56
   2   9  17  -15.21   11.61
  -2  -9  17   17.50   10.77
   2  -9 -17    7.51   11.19
   2   9  18   19.60   12.30
  -2  -9  18    9.69   10.81
   2  -9 -18   19.86   12.23
   2   9  19  271.18   22.61
  -2  -9  19  216.77   21.39
   2  -9 -19  223.61   22.02
   2   9  20   -3.92   12.53
  -2  -9  20    5.88   12.17
   2  -9 -20   -0.92   12.43
   2   9  21    3.07   13.30
   2  -9 -21   -1.93   13.40
  -2  -9  21   24.77   13.42
  -2  -9  22    9.75   13.60
   2  -9 -22   11.04   14.22
   2   9  22   -2.15   14.09
  -2  -9  23   14.88   14.82
   2  -9 -23    9.36   14.63
   2   9  23   11.17   15.05
  -2  -9  24  -31.14   15.73
   2   9  24  -12.83   15.41
   2   9  25    7.26   16.23
  -2  10  26   -2.55   17.69
  -2  10  25   49.29   17.93
  -2  10  24   22.71   16.41
   2 -10  24   -3.53   15.25
  -2  10  23   -1.16   15.23
  -2  10  22   26.86   15.95
  -2  10  21   45.41   15.45
  -2 -10 -21   17.98   11.55
  -2  10  20   27.18   13.75
  -2 -10 -20    3.78   11.04
  -2  10  20   32.33   14.38
   2 -10  20   20.48   13.79
  -2  10  19   24.10   12.70
  -2 -10 -19   11.71   10.42
  -2  10  19    1.00   13.06
   2 -10  19   12.03   13.34
  -2  10  18   73.05   14.62
  -2 -10 -18   64.48   12.04
  -2  10  18   69.68   15.06
   2 -10  18   83.98   15.07
  -2  10  17   18.70   11.50
  -2 -10 -17   11.56    9.05
  -2  10  17   22.34   11.47
   2 -10  17    5.89   10.24
   2 -10  17   27.80   12.78
  -2  10  16   52.81   13.43
  -2 -10 -16   23.96    9.72
   2 -10  16   44.82   13.69
  -2  10  16   51.74   12.68
   2 -10  16   51.97   11.23
  -2  10  15   35.43   12.33
  -2 -10 -15   41.45    9.75
   2 -10  15   42.57   12.81
  -2  10  15   43.68   12.10
   2 -10  15   54.65   10.78
  -2 -10 -14   82.18   11.38
  -2  10  14   98.72   13.78
   2  10 -14   96.69   10.57
  -2  10  14   93.80   13.49
   2 -10  14  105.90   14.80
  -2  10  13   48.03   11.70
   2  10 -13   57.39    8.79
  -2  10  13   52.31   11.58
   2 -10  13   59.10   13.50
  -2 -10 -13   66.51    9.65
  -2  10  12  231.29   18.93
   2 -10  12  225.71   20.18
  -2 -10 -12  201.64   17.17
  -2  10  12  204.09   18.26
   2  10 -12  210.43   16.46
  -2  10  11  442.68   31.50
   2  10 -11  456.87   29.30
   2 -10  11  499.96   32.58
  -2 -10 -11  407.68   29.69
  -2  10  11  413.68   30.30
  -2 -10 -10   85.24   10.21
  -2  10  10   95.02   11.75
  -2  10  10   83.20   12.30
   2  10 -10   99.83   10.18
   2 -10  10  102.16   14.33
  -2 -10  -9    9.45    6.41
   2 -10   9    2.84    3.24
  -2  10   9   15.98    8.49
   2 -10   9   22.46   10.85
   2 -10   9    8.05    3.71
   2  10  -9   10.71    6.43
  -2  10   9    2.22    7.70
   2 -10   8   87.60    7.12
  -2 -10  -8   86.93    9.64
   2 -10   8   84.05    7.12
  -2  10   8   95.24   11.69
   2 -10   8   72.88   12.58
  -2  10   8  104.76   10.96
   2  10  -8   95.50    9.56
   2  10  -7  139.74   11.36
   2 -10   7  118.06    9.17
   2 -10   7  148.99   14.36
  -2  10   7  100.93   12.33
  -2  10   7  127.56   12.12
   2 -10   7  122.97    9.35
   2  10  -6  114.89   10.46
   2 -10   6  119.15    8.97
   2 -10   6  108.94   13.35
  -2  10   6  126.28   11.85
   2 -10   6   96.66    9.00
   2 -10   5  172.13   12.32
   2  10  -5  175.10   13.60
  -2  10   5  175.50   14.53
   2  10  -5  165.42   12.83
   2 -10   5  162.89   12.48
   2 -10   5  185.44   16.13
  -2  10   4   42.59    7.84
   2 -10   4   30.86    9.24
   2 -10   4   43.69    5.97
   2  10  -4   38.51    6.28
   2  10  -4   30.91    6.68
   2 -10   4   29.44    5.90
   2  10  -3  269.89   18.69
  -2  10   3  284.17   19.07
   2 -10   3  251.68   20.75
   2 -10   3  256.36   17.84
   2  10  -3  248.13   17.88
   2  10  -2  272.30   19.93
   2  10  -2  290.19   19.46
  -2  10   2  323.94   21.99
   2 -10   2  260.36   19.36
  -2  10   2  318.02   20.56
   2  10  -1  252.51   16.26
   2 -10   1  254.50   16.49
   2  10  -1  246.63   16.89
  -2 -10  -1  228.00   14.13
  -2  10   1  262.96   18.62
  -2  10   1  274.67   17.52
  -2 -10   0  485.39   30.67
   2  10   0  527.67   32.22
   2 -10   0  533.24   32.43
  -2  10   0  574.49   34.44
  -2 -10   0  444.36   30.68
  -2  10   0  509.75   32.79
  -2 -10   0  530.51   31.87
   2  10   0  512.07   32.76
  -2 -10   1  241.46   16.27
  -2 -10   1  279.09   17.30
   2  10   1  264.20   17.98
   2 -10  -1  268.02   18.19
  -2  10  -1  232.58   19.70
  -2 -10   1  225.46   16.37
  -2  10  -1  282.95   18.63
   2  10   1  251.11   18.26
   2  10   2  261.80   20.36
  -2 -10   2  249.51   18.45
  -2 -10   2  300.30   18.84
   2  10   2  309.12   20.14
   2 -10  -2  310.47   20.39
  -2  10  -2  328.33   20.70
  -2 -10   2  264.91   18.32
  -2  10  -2  294.51   21.89
  -2  10  -3  239.05   18.03
  -2 -10   3  260.04   16.13
   2  10   3  244.22   17.73
  -2 -10   3  234.04   16.39
   2 -10  -3  236.96   17.80
   2  10   3  211.70   17.89
  -2 -10   3  254.30   16.27
  -2 -10   4   30.31    4.84
  -2 -10   4   32.25    4.92
  -2  10  -4   34.50    7.47
  -2 -10   4   34.99    5.85
   2  10   4   22.73    7.15
   2 -10  -4   30.27    7.35
  -2 -10   5  165.17   12.79
  -2  10  -5  177.02   14.42
   2 -10  -5  158.91   14.04
  -2 -10   5  182.57   11.93
   2  10   5  172.33   14.34
  -2 -10   6  130.64    9.23
   2  10   6  146.43   12.05
   2 -10  -6  116.92   11.85
  -2 -10   6  106.16   10.44
  -2 -10   6  106.93   10.14
   2  10   6  148.00   12.74
  -2  10  -6  122.58   12.00
  -2  10  -7  148.87   12.50
  -2 -10   7  122.47   11.07
  -2 -10   7  116.15   10.01
  -2 -10   7  130.21    9.12
   2  10   7  103.88   11.58
  -2  10  -8  101.21   10.84
   2  10   8   76.69   10.08
  -2 -10   8   96.26    7.30
  -2 -10   8  101.92    9.67
  -2 -10   8   77.44    8.27
   2  10   9    3.11    3.56
  -2 -10   9    5.84    6.90
  -2 -10   9    6.64    4.23
   2 -10  -9   -3.14    7.95
  -2  10  -9    4.52    7.24
  -2 -10   9    7.99    4.86
   2  10   9    7.67    7.68
   2  10  10   86.28   11.12
   2 -10 -10   94.87   11.41
  -2  10 -10   73.47   10.89
   2  10  10   83.85    7.23
  -2 -10  10   80.77   10.09
  -2 -10  10   80.89    7.28
  -2 -10  11  423.46   26.90
   2  10  11  402.64   27.19
  -2 -10  11  405.12   29.39
   2 -10 -11  448.85   30.49
   2  10  11  475.96   30.40
  -2  10 -11  462.34   30.76
  -2 -10  12  212.53   18.43
   2 -10 -12  256.89   19.74
   2  10  12  212.17   18.96
  -2  10 -12  233.65   19.57
  -2 -10  13   53.38    9.86
   2  10  13   24.12   10.18
   2 -10 -13   52.38   11.43
  -2  10 -13   60.88   11.49
   2 -10 -14   87.29   13.04
  -2 -10  14   78.73   11.90
   2 -10 -15   73.71   12.53
  -2 -10  15   24.67    9.71
   2 -10 -16   60.65   13.09
  -2 -10  16   40.69   11.23
   2 -10 -17   16.56   11.91
  -2 -10  17   10.98   10.36
   2  10  18   78.11   13.90
   2 -10 -18   88.28   14.47
  -2 -10  19    7.55   11.18
   2  10  19    9.80   12.73
   2 -10 -19   12.10   12.66
  -2 -10  20   16.90   12.52
   2  10  20   47.02   14.91
   2 -10 -20   12.50   13.26
  -2 -10  21   20.89   13.48
   2  10  21   37.28   14.94
   2 -10 -21   24.81   14.23
  -2 -10  22   24.16   13.98
   2 -10 -22   58.77   15.62
   2  10  22   63.54   15.42
   2 -10 -23   12.86   15.66
  -2 -10  23    3.48   14.28
   2  10  23   31.26   15.35
   2  10  24   31.44   16.14
   2 -10 -24   18.84   16.29
  -2 -10  24   32.75   15.97
  -2  11  25   -5.16   17.63
  -2  11  24  -17.54   16.95
  -2  11  23   -9.72   16.56
  -2  11  22   11.77   15.45
  -2  11  21   38.72   16.13
  -2 -11 -21   19.79   12.43
  -2 -11 -20   -0.80   10.95
   2 -11  20   13.01   12.90
   2 -11  20   -2.50   13.68
  -2  11  20  -13.20   14.75
  -2 -11 -19   27.96   11.03
  -2  11  19   13.61   13.52
   2 -11  19   64.80   12.94
   2 -11  19   22.94   13.93
  -2  11  19   20.18   14.23
  -2 -11 -18   26.14   10.40
   2 -11  18   29.32   13.87
   2 -11  18   12.71   11.26
  -2  11  18   13.11   12.98
  -2  11  18   -4.10   14.12
  -2 -11 -17   21.72   10.28
   2 -11  17   21.18   13.58
   2 -11  17   15.53   10.37
  -2  11  17   24.97   12.44
  -2  11  17   39.49   13.38
  -2 -11 -16   79.41   12.40
  -2  11  16  130.25   15.73
   2 -11  16  119.07   15.82
  -2  11  16   84.49   14.14
   2 -11  16  101.84   13.51
  -2 -11 -15   95.99   13.43
  -2  11  15  120.50   16.16
   2 -11  15  127.89   16.66
  -2  11  15  134.15   15.64
   2 -11  15  149.87   14.72
   2 -11  14   98.63   15.00
  -2  11  14   98.25   14.54
  -2  11  14   87.55   13.13
  -2 -11 -14   71.66   11.30
  -2 -11 -13   48.47    9.54
   2 -11  13   32.30   13.36
  -2  11  13   16.26   11.92
  -2  11  13   43.35   11.00
   2  11 -13   42.98    8.39
  -2 -11 -12   42.02    9.18
  -2  11  12   50.24   11.72
   2 -11  12   61.68   13.81
   2  11 -12   45.43    8.18
  -2  11  12   54.95   11.11
  -2  11  11  370.25   28.07
  -2  11  11  409.58   27.02
   2 -11  11  402.61   29.12
  -2 -11 -11  331.48   25.88
   2  11 -11  367.14   25.36
   2 -11  10  115.46   15.79
   2  11 -10  100.89   10.46
  -2  11  10   90.59   13.25
  -2 -11 -10   90.22   11.24
  -2  11  10   98.68   12.08
   2 -11   9  114.23   14.55
  -2  11   9  119.82   12.40
   2 -11   9   77.48    7.46
  -2 -11  -9  108.90   11.03
  -2  11   9  114.45   12.93
   2  11  -9  105.45   10.25
  -2  11   8  485.62   30.46
   2 -11   8  382.91   27.52
  -2 -11  -8  479.84   30.03
   2  11  -8  474.91   29.49
   2 -11   8  509.35   32.70
  -2  11   8  429.90   31.37
  -2 -11  -7   28.66    7.39
   2 -11   7   27.77    4.97
   2  11  -7   35.23    7.11
   2 -11   7   28.86    5.18
  -2  11   7   27.38    8.53
   2 -11   7   36.31   10.98
   2 -11   6   97.80    8.59
   2 -11   6   93.52    8.84
   2  11  -6  104.19   10.21
   2 -11   6  104.45   13.17
  -2  11   6  122.48   11.35
   2 -11   5  179.63   14.90
   2  11  -5  216.05   16.11
  -2  11   5  233.83   16.85
   2 -11   5  210.59   14.91
   2  11  -5  211.27   15.50
   2 -11   5  222.40   18.85
  -2  11   4    7.56    6.47
   2 -11   4    0.93    5.43
   2 -11   4   -4.97    9.69
   2 -11   4    6.82    5.29
   2  11  -4    0.66    6.15
   2  11  -4    5.91    5.98
   2  11  -3  150.68   12.79
   2 -11   3  150.44   12.18
   2  11  -3  150.75   12.39
  -2  11   3  133.05   14.52
  -2  11   3  178.16   13.59
   2 -11   3  163.59   15.41
   2  11  -2  284.43   20.25
  -2  11   2  335.93   22.95
   2 -11   2  296.13   20.30
   2  11  -2  274.85   20.80
  -2  11   2  302.26   21.13
  -2  11   1   42.13    7.62
  -2 -11  -1   34.55    3.83
  -2  11   1   39.84    9.31
   2 -11   1   53.81    7.34
   2  11  -1   65.08    7.57
   2  11  -1   41.83    7.61
  -2 -11  -1   43.19    3.62
  -2 -11   0  214.36   14.13
  -2  11   0  231.40   16.58
  -2 -11   0  204.19   14.23
   2  11   0  238.29   16.29
  -2  11   0  248.82   18.67
   2  11   0  212.97   16.73
   2 -11   0  219.22   16.28
  -2 -11   1   55.79    5.28
  -2 -11   1   48.93    7.14
   2  11   1   50.03    7.78
  -2  11  -1   49.34   10.06
   2 -11  -1   42.97    7.39
   2  11   1   43.87    8.13
  -2  11  -1   62.90    8.34
  -2 -11   1   47.60    5.67
  -2  11  -2  322.89   23.75
  -2 -11   2  292.52   19.97
  -2 -11   2  314.10   20.50
   2  11   2  313.15   22.56
   2  11   2  333.55   21.93
   2 -11  -2  319.74   21.86
  -2  11  -2  366.98   22.38
  -2 -11   2  264.45   20.08
  -2  11  -3  158.42   13.41
  -2 -11   3  137.32   11.31
   2  11   3  163.16   12.98
  -2 -11   3  164.63   11.27
  -2 -11   3  146.76   11.03
   2  11   3  148.48   13.71
   2 -11  -3  146.05   13.04
   2  11   4   11.61    6.72
  -2 -11   4    3.84    5.02
  -2  11  -4   -0.53    6.66
   2 -11  -4   -2.60    6.59
  -2 -11   4    4.60    4.54
  -2 -11   4    2.94    4.40
  -2 -11   5  236.22   14.90
   2  11   5  229.83   16.93
  -2 -11   5  204.06   15.44
  -2  11  -5  222.55   17.15
   2 -11  -5  206.66   17.06
  -2 -11   6   98.61    8.02
   2 -11  -6  101.24   11.07
   2  11   6  104.40   11.09
  -2 -11   6   84.75    9.05
  -2 -11   6   88.55    9.29
  -2  11  -6  105.10   10.94
  -2 -11   7   21.50    6.37
  -2  11  -7   17.19    7.85
   2  11   7   41.42    8.49
  -2 -11   7   20.36    5.00
  -2 -11   7   40.37    6.79
   2 -11  -7   34.91    8.33
  -2 -11   8  432.73   29.08
  -2 -11   8  401.06   28.05
  -2  11  -8  468.47   30.47
   2  11   8  461.49   30.32
  -2 -11   9   88.84    8.91
  -2  11  -9  108.76   11.71
   2  11   9   92.26   11.95
  -2 -11   9   85.28   10.13
   2  11  10   74.97   11.19
  -2 -11  10   94.06   10.54
  -2  11 -10   87.50   11.43
  -2 -11  10   72.87    7.98
   2 -11 -10   91.25   11.66
   2  11  11  401.80   27.17
   2 -11 -11  372.23   27.20
  -2 -11  11  338.41   25.89
  -2  11 -11  365.82   27.37
  -2 -11  12   51.36   10.07
  -2  11 -12   68.52   11.91
   2  11  12   75.95   11.45
   2 -11 -12   41.48   11.26
  -2 -11  13   28.13    9.46
  -2  11 -13   21.03   10.29
   2 -11 -13   28.25   10.76
   2  11  13   40.32   10.79
   2  11  14   64.34   12.47
   2 -11 -14   74.11   12.67
  -2 -11  14   65.26   10.99
   2 -11 -15  124.38   15.47
  -2 -11  15  107.48   13.94
   2 -11 -16   95.61   14.58
  -2 -11  16   85.65   13.92
   2 -11 -17   54.61   13.14
  -2 -11  17   10.31   10.22
   2  11  18    7.83   13.08
   2 -11 -18   26.29   12.54
  -2 -11  18   21.77   12.16
   2  11  19   19.40   13.41
  -2 -11  19   16.31   12.38
   2 -11 -19    3.88   12.53
  -2 -11  20    1.01   12.23
   2  11  20   19.28   14.40
   2 -11 -20    9.98   13.40
  -2 -11  21   18.02   13.77
   2  11  21   30.08   14.52
   2 -11 -21   17.51   14.77
  -2 -11  22   37.84   14.82
   2  11  22   19.70   15.13
   2 -11 -22   47.72   16.20
  -2 -11  23   -3.49   13.90
   2  11  23  -24.23   16.39
   2 -11 -23    8.79   16.52
   2 -11 -24    3.42   15.79
  -2  12  24   14.45   17.93
   2 -12  23   10.47   15.11
  -2  12  23   10.20   17.05
   2 -12  22   51.26   15.32
  -2  12  22   32.16   17.14
   2 -12  21    3.20   13.37
  -2  12  21   23.97   16.33
  -2 -12 -21   46.23   13.58
   2 -12  20   33.76   13.26
  -2  12  20   -6.96   14.86
  -2 -12 -20   11.81   11.89
  -2  12  19   41.48   15.46
   2 -12  19   51.68   13.37
  -2 -12 -19   43.63   12.15
   2 -12  19   48.37   15.26
  -2  12  18    4.33   14.76
   2 -12  18    2.79   11.71
  -2 -12 -18   24.55   10.75
   2 -12  18    5.08   14.35
  -2 -12 -17   56.07   12.10
   2 -12  17   90.21   13.75
   2 -12  17   64.75   14.82
  -2  12  17   61.70   15.17
  -2  12  16  120.08   16.72
  -2 -12 -16   91.15   13.54
  -2  12  16   97.10   15.00
   2 -12  16  135.04   17.21
   2 -12  16  128.13   14.70
  -2  12  15   18.58   13.20
  -2 -12 -15   11.01    9.39
  -2  12  15   14.28   11.74
   2 -12  15   29.66   13.46
   2 -12  15   16.04   10.28
   2 -12  14   15.86   13.47
  -2  12  14    2.83   12.21
  -2 -12 -14   17.11    9.16
  -2  12  14    9.34   10.12
   2 -12  13  120.25   16.17
  -2  12  13  102.47   15.32
  -2 -12 -13  112.76   13.14
  -2  12  13  119.47   14.14
   2 -12  12  147.42   18.83
  -2 -12 -12  166.61   15.65
  -2  12  12  188.15   16.91
   2  12 -12  181.12   14.54
  -2  12  12  179.96   18.48
   2  12 -11   14.99    7.27
  -2  12  11    6.00   11.23
   2 -12  11   24.77   13.33
  -2 -12 -11   22.10    8.35
  -2  12  11   37.56   10.39
   2  12 -10   93.11   10.16
   2 -12  10   92.59   15.86
  -2 -12 -10   70.14   10.87
  -2  12  10   76.32   12.31
   2  12  -9  123.00   10.89
  -2  12   9   85.40   13.70
   2 -12   9  113.07   15.65
  -2  12   9  105.54   12.24
   2 -12   9   92.08    8.15
  -2 -12  -9   88.42   11.35
  -2 -12  -8   -5.86    7.29
   2 -12   8   12.97    4.68
   2 -12   8    8.86   11.50
  -2  12   8    7.85    8.46
   2  12  -8   12.51    7.03
   2 -12   7   58.33   12.90
   2 -12   7   66.74    7.05
  -2 -12  -7   72.34    9.52
  -2  12   7   79.97   10.51
   2  12  -7   67.60    9.05
  -2  12   6   52.03    9.17
   2 -12   6   49.65   12.18
   2 -12   6   40.65    6.76
   2  12  -6   56.27    8.33
   2 -12   6   56.43    6.52
   2 -12   5   76.68    8.17
   2  12  -5   80.48    9.36
   2 -12   5   89.10   12.90
   2  12  -5   76.63    9.33
  -2  12   5   88.75    9.97
  -2  12   4   28.12    7.69
   2 -12   4   36.45    6.28
   2  12  -4   22.25    7.43
   2 -12   4   29.01   10.39
  -2  12   4   21.73    9.60
   2  12  -4   23.12    7.42
   2 -12   3  761.23   47.24
   2  12  -3  664.89   44.23
  -2  12   3  712.70   46.50
   2  12  -3  675.10   44.91
  -2  12   3  772.64   45.12
   2 -12   3  673.06   44.11
  -2  12   2  138.01   14.52
   2  12  -2  127.55   11.33
  -2  12   2  122.04   11.87
   2  12  -2  126.22   12.17
   2 -12   2  121.28   11.08
  -2 -12  -1   19.83    2.57
   2 -12   1   21.91    6.76
   2  12  -1   37.28    7.32
  -2  12   1   31.86    9.63
  -2 -12  -1   13.15    2.99
  -2  12   1   28.03    7.58
   2  12  -1   30.13    7.70
  -2 -12   0  189.05   12.82
  -2 -12   0  176.73   12.92
  -2  12   0  224.03   15.79
   2  12   0  205.91   15.35
  -2  12   0  210.42   17.56
   2 -12   0  219.59   15.66
   2  12   0  182.07   15.91
  -2 -12   1   26.45    4.37
   2  12   1   34.53    7.29
  -2  12  -1   39.13    7.60
  -2 -12   1   23.48    4.89
  -2  12  -1   29.94   10.39
   2  12   1   21.83    7.66
   2 -12  -1   26.49    7.58
  -2 -12   2  115.96    9.44
  -2  12  -2  155.51   12.25
  -2 -12   2  107.21    9.74
   2 -12  -2  128.68   12.13
   2  12   2  144.33   12.20
   2  12   2  118.94   12.32
  -2  12  -2  117.76   14.74
  -2 -12   3  609.24   41.47
  -2  12  -3  775.92   43.47
  -2 -12   3  668.63   41.38
   2 -12  -3  661.27   43.10
   2  12   3  662.52   43.01
  -2 -12   3  693.88   41.53
   2  12   3  583.50   43.29
   2 -12  -4   24.76    8.20
  -2 -12   4   31.41    6.60
  -2  12  -4   29.76    8.09
   2  12   4   44.34    8.32
  -2 -12   4   26.69    5.61
  -2 -12   4   40.80    5.49
   2  12   4   37.97    8.71
  -2  12  -5   97.50   10.62
  -2 -12   5   86.78    7.81
  -2 -12   5   74.17    7.97
   2 -12  -5   78.39   10.08
   2  12   5   68.09    9.78
   2  12   6   43.97    9.15
  -2  12  -6   49.27    8.96
   2 -12  -6   42.49    8.98
  -2 -12   6   45.71    6.21
  -2 -12   6   48.02    7.06
  -2 -12   6   39.26    8.13
  -2  12  -7   85.96   10.49
   2  12   7   67.63   10.47
   2 -12  -7   77.80   10.57
  -2 -12   7   71.35    9.06
  -2 -12   7   58.72    8.38
  -2  12  -8   18.68    8.37
   2  12   8    1.30    8.58
  -2 -12   8    6.54    6.75
  -2 -12   8    5.83    7.08
  -2 -12   9  112.44   11.27
  -2  12  -9  107.94   12.52
   2  12   9   76.11   11.85
  -2 -12   9   99.19   10.18
   2  12  10   88.08   12.46
  -2  12 -10   97.96   12.87
  -2 -12  10  105.76   11.36
  -2  12 -11   21.79   10.34
  -2 -12  11   18.38    8.33
   2 -12 -11   38.75   10.46
   2  12  11   22.42   10.12
  -2 -12  12  149.80   15.45
   2 -12 -12  200.31   17.68
  -2  12 -12  153.43   17.05
   2  12  12  172.72   16.83
  -2 -12  13   83.44   11.84
  -2  12 -13   89.92   13.91
   2 -12 -13   83.70   13.21
   2  12  13   85.86   13.61
  -2 -12  14   21.85   10.05
   2 -12 -14    2.56   10.98
   2  12  14   12.00   11.29
  -2 -12  15   38.84   10.58
   2 -12 -15   21.22   11.41
   2  12  15    8.98   11.26
   2 -12 -16  113.53   15.65
  -2 -12  16  102.03   14.43
   2 -12 -17   67.16   14.32
  -2 -12  17   66.47   13.17
   2 -12 -18    7.84   12.77
  -2 -12  18   13.83   11.36
  -2 -12  19   38.01   13.69
   2 -12 -19   54.46   14.76
   2  12  19   54.77   15.16
  -2 -12  20   11.26   12.98
   2 -12 -20    9.35   14.10
   2  12  20    6.71   14.38
  -2 -12  21    4.30   13.28
   2 -12 -21   35.23   15.32
   2  12  21   36.02   16.32
  -2 -12  22   47.37   14.88
   2 -12 -22   60.44   17.14
   2  12  22   25.53   16.64
  -2 -12  23   -5.90   15.09
   2 -12 -23  -15.80   16.31
   2  12  23   10.08   16.51
   2 -12 -24   38.52   17.60
  -2  13  23   49.48   19.78
   2 -13  22   52.23   14.98
  -2 -13 -22   31.03   13.57
  -2  13  22   37.66   18.07
   2 -13  21   15.22   13.01
  -2 -13 -21    4.60   13.24
  -2  13  21    8.82   16.65
   2 -13  20   28.20   13.47
  -2 -13 -20   24.05   12.97
  -2  13  20  -13.43   16.60
   2 -13  19  131.54   16.40
  -2 -13 -19   73.05   14.46
  -2  13  19   92.24   18.19
   2 -13  18   14.96   14.18
  -2  13  18   51.47   15.81
   2 -13  18    1.90   11.94
  -2 -13 -18   18.43   11.59
   2 -13  17   89.60   16.07
  -2 -13 -17   61.81   12.34
   2 -13  17   53.43   13.50
  -2  13  17   58.64   15.90
  -2 -13 -16   27.14   11.02
   2 -13  16   36.29   11.62
   2 -13  16   60.58   15.51
  -2  13  16   31.00   14.14
   2 -13  15   -5.19   14.04
   2 -13  15    7.41   10.07
  -2 -13 -15  -24.92   10.21
  -2  13  15    1.04   12.57
  -2 -13 -14   11.35    9.41
   2 -13  14   13.13   14.06
  -2  13  14   23.10   13.68
  -2  13  13  121.14   16.09
  -2  13  13  111.85   14.50
  -2 -13 -13  116.13   13.69
   2 -13  13   94.41   17.27
  -2  13  12   24.54   12.71
   2  13 -12   41.03    8.53
  -2  13  12   35.39   11.06
   2 -13  12   58.32   15.03
  -2 -13 -12   13.55    8.91
  -2 -13 -11  170.95   16.82
   2 -13  11  244.11   21.64
  -2  13  11  202.04   18.11
  -2  13  11  184.91   19.63
   2  13 -11  208.78   16.01
   2 -13  10    8.20   13.81
   2  13 -10   22.81    7.60
  -2  13  10   30.36   10.11
  -2 -13 -10    3.35    8.40
  -2  13  10   23.33   11.69
  -2  13   9   45.07   10.40
  -2 -13  -9   54.91    9.45
   2  13  -9   47.68    8.71
  -2  13   8  115.36   12.35
   2 -13   8   86.93    8.48
  -2 -13  -8   84.63   11.20
   2 -13   8  116.80   15.75
   2  13  -8  101.01   10.90
   2  13  -7  277.91   20.89
   2 -13   7  293.28   24.36
  -2  13   7  347.25   21.86
   2 -13   7  249.30   19.08
  -2 -13  -7  295.42   21.35
  -2  13   6   31.79    9.07
   2  13  -6   23.04    8.00
   2 -13   6   34.04   12.35
   2 -13   6   30.91    6.26
  -2  13   5  370.62   27.30
   2  13  -5  350.49   24.69
   2 -13   5  397.47   28.36
  -2  13   5  395.31   25.51
   2 -13   5  334.56   23.97
   2  13  -5  351.42   25.24
   2  13  -4  127.55   12.72
  -2  13   4  149.84   15.59
   2  13  -4  124.25   12.71
  -2  13   4  164.94   13.06
   2 -13   4  149.34   16.22
   2 -13   4  128.70   11.63
  -2  13   3  111.13   10.82
   2  13  -3   94.86   10.71
  -2  13   3   98.39   13.13
   2  13  -3   77.87   10.51
   2 -13   3   93.79   14.51
   2 -13   3   98.65    9.90
  -2  13   2   43.18    8.59
   2 -13   2   57.31    8.15
   2  13  -2   47.88    9.16
   2  13  -2   54.63    8.85
  -2  13   2   59.45   11.92
   2 -13   1   53.58    8.00
  -2 -13  -1   29.18    3.18
  -2  13   1   59.33    8.52
  -2  13   1   30.26   10.77
   2  13  -1   54.23    8.97
  -2 -13  -1   30.16    3.60
   2  13  -1   57.61    8.41
  -2 -13   0  439.64   28.89
  -2  13   0  554.72   31.82
  -2 -13   0  417.21   29.06
  -2  13   0  518.84   33.66
   2  13   0  522.19   31.60
   2  13   0  498.99   32.38
   2 -13   0  464.25   31.17
  -2 -13   1   57.88    6.43
   2  13   1   47.16    9.32
  -2  13  -1   66.87    9.46
  -2  13  -1   65.83   12.38
   2  13   1   40.75    8.40
   2 -13  -1   55.15    8.71
  -2 -13   1   55.57    5.71
   2  13   2   29.55    8.97
  -2 -13   2   31.40    6.48
  -2  13  -2   43.09    8.62
  -2  13  -2   62.28   11.36
   2  13   2   53.34    9.02
  -2 -13   2   56.25    5.97
   2 -13  -2   49.98    8.61
  -2  13  -3   97.37   10.61
  -2 -13   3   83.57    8.62
  -2 -13   3   81.52    7.96
   2  13   3  101.54   11.13
   2 -13  -3   82.87   10.31
   2  13   3   75.77   11.44
  -2 -13   4  131.21   10.60
  -2  13  -4  130.23   13.01
  -2 -13   4  134.62   10.84
   2  13   4  144.64   13.34
   2 -13  -4  136.53   13.13
   2  13   4  112.93   13.51
   2  13   5  377.55   25.94
  -2 -13   5  344.09   23.65
  -2  13  -5  411.75   26.01
   2 -13  -5  319.49   25.26
  -2 -13   6   29.61    8.42
  -2  13  -6   25.86    8.99
   2  13   6   29.87    9.46
  -2 -13   6   27.69    6.59
   2 -13  -6   34.09    9.15
  -2  13  -7  277.57   22.44
   2  13   7  316.28   23.13
  -2 -13   7  296.98   21.12
  -2 -13   7  276.98   21.13
   2 -13  -7  326.32   23.06
  -2 -13   8   86.23   10.47
  -2 -13   8   86.30   10.29
  -2  13  -8   99.04   12.18
   2  13   8  105.59   12.36
   2 -13  -8   81.39   12.21
  -2  13  -9   66.99   11.35
   2  13   9   66.64   11.51
  -2 -13   9   69.88    9.67
  -2  13 -10   30.70    9.93
   2  13  10   28.20   10.09
  -2 -13  10    6.20    8.06
   2  13  11  202.35   18.57
   2 -13 -11  194.59   18.07
  -2  13 -11  193.02   18.40
  -2 -13  11  187.44   16.46
  -2 -13  12   15.04    9.18
   2  13  12   21.80   11.13
  -2  13 -12   27.67   11.17
   2 -13 -12   37.22   11.96
  -2 -13  13  123.55   14.28
   2  13  13  120.14   15.42
  -2  13 -13  113.87   15.96
   2 -13 -13  145.25   16.03
  -2 -13  14   15.59   10.40
   2 -13 -14   19.56   11.64
   2  13  14    1.82   11.61
  -2 -13  15   -4.75    9.81
   2 -13 -15   -6.45   11.76
   2  13  15    4.76   11.45
  -2 -13  16   34.33   11.30
   2 -13 -16   53.41   13.63
   2  13  16   42.73   13.64
   2 -13 -17   38.43   13.91
  -2 -13  17   60.49   13.16
   2 -13 -18   17.32   13.90
  -2 -13  18   29.04   12.04
   2 -13 -19   94.33   16.62
  -2 -13  19   89.02   15.66
  -2 -13  20   20.77   13.10
   2 -13 -20   40.97   15.11
   2  13  20   14.01   15.23
  -2 -13  21   -8.72   13.48
   2 -13 -21  -11.08   15.70
   2  13  21  -13.45   16.11
  -2 -13  22   25.09   15.40
   2 -13 -22   10.25   16.22
   2  13  22   58.31   18.17
   2 -13 -23   75.93   18.47
  -2 -13  23   50.15   16.71
   2 -13 -24   13.28   17.32
   2 -14  22   -8.09   14.75
  -2 -14 -22   -1.98   13.45
  -2  14  22   36.60   18.34
   2 -14  21   32.13   14.14
  -2 -14 -21   21.31   13.65
  -2  14  21    1.32   17.19
   2 -14  20    3.20   13.04
  -2 -14 -20   11.26   12.54
  -2  14  20   20.59   17.76
   2 -14  19   11.19   12.52
  -2 -14 -19  -11.01   12.61
  -2  14  19    6.24   15.32
   2 -14  18   18.46   12.11
  -2  14  18   -2.42   15.38
  -2 -14 -18   10.61   11.68
   2 -14  17   63.06   13.20
   2 -14  17   24.46   15.09
  -2 -14 -17   32.65   11.93
  -2  14  17   17.56   15.06
   2 -14  16   82.29   13.58
  -2  14  16   52.14   15.89
   2 -14  16   66.75   16.30
  -2 -14 -16   79.33   13.04
   2 -14  15   14.34   10.28
  -2 -14 -15   19.78   10.74
   2 -14  15    4.53   14.42
  -2  14  15   -1.10   13.93
  -2 -14 -14   24.88   10.94
   2 -14  14   33.14   14.92
  -2  14  14   33.14   14.47
  -2 -14 -13    7.01    9.53
   2 -14  13   44.28   15.19
  -2  14  13   26.07   13.73
   2 -14  12   14.40   14.80
  -2  14  12   -7.07   12.98
  -2  14  12   13.59   10.73
  -2 -14 -12    2.27    9.11
   2 -14  11   67.55   16.26
  -2 -14 -11   62.56   10.97
  -2  14  11   92.64   14.72
  -2  14  11   60.46   11.95
   2  14 -11   50.17    9.66
   2 -14  10  112.76   17.47
  -2 -14 -10  121.19   13.57
  -2  14  10  109.80   16.34
  -2  14  10  107.70   13.49
   2  14 -10  134.90   12.68
   2 -14   9   50.93   14.51
   2  14  -9   44.41    9.30
  -2 -14  -9   63.58   10.30
  -2  14   9   55.51   10.59
  -2  14   8   71.10   10.76
   2 -14   8   58.99   14.51
   2  14  -8   47.90    9.37
  -2 -14  -8   67.60   10.10
   2 -14   8   47.62    7.00
   2 -14   7   77.52    8.66
  -2  14   7  104.67   11.53
   2  14  -7   72.89   10.76
   2 -14   7   75.01   15.30
  -2  14   6  566.47   33.49
   2 -14   6  450.23   31.71
  -2  14   6  547.28   35.94
   2 -14   6  519.71   36.29
   2  14  -6  447.95   33.09
  -2  14   5  274.26   18.10
   2 -14   5  183.90   16.11
  -2  14   5  262.51   20.76
   2  14  -5  222.99   17.71
   2 -14   5  215.36   21.16
   2  14  -5  202.03   17.92
  -2  14   4  441.90   26.41
   2 -14   4  328.34   25.02
   2  14  -4  341.07   26.42
   2 -14   4  404.42   29.32
   2  14  -4  375.54   26.02
  -2  14   4  388.35   28.75
  -2  14   3   29.83    8.25
   2  14  -3   26.23    8.85
  -2  14   3   25.05   11.86
   2  14  -3    3.20    8.60
   2 -14   3   16.72   11.77
   2 -14   3   21.34    7.34
   2 -14   2  268.24   19.98
   2  14  -2  226.23   20.90
  -2  14   2  289.17   23.07
   2  14  -2  278.85   20.47
  -2  14   2  311.48   20.74
  -2  14   1   22.72    7.98
  -2  14   1   38.36   11.20
   2  14  -1   36.27    8.73
   2  14  -1   27.59    9.08
   2 -14   1   27.39    8.13
  -2  14   0  495.71   28.23
   2 -14   0  423.81   27.84
   2  14   0  378.20   28.58
  -2 -14   0  356.14   24.89
   2  14   0  437.16   28.10
  -2  14   0  436.78   30.44
  -2 -14   1   29.96    4.93
   2 -14  -1   28.71    8.94
   2  14   1   29.96    9.10
   2  14   1   40.88    9.40
  -2  14  -1   17.17   10.81
  -2  14  -1   28.17    8.28
  -2  14  -2  317.72   21.89
   2 -14  -2  327.01   22.21
  -2 -14   2  270.55   19.38
  -2  14  -2  303.24   24.28
   2  14   2  314.31   22.23
   2  14   2  260.66   22.26
   2 -14  -3   17.22    8.68
  -2 -14   3   13.79    5.49
  -2  14  -3   27.30    8.44
   2  14   3   13.30    9.10
   2  14   3   28.03    9.29
  -2  14  -4  393.29   26.35
   2  14   4  390.40   26.63
   2  14   4  360.87   26.86
  -2 -14   4  338.25   23.95
  -2 -14   5  216.07   16.97
   2  14   5  245.11   19.90
   2 -14  -5  266.63   19.64
  -2  14  -5  236.23   19.22
  -2  14  -6  522.04   33.32
   2  14   6  474.09   33.43
  -2 -14   6  461.97   32.07
  -2 -14   6  461.03   31.18
   2 -14  -6  482.51   33.16
  -2  14  -7   97.59   12.08
   2  14   7   60.95   11.90
  -2 -14   7   84.41   10.69
  -2 -14   7   66.46    9.42
   2 -14  -7   72.15   11.47
   2 -14  -8   45.12   10.86
  -2  14  -8   48.79   10.62
  -2 -14   8   48.65    8.69
   2  14   8   68.89   12.03
   2 -14  -9   55.24   11.60
  -2  14  -9   58.45   11.27
   2  14   9   30.49   11.12
  -2 -14   9   52.86    9.17
  -2  14 -10  121.28   14.60
   2  14  10  138.61   15.32
  -2 -14  10  108.40   12.32
  -2  14 -11   61.33   12.35
  -2 -14  11   38.42    9.86
   2  14  11   69.13   12.63
   2 -14 -12   -7.76   11.05
  -2  14 -12  -10.18   11.12
  -2 -14  12    0.67    8.62
   2  14  12    8.00   11.11
   2 -14 -13    8.06   11.50
  -2  14 -13   26.31   12.14
  -2 -14  13   17.08    9.56
   2  14  13    5.57   11.75
   2 -14 -14   13.01   12.00
  -2 -14  14   41.61   11.20
   2  14  14   53.34   13.95
   2 -14 -15   15.38   12.53
  -2 -14  15   12.08   10.64
   2  14  15   47.56   13.28
   2 -14 -16   84.51   14.78
  -2 -14  16   72.39   13.41
   2  14  16   75.94   15.60
   2 -14 -17   39.96   13.95
  -2 -14  17   10.85   11.64
   2  14  17   28.54   14.36
  -2 -14  18   25.69   12.71
   2 -14 -18   38.05   14.74
  -2 -14  19   -5.02   13.17
   2 -14 -19  -27.27   15.50
  -2 -14  20  -24.22   13.77
   2 -14 -20    6.72   15.28
   2 -14 -21   49.42   16.55
  -2 -14  21    5.52   13.95
   2  14  21   -3.83   17.40
  -2 -14  22   19.63   15.16
   2 -14 -22    3.53   16.08
   2 -14 -23    1.21   16.63
  -2 -15 -22   42.62   15.77
  -2 -15 -21   18.20   13.63
   2 -15  21   29.40   14.22
  -2  15  21   16.60   17.64
  -2 -15 -20   -2.96   12.82
   2 -15  20   22.78   13.84
  -2  15  20   24.21   17.71
  -2 -15 -19   40.57   13.81
   2 -15  19   58.08   14.72
  -2  15  19   49.98   17.02
  -2 -15 -18   49.39   13.35
  -2  15  18   72.80   18.70
   2 -15  18   37.67   13.58
  -2 -15 -17   63.42   13.85
  -2  15  17   66.86   17.69
   2 -15  17   53.05   13.39
   2 -15  16  115.04   14.99
  -2  15  16   80.42   17.65
   2 -15  16   82.13   17.79
  -2 -15 -16   68.41   13.84
   2 -15  15    4.78   14.97
   2 -15  15   27.65   11.49
  -2 -15 -15   26.98   11.29
  -2  15  15   24.65   15.02
   2 -15  14   51.26   15.94
   2 -15  14   28.90   11.54
  -2 -15 -14   40.70   11.87
  -2  15  14   53.45   15.24
   2 -15  13    8.81   14.90
  -2 -15 -13   10.75   10.03
  -2  15  13   25.57   14.53
   2 -15  12   11.09   14.88
  -2 -15 -12   24.12   10.10
  -2  15  12    4.31   13.10
   2  15 -11  167.48   14.85
  -2  15  11  126.42   18.86
  -2 -15 -11  145.00   15.53
   2 -15  11  140.77   19.87
   2  15 -10   30.71    9.31
  -2 -15 -10   28.84   10.11
   2 -15  10   27.23   15.18
   2  15  -9   55.93   10.22
  -2 -15  -9   67.05   11.29
  -2  15   9   51.44   10.76
  -2 -15  -8  179.34   16.94
   2 -15   8  203.02   21.55
  -2  15   8  228.94   17.18
   2  15  -8  169.97   16.52
   2 -15   7   37.93   14.19
  -2  15   7   54.02   10.44
  -2  15   7   26.32   13.01
   2 -15   7   53.36    7.43
   2  15  -7   48.01   10.12
   2 -15   6  198.74   20.42
  -2  15   6  188.48   16.01
  -2  15   6  201.82   19.43
   2  15  -6  195.83   16.59
   2 -15   6  160.11   14.34
   2 -15   5   68.87    9.31
  -2  15   5   77.56   14.38
   2  15  -5   50.97   11.39
  -2  15   5  105.93   11.37
   2 -15   5   81.42   15.49
   2  15  -5   99.03   12.17
  -2 -15  -5   77.92   10.97
   2 -15   4   53.06    8.81
  -2  15   4   52.18   12.96
   2  15  -4   47.03   10.26
  -2  15   4   46.82    9.10
   2 -15   4   54.22   13.52
   2  15  -4   26.45    9.92
  -2 -15  -4   38.27    9.00
  -2  15   3   65.67    9.81
   2  15  -3   40.60   10.56
  -2  15   3   70.81   13.52
   2  15  -3   61.63   10.94
   2 -15   3   69.46   13.75
   2 -15   3   49.39    9.32
  -2  15   2  212.89   19.51
   2  15  -2  174.58   16.20
   2 -15   2  172.20   15.29
   2  15  -2  142.08   16.20
  -2  15   2  223.92   15.96
   2 -15   1   71.36    9.98
   2  15  -1   46.90   10.76
  -2  15   1   68.34   13.67
   2  15  -1   77.18   11.21
  -2  15   1   63.51   10.38
   2  15   0  156.82   16.89
  -2  15   0  213.92   16.49
   2 -15   0  199.07   16.35
   2  15   0  191.28   16.90
  -2  15   0  210.21   19.80
   2  15   1   31.20    9.96
   2 -15  -1   52.58   10.12
  -2  15  -1   63.13   14.17
   2  15   1   50.37   10.99
   2  15   2  167.35   17.23
   2 -15  -2  168.56   16.26
   2  15   2  210.83   17.29
  -2  15  -2  228.11   20.22
  -2  15  -2  219.88   16.85
  -2 -15   2  180.98   13.54
  -2  15  -3   70.11   10.51
  -2 -15   3   50.85    7.28
   2  15   3   41.45   11.10
   2 -15  -4   40.24   10.43
  -2 -15   4   54.27    7.56
   2  15   4   51.99   11.35
   2 -15  -5  104.33   12.46
  -2 -15   5   68.03    8.62
   2  15   5   84.99   12.90
  -2  15  -5   90.44   11.90
  -2  15  -6  204.05   17.35
   2  15   6  175.26   17.73
  -2 -15   6  185.02   14.85
   2 -15  -6  204.07   17.81
  -2 -15   6  196.98   17.13
   2 -15  -7   30.58   10.87
  -2  15  -7   59.95   10.77
  -2 -15   7   39.09    7.87
   2  15   7   38.39   11.08
   2  15   8  194.79   18.79
  -2  15  -8  218.83   18.25
   2 -15  -8  210.16   18.43
  -2 -15   8  179.06   15.95
   2  15   9   75.99   12.78
   2 -15  -9   68.53   12.48
  -2  15  -9   57.67   11.50
  -2 -15   9   28.93    9.35
  -2  15 -10   31.84   10.82
  -2 -15  10   17.08    8.86
   2  15  10   12.15   11.14
   2  15  11  139.93   16.85
  -2  15 -11  144.68   16.36
  -2 -15  11  129.87   14.29
   2  15  12   16.02   12.57
   2 -15 -12   -0.90   11.86
  -2  15 -12   19.20   11.47
  -2 -15  12   15.66    9.49
   2  15  13   17.69   12.53
   2 -15 -13    6.55   11.62
  -2  15 -13    9.08   12.01
  -2 -15  13   22.47    9.84
   2  15  14   58.10   14.37
   2 -15 -14   28.12   12.84
  -2 -15  14   58.54   11.97
   2  15  15   28.66   14.01
   2 -15 -15   37.01   13.43
  -2 -15  15   40.97   11.66
   2  15  16  103.81   17.18
   2 -15 -16   98.14   16.99
  -2 -15  16  116.02   15.54
   2  15  17   52.83   15.76
   2 -15 -17   47.98   15.12
  -2 -15  17   54.14   13.52
   2  15  18   66.80   17.36
   2 -15 -18   82.39   16.67
  -2 -15  18   57.92   14.10
   2 -15 -19   53.25   16.47
  -2 -15  19   43.76   14.48
   2 -15 -20   13.94   15.25
  -2 -15  20    7.47   13.66
   2 -15 -21  -11.91   16.30
  -2 -15  21  -12.29   14.57
   2 -15 -22   67.10   18.73
  -2 -15  22   52.65   16.65
  -2 -16 -22   15.26   15.30
  -2 -16 -21   78.52   16.81
  -2  16  20   -9.90   18.06
  -2 -16 -20   -7.26   13.96
   2 -16  20   -6.62   13.93
  -2  16  19   22.21   17.57
  -2 -16 -19   24.36   13.68
   2 -16  19   21.22   13.36
  -2  16  18  -17.54   18.52
  -2 -16 -18   10.87   12.94
   2 -16  18  -21.23   13.59
   2 -16  17   64.77   13.92
  -2 -16 -17   48.61   13.12
  -2  16  17   30.13   17.27
   2 -16  16   12.95   11.46
  -2 -16 -16    5.61   11.63
  -2  16  16    2.54   16.69
   2 -16  15   18.01   16.30
  -2  16  15  -12.45   16.28
  -2 -16 -15   12.85   11.52
   2 -16  15    5.31   10.91
   2 -16  14   32.26   16.39
  -2  16  14    8.46   15.17
  -2 -16 -14   43.04   12.15
   2 -16  14   44.77   11.83
  -2 -16 -13   -8.73   10.74
   2 -16  13   -8.35   16.67
  -2  16  13   16.56   15.05
  -2 -16 -12   65.37   12.61
   2 -16  12   88.34   18.19
  -2  16  12   78.07   16.93
   2 -16  11  157.41   20.79
  -2 -16 -11   96.57   13.44
   2 -16  10   67.26   15.80
  -2 -16 -10   28.95   10.49
   2 -16   9   80.14   16.83
  -2 -16  -9  101.00   13.05
   2  16  -9   93.55   12.51
   2 -16   8  102.26   17.36
   2  16  -8   88.02   12.32
  -2  16   8   95.71   16.04
   2 -16   7   34.16   14.19
   2  16  -7   23.99    9.84
  -2  16   7   13.55   12.75
  -2 -16  -6   24.98    9.36
  -2  16   6   34.02    9.68
  -2  16   6   20.47   12.60
   2 -16   6   21.08    7.47
   2  16  -6   51.03   10.91
   2 -16   6   16.95   13.27
   2 -16   5  298.02   23.74
  -2  16   5  257.17   19.04
   2  16  -5  246.30   19.40
  -2  16   5  259.24   22.71
   2  16  -5  240.69   19.88
  -2 -16  -5  235.00   19.33
  -2  16   4  131.67   12.86
   2 -16   4   84.83   11.58
  -2  16   4  128.05   17.09
   2  16  -4  123.45   13.39
   2  16  -4  119.22   13.79
   2 -16   4  139.03   17.44
  -2 -16  -4  129.42   13.18
  -2  16   3  291.53   21.02
   2 -16   3  269.84   20.87
  -2 -16  -3  270.16   21.51
   2  16  -3  274.77   21.70
  -2  16   3  310.16   25.01
   2  16  -3  231.83   21.85
   2 -16   3  340.21   25.45
   2 -16   2   36.78    8.78
   2  16  -2   25.32   10.31
  -2  16   2   32.37   12.88
  -2  16   2   38.18    8.96
   2  16  -2   12.07   10.00
   2 -16   1   60.00   10.10
  -2  16   1   56.26   13.99
   2  16  -1   63.75   11.33
  -2  16   1   70.14   10.43
   2  16  -1   55.58   11.48
   2 -16   0    7.05    8.21
   2  16   0    1.31    9.25
  -2  16   0   19.44   13.05
  -2  16   0   24.18    8.42
   2  16   0   -0.79   10.10
   2  16   1   55.14   11.43
   2 -16  -1   67.60   10.89
  -2  16  -1   80.71   14.76
  -2  16  -1   70.62   10.78
   2  16   1   66.88   12.00
  -2  16  -2   34.18   13.70
   2 -16  -2   41.04    9.88
   2  16   2   24.25   10.35
  -2  16  -2   49.82    9.70
   2 -16  -3  263.80   21.80
   2  16   3  284.49   22.71
  -2  16  -3  304.38   21.99
   2  16   4  112.47   14.46
   2 -16  -4  129.05   13.46
  -2 -16   4  102.86   10.38
  -2  16  -4  137.36   13.72
   2  16   5  193.36   19.56
   2 -16  -5  233.96   19.28
  -2 -16   5  207.98   16.05
  -2  16  -5  247.10   18.98
  -2 -16   6   21.03    7.01
   2  16   6   14.35   11.01
  -2  16  -6   34.01    9.95
   2 -16  -6   30.81   10.57
  -2 -16   7   16.09    7.21
   2  16   7   31.40   11.03
  -2  16  -7   -0.75   10.18
   2 -16  -7   -1.57    9.91
  -2 -16   8  102.91   11.25
   2  16   8   95.09   14.66
  -2  16  -8  113.19   13.68
   2 -16  -8  110.47   14.12
  -2 -16   9   97.02   11.53
   2  16   9   82.65   15.13
  -2  16  -9  120.52   14.53
   2 -16  -9   99.81   14.09
  -2 -16  10   46.56   10.04
   2  16  10   77.85   14.26
  -2  16 -10   42.05   12.67
   2 -16 -10   49.26   12.88
  -2  16 -11  117.41   15.28
  -2 -16  11   85.63   12.19
   2  16  11   96.90   16.13
  -2  16 -12   70.62   14.33
  -2 -16  12   49.91   11.30
   2  16  12   71.92   14.66
  -2 -16  13    1.48    9.69
   2  16  13   16.55   13.10
   2 -16 -13   -8.80   12.25
  -2 -16  14   29.89   11.45
   2  16  14   41.97   13.98
   2 -16 -14   46.35   13.65
  -2 -16  15    2.50   11.19
   2  16  15   17.90   14.15
   2 -16 -15    5.21   12.78
  -2 -16  16   -6.15   12.33
   2  16  16    8.13   15.19
   2 -16 -16   -2.15   13.52
  -2 -16  17   23.28   12.38
   2  16  17   13.27   15.19
  -2 -16  18   48.93   14.00
   2  16  18    6.26   15.51
   2 -16 -18    4.56   15.02
  -2 -16  19    7.21   13.16
   2  16  19  -18.15   16.27
   2 -16 -19   -4.70   15.74
  -2 -16  20   10.80   13.68
   2 -16 -20  -20.50   17.02
  -2 -16  21   35.03   15.93
   2 -16 -21   48.14   18.01
   2 -17  20   45.94   15.31
  -2 -17 -20   20.65   15.24
   2 -17  19   34.52   14.11
  -2  17  19   23.41   18.11
  -2 -17 -19   20.22   14.83
   2 -17  18   17.55   13.07
  -2  17  18   21.36   18.58
  -2 -17 -18   -5.18   13.24
   2 -17  17   12.84   12.62
  -2 -17 -17   -4.03   12.81
  -2  17  17   20.77   17.45
   2 -17  16    9.45   12.15
  -2 -17 -16   -9.83   12.38
  -2  17  16    5.38   16.92
   2 -17  15   30.71   11.78
  -2 -17 -15   36.66   12.49
  -2  17  15   18.47   16.75
   2 -17  14   24.17   11.60
  -2 -17 -14   27.36   11.80
   2 -17  14   20.10   16.47
  -2  17  14   14.10   15.90
  -2 -17 -13   51.53   12.49
   2 -17  13   13.08   16.42
  -2  17  13   25.17   16.36
  -2 -17 -12   11.68   10.77
   2 -17  12  -10.28   17.22
  -2 -17 -11   81.27   13.07
   2 -17  11   85.99   19.56
  -2 -17 -10  -11.03   10.66
   2 -17  10   -4.42   16.19
   2  17  -9   51.94   11.55
  -2 -17  -9   48.78   11.20
  -2  17   9   30.06   15.15
   2 -17   9   49.87   16.72
  -2  17   8  104.28   17.08
   2  17  -8   76.70   12.57
   2 -17   8   59.84   16.81
  -2  17   7  225.73   23.08
   2  17  -7  199.81   19.30
   2 -17   7  257.29   23.94
  -2  17   6    4.37   14.04
   2 -17   6   15.03    7.92
   2  17  -6   11.92   10.61
   2 -17   6   28.48   15.22
  -2 -17  -6    2.27    9.51
  -2  17   5   33.32   14.05
   2 -17   5   14.02    7.89
   2  17  -5   17.49    9.94
   2 -17   5    5.26   13.63
  -2 -17  -5   10.31    9.27
  -2 -17  -4   29.44    9.38
   2 -17   4   31.84    8.46
  -2  17   4   65.45   14.79
   2  17  -4    9.33   10.59
   2  17  -4   23.98   10.82
   2 -17   4   44.19   14.78
  -2  17   4   44.85    9.68
   2 -17   3   23.78    8.90
  -2  17   3   26.39   13.46
   2  17  -3   25.32   11.03
  -2 -17  -3   14.71    9.12
   2  17  -3   17.39    9.74
   2 -17   3   27.50   14.74
  -2  17   3   27.00    9.36
   2 -17   2   13.65    8.83
   2  17  -2    6.73   10.40
  -2  17   2   18.76   13.01
  -2 -17  -2    2.05    8.34
   2  17  -2   -0.80   10.07
  -2  17   2   11.74    8.59
   2 -17   1   73.41   11.15
   2  17  -1   84.69   13.00
  -2  17   1   83.98   11.42
   2  17  -1   83.70   12.69
  -2  17   1   94.33   15.89
   2 -17   0   38.71    9.97
   2  17   0   10.10   10.73
  -2  17   0   24.41    9.15
   2  17   0    9.32   10.67
  -2  17   0   38.17   14.55
  -2  17  -1  111.67   12.34
   2 -17  -1   99.02   12.42
  -2  17  -1  103.09   17.00
   2  17   1   59.87   13.31
   2  17   2   27.00   11.38
  -2  17  -2    9.73    8.84
   2 -17  -2   10.18    9.20
  -2  17  -2   -7.24   13.58
   2  17   3   11.56   11.13
   2 -17  -3   28.23   10.25
  -2  17  -3   26.29    9.63
   2  17   4   35.98   12.02
   2 -17  -4   33.12   10.65
  -2  17  -4   26.43    9.78
   2  17   5   12.38   11.22
   2 -17  -5    1.53   10.05
  -2  17  -5    8.63    9.96
   2  17   6   16.27   11.47
  -2  17  -6    7.48    9.83
   2 -17  -6   -5.53   10.37
   2 -17  -7  248.15   21.44
  -2 -17   7  204.97   18.22
  -2  17  -7  262.14   21.28
   2 -17  -8   60.51   12.52
  -2  17  -8   60.25   12.15
   2  17   8   72.75   13.92
  -2 -17   8   42.67    8.86
   2 -17  -9   53.19   12.28
  -2  17  -9   60.14   13.08
   2  17   9   47.56   13.33
  -2 -17   9   47.42    9.76
   2 -17 -10    4.60   11.51
  -2  17 -10   -9.33   11.81
   2  17  10   -0.98   12.77
  -2 -17  10    1.23    8.50
   2 -17 -11   59.83   13.40
  -2  17 -11   45.17   13.49
   2  17  11   53.15   14.80
  -2 -17  11   53.46   10.54
  -2  17 -12   16.47   11.97
   2  17  12   -2.11   13.22
  -2 -17  12   -5.64    9.58
   2  17  13   58.15   14.38
  -2 -17  13   16.57   11.13
   2  17  14    5.70   14.13
   2 -17 -14   19.95   13.31
  -2 -17  14   31.96   11.02
   2  17  15   30.54   15.40
   2 -17 -15   40.13   14.31
  -2 -17  15   19.43   12.00
   2  17  16  -14.61   14.98
   2 -17 -16    2.24   14.54
  -2 -17  16    7.17   11.94
   2  17  17   11.36   15.32
   2 -17 -17   31.11   14.93
  -2 -17  17    9.43   12.33
   2  17  18   30.07   16.90
   2 -17 -18   30.76   16.13
  -2 -17  18   -6.96   13.26
   2  17  19   29.76   17.73
   2 -17 -19    3.65   16.36
  -2 -17  19   39.63   14.61
  -2 -17  20   29.49   15.07
  -2 -18 -19   44.56   15.23
   2 -18  19   40.53   15.06
  -2  18  18   12.00   18.75
  -2 -18 -18   39.08   15.04
   2 -18  18    3.15   13.86
   2 -18  17   17.09   13.33
  -2 -18 -17   13.74   14.32
  -2  18  17   35.06   19.39
  -2  18  16   68.26   20.06
  -2 -18 -16   43.22   15.29
  -2  18  15   -1.40   17.20
  -2 -18 -15   18.19   12.01
   2 -18  15   -3.69   11.81
  -2  18  14   54.38   18.45
   2 -18  14   42.33   12.23
  -2 -18 -14   10.90   11.84
  -2 -18 -13   10.63   12.10
   2 -18  13   16.87   10.94
   2 -18  13   -8.11   17.84
  -2 -18 -12   -5.67   11.08
   2 -18  12   -1.19   17.75
  -2 -18 -11   11.03   11.07
   2 -18  11   20.15   17.66
  -2 -18 -10   32.21   11.55
  -2  18  10   45.12   16.59
   2 -18  10   59.70   18.08
  -2  18   9   -9.83   15.54
   2 -18   9   11.39   16.49
   2  18  -8   32.66   11.21
   2 -18   8    7.87   15.37
  -2  18   8   42.18   15.23
  -2  18   7   30.77   16.01
  -2 -18  -7   13.23   10.41
   2  18  -7   34.93   11.04
   2 -18   7   14.51   15.15
  -2  18   6   77.94   15.96
   2  18  -6   62.33   12.13
   2 -18   6   96.77   17.07
  -2 -18  -5   20.29   10.45
   2 -18   5   15.55   15.36
   2  18  -5    8.06   10.86
  -2  18   5   26.40   14.07
   2 -18   5   26.39    8.75
  -2 -18  -4   21.27    9.63
   2  18  -4   14.00   10.27
   2 -18   4   13.34   14.81
  -2  18   4   37.59   14.73
   2 -18   4   20.83    8.46
  -2 -18  -3   -5.92    9.39
   2 -18   3   19.02   14.52
   2  18  -3    5.88   10.76
  -2  18   3   10.09   13.86
   2  18  -3   17.47   11.34
   2 -18   3   14.97    8.88
  -2 -18  -2  124.36   13.36
   2  18  -2   91.06   14.20
   2 -18   2  108.86   12.64
   2  18  -2   91.96   14.26
  -2  18   2  111.69   17.15
  -2 -18  -1   75.47   11.70
   2 -18   1   89.26   11.88
  -2  18   1   90.79   11.92
   2  18  -1   62.00   13.05
  -2  18   1   80.14   16.74
   2 -18   0  149.46   14.96
  -2 -18   0  135.67   14.72
  -2  18   0  160.99   15.06
   2  18   0  142.27   16.51
  -2  18   0  146.81   19.07
  -2  18  -1   83.67   11.88
   2 -18  -1   57.88   11.73
  -2  18  -1   94.23   17.08
   2  18   1   84.50   13.64
   2 -18  -2   82.40   12.70
  -2  18  -2  101.55   12.72
   2  18   2  109.48   14.72
  -2  18  -2  131.19   18.63
   2 -18  -3    2.99    9.89
   2  18   3   13.39   11.77
  -2  18  -3   15.41    9.66
   2 -18  -4   48.04   11.72
   2  18   4   43.75   12.31
  -2  18  -4   12.99   10.35
   2 -18  -5    8.83   10.56
   2  18   5   -3.55   12.35
  -2  18  -5   24.52   10.00
   2 -18  -6   66.95   13.55
   2  18   6   85.38   14.70
  -2  18  -6   73.18   12.23
   2 -18  -7   26.81   11.75
   2  18   7    7.60   12.52
  -2  18  -7    6.54   10.89
   2 -18  -8   45.85   12.55
   2  18   8   44.26   13.94
  -2  18  -8   52.87   12.16
   2 -18  -9   13.92   12.19
   2  18   9  -13.22   14.14
  -2  18  -9  -24.78   11.63
   2 -18 -10   25.02   12.61
  -2  18 -10   25.22   12.57
   2  18  10   30.47   13.92
   2 -18 -11   25.80   12.15
  -2  18 -11    4.07   12.22
  -2 -18  11    2.69    9.99
   2  18  11    7.64   14.14
  -2 -18  12    0.72   10.07
   2  18  12    5.61   14.19
  -2 -18  13    2.29   10.82
   2  18  13    6.99   15.19
  -2 -18  14   33.20   12.09
   2 -18 -14   20.78   13.64
   2  18  14   15.58   15.70
  -2 -18  15   12.05   12.25
   2 -18 -15   29.35   14.50
   2  18  15   11.17   15.68
  -2 -18  16   95.26   15.40
   2 -18 -16   92.97   18.12
   2  18  16   92.60   18.97
  -2 -18  17   31.49   13.69
   2 -18 -17   26.31   15.71
   2  18  17   22.62   17.56
  -2 -18  18   17.10   13.33
   2 -18 -18  -11.04   16.26
   2  18  18   13.67   16.70
  -2 -18  19   13.69   14.38
  -2 -18  20    4.41   14.67
   2 -19  18    6.42   14.15
  -2 -19 -17   11.06   14.25
  -2  19  17   35.45   19.12
   2 -19  17   22.53   13.23
  -2 -19 -16   51.68   14.81
   2 -19  16   38.24   13.12
  -2  19  15   13.31   18.45
  -2 -19 -15   32.79   13.83
   2 -19  15   30.94   12.90
   2 -19  14   46.71   12.89
  -2 -19 -14   31.18   13.97
   2 -19  13   44.68   12.48
  -2 -19 -13   68.12   14.22
   2 -19  12   13.17   10.24
   2 -19  12   18.67   18.85
  -2 -19 -12   32.74   12.61
  -2  19  11   29.79   16.92
  -2 -19 -11    4.85   12.22
  -2  19  10   15.95   16.52
   2 -19  10   -1.20   16.84
  -2  19   9   -5.21   16.38
   2 -19   9   56.12   17.54
  -2  19   8   35.82   16.32
   2 -19   8   23.62   16.72
   2  19  -8   16.08   11.54
  -2 -19  -8   19.71   11.01
   2  19  -7   13.15   10.97
   2 -19   7   24.63   16.42
  -2 -19  -7   22.73   11.25
  -2  19   7   25.14   15.36
   2 -19   6   57.36   17.16
   2  19  -6   21.85   12.22
  -2 -19  -6   38.25   11.18
  -2  19   6   37.18   16.79
   2  19  -5    6.01   11.35
   2 -19   5   56.14   17.17
  -2 -19  -5   28.92   10.43
  -2  19   5   56.37   16.65
  -2  19   4   40.94   15.73
  -2 -19  -4    5.62    9.64
   2 -19   4   -1.17   14.90
   2 -19   4   19.83    9.42
  -2  19   3   46.27   15.73
  -2 -19  -3   29.78   10.76
   2 -19   3   42.48   16.48
   2 -19   3   23.32    9.92
  -2 -19  -2  -19.09   10.06
   2 -19   2   -1.93    9.21
   2  19  -1   19.44   12.29
  -2  19   1   -8.17   15.26
  -2 -19  -1    1.49    9.53
   2 -19   1   10.04    9.81
  -2  19   0   15.04   16.04
   2  19   0    6.64   12.24
  -2 -19   0   -6.54    9.03
   2 -19   0   -5.59    9.95
   2  19   1   25.72   12.44
  -2  19  -1   25.44   15.63
  -2 -19   1   15.62    9.19
   2 -19  -1   30.52   11.00
   2  19   2    7.91   11.50
   2 -19  -2    7.58   10.46
  -2 -19   2    6.24    8.79
   2 -19  -3   37.74   11.28
   2  19   3   48.09   13.48
  -2  19  -3   42.32   10.99
   2 -19  -4   18.72   10.49
   2  19   4   20.40   12.79
  -2  19  -4   16.36   10.44
   2 -19  -5   27.79   11.97
   2  19   5   35.39   13.64
  -2  19  -5   34.74   11.41
   2 -19  -6   44.73   12.80
   2  19   6   49.89   14.44
  -2  19  -6   58.20   12.18
   2 -19  -7   33.51   12.04
   2  19   7    5.05   13.47
  -2  19  -7   23.15   11.13
   2 -19  -8   -1.88   11.55
   2  19   8   17.73   13.94
  -2  19  -8    0.91   11.41
   2 -19  -9   30.06   12.93
   2  19   9   14.00   14.87
  -2  19  -9   23.88   12.63
   2 -19 -10   -5.03   12.54
   2  19  10   12.28   14.36
  -2  19 -10    8.03   12.84
   2 -19 -11    1.03   13.21
   2  19  11   40.29   16.12
  -2  19 -11    9.46   13.34
   2  19  12   13.11   15.17
[truncated: 650,454 more chars]
